# Supplementary material for: Integrated Analysis of Residue Coevolution and Protein Structure in ABC Transporters
Source: PLoS One. 2012 May 8;7(5):e36546. doi: 10.1371/journal.pone.0036546 (PMC3348156; doi:10.1371/journal.pone.0036546)
Supplement: Dataset S3 — Positions of the ABC-B alignment. This text file is a modified version of the unfiltered alignment (Dataset S1) of ABC-C protein sequences. The modification was to substitute, for each position and sequence, the one-letter amino acid code with the position number (position numbers are separated by commas). Therefore, this modification allows one to “translate” pairs of coevolving residue numbers in terms of Pgp (Table 1) to that in terms of any other ABC-B protein that is represented in this dataset. This is done simply by mapping residue numbers of Pgp-N (i.e. MDR1_HUMAN_N) to alignment column numbers and then column numbers to residue numbers of any protein of interest; symbolically: position(MDR1_HUMAN_N) column position(). Sequence names are given as UniProt IDs, such as MDR1_HUMAN (Pgp). “Full transporters” are represented by both of their halves: the N and the C terminal one. To distinguish between these two, the ID of the N terminal half was extended with an “_N” appendix, like MDR1_HUMAN_N. Gaps had been previously removed from this alignment, which rendered several sequences to be identical to each other, even though the corresponding full sequences were not identical. Each set of “quasi-identical” sequences gave rise to an equivalence class. In the present text file, all sequences are listed within each equivalence class. For the analysis, however, only one sequence was considered in each class while the rest was removed. (TXT) [file pone.0036546.s021.txt]

C5YMS8_SORBI_N	141	142	143	144	146	147	148	149	150	151	152	153	154	155	165	166	167	168	193	194	195	197	198	199	200	201	202	204	210	211	212	213	214	215	216	217	218	219	220	221	222	223	224	225	226	227	228	229	230
B0CV33_LACBS_N	83	84	85	86	88	89	90	91	92	93	94	95	96	97	107	108	109	110	153	154	155	157	158	159	160	161	162	164	170	171	172	173	174	175	176	177	178	179	180	181	182	183	184	185	186	187	188	189	190
B4GB35_DROPE_N	49	50	51	52	54	55	56	57	58	59	60	61	62	63	73	74	75	76	128	129	130	132	133	134	135	136	137	139	145	146	147	148	149	150	151	152	153	154	155	156	157	158	159	160	161	162	163	164	165
A7Q0Z8_VITVI_N	68	69	70	71	73	74	75	76	77	78	79	80	81	82	92	93	94	95	119	120	121	123	124	125	126	127	128	130	136	137	138	139	140	141	142	143	144	145	146	147	148	149	150	151	152	153	154	155	156
A8PWM6_MALGO_N	268	269	270	271	273	274	275	276	277	278	279	280	281	282	292	293	294	295	330	331	332	334	335	336	337	338	339	341	347	348	349	350	351	352	353	354	355	356	357	358	359	360	361	362	363	364	365	366	367
Q91586_XENLA_N	64	65	66	67	69	70	71	72	73	74	75	76	77	78	88	89	90	91	129	130	131	133	134	135	136	137	138	140	146	147	148	149	150	151	152	153	154	155	156	157	158	159	160	161	162	163	164	165	166
B4H189_DROPE_N	58	59	60	61	63	64	65	66	67	68	69	70	71	72	82	83	84	85	137	138	139	141	142	143	144	145	146	148	154	155	156	157	158	159	160	161	162	163	164	165	166	167	168	169	170	171	172	173	174
Q90Z35_RAJER_N	77	78	79	80	82	83	84	85	86	87	88	89	90	91	101	102	103	104	164	165	166	168	169	170	171	172	173	175	181	182	183	184	185	186	187	188	189	190	191	192	193	194	195	196	197	198	199	200	201
Q804Z6_TAKRU_N	57	58	59	60	62	63	64	65	66	67	68	69	70	71	81	82	83	84	123	124	125	127	128	129	130	131	132	134	140	141	142	143	144	145	146	147	148	149	150	151	152	153	154	155	156	157	158	159	160
B0DDC5_LACBS_N	69	70	71	72	74	75	76	77	78	79	80	81	82	83	93	94	95	96	139	140	141	143	144	145	146	147	148	150	156	157	158	159	160	161	162	163	164	165	166	167	168	169	170	171	172	173	174	175	176
A8PFT8_COPC7_N	75	76	77	78	80	81	82	83	84	85	86	87	88	89	99	100	101	102	144	145	146	148	149	150	151	152	153	155	161	162	163	164	165	166	167	168	169	170	171	172	173	174	175	176	177	178	179	180	181
Q711I7_PLAFE_N	70	71	72	73	75	76	77	78	79	80	81	82	83	84	94	95	96	97	171	172	173	175	176	177	178	179	180	182	188	189	190	191	192	193	194	195	196	197	198	199	200	201	202	203	204	205	206	207	208
Q711I1_PLAFE_N	59	60	61	62	64	65	66	67	68	69	70	71	72	73	83	84	85	86	129	130	131	133	134	135	136	137	138	140	146	147	148	149	150	151	152	153	154	155	156	157	158	159	160	161	162	163	164	165	166
A7QER8_VITVI_N	37	38	39	40	42	43	44	45	46	47	48	49	50	51	61	62	63	64	86	87	88	90	91	92	93	95	96	98	106	107	108	109	110	111	112	113	114	115	116	117	118	119	120	121	122	123	124	125	126
AB10B_ARATH_N	39	40	41	42	44	45	46	47	48	49	50	51	52	53	63	64	65	66	91	92	93	95	96	97	98	99	100	102	108	109	110	111	112	113	114	115	116	117	118	119	120	121	122	123	124	125	126	127	128
B4HPY9_DROSE_N	44	45	46	47	49	50	51	52	53	54	55	56	57	58	68	69	70	71	123	124	125	127	128	129	130	131	132	134	140	141	142	143	144	145	146	147	148	149	150	151	152	153	154	155	156	157	158	159	160
B0DYQ8_LACBS_N	65	66	67	68	70	71	72	73	74	75	76	77	78	79	89	90	91	92	135	136	137	139	140	141	142	143	144	146	152	153	154	155	156	157	158	159	160	161	162	163	164	165	166	167	168	169	170	171	172
AB11B_ARATH_N	56	57	58	59	61	62	63	64	65	66	67	68	69	70	80	81	82	83	107	108	109	111	112	113	114	115	116	118	124	125	126	127	128	129	130	131	132	133	134	135	136	137	138	139	140	141	142	143	144
B4HRA1_DROSE_N	86	87	88	89	91	92	93	94	95	96	97	98	99	100	110	111	112	113	151	152	153	155	156	157	158	159	160	162	168	169	170	171	172	173	174	175	176	177	178	179	180	181	182	183	184	185	186	187	188
A7QJG9_VITVI_N	106	107	108	109	111	112	113	114	115	116	117	118	119	120	130	131	132	133	158	159	160	162	163	164	165	166	167	169	175	176	177	178	179	180	181	182	183	184	185	186	187	188	189	190	191	192	193	194	195
AB12B_ARATH_N	43	44	45	46	48	49	50	51	52	53	54	55	56	57	67	68	69	70	94	95	96	98	99	100	101	102	103	105	111	112	113	114	115	116	117	118	119	120	121	122	123	124	125	126	127	128	129	130	131
B4HUT0_DROSE_N	49	50	51	52	54	55	56	57	58	59	60	61	62	63	73	74	75	76	128	129	130	132	133	134	135	136	137	139	145	146	147	148	149	150	151	152	153	154	155	156	157	158	159	160	161	162	163	164	165
B4HUT1_DROSE_N	46	47	48	49	51	52	53	54	55	56	57	58	59	60	70	71	72	73	125	126	127	129	130	131	132	133	134	136	142	143	144	145	146	147	148	149	150	151	152	153	154	155	156	157	158	159	160	161	162
AB13B_ARATH_N	45	46	47	48	50	51	52	53	54	55	56	57	58	59	69	70	71	72	97	98	99	101	102	103	104	105	106	108	114	115	116	117	118	119	120	121	122	123	124	125	126	127	128	129	130	131	132	133	134
A8NS48_COPC7_N	74	75	76	77	79	80	81	82	83	84	85	86	87	88	98	99	100	101	144	145	146	148	149	150	151	152	153	155	161	162	163	164	165	166	167	168	169	170	171	172	173	174	175	176	177	178	179	180	181
AB14B_ARATH_N	46	47	48	49	51	52	53	54	55	56	57	58	59	60	70	71	72	73	98	99	100	102	103	104	105	106	107	109	115	116	117	118	119	120	121	122	123	124	125	126	127	128	129	130	131	132	133	134	135
A7QQH5_VITVI_N	38	39	40	41	43	44	45	46	47	48	49	50	51	52	62	63	64	65	88	89	90	92	93	94	95	96	97	99	105	106	107	108	109	110	111	112	113	114	115	116	117	118	119	120	121	122	123	124	125
A7PMS6_VITVI_N	37	38	39	40	42	43	44	45	46	47	48	49	50	51	61	62	63	64	89	90	91	93	94	95	96	97	98	100	106	107	108	109	110	111	112	113	114	115	116	117	118	119	120	121	122	123	124	125	126
AB19B_ARATH_N	39	40	41	42	44	45	46	47	48	49	50	51	52	53	63	64	65	66	91	92	93	95	96	97	98	99	100	102	108	109	110	111	112	113	114	115	116	117	118	119	120	121	122	123	124	125	126	127	128
A7QQI4_VITVI_N	33	34	35	36	38	39	40	41	42	43	44	45	46	47	57	58	59	60	77	78	79	81	82	83	84	85	86	88	94	95	96	97	98	99	100	101	102	103	104	105	106	107	108	109	110	111	112	113	114
Q6P3N4_XENTR_N	52	53	54	55	57	58	59	60	61	62	63	64	65	66	76	77	78	79	113	114	115	117	118	119	120	121	122	124	130	131	132	133	134	135	136	137	138	139	140	141	142	143	144	145	146	147	148	149	150
A8NBQ1_COPC7_N	75	76	77	78	80	81	82	83	84	85	86	87	88	89	99	100	101	102	145	146	147	149	150	151	152	153	154	156	162	163	164	165	166	167	168	169	170	171	172	173	174	175	176	177	178	179	180	181	182
AB1B_ARATH_N	42	43	44	45	47	48	49	50	51	52	53	54	55	56	66	67	68	69	94	95	96	98	99	100	101	102	103	105	111	112	113	114	115	116	117	118	119	120	121	122	123	124	125	126	127	128	129	130	131
A7QQI6_VITVI_N	74	75	76	77	79	80	81	82	83	84	85	86	87	88	98	99	100	101	124	125	126	128	129	130	131	132	133	135	141	142	143	144	145	146	147	148	149	150	151	152	153	154	155	156	157	158	159	160	161
B4IY56_DROGR_N	46	47	48	49	51	52	53	54	55	56	57	58	59	60	70	71	72	73	125	126	127	129	130	131	132	133	134	136	142	143	144	145	146	147	148	149	150	151	152	153	154	155	156	157	158	159	160	161	162
B4IY57_DROGR_N	48	49	50	51	53	54	55	56	57	58	59	60	61	62	72	73	74	75	127	128	129	131	132	133	134	135	136	138	144	145	146	147	148	149	150	151	152	153	154	155	156	157	158	159	160	161	162	163	164
AB21B_ARATH_N	78	79	80	81	83	84	85	86	87	88	89	90	91	92	102	103	104	105	129	130	131	133	134	135	136	137	138	140	146	147	148	149	150	151	152	153	154	155	156	157	158	159	160	161	162	163	164	165	166
B4J512_DROGR_N	57	58	59	60	62	63	64	65	66	67	68	69	70	71	81	82	83	84	136	137	138	140	141	142	143	144	145	147	153	154	155	156	157	158	159	160	161	162	163	164	165	166	167	168	169	170	171	172	173
B4J6Y9_DROGR_N	89	90	91	92	94	95	96	97	98	99	100	101	102	103	113	114	115	116	146	147	148	150	151	152	153	154	155	157	163	164	165	166	167	168	169	170	171	172	173	174	175	176	177	178	179	180	181	182	183
AB2B_ARATH_N	35	36	37	38	40	41	42	43	44	45	46	47	48	49	59	60	61	62	87	88	89	91	92	93	94	95	96	98	104	105	106	107	108	109	110	111	112	113	114	115	116	117	118	119	120	121	122	123	124
B3NRS9_DROER_N	45	46	47	48	50	51	52	53	54	55	56	57	58	59	69	70	71	72	124	125	126	128	129	130	131	132	133	135	141	142	143	144	145	146	147	148	149	150	151	152	153	154	155	156	157	158	159	160	161
B3NR69_DROER_N	86	87	88	89	91	92	93	94	95	96	97	98	99	100	110	111	112	113	151	152	153	155	156	157	158	159	160	162	168	169	170	171	172	173	174	175	176	177	178	179	180	181	182	183	184	185	186	187	188
AB3B_ARATH_N	23	24	25	26	28	29	30	31	32	33	34	35	36	37	47	48	49	50	74	75	76	78	79	80	81	82	83	85	91	92	93	94	95	96	97	98	99	100	101	102	103	104	105	106	107	108	109	110	111
B3NGG7_DROER_N	46	47	48	49	51	52	53	54	55	56	57	58	59	60	70	71	72	73	125	126	127	129	130	131	132	133	134	136	142	143	144	145	146	147	148	149	150	151	152	153	154	155	156	157	158	159	160	161	162
B0Y3B6_ASPFC_N	109	110	111	112	114	115	116	117	118	119	120	121	122	123	133	134	135	136	164	165	166	168	169	170	171	172	173	175	181	182	183	184	185	186	187	188	189	190	191	192	193	194	195	196	197	198	199	200	201
AB4B_ARATH_N	61	62	63	64	66	67	68	69	70	71	72	73	74	75	85	86	87	88	110	111	112	114	115	116	117	118	119	121	127	128	129	130	131	132	133	134	135	136	137	138	139	140	141	142	143	144	145	146	147
B3NGG6_DROER_N	49	50	51	52	54	55	56	57	58	59	60	61	62	63	73	74	75	76	128	129	130	132	133	134	135	136	137	139	145	146	147	148	149	150	151	152	153	154	155	156	157	158	159	160	161	162	163	164	165
AB5B_ARATH_N	28	29	30	31	33	34	35	36	37	38	39	40	41	42	52	53	54	55	79	80	81	83	84	85	86	87	88	90	96	97	98	99	100	101	102	103	104	105	106	107	108	109	110	111	112	113	114	115	116
A8J6M4_CHLRE_N	12	13	14	15	17	18	19	20	21	22	23	24	25	26	36	37	38	39	62	63	64	66	67	68	69	70	71	73	79	80	81	82	83	84	85	86	87	88	89	90	91	92	93	94	95	96	97	98	99
A7EPN8_SCLS1_N	107	108	109	110	112	113	114	115	116	117	118	119	120	121	131	132	133	134	162	163	164	166	167	168	169	170	171	173	179	180	181	182	183	184	185	186	187	188	189	190	191	192	193	194	195	196	197	198	199
AB7B_ARATH_N	33	34	35	36	38	39	40	41	42	43	44	45	46	47	57	58	59	60	83	84	85	87	88	89	90	91	92	94	100	101	102	103	104	105	106	107	108	109	110	111	112	113	114	115	116	117	118	119	120
B0YDA1_ASPFC_N	50	51	52	53	55	56	57	58	59	60	61	62	63	64	74	75	76	77	105	106	107	109	110	111	112	113	114	116	122	123	124	125	126	127	128	129	130	131	132	133	134	135	136	137	138	139	140	141	142
AB9B_ARATH_N	31	32	33	34	36	37	38	39	40	41	42	43	44	45	55	56	57	58	81	82	83	85	86	87	88	89	90	92	98	99	100	101	102	103	104	105	106	107	108	109	110	111	112	113	114	115	116	117	118
A7P469_VITVI_N	17	18	19	20	22	23	24	25	26	27	28	29	30	31	41	42	43	44	64	65	66	68	69	70	71	72	73	75	81	82	83	84	85	86	87	88	89	90	91	92	93	94	95	96	97	98	99	100	101
A7NW00_VITVI_N	70	71	72	73	75	76	77	78	79	80	81	82	83	84	94	95	96	97	121	122	123	125	126	127	128	129	130	132	138	139	140	141	142	143	144	145	146	147	148	149	150	151	152	153	154	155	156	157	158
A7NVZ8_VITVI_N	44	45	46	47	49	50	51	52	53	54	55	56	57	58	68	69	70	71	95	96	97	99	100	101	102	103	104	106	112	113	114	115	116	117	118	119	120	121	122	123	124	125	126	127	128	129	130	131	132
A7NSS7_VITVI_N	47	48	49	50	52	53	54	55	56	57	58	59	60	61	71	72	73	74	99	100	101	103	104	105	106	107	108	110	116	117	118	119	120	121	122	123	124	125	126	127	128	129	130	131	132	133	134	135	136
A9RC02_PHYPA_N	54	55	56	57	59	60	61	62	63	64	65	66	67	68	78	79	80	81	106	107	108	110	111	112	113	114	115	117	123	124	125	126	127	128	129	130	131	132	133	134	135	136	137	138	139	140	141	142	143
A5X7X7_CATRO_N	36	37	38	39	41	42	43	44	45	46	47	48	49	50	60	61	62	63	88	89	90	92	93	94	95	96	97	99	105	106	107	108	109	110	111	112	113	114	115	116	117	118	119	120	121	122	123	124	125
B2ASU1_PODAN_N	13	14	15	16	18	19	20	21	22	23	24	25	26	27	37	38	39	40	68	69	70	72	73	74	75	76	77	79	85	86	87	88	89	90	91	92	93	94	95	96	97	98	99	100	101	102	103	104	105
B4KSV5_DROMO_N	49	50	51	52	54	55	56	57	58	59	60	61	62	63	73	74	75	76	128	129	130	132	133	134	135	136	137	139	145	146	147	148	149	150	151	152	153	154	155	156	157	158	159	160	161	162	163	164	165
B2AWN6_PODAN_N	95	96	97	98	100	101	102	103	104	105	106	107	108	109	119	120	121	122	152	153	154	156	157	158	159	160	161	163	169	170	171	172	173	174	175	176	177	178	179	180	181	182	183	184	185	186	187	188	189
A9RU14_PHYPA_N	29	30	31	32	34	35	36	37	38	39	40	41	42	43	53	54	55	56	81	82	83	85	86	87	88	89	90	92	98	99	100	101	102	103	104	105	106	107	108	109	110	111	112	113	114	115	116	117	118
B3MDY4_DROAN_N	85	86	87	88	90	91	92	93	94	95	96	97	98	99	109	110	111	112	149	150	151	153	154	155	156	157	158	160	166	167	168	169	170	171	172	173	174	175	176	177	178	179	180	181	182	183	184	185	186
ABCBB_HUMAN_N	60	61	62	63	65	66	67	68	69	70	71	72	73	74	84	85	86	87	146	147	148	150	151	152	153	154	155	157	163	164	165	166	167	168	169	170	171	172	173	174	175	176	177	178	179	180	181	182	183
ABCBB_MOUSE_N	60	61	62	63	65	66	67	68	69	70	71	72	73	74	84	85	86	87	146	147	148	150	151	152	153	154	155	157	163	164	165	166	167	168	169	170	171	172	173	174	175	176	177	178	179	180	181	182	183
ABCBB_RABIT_N	60	61	62	63	65	66	67	68	69	70	71	72	73	74	84	85	86	87	146	147	148	150	151	152	153	154	155	157	163	164	165	166	167	168	169	170	171	172	173	174	175	176	177	178	179	180	181	182	183
ABCBB_RAT_N	60	61	62	63	65	66	67	68	69	70	71	72	73	74	84	85	86	87	146	147	148	150	151	152	153	154	155	157	163	164	165	166	167	168	169	170	171	172	173	174	175	176	177	178	179	180	181	182	183
B3MDC5_DROAN_N	43	44	45	46	48	49	50	51	52	53	54	55	56	57	67	68	69	70	122	123	124	126	127	128	129	130	131	133	139	140	141	142	143	144	145	146	147	148	149	150	151	152	153	154	155	156	157	158	159
B3M9Z4_DROAN_N	49	50	51	52	54	55	56	57	58	59	60	61	62	63	73	74	75	76	128	129	130	132	133	134	135	136	137	139	145	146	147	148	149	150	151	152	153	154	155	156	157	158	159	160	161	162	163	164	165
B3M9Z3_DROAN_N	46	47	48	49	51	52	53	54	55	56	57	58	59	60	70	71	72	73	125	126	127	129	130	131	132	133	134	136	142	143	144	145	146	147	148	149	150	151	152	153	154	155	156	157	158	159	160	161	162
B4KVQ2_DROMO_N	48	49	50	51	53	54	55	56	57	58	59	60	61	62	72	73	74	75	127	128	129	131	132	133	134	135	136	138	144	145	146	147	148	149	150	151	152	153	154	155	156	157	158	159	160	161	162	163	164
A9S010_PHYPA_N	98	99	100	101	103	104	105	106	107	108	109	110	111	112	122	123	124	125	150	151	152	154	155	156	157	158	159	161	167	168	169	170	171	172	173	174	175	176	177	178	179	180	181	182	183	184	185	186	187
B4KVQ3_DROMO_N	47	48	49	50	52	53	54	55	56	57	58	59	60	61	71	72	73	74	126	127	128	130	131	132	133	134	135	137	143	144	145	146	147	148	149	150	151	152	153	154	155	156	157	158	159	160	161	162	163
A6SDE6_BOTFB_N	255	256	257	258	260	261	262	263	264	265	266	267	268	269	279	280	281	282	312	313	314	316	317	318	319	320	321	323	329	330	331	332	333	334	335	336	337	338	339	340	341	342	343	344	345	346	347	348	349
B4LI85_DROVI_N	40	41	42	43	45	46	47	48	49	50	51	52	53	54	64	65	66	67	119	120	121	123	124	125	126	127	128	130	136	137	138	139	140	141	142	143	144	145	146	147	148	149	150	151	152	153	154	155	156
B4LI86_DROVI_N	48	49	50	51	53	54	55	56	57	58	59	60	61	62	72	73	74	75	127	128	129	131	132	133	134	135	136	138	144	145	146	147	148	149	150	151	152	153	154	155	156	157	158	159	160	161	162	163	164
B2VYP2_PYRTR_N	70	71	72	73	75	76	77	78	79	80	81	82	83	84	94	95	96	97	125	126	127	129	130	131	132	133	134	136	142	143	144	145	146	147	148	149	150	151	152	153	154	155	156	157	158	159	160	161	162
B4LLD6_DROVI_N	84	85	86	87	89	90	91	92	93	94	95	96	97	98	108	109	110	111	148	149	150	152	153	154	155	156	157	159	165	166	167	168	169	170	171	172	173	174	175	176	177	178	179	180	181	182	183	184	185
B4LMG9_DROVI_N	84	85	86	87	89	90	91	92	93	94	95	96	97	98	108	109	110	111	148	149	150	152	153	154	155	156	157	159	165	166	167	168	169	170	171	172	173	174	175	176	177	178	179	180	181	182	183	184	185
A9T6K0_PHYPA_N	31	32	33	34	36	37	38	39	40	41	42	43	44	45	55	56	57	58	83	84	85	87	88	89	90	91	92	94	100	101	102	103	104	105	106	107	108	109	110	111	112	113	114	115	116	117	118	119	120
A9T9F3_PHYPA_N	36	37	38	39	41	42	43	44	45	46	47	48	49	50	60	61	62	63	88	89	90	92	93	94	95	96	97	99	105	106	107	108	109	110	111	112	113	114	115	116	117	118	119	120	121	122	123	124	125
B2W3R3_PYRTR_N	60	61	62	63	65	66	67	68	69	70	71	72	73	74	84	85	86	87	115	116	117	119	120	121	122	123	124	126	132	133	134	135	136	137	138	139	140	141	142	143	144	145	146	147	148	149	150	151	152
B2WQ19_PYRTR_N	49	50	51	52	54	55	56	57	58	59	60	61	62	63	73	74	75	76	104	105	106	108	109	110	111	112	113	115	121	122	123	124	125	126	127	128	129	130	131	132	133	134	135	136	137	138	139	140	141
A9TKP2_PHYPA_N	80	81	82	83	85	86	87	88	89	90	91	92	93	94	104	105	106	107	132	133	134	136	137	138	139	140	141	143	149	150	151	152	153	154	155	156	157	158	159	160	161	162	163	164	165	166	167	168	169
B0XBG2_CULQU_N	80	81	82	83	85	86	87	88	89	90	91	92	93	94	104	105	106	107	159	160	161	163	164	165	166	167	168	170	176	177	178	179	180	181	182	183	184	185	186	187	188	189	190	191	192	193	194	195	196
B4MJN0_DROWI_N	89	90	91	92	94	95	96	97	98	99	100	101	102	103	113	114	115	116	153	154	155	157	158	159	160	161	162	164	170	171	172	173	174	175	176	177	178	179	180	181	182	183	184	185	186	187	188	189	190
B4MJQ1_DROWI_N	52	53	54	55	57	58	59	60	61	62	63	64	65	66	76	77	78	79	131	132	133	135	136	137	138	139	140	142	148	149	150	151	152	153	154	155	156	157	158	159	160	161	162	163	164	165	166	167	168
B4N3X9_DROWI_N	46	47	48	49	51	52	53	54	55	56	57	58	59	60	70	71	72	73	125	126	127	129	130	131	132	133	134	136	142	143	144	145	146	147	148	149	150	151	152	153	154	155	156	157	158	159	160	161	162
B4N3Y0_DROWI_N	56	57	58	59	61	62	63	64	65	66	67	68	69	70	80	81	82	83	135	136	137	139	140	141	142	143	144	146	152	153	154	155	156	157	158	159	160	161	162	163	164	165	166	167	168	169	170	171	172
B6CG42_SOLLC_N	36	37	38	39	41	42	43	44	45	46	47	48	49	50	60	61	62	63	88	89	90	92	93	94	95	96	97	99	105	106	107	108	109	110	111	112	113	114	115	116	117	118	119	120	121	122	123	124	125
B6CG43_SOLPN_N	36	37	38	39	41	42	43	44	45	46	47	48	49	50	60	61	62	63	88	89	90	92	93	94	95	96	97	99	105	106	107	108	109	110	111	112	113	114	115	116	117	118	119	120	121	122	123	124	125
B8A818_ORYSI_N	46	47	48	49	51	52	53	54	55	56	57	58	59	60	70	71	72	73	96	97	98	100	101	102	103	104	105	107	113	114	115	116	117	118	119	120	121	122	123	124	125	126	127	128	129	130	131	132	133
A4RG70_MAGGR_N	99	100	101	102	104	105	106	107	108	109	110	111	112	113	123	124	125	126	154	155	156	158	159	160	161	162	163	165	171	172	173	174	175	176	177	178	179	180	181	182	183	184	185	186	187	188	189	190	191
B4P4W4_DROYA_N	44	45	46	47	49	50	51	52	53	54	55	56	57	58	68	69	70	71	123	124	125	127	128	129	130	131	132	134	140	141	142	143	144	145	146	147	148	149	150	151	152	153	154	155	156	157	158	159	160
B6HH46_PENCW_N	92	93	94	95	97	98	99	100	101	102	103	104	105	106	116	117	118	119	147	148	149	151	152	153	154	155	156	158	164	165	166	167	168	169	170	171	172	173	174	175	176	177	178	179	180	181	182	183	184
A8XR96_CAEBR_N	38	39	40	41	43	44	45	46	47	48	49	50	51	52	62	63	64	65	105	106	107	109	110	111	112	114	115	117	134	135	136	137	138	139	140	141	142	143	144	145	146	147	148	149	150	151	152	153	154
B4P731_DROYA_N	86	87	88	89	91	92	93	94	95	96	97	98	99	100	110	111	112	113	151	152	153	155	156	157	158	159	160	162	168	169	170	171	172	173	174	175	176	177	178	179	180	181	182	183	184	185	186	187	188
B6HNC2_PENCW_N	54	55	56	57	59	60	61	62	63	64	65	66	67	68	78	79	80	81	109	110	111	113	114	115	116	117	118	120	126	127	128	129	130	131	132	133	134	135	136	137	138	139	140	141	142	143	144	145	146
O93437_CHICK_N	60	61	62	63	65	66	67	68	69	70	71	72	73	74	84	85	86	87	127	128	129	131	132	133	134	135	136	138	144	145	146	147	148	149	150	151	152	153	154	155	156	157	158	159	160	161	162	163	164
B8AGL4_ORYSI_N	43	44	45	46	48	49	50	51	52	53	54	55	56	57	67	68	69	70	93	94	95	97	98	99	100	101	102	104	110	111	112	113	114	115	116	117	118	119	120	121	122	123	124	125	126	127	128	129	130
B8AGT9_ORYSI_N	50	51	52	53	55	56	57	58	59	60	61	62	63	64	74	75	76	77	102	103	104	106	107	108	109	110	111	113	119	120	121	122	123	124	125	126	127	128	129	130	131	132	133	134	135	136	137	138	139
A8XI28_CAEBR_N	75	76	77	78	80	81	82	83	84	85	86	87	88	89	99	100	101	102	143	144	145	147	148	149	150	151	152	154	160	161	162	163	164	165	166	167	168	169	170	171	172	173	174	175	176	177	178	179	180
B4PJM9_DROYA_N	49	50	51	52	54	55	56	57	58	59	60	61	62	63	73	74	75	76	128	129	130	132	133	134	135	136	137	139	145	146	147	148	149	150	151	152	153	154	155	156	157	158	159	160	161	162	163	164	165
B4PJN0_DROYA_N	46	47	48	49	51	52	53	54	55	56	57	58	59	60	70	71	72	73	125	126	127	129	130	131	132	133	134	136	142	143	144	145	146	147	148	149	150	151	152	153	154	155	156	157	158	159	160	161	162
A8X0E0_CAEBR_N	56	57	58	59	61	62	63	64	65	66	67	68	69	70	80	81	82	83	121	122	123	125	126	127	128	129	130	132	138	139	140	141	142	143	144	145	146	147	148	149	150	151	152	153	154	155	156	157	158
A2Y749_ORYSI_N	45	46	47	48	50	51	52	53	54	55	56	57	58	59	69	70	71	72	95	96	97	99	100	101	102	103	104	106	112	113	114	115	116	117	118	119	120	121	122	123	124	125	126	127	128	129	130	131	132
A8WVZ5_CAEBR_N	55	56	57	58	60	61	62	63	64	65	66	67	68	69	79	80	81	82	123	124	125	127	128	129	130	131	132	134	142	143	144	145	146	147	148	149	150	151	152	153	154	155	156	157	158	159	160	161	162
B6K415_SCHJY_N	80	81	82	83	85	86	87	88	89	90	91	92	93	94	104	105	106	107	134	135	136	138	139	140	141	142	143	145	151	152	153	154	155	156	157	158	159	160	161	162	163	164	165	166	167	168	169	170	171
A2Y066_ORYSI_N	53	54	55	56	58	59	60	61	62	63	64	65	66	67	77	78	79	80	103	104	105	107	108	109	110	111	112	114	120	121	122	123	124	125	126	127	128	129	130	131	132	133	134	135	136	137	138	139	140
A2XY48_ORYSI_N	55	56	57	58	60	61	62	63	64	65	66	67	68	69	79	80	81	82	107	108	109	111	112	113	114	115	116	118	124	125	126	127	128	129	130	131	132	133	134	135	136	137	138	139	140	141	142	143	144
B6QC70_PENMQ_N	56	57	58	59	61	62	63	64	65	66	67	68	69	70	80	81	82	83	111	112	113	115	116	117	118	119	120	122	128	129	130	131	132	133	134	135	136	137	138	139	140	141	142	143	144	145	146	147	148
B6QGB8_PENMQ_N	122	123	124	125	127	128	129	130	131	132	133	134	135	136	146	147	148	149	177	178	179	181	182	183	184	185	186	188	194	195	196	197	198	199	200	201	202	203	204	205	206	207	208	209	210	211	212	213	214
A8WAD2_TOXGO_N	52	53	54	55	57	58	59	60	61	62	63	64	65	66	76	77	78	79	94	95	96	98	99	100	101	103	104	106	113	114	115	116	117	118	119	120	121	122	123	124	125	126	127	128	129	130	131	132	133
A0MH69_ONCMY_N	67	68	69	70	71	72	73	74	75	78	79	80	81	82	90	91	92	93	160	161	162	164	165	166	167	168	169	171	177	178	179	180	181	182	183	184	185	186	187	188	189	190	191	192	193	194	195	196	197
B8B9L8_ORYSI_N	108	109	110	111	113	114	115	116	117	118	119	120	121	122	132	133	134	135	160	161	162	164	165	166	167	168	169	171	177	178	179	180	181	182	183	184	185	186	187	188	189	190	191	192	193	194	195	196	197
A2WU37_ORYSI_N	52	53	54	55	57	58	59	60	61	62	63	64	65	66	76	77	78	79	102	103	104	106	107	108	109	110	111	113	119	120	121	122	123	124	125	126	127	128	129	130	131	132	133	134	135	136	137	138	139
A2WR12_ORYSI_N	56	57	58	59	61	62	63	64	65	66	67	68	69	70	80	81	82	83	115	116	117	119	120	121	122	123	124	126	132	133	134	135	136	137	138	139	140	141	142	143	144	145	146	147	148	149	150	151	152
A2WR09_ORYSI_N	57	58	59	60	62	63	64	65	66	67	68	69	70	71	81	82	83	84	107	108	109	111	112	113	114	115	116	118	124	125	126	127	128	129	130	131	132	133	134	135	136	137	138	139	140	141	142	143	144
B4QFE8_DROSI_N	86	87	88	89	91	92	93	94	95	96	97	98	99	100	110	111	112	113	151	152	153	155	156	157	158	159	160	162	168	169	170	171	172	173	174	175	176	177	178	179	180	181	182	183	184	185	186	187	188
A2WNQ5_ORYSI_N	69	70	71	72	74	75	76	77	78	79	80	81	82	83	93	94	95	96	120	121	122	124	125	126	127	128	129	131	137	138	139	140	141	142	143	144	145	146	147	148	149	150	151	152	153	154	155	156	157
B4QJC8_DROSI_N	49	50	51	52	54	55	56	57	58	59	60	61	62	63	73	74	75	76	128	129	130	132	133	134	135	136	137	139	145	146	147	148	149	150	151	152	153	154	155	156	157	158	159	160	161	162	163	164	165
B4QJC9_DROSI_N	46	47	48	49	51	52	53	54	55	56	57	58	59	60	70	71	72	73	125	126	127	129	130	131	132	133	134	136	142	143	144	145	146	147	148	149	150	151	152	153	154	155	156	157	158	159	160	161	162
A1KXD8_LACSA_N	38	39	40	41	43	44	45	46	47	48	49	50	51	52	62	63	64	65	90	91	92	94	95	96	97	98	99	101	107	108	109	110	111	112	113	114	115	116	117	118	119	120	121	122	123	124	125	126	127
B5DP27_DROPS_N	56	57	58	59	61	62	63	64	65	66	67	68	69	70	80	81	82	83	135	136	137	139	140	141	142	143	144	146	152	153	154	155	156	157	158	159	160	161	162	163	164	165	166	167	168	169	170	171	172
PMD1_SCHPO_N	93	94	95	96	98	99	100	101	102	103	104	105	106	107	117	118	119	120	147	148	149	151	152	153	154	155	156	158	164	165	166	167	168	169	170	171	172	173	174	175	176	177	178	179	180	181	182	183	184
Q9JK64_RAT_N	48	49	50	51	53	54	55	56	57	58	59	60	61	62	72	73	74	75	111	112	113	115	116	117	118	119	120	122	128	129	130	131	132	133	134	135	136	137	138	139	140	141	142	143	144	145	146	147	148
B5RIT2_DROME_N	44	45	46	47	49	50	51	52	53	54	55	56	57	58	68	69	70	71	123	124	125	127	128	129	130	131	132	134	140	141	142	143	144	145	146	147	148	149	150	151	152	153	154	155	156	157	158	159	160
A1DLD2_NEOFI_N	40	41	42	43	45	46	47	48	49	50	51	52	53	54	64	65	66	67	95	96	97	99	100	101	102	103	104	106	112	113	114	115	116	117	118	119	120	121	122	123	124	125	126	127	128	129	130	131	132
A1DK33_NEOFI_N	66	67	68	69	71	72	73	74	75	76	77	78	79	80	90	91	92	93	123	124	125	127	128	129	130	131	132	134	140	141	142	143	144	145	146	147	148	149	150	151	152	153	154	155	156	157	158	159	160
Q8R427_RAT_N	47	48	49	50	52	53	54	55	56	57	58	59	60	61	71	72	73	74	117	118	119	121	122	123	124	125	126	128	134	135	136	137	138	139	140	141	142	143	144	145	146	147	148	149	150	151	152	153	154
B6DTN1_9EUGL_N	52	53	54	55	57	58	59	60	61	62	63	64	65	66	76	77	78	79	102	103	104	106	107	108	109	110	111	113	119	120	121	122	123	124	125	126	127	128	129	130	131	132	133	134	135	136	137	138	139
B6E3J6_TOXGO_N	105	106	107	108	110	111	112	113	114	115	116	117	118	119	129	130	131	132	147	148	149	151	152	153	154	156	157	159	166	167	168	169	170	171	172	173	174	175	176	177	178	179	180	181	182	183	184	185	186
Q8HZQ9_CANFA_N	49	50	51	52	54	55	56	57	58	59	60	61	62	63	73	74	75	76	121	122	123	125	126	127	128	129	130	132	138	139	140	141	142	143	144	145	146	147	148	149	150	151	152	153	154	155	156	157	158
Q8HZQ7_MACMU_N	49	50	51	52	54	55	56	57	58	59	60	61	62	63	73	74	75	76	122	123	124	126	127	128	129	130	131	133	139	140	141	142	143	144	145	146	147	148	149	150	151	152	153	154	155	156	157	158	159
Q8HZQ6_MACFA_N	49	50	51	52	54	55	56	57	58	59	60	61	62	63	73	74	75	76	122	123	124	126	127	128	129	130	131	133	139	140	141	142	143	144	145	146	147	148	149	150	151	152	153	154	155	156	157	158	159
B6KBM0_TOXGO_N	52	53	54	55	57	58	59	60	61	62	63	64	65	66	76	77	78	79	94	95	96	98	99	100	101	103	104	106	113	114	115	116	117	118	119	120	121	122	123	124	125	126	127	128	129	130	131	132	133
A1DAK3_NEOFI_N	81	82	83	84	86	87	88	89	90	91	92	93	94	95	105	106	107	108	136	137	138	140	141	142	143	144	145	147	153	154	155	156	157	158	159	160	161	162	163	164	165	166	167	168	169	170	171	172	173
Q6UUW3_RABIT_N	47	48	49	50	52	53	54	55	56	57	58	59	60	61	71	72	73	74	117	118	119	121	122	123	124	125	126	128	134	135	136	137	138	139	140	141	142	143	144	145	146	147	148	149	150	151	152	153	154
B6KGF4_TOXGO_N	105	106	107	108	110	111	112	113	114	115	116	117	118	119	129	130	131	132	147	148	149	151	152	153	154	156	157	159	166	167	168	169	170	171	172	173	174	175	176	177	178	179	180	181	182	183	184	185	186
A4I9R3_LEIIN_N	131	132	133	134	136	137	138	139	140	141	142	143	144	145	155	156	157	158	180	181	182	184	185	186	187	188	189	191	197	198	199	200	201	202	203	204	205	206	207	208	209	210	211	212	213	214	215	216	217
A1D5L1_NEOFI_N	41	42	43	44	46	47	48	49	50	51	52	53	54	55	65	66	67	68	96	97	98	100	101	102	103	104	105	107	113	114	115	116	117	118	119	120	121	122	123	124	125	126	127	128	129	130	131	132	133
B8M889_TALSN_N	130	131	132	133	135	136	137	138	139	140	141	142	143	144	154	155	156	157	185	186	187	189	190	191	192	193	194	196	202	203	204	205	206	207	208	209	210	211	212	213	214	215	216	217	218	219	220	221	222
A4I2J3_LEIIN_N	43	44	45	46	48	49	50	51	52	53	54	55	56	57	67	68	69	70	91	92	93	95	96	97	98	99	100	102	108	109	110	111	112	113	114	115	116	117	118	119	120	121	122	123	124	125	126	127	128
Q6PSM2_CANFA_N	49	50	51	52	54	55	56	57	58	59	60	61	62	63	73	74	75	76	121	122	123	125	126	127	128	129	130	132	138	139	140	141	142	143	144	145	146	147	148	149	150	151	152	153	154	155	156	157	158
Q6PSM1_MACMU_N	49	50	51	52	54	55	56	57	58	59	60	61	62	63	73	74	75	76	122	123	124	126	127	128	129	130	131	133	139	140	141	142	143	144	145	146	147	148	149	150	151	152	153	154	155	156	157	158	159
A1D0Z0_NEOFI_N	45	46	47	48	50	51	52	53	54	55	56	57	58	59	69	70	71	72	100	101	102	104	105	106	107	108	109	111	117	118	119	120	121	122	123	124	125	126	127	128	129	130	131	132	133	134	135	136	137
A1CZG1_NEOFI_N	110	111	112	113	115	116	117	118	119	120	121	122	123	124	134	135	136	137	165	166	167	169	170	171	172	173	174	176	182	183	184	185	186	187	188	189	190	191	192	193	194	195	196	197	198	199	200	201	202
Q6PSM0_RAT_N	48	49	50	51	53	54	55	56	57	58	59	60	61	62	72	73	74	75	111	112	113	115	116	117	118	119	120	122	128	129	130	131	132	133	134	135	136	137	138	139	140	141	142	143	144	145	146	147	148
A4HFB1_LEIBR_N	44	45	46	47	49	50	51	52	53	54	55	56	57	58	68	69	70	71	92	93	94	96	97	98	99	100	101	103	109	110	111	112	113	114	115	116	117	118	119	120	121	122	123	124	125	126	127	128	129
A3RJI7_TOXGO_N	105	106	107	108	110	111	112	113	114	115	116	117	118	119	129	130	131	132	147	148	149	151	152	153	154	156	157	159	166	167	168	169	170	171	172	173	174	175	176	177	178	179	180	181	182	183	184	185	186
A1CVJ9_NEOFI_N	46	47	48	49	51	52	53	54	55	56	57	58	59	60	70	71	72	73	101	102	103	105	106	107	108	109	110	112	118	119	120	121	122	123	124	125	126	127	128	129	130	131	132	133	134	135	136	137	138
Q5D0W6_CERAE_N	49	50	51	52	54	55	56	57	58	59	60	61	62	63	73	74	75	76	119	120	121	123	124	125	126	127	128	130	136	137	138	139	140	141	142	143	144	145	146	147	148	149	150	151	152	153	154	155	156
B8MDQ1_TALSN_N	119	120	121	122	124	125	126	127	128	129	130	131	132	133	149	150	151	152	180	181	182	184	185	186	187	188	189	191	197	198	199	200	201	202	203	204	205	206	207	208	209	210	211	212	213	214	215	216	217
Q4PLA8_CANFA_N	49	50	51	52	54	55	56	57	58	59	60	61	62	63	73	74	75	76	121	122	123	125	126	127	128	129	130	132	138	139	140	141	142	143	144	145	146	147	148	149	150	151	152	153	154	155	156	157	158
B9PNL9_TOXGO_N	105	106	107	108	110	111	112	113	114	115	116	117	118	119	129	130	131	132	147	148	149	151	152	153	154	156	157	159	166	167	168	169	170	171	172	173	174	175	176	177	178	179	180	181	182	183	184	185	186
B9EYZ4_ORYSJ_N	46	47	48	49	51	52	53	54	55	56	57	58	59	60	70	71	72	73	96	97	98	100	101	102	103	104	105	107	113	114	115	116	117	118	119	120	121	122	123	124	125	126	127	128	129	130	131	132	133
B9QKG4_TOXGO_N	105	106	107	108	110	111	112	113	114	115	116	117	118	119	129	130	131	132	147	148	149	151	152	153	154	156	157	159	166	167	168	169	170	171	172	173	174	175	176	177	178	179	180	181	182	183	184	185	186
B9F5D0_ORYSJ_N	43	44	45	46	48	49	50	51	52	53	54	55	56	57	67	68	69	70	101	102	103	105	106	107	108	109	110	112	118	119	120	121	122	123	124	125	126	127	128	129	130	131	132	133	134	135	136	137	138
A1CCB0_ASPCL_N	83	84	85	86	88	89	90	91	92	93	94	95	96	97	107	108	109	110	138	139	140	142	143	144	145	146	147	149	155	156	157	158	159	160	161	162	163	164	165	166	167	168	169	170	171	172	173	174	175
A1C9U8_ASPCL_N	115	116	117	118	120	121	122	123	124	125	126	127	128	129	139	140	141	142	170	171	172	174	175	176	177	178	179	181	187	188	189	190	191	192	193	194	195	196	197	198	199	200	201	202	203	204	205	206	207
B8N2S0_ASPFN_N	58	59	60	61	63	64	65	66	67	68	69	70	71	72	82	83	84	85	113	114	115	117	118	119	120	121	122	124	130	131	132	133	134	135	136	137	138	139	140	141	142	143	144	145	146	147	148	149	150
B8NCM9_ASPFN_N	83	84	85	86	88	89	90	91	92	93	94	95	96	97	107	108	109	110	138	139	140	142	143	144	145	146	147	149	155	156	157	158	159	160	161	162	163	164	165	166	167	168	169	170	171	172	173	174	175
O46605_CANFA_N	48	49	50	51	53	54	55	56	57	58	59	60	61	62	72	73	74	75	120	121	122	124	125	126	127	128	129	131	137	138	139	140	141	142	143	144	145	146	147	148	149	150	151	152	153	154	155	156	157
O02793_SHEEP_N	53	54	55	56	58	59	60	61	62	63	64	65	66	67	77	78	79	80	124	125	126	128	129	130	131	132	133	135	141	142	143	144	145	146	147	148	149	150	151	152	153	154	155	156	157	158	159	160	161
C0KKU9_CANFA_N	49	50	51	52	54	55	56	57	58	59	60	61	62	63	73	74	75	76	121	122	123	125	126	127	128	129	130	132	138	139	140	141	142	143	144	145	146	147	148	149	150	151	152	153	154	155	156	157	158
B8NI31_ASPFN_N	82	83	84	85	87	88	89	90	91	92	93	94	95	96	106	107	108	109	139	140	141	143	144	145	146	147	148	150	156	157	158	159	160	161	162	163	164	165	166	167	168	169	170	171	172	173	174	175	176
B8K1W2_CANFA_N	60	61	62	63	65	66	67	68	69	70	71	72	73	74	84	85	86	87	146	147	148	150	151	152	153	154	155	157	163	164	165	166	167	168	169	170	171	172	173	174	175	176	177	178	179	180	181	182	183
B9FHL5_ORYSJ_N	45	46	47	48	50	51	52	53	54	55	56	57	58	59	69	70	71	72	95	96	97	99	100	101	102	103	104	106	112	113	114	115	116	117	118	119	120	121	122	123	124	125	126	127	128	129	130	131	132
B9FLG1_ORYSJ_N	33	34	35	36	38	39	40	41	42	43	44	45	46	47	57	58	59	60	88	89	90	92	93	94	95	96	97	99	105	106	107	108	109	110	111	112	113	114	115	116	117	118	119	120	121	122	123	124	125
B8NSJ1_ASPFN_N	100	101	102	103	105	106	107	108	109	110	111	112	113	114	124	125	126	127	155	156	157	159	160	161	162	163	164	166	172	173	174	175	176	177	178	179	180	181	182	183	184	185	186	187	188	189	190	191	192
B9FYK8_ORYSJ_N	108	109	110	111	113	114	115	116	117	118	119	120	121	122	132	133	134	135	160	161	162	164	165	166	167	168	169	171	177	178	179	180	181	182	183	184	185	186	187	188	189	190	191	192	193	194	195	196	197
A2VBC7_SHEEP_N	53	54	55	56	58	59	60	61	62	63	64	65	66	67	77	78	79	80	124	125	126	128	129	130	131	132	133	135	141	142	143	144	145	146	147	148	149	150	151	152	153	154	155	156	157	158	159	160	161
Q9XXU8_LEIAM_N	131	132	133	134	136	137	138	139	140	141	142	143	144	145	155	156	157	158	180	181	182	184	185	186	187	188	189	191	197	198	199	200	201	202	203	204	205	206	207	208	209	210	211	212	213	214	215	216	217
B9GQS5_POPTR_N	28	29	30	31	33	34	35	36	37	38	39	40	41	42	52	53	54	55	80	81	82	84	85	86	87	88	89	91	97	98	99	100	101	102	103	104	105	106	107	108	109	110	111	112	113	114	115	116	117
Q4G0Q4_HUMAN_N	55	56	57	58	60	61	62	63	64	65	66	67	68	69	79	80	81	82	121	122	123	125	126	127	128	129	130	132	138	139	140	141	142	143	144	145	146	147	148	149	150	151	152	153	154	155	156	157	158
Q9VRW2_DROME_N	51	52	53	54	56	57	58	59	60	61	62	63	64	65	75	76	77	78	130	131	132	134	135	136	137	138	139	141	147	148	149	150	151	152	153	154	155	156	157	158	159	160	161	162	163	164	165	166	167
B9GT97_POPTR_N	65	66	67	68	70	71	72	73	74	75	76	77	78	79	89	90	91	92	116	117	118	120	121	122	123	124	125	127	133	134	135	136	137	138	139	140	141	142	143	144	145	146	147	148	149	150	151	152	153
B9GZA0_POPTR_N	42	43	44	45	47	48	49	50	51	52	53	54	55	56	66	67	68	69	94	95	96	98	99	100	101	102	103	105	111	112	113	114	115	116	117	118	119	120	121	122	123	124	125	126	127	128	129	130	131
C3ZC24_BRAFL_N	27	28	29	30	32	33	34	35	36	37	38	39	40	41	51	52	53	54	103	104	105	107	108	109	110	111	112	114	120	121	122	123	124	125	126	127	128	129	130	131	132	133	134	135	136	137	138	139	140
B9HAY0_POPTR_N	35	36	37	38	40	41	42	43	44	45	46	47	48	49	59	60	61	62	83	84	85	87	88	89	90	91	92	94	100	101	102	103	104	105	106	107	108	109	110	111	112	113	114	115	116	117	118	119	120
C0NE10_AJECG_N	121	122	123	124	126	127	128	129	130	131	132	133	134	135	145	146	147	148	176	177	178	180	181	182	183	184	185	187	193	194	195	196	197	198	199	200	201	202	203	204	205	206	207	208	209	210	211	212	213
C0NII4_AJECG_N	40	41	42	43	45	46	47	48	49	50	51	52	53	54	64	65	66	67	95	96	97	99	100	101	102	103	104	106	112	113	114	115	116	117	118	119	120	121	122	123	124	125	126	127	128	129	130	131	132
A8K294_HUMAN_N	49	50	51	52	54	55	56	57	58	59	60	61	62	63	73	74	75	76	119	120	121	123	124	125	126	127	128	130	136	137	138	139	140	141	142	143	144	145	146	147	148	149	150	151	152	153	154	155	156
O88331_RAT_N	60	61	62	63	65	66	67	68	69	70	71	72	73	74	84	85	86	87	146	147	148	150	151	152	153	154	155	157	163	164	165	166	167	168	169	170	171	172	173	174	175	176	177	178	179	180	181	182	183
A7BKA4_HUMAN_N	46	47	48	49	51	52	53	54	55	56	57	58	59	60	70	71	72	73	111	112	113	115	116	117	118	119	120	122	128	129	130	131	132	133	134	135	136	137	138	139	140	141	142	143	144	145	146	147	148
C7DPK6_CAVPO_N	60	61	62	63	65	66	67	68	69	70	71	72	73	74	84	85	86	87	146	147	148	150	151	152	153	154	155	157	163	164	165	166	167	168	169	170	171	172	173	174	175	176	177	178	179	180	181	182	183
A4D1D5_HUMAN_N	55	56	57	58	60	61	62	63	64	65	66	67	68	69	79	80	81	82	121	122	123	125	126	127	128	129	130	132	138	139	140	141	142	143	144	145	146	147	148	149	150	151	152	153	154	155	156	157	158
A4D1D4_HUMAN_N	55	56	57	58	60	61	62	63	64	65	66	67	68	69	79	80	81	82	121	122	123	125	126	127	128	129	130	132	138	139	140	141	142	143	144	145	146	147	148	149	150	151	152	153	154	155	156	157	158
B9EK77_MOUSE_N	52	53	54	55	57	58	59	60	61	62	63	64	65	66	76	77	78	79	118	119	120	122	123	124	125	126	127	129	135	136	137	138	139	140	141	142	143	144	145	146	147	148	149	150	151	152	153	154	155
A4D1D3_HUMAN_N	55	56	57	58	60	61	62	63	64	65	66	67	68	69	79	80	81	82	121	122	123	125	126	127	128	129	130	132	138	139	140	141	142	143	144	145	146	147	148	149	150	151	152	153	154	155	156	157	158
B5X0E4_MOUSE_N	47	48	49	50	52	53	54	55	56	57	58	59	60	61	71	72	73	74	112	113	114	116	117	118	119	120	121	123	129	130	131	132	133	134	135	136	137	138	139	140	141	142	143	144	145	146	147	148	149
A4D1D2_HUMAN_N	49	50	51	52	54	55	56	57	58	59	60	61	62	63	73	74	75	76	119	120	121	123	124	125	126	127	128	130	136	137	138	139	140	141	142	143	144	145	146	147	148	149	150	151	152	153	154	155	156
A1L471_HUMAN_N	49	50	51	52	54	55	56	57	58	59	60	61	62	63	73	74	75	76	119	120	121	123	124	125	126	127	128	130	136	137	138	139	140	141	142	143	144	145	146	147	148	149	150	151	152	153	154	155	156
Q9Y8G2_EMENI_N	52	53	54	55	57	58	59	60	61	62	63	64	65	66	76	77	78	79	107	108	109	111	112	113	114	115	116	118	124	125	126	127	128	129	130	131	132	133	134	135	136	137	138	139	140	141	142	143	144
B2RUR3_MOUSE_N	48	49	50	51	53	54	55	56	57	58	59	60	61	62	72	73	74	75	118	119	120	122	123	124	125	126	127	129	135	136	137	138	139	140	141	142	143	144	145	146	147	148	149	150	151	152	153	154	155
Q9Y8G1_EMENI_N	115	116	117	118	120	121	122	123	124	125	126	127	128	129	139	140	141	142	170	171	172	174	175	176	177	178	179	181	187	188	189	190	191	192	193	194	195	196	197	198	199	200	201	202	203	204	205	206	207
C5KPP3_9ALVE_N	46	47	48	49	51	52	53	54	55	56	57	58	59	60	70	71	72	73	96	97	98	100	101	102	103	104	105	107	113	114	115	116	117	118	119	120	121	122	123	124	125	126	127	128	129	130	131	132	133
A2AUN4_MOUSE_N	60	61	62	63	65	66	67	68	69	70	71	72	73	74	84	85	86	87	146	147	148	150	151	152	153	154	155	157	163	164	165	166	167	168	169	170	171	172	173	174	175	176	177	178	179	180	181	182	183
Q9HGT5_TRIRU_N	94	95	96	97	99	100	101	102	103	104	105	106	107	108	118	119	120	121	149	150	151	153	154	155	156	157	158	160	166	167	168	169	170	171	172	173	174	175	176	177	178	179	180	181	182	183	184	185	186
Q9C163_RHIRA_N	50	51	52	53	55	56	57	58	59	60	61	62	63	64	74	75	76	77	102	103	104	106	107	108	109	110	111	113	119	120	121	122	123	124	125	126	127	128	129	130	131	132	133	134	135	136	137	138	139
Q8X1F2_VENIN_N	116	117	118	119	121	122	123	124	125	126	127	128	129	130	140	141	142	143	171	172	173	175	176	177	178	179	180	182	188	189	190	191	192	193	194	195	196	197	198	199	200	201	202	203	204	205	206	207	208
C0SCW5_PARBP_N	133	134	135	136	138	139	140	141	142	143	144	145	146	147	157	158	159	160	188	189	190	192	193	194	195	196	197	199	205	206	207	208	209	210	211	212	213	214	215	216	217	218	219	220	221	222	223	224	225
B9I7G6_POPTR_N	17	18	19	20	22	23	24	25	26	27	28	29	30	31	41	42	43	44	67	68	69	71	72	73	74	75	76	78	84	85	86	87	88	89	90	91	92	93	94	95	96	97	98	99	100	101	102	103	104
B9I9B4_POPTR_N	63	64	65	66	68	69	70	71	72	73	74	75	76	77	87	88	89	90	114	115	116	118	119	120	121	122	123	125	131	132	133	134	135	136	137	138	139	140	141	142	143	144	145	146	147	148	149	150	151
B9I9B5_POPTR_N	65	66	67	68	70	71	72	73	74	75	76	77	78	79	89	90	91	92	116	117	118	120	121	122	123	124	125	127	133	134	135	136	137	138	139	140	141	142	143	144	145	146	147	148	149	150	151	152	153
B9I9B8_POPTR_N	65	66	67	68	70	71	72	73	74	75	76	77	78	79	89	90	91	92	116	117	118	120	121	122	123	124	125	127	133	134	135	136	137	138	139	140	141	142	143	144	145	146	147	148	149	150	151	152	153
Q7RVS1_NEUCR_N	94	95	96	97	99	100	101	102	103	104	105	106	107	108	118	119	120	121	149	150	151	153	154	155	156	157	158	160	166	167	168	169	170	171	172	173	174	175	176	177	178	179	180	181	182	183	184	185	186
B9IDD0_POPTR_N	56	57	58	59	61	62	63	64	65	66	67	68	69	70	80	81	82	83	105	106	107	109	110	111	112	114	115	117	125	126	127	128	129	130	131	132	133	134	135	136	137	138	139	140	141	142	143	144	145
B9IFR5_POPTR_N	76	77	78	79	81	82	83	84	85	86	87	88	89	90	100	101	102	103	128	129	130	132	133	134	135	136	137	139	145	146	147	148	149	150	151	152	153	154	155	156	157	158	159	160	161	162	163	164	165
C5LQX6_9ALVE_N	52	53	54	55	57	58	59	60	61	62	63	64	65	66	76	77	78	79	101	102	103	105	106	107	108	109	110	112	118	119	120	121	122	123	124	125	126	127	128	129	130	131	132	133	134	135	136	137	138
B9IJV9_POPTR_N	38	39	40	41	43	44	45	46	47	48	49	50	51	52	62	63	64	65	90	91	92	94	95	96	97	98	99	101	107	108	109	110	111	112	113	114	115	116	117	118	119	120	121	122	123	124	125	126	127
C6K3L7_9TRYP_N	128	129	130	131	133	134	135	136	137	138	139	140	141	142	152	153	154	155	177	178	179	181	182	183	184	185	186	188	194	195	196	197	198	199	200	201	202	203	204	205	206	207	208	209	210	211	212	213	214
O01495_CAEEL_N	55	56	57	58	60	61	62	63	64	65	66	67	68	69	79	80	81	82	123	124	125	127	128	129	130	131	132	134	142	143	144	145	146	147	148	149	150	151	152	153	154	155	156	157	158	159	160	161	162
C1GEZ9_PARBD_N	135	136	137	138	140	141	142	143	144	145	146	147	148	149	159	160	161	162	190	191	192	194	195	196	197	198	199	201	207	208	209	210	211	212	213	214	215	216	217	218	219	220	221	222	223	224	225	226	227
Q6CH81_YARLI_N	45	46	47	48	50	51	52	53	54	55	56	57	58	59	69	70	71	72	100	101	102	104	105	106	107	108	109	111	117	118	119	120	121	122	123	124	125	126	127	128	129	130	131	132	133	134	135	136	137
O15903_LEITR_N	131	132	133	134	136	137	138	139	140	141	142	143	144	145	155	156	157	158	180	181	182	184	185	186	187	188	189	191	197	198	199	200	201	202	203	204	205	206	207	208	209	210	211	212	213	214	215	216	217
Q6CEX3_YARLI_N	86	87	88	89	91	92	93	94	95	96	97	98	99	100	110	111	112	113	141	142	143	145	146	147	148	149	150	152	158	159	160	161	162	163	164	165	166	167	168	169	170	171	172	173	174	175	176	177	178
Q6C111_YARLI_N	125	126	127	128	130	131	132	133	134	135	136	137	138	139	149	150	151	152	180	181	182	184	185	186	187	188	189	191	197	198	199	200	201	202	203	204	205	206	207	208	209	210	211	212	213	214	215	216	217
B9MU48_POPTR_N	42	43	44	45	47	48	49	50	51	52	53	54	55	56	66	67	68	69	94	95	96	98	99	100	101	102	103	105	111	112	113	114	115	116	117	118	119	120	121	122	123	124	125	126	127	128	129	130	131
MDR65_DROME_N	46	47	48	49	51	52	53	54	55	56	57	58	59	60	70	71	72	73	125	126	127	129	130	131	132	133	134	136	142	143	144	145	146	147	148	149	150	151	152	153	154	155	156	157	158	159	160	161	162
MDR49_DROME_N	44	45	46	47	49	50	51	52	53	54	55	56	57	58	68	69	70	71	123	124	125	127	128	129	130	131	132	134	140	141	142	143	144	145	146	147	148	149	150	151	152	153	154	155	156	157	158	159	160
MDR3_MOUSE_N	48	49	50	51	53	54	55	56	57	58	59	60	61	62	72	73	74	75	115	116	117	119	120	121	122	123	124	126	132	133	134	135	136	137	138	139	140	141	142	143	144	145	146	147	148	149	150	151	152
MDR3_HUMAN_N	55	56	57	58	60	61	62	63	64	65	66	67	68	69	79	80	81	82	121	122	123	125	126	127	128	129	130	132	138	139	140	141	142	143	144	145	146	147	148	149	150	151	152	153	154	155	156	157	158
MDR3_CRIGR_N	55	56	57	58	60	61	62	63	64	65	66	67	68	69	79	80	81	82	121	122	123	125	126	127	128	129	130	132	138	139	140	141	142	143	144	145	146	147	148	149	150	151	152	153	154	155	156	157	158
MDR2_RAT_N	52	53	54	55	57	58	59	60	61	62	63	64	65	66	76	77	78	79	118	119	120	122	123	124	125	126	127	129	135	136	137	138	139	140	141	142	143	144	145	146	147	148	149	150	151	152	153	154	155
MDR2_MOUSE_N	52	53	54	55	57	58	59	60	61	62	63	64	65	66	76	77	78	79	118	119	120	122	123	124	125	126	127	129	135	136	137	138	139	140	141	142	143	144	145	146	147	148	149	150	151	152	153	154	155
MDR2_CRIGR_N	49	50	51	52	54	55	56	57	58	59	60	61	62	63	73	74	75	76	118	119	120	122	123	124	125	126	127	129	135	136	137	138	139	140	141	142	143	144	145	146	147	148	149	150	151	152	153	154	155
MDR1_RAT_N	47	48	49	50	52	53	54	55	56	57	58	59	60	61	71	72	73	74	118	119	120	122	123	124	125	126	127	129	135	136	137	138	139	140	141	142	143	144	145	146	147	148	149	150	151	152	153	154	155
B9N9D8_POPTR_N	42	43	44	45	47	48	49	50	51	52	53	54	55	56	66	67	68	69	92	93	94	96	97	98	99	100	101	103	109	110	111	112	113	114	115	116	117	118	119	120	121	122	123	124	125	126	127	128	129
MDR1_MOUSE_N	48	49	50	51	53	54	55	56	57	58	59	60	61	62	72	73	74	75	118	119	120	122	123	124	125	126	127	129	135	136	137	138	139	140	141	142	143	144	145	146	147	148	149	150	151	152	153	154	155
Q8MRC4_DROME_N	46	47	48	49	51	52	53	54	55	56	57	58	59	60	70	71	72	73	125	126	127	129	130	131	132	133	134	136	142	143	144	145	146	147	148	149	150	151	152	153	154	155	156	157	158	159	160	161	162
MDR1_LEIEN_N	70	71	72	73	75	76	77	78	79	80	81	82	83	84	94	95	96	97	119	120	121	123	124	125	126	127	128	130	136	137	138	139	140	141	142	143	144	145	146	147	148	149	150	151	152	153	154	155	156
MDR1_HUMAN_N	49	50	51	52	54	55	56	57	58	59	60	61	62	63	73	74	75	76	119	120	121	123	124	125	126	127	128	130	136	137	138	139	140	141	142	143	144	145	146	147	148	149	150	151	152	153	154	155	156
MDR1_CRIGR_N	48	49	50	51	53	54	55	56	57	58	59	60	61	62	72	73	74	75	116	117	118	120	121	122	123	124	125	127	133	134	135	136	137	138	139	140	141	142	143	144	145	146	147	148	149	150	151	152	153
MDR1_CAEEL_N	75	76	77	78	80	81	82	83	84	85	86	87	88	89	99	100	101	102	143	144	145	147	148	149	150	151	152	154	160	161	162	163	164	165	166	167	168	169	170	171	172	173	174	175	176	177	178	179	180
C1H994_PARBA_N	134	135	136	137	139	140	141	142	143	144	145	146	147	148	158	159	160	161	189	190	191	193	194	195	196	197	198	200	206	207	208	209	210	211	212	213	214	215	216	217	218	219	220	221	222	223	224	225	226
O45721_CAEEL_N	44	45	46	47	49	50	51	52	53	54	55	56	57	58	68	69	70	71	110	111	112	114	115	116	117	118	119	121	127	128	129	130	131	132	133	134	135	136	137	138	139	140	141	142	143	144	145	146	147
O61301_HAECO_N	49	50	51	52	54	55	56	57	58	59	60	61	62	63	73	74	75	76	117	118	119	121	122	123	124	125	126	128	136	137	138	139	140	141	142	143	144	145	146	147	148	149	150	151	152	153	154	155	156
O96844_LEIDO_N	131	132	133	134	136	137	138	139	140	141	142	143	144	145	155	156	157	158	180	181	182	184	185	186	187	188	189	191	197	198	199	200	201	202	203	204	205	206	207	208	209	210	211	212	213	214	215	216	217
B9R8C1_RICCO_N	47	48	49	50	52	53	54	55	56	57	58	59	60	61	71	72	73	74	99	100	101	103	104	105	106	107	108	110	116	117	118	119	120	121	122	123	124	125	126	127	128	129	130	131	132	133	134	135	136
Q16T64_AEDAE_N	75	76	77	78	80	81	82	83	84	85	86	87	88	89	99	100	101	102	154	155	156	158	159	160	161	162	163	165	171	172	173	174	175	176	177	178	179	180	181	182	183	184	185	186	187	188	189	190	191
Q5KN49_CRYNE_N	154	155	156	157	159	160	161	162	163	164	165	166	167	168	178	179	180	181	226	227	228	230	231	232	233	234	235	237	243	244	245	246	247	248	249	250	251	252	253	254	255	256	257	258	259	260	261	262	263
B9RMT0_RICCO_N	35	36	37	38	40	41	42	43	44	45	46	47	48	49	59	60	61	62	89	90	91	93	94	95	96	97	98	100	106	107	108	109	110	111	112	113	114	115	116	117	118	119	120	121	122	123	124	125	126
B9RN45_RICCO_N	63	64	65	66	68	69	70	71	72	73	74	75	76	77	87	88	89	90	114	115	116	118	119	120	121	122	123	125	131	132	133	134	135	136	137	138	139	140	141	142	143	144	145	146	147	148	149	150	151
B9RN46_RICCO_N	65	66	67	68	70	71	72	73	74	75	76	77	78	79	89	90	91	92	116	117	118	120	121	122	123	124	125	127	133	134	135	136	137	138	139	140	141	142	143	144	145	146	147	148	149	150	151	152	153
B9RN47_RICCO_N	65	66	67	68	70	71	72	73	74	75	76	77	78	79	89	90	91	92	116	117	118	120	121	122	123	124	125	127	133	134	135	136	137	138	139	140	141	142	143	144	145	146	147	148	149	150	151	152	153
Q17645_CAEEL_N	35	36	37	38	40	41	42	43	44	45	46	47	48	49	59	60	61	62	99	100	101	103	104	105	106	108	109	111	118	119	120	121	122	123	124	125	126	127	128	129	130	131	132	133	134	135	136	137	138
B9RPJ1_RICCO_N	70	71	72	73	75	76	77	78	79	80	81	82	83	84	94	95	96	97	119	120	121	123	124	125	126	128	129	131	139	140	141	142	143	144	145	146	147	148	149	150	151	152	153	154	155	156	157	158	159
Q17646_CAEEL_N	38	39	40	41	43	44	45	46	47	48	49	50	51	52	62	63	64	65	102	103	104	106	107	108	109	111	112	114	121	122	123	124	125	126	127	128	129	130	131	132	133	134	135	136	137	138	139	140	141
B9RUP8_RICCO_N	46	47	48	49	51	52	53	54	55	56	57	58	59	60	70	71	72	73	98	99	100	102	103	104	105	106	107	109	115	116	117	118	119	120	121	122	123	124	125	126	127	128	129	130	131	132	133	134	135
Q5F2Z6_RHIST_N	79	80	81	82	84	85	86	87	88	89	90	91	92	93	103	104	105	106	133	134	135	137	138	139	140	141	142	144	150	151	152	153	154	155	156	157	158	159	160	161	162	163	164	165	166	167	168	169	170
B9S017_RICCO_N	66	67	68	69	71	72	73	74	75	76	77	78	79	80	90	91	92	93	117	118	119	121	122	123	124	125	126	128	134	135	136	137	138	139	140	141	142	143	144	145	146	147	148	149	150	151	152	153	154
B9S018_RICCO_N	60	61	62	63	65	66	67	68	69	70	71	72	73	74	84	85	86	87	112	113	114	116	117	118	119	120	121	123	129	130	131	132	133	134	135	136	137	138	139	140	141	142	143	144	145	146	147	148	149
B9S0G9_RICCO_N	104	105	106	107	109	110	111	112	113	114	115	116	117	118	128	129	130	131	156	157	158	160	161	162	163	164	165	167	173	174	175	176	177	178	179	180	181	182	183	184	185	186	187	188	189	190	191	192	193
B9S188_RICCO_N	23	24	25	26	28	29	30	31	32	33	34	35	36	37	47	48	49	50	73	74	75	77	78	79	80	81	82	84	90	91	92	93	94	95	96	97	98	99	100	101	102	103	104	105	106	107	108	109	110
B9S190_RICCO_N	40	41	42	43	45	46	47	48	49	50	51	52	53	54	64	65	66	67	90	91	92	94	95	96	97	98	99	101	107	108	109	110	111	112	113	114	115	116	117	118	119	120	121	122	123	124	125	126	127
Q5BAT1_EMENI_N	52	53	54	55	57	58	59	60	61	62	63	64	65	66	76	77	78	79	107	108	109	111	112	113	114	115	116	118	124	125	126	127	128	129	130	131	132	133	134	135	136	137	138	139	140	141	142	143	144
B9SNT8_RICCO_N	51	52	53	54	56	57	58	59	60	61	62	63	64	65	75	76	77	78	103	104	105	107	108	109	110	111	112	114	120	121	122	123	124	125	126	127	128	129	130	131	132	133	134	135	136	137	138	139	140
Q22655_CAEEL_N	41	42	43	44	46	47	48	49	50	51	52	53	54	55	65	66	67	68	105	106	107	109	110	111	112	114	115	117	124	125	126	127	128	129	130	131	132	133	134	135	136	137	138	139	140	141	142	143	144
Q22656_CAEEL_N	41	42	43	44	46	47	48	49	50	51	52	53	54	55	65	66	67	68	105	106	107	109	110	111	112	114	115	117	124	125	126	127	128	129	130	131	132	133	134	135	136	137	138	139	140	141	142	143	144
B9SZR6_RICCO_N	61	62	63	64	66	67	68	69	70	71	72	73	74	75	85	86	87	88	111	112	113	115	116	117	118	119	120	122	128	129	130	131	132	133	134	135	136	137	138	139	140	141	142	143	144	145	146	147	148
Q4WTT9_ASPFU_N	109	110	111	112	114	115	116	117	118	119	120	121	122	123	133	134	135	136	164	165	166	168	169	170	171	172	173	175	181	182	183	184	185	186	187	188	189	190	191	192	193	194	195	196	197	198	199	200	201
Q7Q6W2_ANOGA_N	68	69	70	71	73	74	75	76	77	78	79	80	81	82	92	93	94	95	147	148	149	151	152	153	154	155	156	158	164	165	166	167	168	169	170	171	172	173	174	175	176	177	178	179	180	181	182	183	184
Q4WD46_ASPFU_N	50	51	52	53	55	56	57	58	59	60	61	62	63	64	74	75	76	77	105	106	107	109	110	111	112	113	114	116	122	123	124	125	126	127	128	129	130	131	132	133	134	135	136	137	138	139	140	141	142
Q4WD08_ASPFU_N	40	41	42	43	45	46	47	48	49	50	51	52	53	54	64	65	66	67	95	96	97	99	100	101	102	103	104	106	112	113	114	115	116	117	118	119	120	121	122	123	124	125	126	127	128	129	130	131	132
Q24393_DROME_N	59	60	61	62	64	65	66	67	68	69	70	71	72	73	83	84	85	86	124	125	126	128	129	130	131	132	133	135	141	142	143	144	145	146	147	148	149	150	151	152	153	154	155	156	157	158	159	160	161
Q9ZRG2_SOLTU_N	68	69	70	71	73	74	75	76	77	78	79	80	81	82	92	93	94	95	120	121	122	124	125	126	127	128	129	131	137	138	139	140	141	142	143	144	145	146	147	148	149	150	151	152	153	154	155	156	157
Q9SDM5_GOSHI_N	43	44	45	46	48	49	50	51	52	53	54	55	56	57	67	68	69	70	95	96	97	99	100	101	102	103	104	106	112	113	114	115	116	117	118	119	120	121	122	123	124	125	126	127	128	129	130	131	132
C0PDJ8_MAIZE_N	44	45	46	47	49	50	51	52	53	54	55	56	57	58	68	69	70	71	96	97	98	100	101	102	103	104	105	107	113	114	115	116	117	118	119	120	121	122	123	124	125	126	127	128	129	130	131	132	133
C0PGU4_MAIZE_N	51	52	53	54	56	57	58	59	60	61	62	63	64	65	75	76	77	78	103	104	105	107	108	109	110	111	112	114	120	121	122	123	124	125	126	127	128	129	130	131	132	133	134	135	136	137	138	139	140
Q9LGX1_ORYSJ_N	69	70	71	72	74	75	76	77	78	79	80	81	82	83	93	94	95	96	120	121	122	124	125	126	127	128	129	131	137	138	139	140	141	142	143	144	145	146	147	148	149	150	151	152	153	154	155	156	157
Q9FSQ6_ORYSA_N	55	56	57	58	60	61	62	63	64	65	66	67	68	69	79	80	81	82	107	108	109	111	112	113	114	115	116	118	124	125	126	127	128	129	130	131	132	133	134	135	136	137	138	139	140	141	142	143	144
Q26599_SCHMA_N	44	45	46	47	49	50	51	52	53	54	55	56	57	58	68	69	70	71	89	90	91	93	94	95	96	98	99	101	108	109	110	111	112	113	114	115	116	117	118	119	120	121	122	123	124	125	126	127	128
Q4P1K4_USTMA_N	191	192	193	194	196	197	198	199	200	201	202	203	204	205	215	216	217	218	253	254	255	257	258	259	260	261	262	264	270	271	272	273	274	275	276	277	278	279	280	281	282	283	284	285	286	287	288	289	290
Q28X60_DROPS_N	88	89	90	91	93	94	95	96	97	98	99	100	101	102	112	113	114	115	153	154	155	157	158	159	160	161	162	164	170	171	172	173	174	175	176	177	178	179	180	181	182	183	184	185	186	187	188	189	190
Q290X0_DROPS_N	49	50	51	52	54	55	56	57	58	59	60	61	62	63	73	74	75	76	128	129	130	132	133	134	135	136	137	139	145	146	147	148	149	150	151	152	153	154	155	156	157	158	159	160	161	162	163	164	165
Q94IH6_COPJA_N	69	70	71	72	74	75	76	77	78	79	80	81	82	83	93	94	95	96	120	121	122	124	125	126	127	128	129	131	137	138	139	140	141	142	143	144	145	146	147	148	149	150	151	152	153	154	155	156	157
Q2UTP2_ASPOR_N	100	101	102	103	105	106	107	108	109	110	111	112	113	114	124	125	126	127	155	156	157	159	160	161	162	163	164	166	172	173	174	175	176	177	178	179	180	181	182	183	184	185	186	187	188	189	190	191	192
Q29FI1_DROPS_N	45	46	47	48	50	51	52	53	54	55	56	57	58	59	69	70	71	72	124	125	126	128	129	130	131	132	133	135	141	142	143	144	145	146	147	148	149	150	151	152	153	154	155	156	157	158	159	160	161
Q8RVT7_WHEAT_N	43	44	45	46	48	49	50	51	52	53	54	55	56	57	67	68	69	70	93	94	95	97	98	99	100	101	102	104	110	111	112	113	114	115	116	117	118	119	120	121	122	123	124	125	126	127	128	129	130
C5FDJ0_NANOT_N	61	62	63	64	66	67	68	69	70	71	72	73	74	75	85	86	87	88	116	117	118	120	121	122	123	124	125	127	133	134	135	136	137	138	139	140	141	142	143	144	145	146	147	148	149	150	151	152	153
Q8GU80_ORYSJ_N	56	57	58	59	61	62	63	64	65	66	67	68	69	70	80	81	82	83	105	106	107	109	110	111	112	114	115	117	125	126	127	128	129	130	131	132	133	134	135	136	137	138	139	140	141	142	143	144	145
Q8GU78_ORYSJ_N	94	95	96	97	99	100	101	102	103	104	105	106	107	108	118	119	120	121	146	147	148	150	151	152	153	154	155	157	163	164	165	166	167	168	169	170	171	172	173	174	175	176	177	178	179	180	181	182	183
Q8GU77_ORYSJ_N	44	45	46	47	49	50	51	52	53	54	55	56	57	58	68	69	70	71	93	94	95	97	98	99	100	101	102	104	110	111	112	113	114	115	116	117	118	119	120	121	122	123	124	125	126	127	128	129	130
C5FHU6_NANOT_N	94	95	96	97	99	100	101	102	103	104	105	106	107	108	118	119	120	121	149	150	151	153	154	155	156	157	158	160	166	167	168	169	170	171	172	173	174	175	176	177	178	179	180	181	182	183	184	185	186
Q8GU76_ORYSJ_N	54	55	56	57	59	60	61	62	63	64	65	66	67	68	78	79	80	81	106	107	108	110	111	112	113	114	115	117	123	124	125	126	127	128	129	130	131	132	133	134	135	136	137	138	139	140	141	142	143
Q8GU75_ORYSJ_N	50	51	52	53	55	56	57	58	59	60	61	62	63	64	74	75	76	77	102	103	104	106	107	108	109	110	111	113	119	120	121	122	123	124	125	126	127	128	129	130	131	132	133	134	135	136	137	138	139
Q8GU73_ORYSJ_N	45	46	47	48	50	51	52	53	54	55	56	57	58	59	69	70	71	72	95	96	97	99	100	101	102	103	104	106	112	113	114	115	116	117	118	119	120	121	122	123	124	125	126	127	128	129	130	131	132
Q8GU72_ORYSJ_N	46	47	48	49	51	52	53	54	55	56	57	58	59	60	70	71	72	73	96	97	98	100	101	102	103	104	105	107	113	114	115	116	117	118	119	120	121	122	123	124	125	126	127	128	129	130	131	132	133
Q8GU69_ORYSJ_N	54	55	56	57	59	60	61	62	63	64	65	66	67	68	78	79	80	81	104	105	106	108	109	110	111	112	113	115	121	122	123	124	125	126	127	128	129	130	131	132	133	134	135	136	137	138	139	140	141
C5FLY2_NANOT_N	68	69	70	71	73	74	75	76	77	78	79	80	81	82	92	93	94	95	123	124	125	127	128	129	130	131	132	134	140	141	142	143	144	145	146	147	148	149	150	151	152	153	154	155	156	157	158	159	160
C5FYS3_NANOT_N	75	76	77	78	80	81	82	83	84	85	86	87	88	89	99	100	101	102	130	131	132	134	135	136	137	138	139	141	147	148	149	150	151	152	153	154	155	156	157	158	159	160	161	162	163	164	165	166	167
C5G721_AJEDR_N	44	45	46	47	49	50	51	52	53	54	55	56	57	58	68	69	70	71	99	100	101	103	104	105	106	107	108	110	116	117	118	119	120	121	122	123	124	125	126	127	128	129	130	131	132	133	134	135	136
Q2U198_ASPOR_N	83	84	85	86	88	89	90	91	92	93	94	95	96	97	107	108	109	110	138	139	140	142	143	144	145	146	147	149	155	156	157	158	159	160	161	162	163	164	165	166	167	168	169	170	171	172	173	174	175
Q7FMW3_ORYSJ_N	52	53	54	55	57	58	59	60	61	62	63	64	65	66	76	77	78	79	102	103	104	106	107	108	109	110	111	113	119	120	121	122	123	124	125	126	127	128	129	130	131	132	133	134	135	136	137	138	139
Q7FMW2_ORYSJ_N	57	58	59	60	62	63	64	65	66	67	68	69	70	71	81	82	83	84	107	108	109	111	112	113	114	115	116	118	124	125	126	127	128	129	130	131	132	133	134	135	136	137	138	139	140	141	142	143	144
Q7EZL2_ORYSJ_N	108	109	110	111	113	114	115	116	117	118	119	120	121	122	132	133	134	135	160	161	162	164	165	166	167	168	169	171	177	178	179	180	181	182	183	184	185	186	187	188	189	190	191	192	193	194	195	196	197
Q7EYH1_ORYSJ_N	54	55	56	57	59	60	61	62	63	64	65	66	67	68	78	79	80	81	103	104	105	107	108	109	110	112	113	115	123	124	125	126	127	128	129	130	131	132	133	134	135	136	137	138	139	140	141	142	143
Q6Z6U9_ORYSJ_N	43	44	45	46	48	49	50	51	52	53	54	55	56	57	67	68	69	70	93	94	95	97	98	99	100	101	102	104	110	111	112	113	114	115	116	117	118	119	120	121	122	123	124	125	126	127	128	129	130
Q6UC91_SORBI_N	141	142	143	144	146	147	148	149	150	151	152	153	154	155	165	166	167	168	193	194	195	197	198	199	200	201	202	204	210	211	212	213	214	215	216	217	218	219	220	221	222	223	224	225	226	227	228	229	230
Q1E9I3_COCIM_N	75	76	77	78	80	81	82	83	84	85	86	87	88	89	99	100	101	102	130	131	132	134	135	136	137	138	139	141	147	148	149	150	151	152	153	154	155	156	157	158	159	160	161	162	163	164	165	166	167
C5GXY5_AJEDR_N	118	119	120	121	123	124	125	126	127	128	129	130	131	132	142	143	144	145	173	174	175	177	178	179	180	181	182	184	190	191	192	193	194	195	196	197	198	199	200	201	202	203	204	205	206	207	208	209	210
Q1DU16_COCIM_N	100	101	102	103	105	106	107	108	109	110	111	112	113	114	124	125	126	127	155	156	157	159	160	161	162	163	164	166	172	173	174	175	176	177	178	179	180	181	182	183	184	185	186	187	188	189	190	191	192
Q4FCM1_TOXGO_N	105	106	107	108	110	111	112	113	114	115	116	117	118	119	129	130	131	132	147	148	149	151	152	153	154	156	157	159	166	167	168	169	170	171	172	173	174	175	176	177	178	179	180	181	182	183	184	185	186
Q4FCM2_TOXGO_N	52	53	54	55	57	58	59	60	61	62	63	64	65	66	76	77	78	79	94	95	96	98	99	100	101	103	104	106	113	114	115	116	117	118	119	120	121	122	123	124	125	126	127	128	129	130	131	132	133
Q0WUR0_ARATH_N	75	76	77	78	80	81	82	83	84	85	86	87	88	89	99	100	101	102	127	128	129	131	132	133	134	135	136	138	144	145	146	147	148	149	150	151	152	153	154	155	156	157	158	159	160	161	162	163	164
Q4Q3A6_LEIMA_N	131	132	133	134	136	137	138	139	140	141	142	143	144	145	155	156	157	158	180	181	182	184	185	186	187	188	189	191	197	198	199	200	201	202	203	204	205	206	207	208	209	210	211	212	213	214	215	216	217
Q0TZT8_PHANO_N	65	66	67	68	70	71	72	73	74	75	76	77	78	79	89	90	91	92	120	121	122	124	125	126	127	128	129	131	137	138	139	140	141	142	143	144	145	146	147	148	149	150	151	152	153	154	155	156	157
Q4Q8S4_LEIMA_N	43	44	45	46	48	49	50	51	52	53	54	55	56	57	67	68	69	70	91	92	93	95	96	97	98	99	100	102	108	109	110	111	112	113	114	115	116	117	118	119	120	121	122	123	124	125	126	127	128
Q0JK52_ORYSJ_N	45	46	47	48	50	51	52	53	54	55	56	57	58	59	69	70	71	72	95	96	97	99	100	101	102	103	104	106	112	113	114	115	116	117	118	119	120	121	122	123	124	125	126	127	128	129	130	131	132
Q0JCP1_ORYSJ_N	44	45	46	47	49	50	51	52	53	54	55	56	57	58	68	69	70	71	96	97	98	100	101	102	103	104	105	107	113	114	115	116	117	118	119	120	121	122	123	124	125	126	127	128	129	130	131	132	133
C3SAF2_BRADI_N	64	65	66	67	69	70	71	72	73	74	75	76	77	78	88	89	90	91	113	114	115	117	118	119	120	122	123	125	133	134	135	136	137	138	139	140	141	142	143	144	145	146	147	148	149	150	151	152	153
C3SAF3_BRADI_N	58	59	60	61	63	64	65	66	67	68	69	70	71	72	82	83	84	85	107	108	109	111	112	113	114	116	117	119	127	128	129	130	131	132	133	134	135	136	137	138	139	140	141	142	143	144	145	146	147
C5JW51_AJEDS_N	44	45	46	47	49	50	51	52	53	54	55	56	57	58	68	69	70	71	99	100	101	103	104	105	106	107	108	110	116	117	118	119	120	121	122	123	124	125	126	127	128	129	130	131	132	133	134	135	136
C5K117_AJEDS_N	118	119	120	121	123	124	125	126	127	128	129	130	131	132	142	143	144	145	173	174	175	177	178	179	180	181	182	184	190	191	192	193	194	195	196	197	198	199	200	201	202	203	204	205	206	207	208	209	210
C5X8A6_SORBI_N	31	32	33	34	36	37	38	39	40	41	42	43	44	45	55	56	57	58	81	82	83	85	86	87	88	89	90	92	98	99	100	101	102	103	104	105	106	107	108	109	110	111	112	113	114	115	116	117	118
C5XHH9_SORBI_N	11	12	13	14	16	17	18	19	20	21	22	23	24	25	35	36	37	38	61	62	63	65	66	67	68	69	70	72	78	79	80	81	82	83	84	85	86	87	88	89	90	91	92	93	94	95	96	97	98
Q0CA60_ASPTN_N	100	101	102	103	105	106	107	108	109	110	111	112	113	114	124	125	126	127	155	156	157	159	160	161	162	163	164	166	172	173	174	175	176	177	178	179	180	181	182	183	184	185	186	187	188	189	190	191	192
Q09GQ3_CRYNV_N	154	155	156	157	159	160	161	162	163	164	165	166	167	168	178	179	180	181	226	227	228	230	231	232	233	234	235	237	243	244	245	246	247	248	249	250	251	252	253	254	255	256	257	258	259	260	261	262	263
O43140_CRYNE_N	154	155	156	157	159	160	161	162	163	164	165	166	167	168	178	179	180	181	226	227	228	230	231	232	233	234	235	237	243	244	245	246	247	248	249	250	251	252	253	254	255	256	257	258	259	260	261	262	263
O43121_ASPFU_N	109	110	111	112	114	115	116	117	118	119	120	121	122	123	133	134	135	136	164	165	166	168	169	170	171	172	173	175	181	182	183	184	185	186	187	188	189	190	191	192	193	194	195	196	197	198	199	200	201
C5XI10_SORBI_N	67	68	69	70	72	73	74	75	76	77	78	79	80	81	91	92	93	94	118	119	120	122	123	124	125	126	127	129	135	136	137	138	139	140	141	142	143	144	145	146	147	148	149	150	151	152	153	154	155
C5PHZ8_COCPO_N	75	76	77	78	80	81	82	83	84	85	86	87	88	89	99	100	101	102	130	131	132	134	135	136	137	138	139	141	147	148	149	150	151	152	153	154	155	156	157	158	159	160	161	162	163	164	165	166	167
C5PGI2_COCPO_N	41	42	43	44	46	47	48	49	50	51	52	53	54	55	65	66	67	68	98	99	100	102	103	104	105	106	107	109	115	116	117	118	119	120	121	122	123	124	125	126	127	128	129	130	131	132	133	134	135
C5XX26_SORBI_N	24	25	26	27	29	30	31	32	33	34	35	36	37	38	48	49	50	51	76	77	78	80	81	82	83	84	85	87	93	94	95	96	97	98	99	100	101	102	103	104	105	106	107	108	109	110	111	112	113
C5Y0R2_SORBI_N	47	48	49	50	52	53	54	55	56	57	58	59	60	61	71	72	73	74	99	100	101	103	104	105	106	107	108	110	116	117	118	119	120	121	122	123	124	125	126	127	128	129	130	131	132	133	134	135	136
C5YZK3_SORBI_N	63	64	65	66	68	69	70	71	72	73	74	75	76	77	87	88	89	90	114	115	116	118	119	120	121	122	123	125	131	132	133	134	135	136	137	138	139	140	141	142	143	144	145	146	147	148	149	150	151
C5Y8Z4_SORBI_N	51	52	53	54	56	57	58	59	60	61	62	63	64	65	75	76	77	78	103	104	105	107	108	109	110	111	112	114	120	121	122	123	124	125	126	127	128	129	130	131	132	133	134	135	136	137	138	139	140
C5Y9T7_SORBI_N	49	50	51	52	54	55	56	57	58	59	60	61	62	63	73	74	75	76	101	102	103	105	106	107	108	109	110	112	118	119	120	121	122	123	124	125	126	127	128	129	130	131	132	133	134	135	136	137	138
Q5BI62_DROME_N	86	87	88	89	91	92	93	94	95	96	97	98	99	100	110	111	112	113	151	152	153	155	156	157	158	159	160	162	168	169	170	171	172	173	174	175	176	177	178	179	180	181	182	183	184	185	186	187	188
C5P7K7_COCPO_N	100	101	102	103	105	106	107	108	109	110	111	112	113	114	124	125	126	127	155	156	157	159	160	161	162	163	164	166	172	173	174	175	176	177	178	179	180	181	182	183	184	185	186	187	188	189	190	191	192
C5YGW7_SORBI_N	54	55	56	57	59	60	61	62	63	64	65	66	67	68	78	79	80	81	103	104	105	107	108	109	110	112	113	115	123	124	125	126	127	128	129	130	131	132	133	134	135	136	137	138	139	140	141	142	143
C5YUY3_SORBI_N	41	42	43	44	46	47	48	49	50	51	52	53	54	55	65	66	67	68	91	92	93	95	96	97	98	99	100	102	108	109	110	111	112	113	114	115	116	117	118	119	120	121	122	123	124	125	126	127	128
C5YGW8_SORBI_N	56	57	58	59	61	62	63	64	65	66	67	68	69	70	80	81	82	83	105	106	107	109	110	111	112	114	115	117	125	126	127	128	129	130	131	132	133	134	135	136	137	138	139	140	141	142	143	144	145
A2QRB6_ASPNC_N	121	122	123	124	126	127	128	129	130	131	132	133	134	135	145	146	147	148	178	179	180	182	183	184	185	186	187	189	195	196	197	198	199	200	201	202	203	204	205	206	207	208	209	210	211	212	213	214	215
C5P5D1_COCPO_N	68	69	70	71	73	74	75	76	77	78	79	80	81	82	92	93	94	95	125	126	127	129	130	131	132	133	134	136	142	143	144	145	146	147	148	149	150	151	152	153	154	155	156	157	158	159	160	161	162
Q0CFP5_ASPTN_N	41	42	43	44	46	47	48	49	50	51	52	53	54	55	65	66	67	68	98	99	100	102	103	104	105	106	107	109	115	116	117	118	119	120	121	122	123	124	125	126	127	128	129	130	131	132	133	134	135
Q1DS61_COCIM_N	70	71	72	73	75	76	77	78	79	80	81	82	83	84	94	95	96	97	127	128	129	131	132	133	134	135	136	138	144	145	146	147	148	149	150	151	152	153	154	155	156	157	158	159	160	161	162	163	164
C5JBU4_AJEDS_N	43	44	45	46	48	49	50	51	52	53	54	55	56	57	67	68	69	70	100	101	102	104	105	106	107	108	109	111	117	118	119	120	121	122	123	124	125	126	127	128	129	130	131	132	133	134	135	136	137
C5GVP6_AJEDR_N	43	44	45	46	48	49	50	51	52	53	54	55	56	57	67	68	69	70	100	101	102	104	105	106	107	108	109	111	117	118	119	120	121	122	123	124	125	126	127	128	129	130	131	132	133	134	135	136	137
A2QGK5_ASPNC_N	25	26	27	28	30	31	32	33	34	35	36	37	38	39	49	50	51	52	84	85	86	88	89	90	91	92	93	95	101	102	103	104	105	106	107	108	109	110	111	112	113	114	115	116	117	118	119	120	121
C5FHN6_NANOT_N	70	71	72	73	75	76	77	78	79	80	81	82	83	84	94	95	96	97	127	128	129	131	132	133	134	135	136	138	144	145	146	147	148	149	150	151	152	153	154	155	156	157	158	159	160	161	162	163	164
B8N741_ASPFN_N	56	57	58	59	61	62	63	64	65	66	67	68	69	70	80	81	82	83	113	114	115	117	118	119	120	121	122	124	130	131	132	133	134	135	136	137	138	139	140	141	142	143	144	145	146	147	148	149	150
Q2UC66_ASPOR_N	117	118	119	120	122	123	124	125	126	127	128	129	130	131	141	142	143	144	174	175	176	178	179	180	181	182	183	185	191	192	193	194	195	196	197	198	199	200	201	202	203	204	205	206	207	208	209	210	211
C0P0V2_AJECG_N	43	44	45	46	48	49	50	51	52	53	54	55	56	57	67	68	69	70	100	101	102	104	105	106	107	108	109	111	117	118	119	120	121	122	123	124	125	126	127	128	129	130	131	132	133	134	135	136	137
C6HR78_AJECA_N	43	44	45	46	48	49	50	51	52	53	54	55	56	57	67	68	69	70	100	101	102	104	105	106	107	108	109	111	117	118	119	120	121	122	123	124	125	126	127	128	129	130	131	132	133	134	135	136	137
A1DKF8_NEOFI_N	25	26	27	28	30	31	32	33	34	35	36	37	38	39	49	50	51	52	84	85	86	88	89	90	91	92	93	95	101	102	103	104	105	106	107	108	109	110	111	112	113	114	115	116	117	118	119	120	121
Q6MYL6_ASPFU_N	35	36	37	38	40	41	42	43	44	45	46	47	48	49	59	60	61	62	92	93	94	96	97	98	99	100	101	103	109	110	111	112	113	114	115	116	117	118	119	120	121	122	123	124	125	126	127	128	129
Q4WF52_ASPFU_N	25	26	27	28	30	31	32	33	34	35	36	37	38	39	49	50	51	52	84	85	86	88	89	90	91	92	93	95	101	102	103	104	105	106	107	108	109	110	111	112	113	114	115	116	117	118	119	120	121
Q5BGC6_EMENI_N	37	38	39	40	42	43	44	45	46	47	48	49	50	51	61	62	63	64	94	95	96	98	99	100	101	102	103	105	111	112	113	114	115	116	117	118	119	120	121	122	123	124	125	126	127	128	129	130	131
Q8NKE0_ASPFU_N	133	134	135	136	138	139	140	141	142	143	144	145	146	147	157	158	159	160	190	191	192	194	195	196	197	198	199	201	207	208	209	210	211	212	213	214	215	216	217	218	219	220	221	222	223	224	225	226	227
B0XZQ0_ASPFC_N	25	26	27	28	30	31	32	33	34	35	36	37	38	39	49	50	51	52	84	85	86	88	89	90	91	92	93	95	101	102	103	104	105	106	107	108	109	110	111	112	113	114	115	116	117	118	119	120	121
A6SCS6_BOTFB_N	23	24	25	26	28	29	30	31	32	33	34	35	36	37	47	48	49	50	81	82	83	85	86	87	88	89	90	92	98	99	100	101	102	103	104	105	106	107	108	109	110	111	112	113	114	115	116	117	118
A1CPJ2_ASPCL_N	52	53	54	55	57	58	59	60	61	62	63	64	65	66	76	77	78	79	109	110	111	113	114	115	116	117	118	120	126	127	128	129	130	131	132	133	134	135	136	137	138	139	140	141	142	143	144	145	146
Q2VY21_EMENI_N	37	38	39	40	42	43	44	45	46	47	48	49	50	51	61	62	63	64	94	95	96	98	99	100	101	102	103	105	111	112	113	114	115	116	117	118	119	120	121	122	123	124	125	126	127	128	129	130	131
A1CC82_ASPCL_N	25	26	27	28	30	31	32	33	34	35	36	37	38	39	49	50	51	52	84	85	86	88	89	90	91	92	93	95	101	102	103	104	105	106	107	108	109	110	111	112	113	114	115	116	117	118	119	120	121
A1D2F4_NEOFI_N	60	61	62	63	65	66	67	68	69	70	71	72	73	74	84	85	86	87	117	118	119	121	122	123	124	125	126	128	134	135	136	137	138	139	140	141	142	143	144	145	146	147	148	149	150	151	152	153	154
A1DKI8_NEOFI_N	41	42	43	44	46	47	48	49	50	51	52	53	54	55	65	66	67	68	98	99	100	102	103	104	105	106	107	109	115	116	117	118	119	120	121	122	123	124	125	126	127	128	129	130	131	132	133	134	135
Q2U8R0_ASPOR_N	22	23	24	25	27	28	29	30	31	32	33	34	35	36	46	47	48	49	79	80	81	83	84	85	86	87	88	90	96	97	98	99	100	101	102	103	104	105	106	107	108	109	110	111	112	113	114	115	116
B8NE52_ASPFN_N	22	23	24	25	27	28	29	30	31	32	33	34	35	36	46	47	48	49	79	80	81	83	84	85	86	87	88	90	96	97	98	99	100	101	102	103	104	105	106	107	108	109	110	111	112	113	114	115	116
B2KWH4_AJECA_N	43	44	45	46	48	49	50	51	52	53	54	55	56	57	67	68	69	70	100	101	102	104	105	106	107	108	109	111	117	118	119	120	121	122	123	124	125	126	127	128	129	130	131	132	133	134	135	136	137
Q5AZP3_EMENI_N	86	87	88	89	91	92	93	94	95	96	97	98	99	100	110	111	112	113	143	144	145	147	148	149	150	151	152	154	160	161	162	163	164	165	166	167	168	169	170	171	172	173	174	175	176	177	178	179	180
B0XZL6_ASPFC_N	41	42	43	44	46	47	48	49	50	51	52	53	54	55	65	66	67	68	98	99	100	102	103	104	105	106	107	109	115	116	117	118	119	120	121	122	123	124	125	126	127	128	129	130	131	132	133	134	135
B2VWW9_PYRTR_N	32	33	34	35	37	38	39	40	41	42	43	44	45	46	56	57	58	59	90	91	92	94	95	96	97	98	99	101	107	108	109	110	111	112	113	114	115	116	117	118	119	120	121	122	123	124	125	126	127
Q4WF28_ASPFU_N	41	42	43	44	46	47	48	49	50	51	52	53	54	55	65	66	67	68	98	99	100	102	103	104	105	106	107	109	115	116	117	118	119	120	121	122	123	124	125	126	127	128	129	130	131	132	133	134	135
Q2TYP4_ASPOR_N	25	26	27	28	30	31	32	33	34	35	36	37	38	39	49	50	51	52	84	85	86	88	89	90	91	92	93	95	101	102	103	104	105	106	107	108	109	110	111	112	113	114	115	116	117	118	119	120	121
Q872R8_NEUCR_N	60	61	62	63	65	66	67	68	69	70	71	72	73	74	84	85	86	87	119	120	121	123	124	125	126	127	128	130	136	137	138	139	140	141	142	143	144	145	146	147	148	149	150	151	152	153	154	155	156
B8NY93_ASPFN_N	25	26	27	28	30	31	32	33	34	35	36	37	38	39	49	50	51	52	84	85	86	88	89	90	91	92	93	95	101	102	103	104	105	106	107	108	109	110	111	112	113	114	115	116	117	118	119	120	121
B6H7Z6_PENCW_N	33	34	35	36	38	39	40	41	42	43	44	45	46	47	57	58	59	60	90	91	92	94	95	96	97	98	99	101	107	108	109	110	111	112	113	114	115	116	117	118	119	120	121	122	123	124	125	126	127
C0S7C5_PARBP_N	41	42	43	44	46	47	48	49	50	51	52	53	54	55	65	66	67	68	98	99	100	102	103	104	105	106	107	109	115	116	117	118	119	120	121	122	123	124	125	126	127	128	129	130	131	132	133	134	135
C1FZR3_PARBD_N	41	42	43	44	46	47	48	49	50	51	52	53	54	55	65	66	67	68	98	99	100	102	103	104	105	106	107	109	115	116	117	118	119	120	121	122	123	124	125	126	127	128	129	130	131	132	133	134	135
Q7Z8U5_ASPOR_N	25	26	27	28	30	31	32	33	34	35	36	37	38	39	49	50	51	52	84	85	86	88	89	90	91	92	93	95	101	102	103	104	105	106	107	108	109	110	111	112	113	114	115	116	117	118	119	120	121
B6HQU2_PENCW_N	24	25	26	27	29	30	31	32	33	34	35	36	37	38	48	49	50	51	84	85	86	88	89	90	91	92	93	95	101	102	103	104	105	106	107	108	109	110	111	112	113	114	115	116	117	118	119	120	121
B8MMN0_TALSN_N	25	26	27	28	30	31	32	33	34	35	36	37	38	39	49	50	51	52	85	86	87	89	90	91	92	93	94	96	102	103	104	105	106	107	108	109	110	111	112	113	114	115	116	117	118	119	120	121	122
A7ELI7_SCLS1_N	43	44	45	46	48	49	50	51	52	53	54	55	56	57	67	68	69	70	100	101	102	104	105	106	107	108	109	111	117	118	119	120	121	122	123	124	125	126	127	128	129	130	131	132	133	134	135	136	137
A1C4M7_ASPCL_N	41	42	43	44	46	47	48	49	50	51	52	53	54	55	65	66	67	68	98	99	100	102	103	104	105	106	107	109	115	116	117	118	119	120	121	122	123	124	125	126	127	128	129	130	131	132	133	134	135
B6QSW5_PENMQ_N	25	26	27	28	30	31	32	33	34	35	36	37	38	39	49	50	51	52	86	87	88	90	91	92	93	94	95	97	103	104	105	106	107	108	109	110	111	112	113	114	115	116	117	118	119	120	121	122	123
Q2GRD0_CHAGB_N	25	26	27	28	30	31	32	33	34	35	36	37	38	39	49	50	51	52	90	91	92	94	95	96	97	98	99	101	107	108	109	110	111	112	113	114	115	116	117	118	119	120	121	122	123	124	125	126	127
Q0D0S4_ASPTN_N	56	57	58	59	61	62	63	64	65	66	67	68	69	70	80	81	82	83	113	114	115	117	118	119	120	121	122	124	130	131	132	133	134	135	136	137	138	139	140	141	142	143	144	145	146	147	148	149	150
C1GT33_PARBA_N	121	122	123	124	126	127	128	129	130	131	132	133	134	135	145	146	147	148	178	179	180	182	183	184	185	186	187	189	195	196	197	198	199	200	201	202	203	204	205	206	207	208	209	210	211	212	213	214	215
C5FR94_NANOT_N	61	62	63	64	66	67	68	69	70	71	72	73	74	75	85	86	87	88	116	117	118	120	121	122	123	124	125	127	133	134	135	136	137	138	139	140	141	142	143	144	145	146	147	148	149	150	151	152	153
Q7EZL3_ORYSJ_N	24	25	26	27	29	30	31	32	33	34	35	36	37	38	48	49	50	51	76	77	78	80	81	82	83	84	85	87	93	94	95	96	97	98	99	100	101	102	103	104	105	106	107	108	109	110	111	112	113
Q924L6_RAT_N	48	49	50	51	53	54	55	56	57	58	59	60	61	62	72	73	74	75	111	112	113	115	116	117	118	119	120	122	128	129	130	131	132	133	134	135	136	137	138	139	140	141	142	143	144	145	146	147	148
A8WG28_DANRE_N	54	55	56	57	59	60	61	62	63	64	65	66	67	68	78	79	80	81	124	125	126	128	129	130	131	132	133	135	141	142	143	144	145	146	147	148	149	150	151	152	153	154	155	156	157	158	159	160	161
C5YMS8_SORBI	804	805	806	807	809	810	811	812	813	814	815	816	817	818	828	829	830	831	852	853	854	856	857	858	859	860	861	863	871	872	873	874	875	876	877	878	879	880	881	882	883	884	885	886	887	888	889	890	891
B0CV33_LACBS	754	755	756	757	759	760	761	762	763	764	765	766	767	768	778	779	780	781	804	805	806	808	809	810	811	812	813	815	821	822	823	824	825	826	827	828	829	830	831	832	833	834	835	836	837	838	839	840	841
B4GB35_DROPE	731	732	733	734	736	737	738	739	740	741	742	743	744	745	755	756	757	758	779	780	781	783	784	785	786	787	788	790	798	799	800	801	802	803	804	805	806	807	808	809	810	811	812	813	814	815	816	817	818
A7Q0Z8_VITVI	729	730	731	732	734	735	736	737	738	739	740	741	742	743	753	754	755	756	776	777	778	780	781	782	783	784	785	787	795	796	797	798	799	800	801	802	803	804	805	806	807	808	809	810	811	812	813	814	815
A8PWM6_MALGO	936	937	938	939	941	942	943	944	945	946	947	948	949	950	960	961	962	963	997	998	999	1001	1002	1003	1004	1005	1006	1008	1014	1015	1016	1017	1018	1019	1020	1021	1022	1023	1024	1025	1026	1027	1028	1029	1030	1031	1032	1033	1034
Q91586_XENLA	719	720	721	722	724	725	726	727	728	729	730	731	732	733	743	744	745	746	768	769	770	772	773	774	775	776	777	779	785	786	787	788	789	790	791	792	793	794	795	796	797	798	799	800	801	802	803	804	805
Q90Z35_RAJER	780	781	782	783	785	786	787	788	789	790	791	792	793	794	804	805	806	807	828	829	830	832	833	834	835	836	837	839	847	848	849	850	851	852	853	854	855	856	857	858	859	860	861	862	863	864	865	866	867
B4H525_DROPE	731	732	733	734	736	737	738	739	740	741	742	743	744	745	755	756	757	758	780	781	782	784	785	786	787	788	789	791	799	800	801	802	803	804	805	806	807	808	809	810	811	812	813	814	815	816	817	818	819
B0DDC5_LACBS	737	738	739	740	742	743	744	745	746	747	748	749	750	751	761	762	763	764	787	788	789	791	792	793	794	795	796	798	804	805	806	807	808	809	810	811	812	813	814	815	816	817	818	819	820	821	822	823	824
A8PFT8_COPC7	745	746	747	748	750	751	752	753	754	755	756	757	758	759	769	770	771	772	795	796	797	799	800	801	802	803	804	806	812	813	814	815	816	817	818	819	820	821	822	823	824	825	826	827	828	829	830	831	832
Q711I7_PLAFE	788	789	790	791	793	794	795	796	797	798	799	800	801	802	812	813	814	815	836	837	838	840	841	842	843	844	845	847	855	856	857	858	859	860	861	862	863	864	865	866	867	868	869	870	871	872	873	874	875
Q711I1_PLAFE	722	723	724	725	727	728	729	730	731	732	733	734	735	736	746	747	748	749	772	773	774	776	777	778	779	780	781	783	789	790	791	792	793	794	795	796	797	798	799	800	801	802	803	804	805	806	807	808	809
AB10B_ARATH	660	661	662	663	665	666	667	668	669	670	671	672	673	674	684	685	686	687	707	708	709	711	712	713	714	715	716	718	726	727	728	729	730	731	732	733	734	735	736	737	738	739	740	741	742	743	744	745	746
B4HPY9_DROSE	733	734	735	736	738	739	740	741	742	743	744	745	746	747	757	758	759	760	781	782	783	785	786	787	788	789	790	792	800	801	802	803	804	805	806	807	808	809	810	811	812	813	814	815	816	817	818	819	820
B0DYQ8_LACBS	731	732	733	734	736	737	738	739	740	741	742	743	744	745	755	756	757	758	781	782	783	785	786	787	788	789	790	792	798	799	800	801	802	803	804	805	806	807	808	809	810	811	812	813	814	815	816	817	818
AB11B_ARATH	708	709	710	711	713	714	715	716	717	718	719	720	721	722	732	733	734	735	755	756	757	759	760	761	762	763	764	766	774	775	776	777	778	779	780	781	782	783	784	785	786	787	788	789	790	791	792	793	794
B4HRA1_DROSE	744	745	746	747	749	750	751	752	753	754	755	756	757	758	768	769	770	771	793	794	795	797	798	799	800	801	802	804	812	813	814	815	816	817	818	819	820	821	822	823	824	825	826	827	828	829	830	831	832
A7QJG9_VITVI	756	757	758	759	761	762	763	764	765	766	767	768	769	770	780	781	782	783	804	805	806	808	809	810	811	812	813	815	823	824	825	826	827	828	829	830	831	832	833	834	835	836	837	838	839	840	841	842	843
AB12B_ARATH	703	704	705	706	708	709	710	711	712	713	714	715	716	717	727	728	729	730	750	751	752	754	755	756	757	758	759	761	769	770	771	772	773	774	775	776	777	778	779	780	781	782	783	784	785	786	787	788	789
B4HUT0_DROSE	740	741	742	743	745	746	747	748	749	750	751	752	753	754	764	765	766	767	788	789	790	792	793	794	795	796	797	799	807	808	809	810	811	812	813	814	815	816	817	818	819	820	821	822	823	824	825	826	827
B4HUT1_DROSE	730	731	732	733	735	736	737	738	739	740	741	742	743	744	754	755	756	757	778	779	780	782	783	784	785	786	787	789	797	798	799	800	801	802	803	804	805	806	807	808	809	810	811	812	813	814	815	816	817
AB13B_ARATH	679	680	681	682	684	685	686	687	688	689	690	691	692	693	703	704	705	706	727	728	729	731	732	733	734	735	736	738	746	747	748	749	750	751	752	753	754	755	756	757	758	759	760	761	762	763	764	765	766
A8NS48_COPC7	746	747	748	749	751	752	753	754	755	756	757	758	759	760	770	771	772	773	796	797	798	800	801	802	803	804	805	807	813	814	815	816	817	818	819	820	821	822	823	824	825	826	827	828	829	830	831	832	833
AB14B_ARATH	681	682	683	684	686	687	688	689	690	691	692	693	694	695	705	706	707	708	729	730	731	733	734	735	736	737	738	740	748	749	750	751	752	753	754	755	756	757	758	759	760	761	762	763	764	765	766	767	768
AB15B_ARATH	670	671	672	673	675	676	677	678	679	680	681	682	683	684	694	695	696	697	718	719	720	722	723	724	725	726	727	729	737	738	739	740	741	742	743	744	745	746	747	748	749	750	751	752	753	754	755	756	757
A7QQH5_VITVI	675	676	677	678	680	681	682	683	684	685	686	687	688	689	699	700	701	702	722	723	724	726	727	728	729	730	731	733	741	742	743	744	745	746	747	748	749	750	751	752	753	754	755	756	757	758	759	760	761
AB16B_ARATH	656	657	658	659	661	662	663	664	665	666	667	668	669	670	680	681	682	683	704	705	706	708	709	710	711	712	713	715	723	724	725	726	727	728	729	730	731	732	733	734	735	736	737	738	739	740	741	742	743
A7PMS6_VITVI	684	685	686	687	689	690	691	692	693	694	695	696	697	698	708	709	710	711	732	733	734	736	737	738	739	740	741	743	751	752	753	754	755	756	757	758	759	760	761	762	763	764	765	766	767	768	769	770	771
AB17B_ARATH	670	671	672	673	675	676	677	678	679	680	681	682	683	684	694	695	696	697	718	719	720	722	723	724	725	726	727	729	737	738	739	740	741	742	743	744	745	746	747	748	749	750	751	752	753	754	755	756	757
AB18B_ARATH	655	656	657	658	660	661	662	663	664	665	666	667	668	669	679	680	681	682	703	704	705	707	708	709	710	711	712	714	722	723	724	725	726	727	728	729	730	731	732	733	734	735	736	737	738	739	740	741	742
AB19B_ARATH	685	686	687	688	690	691	692	693	694	695	696	697	698	699	709	710	711	712	733	734	735	737	738	739	740	741	742	744	752	753	754	755	756	757	758	759	760	761	762	763	764	765	766	767	768	769	770	771	772
A7QQI4_VITVI	654	655	656	657	659	660	661	662	663	664	665	666	667	668	678	679	680	681	701	702	703	705	706	707	708	709	710	712	720	721	722	723	724	725	726	727	728	729	730	731	732	733	734	735	736	737	738	739	740
Q6P3N4_XENTR	694	695	696	697	699	700	701	702	703	704	705	706	707	708	718	719	720	721	742	743	744	746	747	748	749	750	751	753	761	762	763	764	765	766	767	768	769	770	771	772	773	774	775	776	777	778	779	780	781
A8NBQ1_COPC7	747	748	749	750	752	753	754	755	756	757	758	759	760	761	771	772	773	774	797	798	799	801	802	803	804	805	806	808	814	815	816	817	818	819	820	821	822	823	824	825	826	827	828	829	830	831	832	833	834
AB1B_ARATH	698	699	700	701	703	704	705	706	707	708	709	710	711	712	722	723	724	725	746	747	748	750	751	752	753	754	755	757	765	766	767	768	769	770	771	772	773	774	775	776	777	778	779	780	781	782	783	784	785
A7QQI6_VITVI	710	711	712	713	715	716	717	718	719	720	721	722	723	724	734	735	736	737	757	758	759	761	762	763	764	765	766	768	776	777	778	779	780	781	782	783	784	785	786	787	788	789	790	791	792	793	794	795	796
B4IY56_DROGR	729	730	731	732	734	735	736	737	738	739	740	741	742	743	753	754	755	756	777	778	779	781	782	783	784	785	786	788	796	797	798	799	800	801	802	803	804	805	806	807	808	809	810	811	812	813	814	815	816
B4IY57_DROGR	729	730	731	732	734	735	736	737	738	739	740	741	742	743	753	754	755	756	777	778	779	781	782	783	784	785	786	788	796	797	798	799	800	801	802	803	804	805	806	807	808	809	810	811	812	813	814	815	816
AB22B_ARATH	692	693	694	695	697	698	699	700	701	702	703	704	705	706	716	717	718	719	740	741	742	744	745	746	747	748	749	751	759	760	761	762	763	764	765	766	767	768	769	770	771	772	773	774	775	776	777	778	779
B4J512_DROGR	758	759	760	761	763	764	765	766	767	768	769	770	771	772	782	783	784	785	806	807	808	810	811	812	813	814	815	817	825	826	827	828	829	830	831	832	833	834	835	836	837	838	839	840	841	842	843	844	845
B4J6Y9_DROGR	737	738	739	740	742	743	744	745	746	747	748	749	750	751	761	762	763	764	785	786	787	789	790	791	792	793	794	796	804	805	806	807	808	809	810	811	812	813	814	815	816	817	818	819	820	821	822	823	824
A7PEH4_VITVI	670	671	672	673	675	676	677	678	679	680	681	682	683	684	694	695	696	697	718	719	720	722	723	724	725	726	727	729	737	738	739	740	741	742	743	744	745	746	747	748	749	750	751	752	753	754	755	756	757
AB2B_ARATH	668	669	670	671	673	674	675	676	677	678	679	680	681	682	692	693	694	695	715	716	717	719	720	721	722	723	724	726	734	735	736	737	738	739	740	741	742	743	744	745	746	747	748	749	750	751	752	753	754
A7PAB1_VITVI	36	37	38	39	41	42	43	44	45	46	47	48	49	50	60	61	62	63	89	90	91	93	94	95	96	97	98	100	108	109	110	111	112	113	114	115	116	117	118	119	120	121	122	123	124	125	126	127	128
B3NRS9_DROER	733	734	735	736	738	739	740	741	742	743	744	745	746	747	757	758	759	760	781	782	783	785	786	787	788	789	790	792	800	801	802	803	804	805	806	807	808	809	810	811	812	813	814	815	816	817	818	819	820
B3NR69_DROER	742	743	744	745	747	748	749	750	751	752	753	754	755	756	766	767	768	769	791	792	793	795	796	797	798	799	800	802	810	811	812	813	814	815	816	817	818	819	820	821	822	823	824	825	826	827	828	829	830
AB3B_ARATH	660	661	662	663	665	666	667	668	669	670	671	672	673	674	684	685	686	687	707	708	709	711	712	713	714	715	716	718	726	727	728	729	730	731	732	733	734	735	736	737	738	739	740	741	742	743	744	745	746
B3NGG7_DROER	730	731	732	733	735	736	737	738	739	740	741	742	743	744	754	755	756	757	778	779	780	782	783	784	785	786	787	789	797	798	799	800	801	802	803	804	805	806	807	808	809	810	811	812	813	814	815	816	817
AB4B_ARATH	718	719	720	721	723	724	725	726	727	728	729	730	731	732	742	743	744	745	765	766	767	769	770	771	772	773	774	776	784	785	786	787	788	789	790	791	792	793	794	795	796	797	798	799	800	801	802	803	804
B3NGG6_DROER	740	741	742	743	745	746	747	748	749	750	751	752	753	754	764	765	766	767	788	789	790	792	793	794	795	796	797	799	807	808	809	810	811	812	813	814	815	816	817	818	819	820	821	822	823	824	825	826	827
AB5B_ARATH	661	662	663	664	666	667	668	669	670	671	672	673	674	675	685	686	687	688	708	709	710	712	713	714	715	716	717	719	727	728	729	730	731	732	733	734	735	736	737	738	739	740	741	742	743	744	745	746	747
AB7B_ARATH	681	682	683	684	686	687	688	689	690	691	692	693	694	695	705	706	707	708	728	729	730	732	733	734	735	736	737	739	747	748	749	750	751	752	753	754	755	756	757	758	759	760	761	762	763	764	765	766	767
AB8B_ARATH	674	675	676	677	679	680	681	682	683	684	685	686	687	688	698	699	700	701	722	723	724	726	727	728	729	730	731	733	741	742	743	744	745	746	747	748	749	750	751	752	753	754	755	756	757	758	759	760	761
AB9B_ARATH	684	685	686	687	689	690	691	692	693	694	695	696	697	698	708	709	710	711	731	732	733	735	736	737	738	739	740	742	750	751	752	753	754	755	756	757	758	759	760	761	762	763	764	765	766	767	768	769	770
A7P6E3_VITVI	348	349	350	351	353	354	355	356	357	358	359	360	361	362	372	373	374	375	402	403	404	406	407	408	409	410	411	412	418	419	420	421	422	423	424	425	426	427	428	429	430	431	432	433	434	435	436	437	438
A7P469_VITVI	670	671	672	673	675	676	677	678	679	680	681	682	683	684	694	695	696	697	718	719	720	722	723	724	725	726	727	729	737	738	739	740	741	742	743	744	745	746	747	748	749	750	751	752	753	754	755	756	757
A7NW00_VITVI	704	705	706	707	709	710	711	712	713	714	715	716	717	718	728	729	730	731	751	752	753	755	756	757	758	759	760	762	770	771	772	773	774	775	776	777	778	779	780	781	782	783	784	785	786	787	788	789	790
A7NVZ8_VITVI	685	686	687	688	690	691	692	693	694	695	696	697	698	699	709	710	711	712	732	733	734	736	737	738	739	740	741	743	751	752	753	754	755	756	757	758	759	760	761	762	763	764	765	766	767	768	769	770	771
A7NSS7_VITVI	683	684	685	686	688	689	690	691	692	693	694	695	696	697	707	708	709	710	731	732	733	735	736	737	738	739	740	742	750	751	752	753	754	755	756	757	758	759	760	761	762	763	764	765	766	767	768	769	770
A9RC02_PHYPA	696	697	698	699	701	702	703	704	705	706	707	708	709	710	720	721	722	723	744	745	746	748	749	750	751	752	753	755	763	764	765	766	767	768	769	770	771	772	773	774	775	776	777	778	779	780	781	782	783
A5X7X7_CATRO	699	700	701	702	704	705	706	707	708	709	710	711	712	713	723	724	725	726	746	747	748	750	751	752	753	754	755	757	765	766	767	768	769	770	771	772	773	774	775	776	777	778	779	780	781	782	783	784	785
B4KSV5_DROMO	750	751	752	753	755	756	757	758	759	760	761	762	763	764	774	775	776	777	798	799	800	802	803	804	805	806	807	809	817	818	819	820	821	822	823	824	825	826	827	828	829	830	831	832	833	834	835	836	837
A9RU14_PHYPA	675	676	677	678	680	681	682	683	684	685	686	687	688	689	699	700	701	702	723	724	725	727	728	729	730	731	732	734	742	743	744	745	746	747	748	749	750	751	752	753	754	755	756	757	758	759	760	761	762
B3MDY4_DROAN	740	741	742	743	745	746	747	748	749	750	751	752	753	754	764	765	766	767	789	790	791	793	794	795	796	797	798	800	808	809	810	811	812	813	814	815	816	817	818	819	820	821	822	823	824	825	826	827	828
ABCBB_HUMAN	753	754	755	756	758	759	760	761	762	763	764	765	766	767	777	778	779	780	801	802	803	805	806	807	808	809	810	812	820	821	822	823	824	825	826	827	828	829	830	831	832	833	834	835	836	837	838	839	840
ABCBB_MOUSE	753	754	755	756	758	759	760	761	762	763	764	765	766	767	777	778	779	780	801	802	803	805	806	807	808	809	810	812	820	821	822	823	824	825	826	827	828	829	830	831	832	833	834	835	836	837	838	839	840
ABCBB_RABIT	753	754	755	756	758	759	760	761	762	763	764	765	766	767	777	778	779	780	801	802	803	805	806	807	808	809	810	812	820	821	822	823	824	825	826	827	828	829	830	831	832	833	834	835	836	837	838	839	840
ABCBB_RAT	753	754	755	756	758	759	760	761	762	763	764	765	766	767	777	778	779	780	801	802	803	805	806	807	808	809	810	812	820	821	822	823	824	825	826	827	828	829	830	831	832	833	834	835	836	837	838	839	840
B3MDC5_DROAN	738	739	740	741	743	744	745	746	747	748	749	750	751	752	762	763	764	765	786	787	788	790	791	792	793	794	795	797	805	806	807	808	809	810	811	812	813	814	815	816	817	818	819	820	821	822	823	824	825
B3M9Z4_DROAN	739	740	741	742	744	745	746	747	748	749	750	751	752	753	763	764	765	766	787	788	789	791	792	793	794	795	796	798	806	807	808	809	810	811	812	813	814	815	816	817	818	819	820	821	822	823	824	825	826
B3M9Z3_DROAN	730	731	732	733	735	736	737	738	739	740	741	742	743	744	754	755	756	757	778	779	780	782	783	784	785	786	787	789	797	798	799	800	801	802	803	804	805	806	807	808	809	810	811	812	813	814	815	816	817
B4KVQ2_DROMO	731	732	733	734	736	737	738	739	740	741	742	743	744	745	755	756	757	758	779	780	781	783	784	785	786	787	788	790	798	799	800	801	802	803	804	805	806	807	808	809	810	811	812	813	814	815	816	817	818
A9S010_PHYPA	733	734	735	736	738	739	740	741	742	743	744	745	746	747	757	758	759	760	781	782	783	785	786	787	788	789	790	792	800	801	802	803	804	805	806	807	808	809	810	811	812	813	814	815	816	817	818	819	820
B4KVQ3_DROMO	735	736	737	738	740	741	742	743	744	745	746	747	748	749	759	760	761	762	783	784	785	787	788	789	790	791	792	794	802	803	804	805	806	807	808	809	810	811	812	813	814	815	816	817	818	819	820	821	822
A6SDE6_BOTFB	959	960	961	962	964	965	966	967	968	970	971	972	973	974	983	984	985	986	1007	1008	1009	1011	1012	1013	1014	1016	1017	1019	1027	1028	1029	1030	1031	1032	1033	1034	1035	1036	1037	1038	1039	1040	1041	1042	1043	1044	1045	1046	1047
B4LI85_DROVI	726	727	728	729	731	732	733	734	735	736	737	738	739	740	750	751	752	753	774	775	776	778	779	780	781	782	783	785	793	794	795	796	797	798	799	800	801	802	803	804	805	806	807	808	809	810	811	812	813
B4LI86_DROVI	731	732	733	734	736	737	738	739	740	741	742	743	744	745	755	756	757	758	779	780	781	783	784	785	786	787	788	790	798	799	800	801	802	803	804	805	806	807	808	809	810	811	812	813	814	815	816	817	818
B2WTH9_MYTCA	749	750	751	752	754	755	756	757	758	759	760	761	762	763	773	774	775	776	792	793	794	796	797	798	799	801	802	804	811	812	813	814	815	816	817	818	819	820	821	822	823	824	825	826	827	828	829	830	831
B4LLD6_DROVI	738	739	740	741	743	744	745	746	747	748	749	750	751	752	762	763	764	765	786	787	788	790	791	792	793	794	795	797	805	806	807	808	809	810	811	812	813	814	815	816	817	818	819	820	821	822	823	824	825
B4LM40_DROVI	684	685	686	687	689	690	691	692	693	694	695	696	697	698	708	709	710	711	732	733	734	736	737	738	739	740	741	743	751	752	753	754	755	756	757	758	759	760	761	762	763	764	765	766	767	768	769	770	771
B4LMG9_DROVI	739	740	741	742	744	745	746	747	748	749	750	751	752	753	763	764	765	766	787	788	789	791	792	793	794	795	796	798	806	807	808	809	810	811	812	813	814	815	816	817	818	819	820	821	822	823	824	825	826
A9T9F3_PHYPA	677	678	679	680	682	683	684	685	686	687	688	689	690	691	701	702	703	704	725	726	727	729	730	731	732	733	734	736	744	745	746	747	748	749	750	751	752	753	754	755	756	757	758	759	760	761	762	763	764
A9TKP2_PHYPA	718	719	720	721	723	724	725	726	727	728	729	730	731	732	742	743	744	745	766	767	768	770	771	772	773	774	775	777	785	786	787	788	789	790	791	792	793	794	795	796	797	798	799	800	801	802	803	804	805
B0XBG2_CULQU	743	744	745	746	748	749	750	751	752	753	754	755	756	757	767	768	769	770	791	792	793	795	796	797	798	799	800	802	810	811	812	813	814	815	816	817	818	819	820	821	822	823	824	825	826	827	828	829	830
B4MJN0_DROWI	744	745	746	747	749	750	751	752	753	754	755	756	757	758	768	769	770	771	793	794	795	797	798	799	800	801	802	804	812	813	814	815	816	817	818	819	820	821	822	823	824	825	826	827	828	829	830	831	832
B4MJQ1_DROWI	733	734	735	736	738	739	740	741	742	743	744	745	746	747	757	758	759	760	781	782	783	785	786	787	788	789	790	792	800	801	802	803	804	805	806	807	808	809	810	811	812	813	814	815	816	817	818	819	820
A9TVR7_PHYPA	717	718	719	720	722	723	724	725	726	727	728	729	730	731	741	742	743	744	765	766	767	769	770	771	772	773	774	776	784	785	786	787	788	789	790	791	792	793	794	795	796	797	798	799	800	801	802	803	804
A9TZV5_PHYPA	655	656	657	658	660	661	662	663	664	665	666	667	668	669	679	680	681	682	703	704	705	707	708	709	710	711	712	714	722	723	724	725	726	727	728	729	730	731	732	733	734	735	736	737	738	739	740	741	742
B4N3X9_DROWI	731	732	733	734	736	737	738	739	740	741	742	743	744	745	755	756	757	758	779	780	781	783	784	785	786	787	788	790	798	799	800	801	802	803	804	805	806	807	808	809	810	811	812	813	814	815	816	817	818
B4N3Y0_DROWI	747	748	749	750	752	753	754	755	756	757	758	759	760	761	771	772	773	774	795	796	797	799	800	801	802	803	804	806	814	815	816	817	818	819	820	821	822	823	824	825	826	827	828	829	830	831	832	833	834
A9U052_PHYPA	672	673	674	675	677	678	679	680	681	682	683	684	685	686	696	697	698	699	720	721	722	724	725	726	727	728	729	731	739	740	741	742	743	744	745	746	747	748	749	750	751	752	753	754	755	756	757	758	759
B0EU41_ENTDI	722	723	724	725	727	728	729	730	731	732	733	734	735	736	746	747	748	749	776	777	778	780	781	782	783	784	785	787	793	794	795	796	797	798	799	800	801	802	803	804	805	806	807	808	809	810	811	812	813
B0ENW0_ENTDI	674	675	676	677	679	680	681	682	683	684	685	686	687	688	698	699	700	701	728	729	730	732	733	734	735	736	737	739	745	746	747	748	749	750	751	752	753	754	755	756	757	758	759	760	761	762	763	764	765
B0E7H4_ENTDI	707	708	709	710	712	713	714	715	716	717	718	719	720	721	731	732	733	734	762	763	764	766	767	768	769	770	771	773	779	780	781	782	783	784	785	786	787	788	789	790	791	792	793	794	795	796	797	798	799
B6CG42_SOLLC	682	683	684	685	687	688	689	690	691	692	693	694	695	696	706	707	708	709	730	731	732	734	735	736	737	738	739	741	749	750	751	752	753	754	755	756	757	758	759	760	761	762	763	764	765	766	767	768	769
B0E723_ENTDI	715	716	717	718	720	721	722	723	724	725	726	727	728	729	739	740	741	742	770	771	772	774	775	776	777	778	779	781	787	788	789	790	791	792	793	794	795	796	797	798	799	800	801	802	803	804	805	806	807
B6CG43_SOLPN	682	683	684	685	687	688	689	690	691	692	693	694	695	696	706	707	708	709	730	731	732	734	735	736	737	738	739	741	749	750	751	752	753	754	755	756	757	758	759	760	761	762	763	764	765	766	767	768	769
B0E6N0_ENTDI	687	688	689	690	692	693	694	695	696	697	698	699	700	701	711	712	713	714	742	743	744	746	747	748	749	750	751	753	759	760	761	762	763	764	765	766	767	768	769	770	771	772	773	774	775	776	777	778	779
B7EUT3_ORYSJ	422	423	424	425	427	428	429	430	431	432	433	434	435	436	446	447	448	449	470	471	472	474	475	476	477	478	479	481	489	490	491	492	493	494	495	496	497	498	499	500	501	502	503	504	505	506	507	508	509
B8A818_ORYSI	694	695	696	697	699	700	701	702	703	704	705	706	707	708	718	719	720	721	741	742	743	745	746	747	748	749	750	752	760	761	762	763	764	765	766	767	768	769	770	771	772	773	774	775	776	777	778	779	780
A3AXX7_ORYSJ	647	648	649	650	652	653	654	655	656	657	658	659	660	661	671	672	673	674	695	696	697	699	700	701	702	703	704	706	714	715	716	717	718	719	720	721	722	723	724	725	726	727	728	729	730	731	732	733	734
B8A926_ORYSI	669	670	671	672	674	675	676	677	678	679	680	681	682	683	693	694	695	696	717	718	719	721	722	723	724	725	726	728	736	737	738	739	740	741	742	743	744	745	746	747	748	749	750	751	752	753	754	755	756
A8XR99_CAEBR	457	458	459	460	462	463	464	465	466	467	468	469	470	471	481	482	483	484	504	505	506	508	509	510	511	513	514	516	523	524	525	526	527	528	529	530	531	532	533	534	535	536	537	538	539	540	541	542	543
B4P4W4_DROYA	733	734	735	736	738	739	740	741	742	743	744	745	746	747	757	758	759	760	781	782	783	785	786	787	788	789	790	792	800	801	802	803	804	805	806	807	808	809	810	811	812	813	814	815	816	817	818	819	820
A8XR96_CAEBR	771	772	773	774	776	777	778	779	780	781	782	783	784	785	795	796	797	798	818	819	820	822	823	824	825	827	828	830	837	838	839	840	841	842	843	844	845	846	847	848	849	850	851	852	853	854	855	856	857
B4P731_DROYA	742	743	744	745	747	748	749	750	751	752	753	754	755	756	766	767	768	769	791	792	793	795	796	797	798	799	800	802	810	811	812	813	814	815	816	817	818	819	820	821	822	823	824	825	826	827	828	829	830
A8XR95_CAEBR	685	686	687	688	690	691	692	693	694	695	696	697	698	699	709	710	711	712	732	733	734	736	737	738	739	741	742	744	751	752	753	754	755	756	757	758	759	760	761	762	763	764	765	766	767	768	769	770	771
O93437_CHICK	718	719	720	721	723	724	725	726	727	728	729	730	731	732	742	743	744	745	768	769	770	772	773	774	775	776	777	779	785	786	787	788	789	790	791	792	793	794	795	796	797	798	799	800	801	802	803	804	805
A2ZWV4_ORYSJ	719	720	721	722	724	725	726	727	728	729	730	731	732	733	743	744	745	746	766	767	768	770	771	772	773	774	775	777	785	786	787	788	789	790	791	792	793	794	795	796	797	798	799	800	801	802	803	804	805
B8AGL4_ORYSI	712	713	714	715	717	718	719	720	721	722	723	724	725	726	736	737	738	739	759	760	761	763	764	765	766	767	768	770	778	779	780	781	782	783	784	785	786	787	788	789	790	791	792	793	794	795	796	797	798
B8AGT9_ORYSI	692	693	694	695	697	698	699	700	701	702	703	704	705	706	716	717	718	719	739	740	741	743	744	745	746	747	748	750	758	759	760	761	762	763	764	765	766	767	768	769	770	771	772	773	774	775	776	777	778
A2ZS26_ORYSJ	647	648	649	650	652	653	654	655	656	657	658	659	660	661	671	672	673	674	694	695	696	698	699	700	701	702	703	705	713	714	715	716	717	718	719	720	721	722	723	724	725	726	727	728	729	730	731	732	733
A8XI28_CAEBR	752	753	754	755	757	758	759	760	761	762	763	764	765	766	776	777	778	779	799	800	801	803	804	805	806	808	809	811	818	819	820	821	822	823	824	825	826	827	828	829	830	831	832	833	834	835	836	837	838
B8AJ92_ORYSI	560	561	562	563	565	566	567	568	569	570	571	572	573	574	584	585	586	587	608	609	610	612	613	614	615	616	617	619	627	628	629	630	631	632	633	634	635	636	637	638	639	640	641	642	643	644	645	646	647
B4PJM9_DROYA	740	741	742	743	745	746	747	748	749	750	751	752	753	754	764	765	766	767	788	789	790	792	793	794	795	796	797	799	807	808	809	810	811	812	813	814	815	816	817	818	819	820	821	822	823	824	825	826	827
B4PJN0_DROYA	730	731	732	733	735	736	737	738	739	740	741	742	743	744	754	755	756	757	778	779	780	782	783	784	785	786	787	789	797	798	799	800	801	802	803	804	805	806	807	808	809	810	811	812	813	814	815	816	817
A8X0E0_CAEBR	715	716	717	718	720	721	722	723	724	725	726	727	728	729	739	740	741	742	763	764	765	767	768	769	770	772	773	775	782	783	784	785	786	787	788	789	790	791	792	793	794	795	796	797	798	799	800	801	802
B8APN9_ORYSI	280	281	282	283	285	286	287	288	289	290	291	292	293	294	304	305	306	307	330	331	332	334	335	336	337	338	339	341	347	348	349	350	351	352	353	354	355	356	357	358	359	360	361	362	363	364	365	366	367
B8AUQ3_ORYSI	681	682	683	684	686	687	688	689	690	691	692	693	694	695	705	706	707	708	729	730	731	733	734	735	736	737	738	740	748	749	750	751	752	753	754	755	756	757	758	759	760	761	762	763	764	765	766	767	768
A2Y066_ORYSI	704	705	706	707	709	710	711	712	713	714	715	716	717	718	728	729	730	731	751	752	753	755	756	757	758	759	760	762	770	771	772	773	774	775	776	777	778	779	780	781	782	783	784	785	786	787	788	789	790
B8AWA1_ORYSI	674	675	676	677	679	680	681	682	683	684	685	686	687	688	698	699	700	701	721	722	723	725	726	727	728	729	730	732	740	741	742	743	744	745	746	747	748	749	750	751	752	753	754	755	756	757	758	759	760
A2XY48_ORYSI	703	704	705	706	708	709	710	711	712	713	714	715	716	717	727	728	729	730	751	752	753	755	756	757	758	759	760	762	770	771	772	773	774	775	776	777	778	779	780	781	782	783	784	785	786	787	788	789	790
B8B9L8_ORYSI	780	781	782	783	785	786	787	788	789	790	791	792	793	794	804	805	806	807	828	829	830	832	833	834	835	836	837	839	847	848	849	850	851	852	853	854	855	856	857	858	859	860	861	862	863	864	865	866	867
A2WU37_ORYSI	707	708	709	710	712	713	714	715	716	717	718	719	720	721	731	732	733	734	754	755	756	758	759	760	761	762	763	765	773	774	775	776	777	778	779	780	781	782	783	784	785	786	787	788	789	790	791	792	793
A2WU30_ORYSI	587	588	589	590	592	593	594	595	596	597	598	599	600	601	611	612	613	614	634	635	636	638	639	640	641	642	643	645	653	654	655	656	657	658	659	660	661	662	663	664	665	666	667	668	669	670	671	672	673
B4QFE8_DROSI	744	745	746	747	749	750	751	752	753	754	755	756	757	758	768	769	770	771	793	794	795	797	798	799	800	801	802	804	812	813	814	815	816	817	818	819	820	821	822	823	824	825	826	827	828	829	830	831	832
A2WNQ5_ORYSI	717	718	719	720	722	723	724	725	726	727	728	729	730	731	741	742	743	744	764	765	766	768	769	770	771	772	773	775	783	784	785	786	787	788	789	790	791	792	793	794	795	796	797	798	799	800	801	802	803
B4QJC8_DROSI	740	741	742	743	745	746	747	748	749	750	751	752	753	754	764	765	766	767	788	789	790	792	793	794	795	796	797	799	807	808	809	810	811	812	813	814	815	816	817	818	819	820	821	822	823	824	825	826	827
B4QJC9_DROSI	730	731	732	733	735	736	737	738	739	740	741	742	743	744	754	755	756	757	778	779	780	782	783	784	785	786	787	789	797	798	799	800	801	802	803	804	805	806	807	808	809	810	811	812	813	814	815	816	817
B5DP27_DROPS	742	743	744	745	747	748	749	750	751	752	753	754	755	756	766	767	768	769	790	791	792	794	795	796	797	798	799	801	809	810	811	812	813	814	815	816	817	818	819	820	821	822	823	824	825	826	827	828	829
Q9JK64_RAT	701	702	703	704	706	707	708	709	710	711	712	713	714	715	725	726	727	728	752	753	754	756	757	758	759	760	761	763	769	770	771	772	773	774	775	776	777	778	779	780	781	782	783	784	785	786	787	788	789
B5RIT2_DROME	733	734	735	736	738	739	740	741	742	743	744	745	746	747	757	758	759	760	781	782	783	785	786	787	788	789	790	792	800	801	802	803	804	805	806	807	808	809	810	811	812	813	814	815	816	817	818	819	820
Q8R427_RAT	706	707	708	709	711	712	713	714	715	716	717	718	719	720	730	731	732	733	757	758	759	761	762	763	764	765	766	768	774	775	776	777	778	779	780	781	782	783	784	785	786	787	788	789	790	791	792	793	794
B6E3J6_TOXGO	796	797	798	799	801	802	803	804	805	806	807	808	809	810	820	821	822	823	844	845	846	848	849	850	851	853	854	856	863	864	865	866	867	868	869	870	871	872	873	874	875	876	877	878	879	880	881	882	883
Q8HZQ9_CANFA	711	712	713	714	716	717	718	719	720	721	722	723	724	725	735	736	737	738	762	763	764	766	767	768	769	770	771	773	779	780	781	782	783	784	785	786	787	788	789	790	791	792	793	794	795	796	797	798	799
Q8HZQ7_MACMU	712	713	714	715	717	718	719	720	721	722	723	724	725	726	736	737	738	739	763	764	765	767	768	769	770	771	772	774	780	781	782	783	784	785	786	787	788	789	790	791	792	793	794	795	796	797	798	799	800
Q8HZQ6_MACFA	712	713	714	715	717	718	719	720	721	722	723	724	725	726	736	737	738	739	763	764	765	767	768	769	770	771	772	774	780	781	782	783	784	785	786	787	788	789	790	791	792	793	794	795	796	797	798	799	800
Q6UUW3_RABIT	708	709	710	711	713	714	715	716	717	718	719	720	721	722	732	733	734	735	759	760	761	763	764	765	766	767	768	770	776	777	778	779	780	781	782	783	784	785	786	787	788	789	790	791	792	793	794	795	796
B6KGF4_TOXGO	796	797	798	799	801	802	803	804	805	806	807	808	809	810	820	821	822	823	844	845	846	848	849	850	851	853	854	856	863	864	865	866	867	868	869	870	871	872	873	874	875	876	877	878	879	880	881	882	883
A7RFK3_NEMVE	548	549	550	551	553	554	555	556	557	558	559	560	561	562	572	573	574	575	596	597	598	600	601	602	603	604	605	607	615	616	617	618	619	620	621	622	623	624	625	626	627	628	629	630	631	632	633	634	635
B6VQ78_CAEEL	590	591	592	593	595	596	597	598	599	600	601	602	603	604	614	615	616	617	637	638	639	641	642	643	644	646	647	649	656	657	658	659	660	661	662	663	664	665	666	667	668	669	670	671	672	673	674	675	676
Q6PSM2_CANFA	711	712	713	714	716	717	718	719	720	721	722	723	724	725	735	736	737	738	762	763	764	766	767	768	769	770	771	773	779	780	781	782	783	784	785	786	787	788	789	790	791	792	793	794	795	796	797	798	799
Q6PSM1_MACMU	712	713	714	715	717	718	719	720	721	722	723	724	725	726	736	737	738	739	763	764	765	767	768	769	770	771	772	774	780	781	782	783	784	785	786	787	788	789	790	791	792	793	794	795	796	797	798	799	800
Q6PSM0_RAT	701	702	703	704	706	707	708	709	710	711	712	713	714	715	725	726	727	728	752	753	754	756	757	758	759	760	761	763	769	770	771	772	773	774	775	776	777	778	779	780	781	782	783	784	785	786	787	788	789
A3RJI7_TOXGO	796	797	798	799	801	802	803	804	805	806	807	808	809	810	820	821	822	823	844	845	846	848	849	850	851	853	854	856	863	864	865	866	867	868	869	870	871	872	873	874	875	876	877	878	879	880	881	882	883
Q60502_9RODE	599	600	601	602	604	605	606	607	608	609	610	611	612	613	623	624	625	626	650	651	652	654	655	656	657	658	659	661	667	668	669	670	671	672	673	674	675	676	677	678	679	680	681	682	683	684	685	686	687
Q5D0W6_CERAE	709	710	711	712	714	715	716	717	718	719	720	721	722	723	733	734	735	736	760	761	762	764	765	766	767	768	769	771	777	778	779	780	781	782	783	784	785	786	787	788	789	790	791	792	793	794	795	796	797
Q4PLA8_CANFA	711	712	713	714	716	717	718	719	720	721	722	723	724	725	735	736	737	738	762	763	764	766	767	768	769	770	771	773	779	780	781	782	783	784	785	786	787	788	789	790	791	792	793	794	795	796	797	798	799
B9PNL9_TOXGO	796	797	798	799	801	802	803	804	805	806	807	808	809	810	820	821	822	823	844	845	846	848	849	850	851	853	854	856	863	864	865	866	867	868	869	870	871	872	873	874	875	876	877	878	879	880	881	882	883
B9EYZ4_ORYSJ	694	695	696	697	699	700	701	702	703	704	705	706	707	708	718	719	720	721	741	742	743	745	746	747	748	749	750	752	760	761	762	763	764	765	766	767	768	769	770	771	772	773	774	775	776	777	778	779	780
B9QKG4_TOXGO	796	797	798	799	801	802	803	804	805	806	807	808	809	810	820	821	822	823	844	845	846	848	849	850	851	853	854	856	863	864	865	866	867	868	869	870	871	872	873	874	875	876	877	878	879	880	881	882	883
B9F3S3_ORYSJ	670	671	672	673	675	676	677	678	679	680	681	682	683	684	694	695	696	697	718	719	720	722	723	724	725	726	727	729	737	738	739	740	741	742	743	744	745	746	747	748	749	750	751	752	753	754	755	756	757
B9F3S4_ORYSJ	648	649	650	651	653	654	655	656	657	658	659	660	661	662	672	673	674	675	696	697	698	700	701	702	703	704	705	707	715	716	717	718	719	720	721	722	723	724	725	726	727	728	729	730	731	732	733	734	735
B9F5D0_ORYSJ	720	721	722	723	725	726	727	728	729	730	731	732	733	734	744	745	746	747	767	768	769	771	772	773	774	775	776	778	786	787	788	789	790	791	792	793	794	795	796	797	798	799	800	801	802	803	804	805	806
B9F5I6_ORYSJ	265	266	267	268	270	271	272	273	274	275	276	277	278	279	289	290	291	292	315	316	317	319	320	321	322	323	324	326	332	333	334	335	336	337	338	339	340	341	342	343	344	345	346	347	348	349	350	351	352
O46605_CANFA	710	711	712	713	715	716	717	718	719	720	721	722	723	724	734	735	736	737	761	762	763	765	766	767	768	769	770	772	778	779	780	781	782	783	784	785	786	787	788	789	790	791	792	793	794	795	796	797	798
O02793_SHEEP	714	715	716	717	719	720	721	722	723	724	725	726	727	728	738	739	740	741	765	766	767	769	770	771	772	773	774	776	782	783	784	785	786	787	788	789	790	791	792	793	794	795	796	797	798	799	800	801	802
C0KKU9_CANFA	711	712	713	714	716	717	718	719	720	721	722	723	724	725	735	736	737	738	762	763	764	766	767	768	769	770	771	773	779	780	781	782	783	784	785	786	787	788	789	790	791	792	793	794	795	796	797	798	799
B8K1W2_CANFA	757	758	759	760	762	763	764	765	766	767	768	769	770	771	781	782	783	784	805	806	807	809	810	811	812	813	814	816	824	825	826	827	828	829	830	831	832	833	834	835	836	837	838	839	840	841	842	843	844
C1C3C4_DROME	532	533	534	535	537	538	539	540	541	542	543	544	545	546	556	557	558	559	580	581	582	584	585	586	587	588	589	591	599	600	601	602	603	604	605	606	607	608	609	610	611	612	613	614	615	616	617	618	619
B9FLG1_ORYSJ	701	702	703	704	706	707	708	709	710	711	712	713	714	715	725	726	727	728	748	749	750	752	753	754	755	756	757	759	767	768	769	770	771	772	773	774	775	776	777	778	779	780	781	782	783	784	785	786	787
B9FMB9_ORYSJ	700	701	702	703	705	706	707	708	709	710	711	712	713	714	724	725	726	727	747	748	749	751	752	753	754	755	756	758	766	767	768	769	770	771	772	773	774	775	776	777	778	779	780	781	782	783	784	785	786
B9FYK8_ORYSJ	777	778	779	780	782	783	784	785	786	787	788	789	790	791	801	802	803	804	825	826	827	829	830	831	832	833	834	836	844	845	846	847	848	849	850	851	852	853	854	855	856	857	858	859	860	861	862	863	864
A2VBC7_SHEEP	714	715	716	717	719	720	721	722	723	724	725	726	727	728	738	739	740	741	765	766	767	769	770	771	772	773	774	776	782	783	784	785	786	787	788	789	790	791	792	793	794	795	796	797	798	799	800	801	802
C3Y4D0_BRAFL	594	595	596	597	599	600	601	602	603	604	605	606	607	608	618	619	620	621	643	644	645	647	648	649	650	651	652	654	662	663	664	665	666	667	668	669	670	671	672	673	674	675	676	677	678	679	680	681	682
Q4G0Q4_HUMAN	709	710	711	712	714	715	716	717	718	719	720	721	722	723	733	734	735	736	759	760	761	763	764	765	766	767	768	770	776	777	778	779	780	781	782	783	784	785	786	787	788	789	790	791	792	793	794	795	796
Q9VRW2_DROME	742	743	744	745	747	748	749	750	751	752	753	754	755	756	766	767	768	769	790	791	792	794	795	796	797	798	799	801	809	810	811	812	813	814	815	816	817	818	819	820	821	822	823	824	825	826	827	828	829
B9GT97_POPTR	706	707	708	709	711	712	713	714	715	716	717	718	719	720	730	731	732	733	753	754	755	757	758	759	760	761	762	764	772	773	774	775	776	777	778	779	780	781	782	783	784	785	786	787	788	789	790	791	792
B9GZA0_POPTR	681	682	683	684	686	687	688	689	690	691	692	693	694	695	705	706	707	708	728	729	730	732	733	734	735	736	737	739	747	748	749	750	751	752	753	754	755	756	757	758	759	760	761	762	763	764	765	766	767
C3ZC24_BRAFL	633	634	635	636	638	639	640	641	642	643	644	645	646	647	657	658	659	660	681	682	683	685	686	687	688	689	690	692	700	701	702	703	704	705	706	707	708	709	710	711	712	713	714	715	716	717	718	719	720
B5AK60_HUMAN	645	646	647	648	650	651	652	653	654	655	656	657	658	659	669	670	671	672	696	697	698	700	701	702	703	704	705	707	713	714	715	716	717	718	719	720	721	722	723	724	725	726	727	728	729	730	731	732	733
C4LVN6_ENTHI	722	723	724	725	727	728	729	730	731	732	733	734	735	736	746	747	748	749	776	777	778	780	781	782	783	784	785	787	793	794	795	796	797	798	799	800	801	802	803	804	805	806	807	808	809	810	811	812	813
C4M3B2_ENTHI	707	708	709	710	712	713	714	715	716	717	718	719	720	721	731	732	733	734	762	763	764	766	767	768	769	770	771	773	779	780	781	782	783	784	785	786	787	788	789	790	791	792	793	794	795	796	797	798	799
B9HAY0_POPTR	670	671	672	673	675	676	677	678	679	680	681	682	683	684	694	695	696	697	718	719	720	722	723	724	725	726	727	729	737	738	739	740	741	742	743	744	745	746	747	748	749	750	751	752	753	754	755	756	757
C4M3W0_ENTHI	724	725	726	727	729	730	731	732	733	734	735	736	737	738	748	749	750	751	779	780	781	783	784	785	786	787	788	790	796	797	798	799	800	801	802	803	804	805	806	807	808	809	810	811	812	813	814	815	816
C4M422_ENTHI	713	714	715	716	718	719	720	721	722	723	724	725	726	727	737	738	739	740	768	769	770	772	773	774	775	776	777	779	785	786	787	788	789	790	791	792	793	794	795	796	797	798	799	800	801	802	803	804	805
A8K294_HUMAN	709	710	711	712	714	715	716	717	718	719	720	721	722	723	733	734	735	736	760	761	762	764	765	766	767	768	769	771	777	778	779	780	781	782	783	784	785	786	787	788	789	790	791	792	793	794	795	796	797
O88331_RAT	753	754	755	756	758	759	760	761	762	763	764	765	766	767	777	778	779	780	801	802	803	805	806	807	808	809	810	812	820	821	822	823	824	825	826	827	828	829	830	831	832	833	834	835	836	837	838	839	840
A7BKA4_HUMAN	690	691	692	693	695	696	697	698	699	700	701	702	703	704	714	715	716	717	738	739	740	742	743	744	745	746	747	749	757	758	759	760	761	762	763	764	765	766	767	768	769	770	771	772	773	774	775	776	777
C7DPK6_CAVPO	752	753	754	755	757	758	759	760	761	762	763	764	765	766	776	777	778	779	800	801	802	804	805	806	807	808	809	811	819	820	821	822	823	824	825	826	827	828	829	830	831	832	833	834	835	836	837	838	839
A4D1D4_HUMAN	709	710	711	712	714	715	716	717	718	719	720	721	722	723	733	734	735	736	759	760	761	763	764	765	766	767	768	770	776	777	778	779	780	781	782	783	784	785	786	787	788	789	790	791	792	793	794	795	796
B9EK77_MOUSE	706	707	708	709	711	712	713	714	715	716	717	718	719	720	730	731	732	733	756	757	758	760	761	762	763	764	765	767	773	774	775	776	777	778	779	780	781	782	783	784	785	786	787	788	789	790	791	792	793
A4D1D3_HUMAN	709	710	711	712	714	715	716	717	718	719	720	721	722	723	733	734	735	736	759	760	761	763	764	765	766	767	768	770	776	777	778	779	780	781	782	783	784	785	786	787	788	789	790	791	792	793	794	795	796
B5X0E4_MOUSE	691	692	693	694	696	697	698	699	700	701	702	703	704	705	715	716	717	718	739	740	741	743	744	745	746	747	748	750	758	759	760	761	762	763	764	765	766	767	768	769	770	771	772	773	774	775	776	777	778
A4D1D2_HUMAN	709	710	711	712	714	715	716	717	718	719	720	721	722	723	733	734	735	736	760	761	762	764	765	766	767	768	769	771	777	778	779	780	781	782	783	784	785	786	787	788	789	790	791	792	793	794	795	796	797
A1L471_HUMAN	709	710	711	712	714	715	716	717	718	719	720	721	722	723	733	734	735	736	760	761	762	764	765	766	767	768	769	771	777	778	779	780	781	782	783	784	785	786	787	788	789	790	791	792	793	794	795	796	797
B2RUR3_MOUSE	707	708	709	710	712	713	714	715	716	717	718	719	720	721	731	732	733	734	758	759	760	762	763	764	765	766	767	769	775	776	777	778	779	780	781	782	783	784	785	786	787	788	789	790	791	792	793	794	795
A2AUN4_MOUSE	753	754	755	756	758	759	760	761	762	763	764	765	766	767	777	778	779	780	801	802	803	805	806	807	808	809	810	812	820	821	822	823	824	825	826	827	828	829	830	831	832	833	834	835	836	837	838	839	840
Q9C163_RHIRA	714	715	716	717	719	720	721	722	723	724	725	726	727	728	738	739	740	741	764	765	766	768	769	770	771	773	774	776	783	784	785	786	787	788	789	790	791	792	793	794	795	796	797	798	799	800	801	802	803
B9I099_POPTR	598	599	600	601	603	604	605	606	607	608	609	610	611	612	622	623	624	625	646	647	648	650	651	652	653	654	655	657	665	666	667	668	669	670	671	672	673	674	675	676	677	678	679	680	681	682	683	684	685
B9I7G6_POPTR	678	679	680	681	683	684	685	686	687	688	689	690	691	692	702	703	704	705	726	727	728	730	731	732	733	734	735	737	745	746	747	748	749	750	751	752	753	754	755	756	757	758	759	760	761	762	763	764	765
B9I9B4_POPTR	718	719	720	721	723	724	725	726	727	728	729	730	731	732	742	743	744	745	765	766	767	769	770	771	772	773	774	776	784	785	786	787	788	789	790	791	792	793	794	795	796	797	798	799	800	801	802	803	804
B9I9B5_POPTR	725	726	727	728	730	731	732	733	734	735	736	737	738	739	749	750	751	752	772	773	774	776	777	778	779	780	781	783	791	792	793	794	795	796	797	798	799	800	801	802	803	804	805	806	807	808	809	810	811
B9I9B8_POPTR	725	726	727	728	730	731	732	733	734	735	736	737	738	739	749	750	751	752	772	773	774	776	777	778	779	780	781	783	791	792	793	794	795	796	797	798	799	800	801	802	803	804	805	806	807	808	809	810	811
B9IFR5_POPTR	731	732	733	734	736	737	738	739	740	741	742	743	744	745	755	756	757	758	779	780	781	783	784	785	786	787	788	790	798	799	800	801	802	803	804	805	806	807	808	809	810	811	812	813	814	815	816	817	818
B9IJV9_POPTR	684	685	686	687	689	690	691	692	693	694	695	696	697	698	708	709	710	711	732	733	734	736	737	738	739	740	741	743	751	752	753	754	755	756	757	758	759	760	761	762	763	764	765	766	767	768	769	770	771
B9IJZ6_POPTR	659	660	661	662	664	665	666	667	668	669	670	671	672	673	683	684	685	686	707	708	709	711	712	713	714	715	716	718	726	727	728	729	730	731	732	733	734	735	736	737	738	739	740	741	742	743	744	745	746
Q8T9W5_DICDI	809	810	811	812	814	815	816	817	818	819	820	821	822	823	833	834	835	836	857	858	859	861	862	863	864	865	866	868	876	877	878	879	880	881	882	883	884	885	886	887	888	889	890	891	892	893	894	895	896
B9MU47_POPTR	667	668	669	670	672	673	674	675	676	677	678	679	680	681	691	692	693	694	714	715	716	718	719	720	721	722	723	725	733	734	735	736	737	738	739	740	741	742	743	744	745	746	747	748	749	750	751	752	753
B9MU48_POPTR	710	711	712	713	715	716	717	718	719	720	721	722	723	724	734	735	736	737	757	758	759	761	762	763	764	765	766	768	776	777	778	779	780	781	782	783	784	785	786	787	788	789	790	791	792	793	794	795	796
MDR_ORYSJ	672	673	674	675	677	678	679	680	681	682	683	684	685	686	696	697	698	699	720	721	722	724	725	726	727	728	729	731	739	740	741	742	743	744	745	746	747	748	749	750	751	752	753	754	755	756	757	758	759
MDR65_DROME	730	731	732	733	735	736	737	738	739	740	741	742	743	744	754	755	756	757	778	779	780	782	783	784	785	786	787	789	797	798	799	800	801	802	803	804	805	806	807	808	809	810	811	812	813	814	815	816	817
MDR49_DROME	733	734	735	736	738	739	740	741	742	743	744	745	746	747	757	758	759	760	781	782	783	785	786	787	788	789	790	792	800	801	802	803	804	805	806	807	808	809	810	811	812	813	814	815	816	817	818	819	820
MDR3_MOUSE	705	706	707	708	710	711	712	713	714	715	716	717	718	719	729	730	731	732	756	757	758	760	761	762	763	764	765	767	773	774	775	776	777	778	779	780	781	782	783	784	785	786	787	788	789	790	791	792	793
MDR3_HUMAN	709	710	711	712	714	715	716	717	718	719	720	721	722	723	733	734	735	736	759	760	761	763	764	765	766	767	768	770	776	777	778	779	780	781	782	783	784	785	786	787	788	789	790	791	792	793	794	795	796
MDR3_CRIGR	711	712	713	714	716	717	718	719	720	721	722	723	724	725	735	736	737	738	761	762	763	765	766	767	768	769	770	772	778	779	780	781	782	783	784	785	786	787	788	789	790	791	792	793	794	795	796	797	798
MDR2_RAT	708	709	710	711	713	714	715	716	717	718	719	720	721	722	732	733	734	735	758	759	760	762	763	764	765	766	767	769	775	776	777	778	779	780	781	782	783	784	785	786	787	788	789	790	791	792	793	794	795
MDR2_MOUSE	706	707	708	709	711	712	713	714	715	716	717	718	719	720	730	731	732	733	756	757	758	760	761	762	763	764	765	767	773	774	775	776	777	778	779	780	781	782	783	784	785	786	787	788	789	790	791	792	793
B9N7G1_POPTR	336	337	338	339	341	342	343	344	345	346	347	348	349	350	360	361	362	363	386	387	388	390	391	392	393	394	395	397	403	404	405	406	407	408	409	410	411	412	413	414	415	416	417	418	419	420	421	422	423
MDR2_CRIGR	707	708	709	710	712	713	714	715	716	717	718	719	720	721	731	732	733	734	758	759	760	762	763	764	765	766	767	769	775	776	777	778	779	780	781	782	783	784	785	786	787	788	789	790	791	792	793	794	795
MDR1_RAT	707	708	709	710	712	713	714	715	716	717	718	719	720	721	731	732	733	734	758	759	760	762	763	764	765	766	767	769	775	776	777	778	779	780	781	782	783	784	785	786	787	788	789	790	791	792	793	794	795
B9N9D8_POPTR	688	689	690	691	693	694	695	696	697	698	699	700	701	702	712	713	714	715	735	736	737	739	740	741	742	743	744	746	754	755	756	757	758	759	760	761	762	763	764	765	766	767	768	769	770	771	772	773	774
MDR1_MOUSE	707	708	709	710	712	713	714	715	716	717	718	719	720	721	731	732	733	734	758	759	760	762	763	764	765	766	767	769	775	776	777	778	779	780	781	782	783	784	785	786	787	788	789	790	791	792	793	794	795
Q8MRC4_DROME	730	731	732	733	735	736	737	738	739	740	741	742	743	744	754	755	756	757	778	779	780	782	783	784	785	786	787	789	797	798	799	800	801	802	803	804	805	806	807	808	809	810	811	812	813	814	815	816	817
MDR1_HUMAN	709	710	711	712	714	715	716	717	718	719	720	721	722	723	733	734	735	736	760	761	762	764	765	766	767	768	769	771	777	778	779	780	781	782	783	784	785	786	787	788	789	790	791	792	793	794	795	796	797
MDR1_CRIGR	706	707	708	709	711	712	713	714	715	716	717	718	719	720	730	731	732	733	757	758	759	761	762	763	764	765	766	768	774	775	776	777	778	779	780	781	782	783	784	785	786	787	788	789	790	791	792	793	794
MDR1_CAEEL	752	753	754	755	757	758	759	760	761	762	763	764	765	766	776	777	778	779	799	800	801	803	804	805	806	808	809	811	818	819	820	821	822	823	824	825	826	827	828	829	830	831	832	833	834	835	836	837	838
O45721_CAEEL	704	705	706	707	709	710	711	712	713	714	715	716	717	718	728	729	730	731	752	753	754	756	757	758	759	761	762	764	771	772	773	774	775	776	777	778	779	780	781	782	783	784	785	786	787	788	789	790	791
B9R8C1_RICCO	682	683	684	685	687	688	689	690	691	692	693	694	695	696	706	707	708	709	730	731	732	734	735	736	737	738	739	741	749	750	751	752	753	754	755	756	757	758	759	760	761	762	763	764	765	766	767	768	769
Q16T64_AEDAE	739	740	741	742	744	745	746	747	748	749	750	751	752	753	763	764	765	766	787	788	789	791	792	793	794	795	796	798	806	807	808	809	810	811	812	813	814	815	816	817	818	819	820	821	822	823	824	825	826
Q5KN49_CRYNE	835	836	837	838	840	841	842	843	844	845	846	847	848	849	859	860	861	862	885	886	887	889	890	891	892	893	894	896	902	903	904	905	906	907	908	909	910	911	912	913	914	915	916	917	918	919	920	921	922
B9RKG7_RICCO	667	668	669	670	672	673	674	675	676	677	678	679	680	681	691	692	693	694	715	716	717	719	720	721	722	723	724	726	734	735	736	737	738	739	740	741	742	743	744	745	746	747	748	749	750	751	752	753	754
B9RMT0_RICCO	699	700	701	702	704	705	706	707	708	709	710	711	712	713	723	724	725	726	747	748	749	751	752	753	754	755	756	758	766	767	768	769	770	771	772	773	774	775	776	777	778	779	780	781	782	783	784	785	786
B9RN45_RICCO	732	733	734	735	737	738	739	740	741	742	743	744	745	746	756	757	758	759	779	780	781	783	784	785	786	787	788	790	798	799	800	801	802	803	804	805	806	807	808	809	810	811	812	813	814	815	816	817	818
B9RN46_RICCO	723	724	725	726	728	729	730	731	732	733	734	735	736	737	747	748	749	750	770	771	772	774	775	776	777	778	779	781	789	790	791	792	793	794	795	796	797	798	799	800	801	802	803	804	805	806	807	808	809
B9RN47_RICCO	723	724	725	726	728	729	730	731	732	733	734	735	736	737	747	748	749	750	770	771	772	774	775	776	777	778	779	781	789	790	791	792	793	794	795	796	797	798	799	800	801	802	803	804	805	806	807	808	809
Q17645_CAEEL	682	683	684	685	687	688	689	690	691	692	693	694	695	696	706	707	708	709	729	730	731	733	734	735	736	738	739	741	748	749	750	751	752	753	754	755	756	757	758	759	760	761	762	763	764	765	766	767	768
Q17646_CAEEL	679	680	681	682	684	685	686	687	688	689	690	691	692	693	703	704	705	706	726	727	728	730	731	732	733	735	736	738	745	746	747	748	749	750	751	752	753	754	755	756	757	758	759	760	761	762	763	764	765
B9RUP8_RICCO	692	693	694	695	697	698	699	700	701	702	703	704	705	706	716	717	718	719	740	741	742	744	745	746	747	748	749	751	759	760	761	762	763	764	765	766	767	768	769	770	771	772	773	774	775	776	777	778	779
Q5F2Z6_RHIST	737	738	739	740	742	743	744	745	746	747	748	749	750	751	761	762	763	764	787	788	789	791	792	793	794	796	797	799	806	807	808	809	810	811	812	813	814	815	816	817	818	819	820	821	822	823	824	825	826
B9S017_RICCO	698	699	700	701	703	704	705	706	707	708	709	710	711	712	722	723	724	725	745	746	747	749	750	751	752	753	754	756	764	765	766	767	768	769	770	771	772	773	774	775	776	777	778	779	780	781	782	783	784
B9S0G9_RICCO	759	760	761	762	764	765	766	767	768	769	770	771	772	773	783	784	785	786	807	808	809	811	812	813	814	815	816	818	826	827	828	829	830	831	832	833	834	835	836	837	838	839	840	841	842	843	844	845	846
B9S188_RICCO	682	683	684	685	687	688	689	690	691	692	693	694	695	696	706	707	708	709	729	730	731	733	734	735	736	737	738	740	748	749	750	751	752	753	754	755	756	757	758	759	760	761	762	763	764	765	766	767	768
B9S190_RICCO	702	703	704	705	707	708	709	710	711	712	713	714	715	716	726	727	728	729	749	750	751	753	754	755	756	757	758	760	768	769	770	771	772	773	774	775	776	777	778	779	780	781	782	783	784	785	786	787	788
Q1ZXU6_CAEEL	634	635	636	637	639	640	641	642	643	644	645	646	647	648	658	659	660	661	681	682	683	685	686	687	688	690	691	693	700	701	702	703	704	705	706	707	708	709	710	711	712	713	714	715	716	717	718	719	720
Q22655_CAEEL	693	694	695	696	698	699	700	701	702	703	704	705	706	707	717	718	719	720	740	741	742	744	745	746	747	749	750	752	759	760	761	762	763	764	765	766	767	768	769	770	771	772	773	774	775	776	777	778	779
Q22656_CAEEL	693	694	695	696	698	699	700	701	702	703	704	705	706	707	717	718	719	720	740	741	742	744	745	746	747	749	750	752	759	760	761	762	763	764	765	766	767	768	769	770	771	772	773	774	775	776	777	778	779
B9ST63_RICCO	365	366	367	368	370	371	372	373	374	375	376	377	378	379	389	390	391	392	417	418	419	421	422	423	424	425	426	428	434	435	436	437	438	439	440	441	442	443	444	445	446	447	448	449	450	451	452	453	454
B9SZR6_RICCO	698	699	700	701	703	704	705	706	707	708	709	710	711	712	722	723	724	725	745	746	747	749	750	751	752	753	754	756	764	765	766	767	768	769	770	771	772	773	774	775	776	777	778	779	780	781	782	783	784
Q7Q6W2_ANOGA	733	734	735	736	738	739	740	741	742	743	744	745	746	747	757	758	759	760	781	782	783	785	786	787	788	789	790	792	800	801	802	803	804	805	806	807	808	809	810	811	812	813	814	815	816	817	818	819	820
Q24393_DROME	714	715	716	717	719	720	721	722	723	724	725	726	727	728	738	739	740	741	763	764	765	767	768	769	770	771	772	774	782	783	784	785	786	787	788	789	790	791	792	793	794	795	796	797	798	799	800	801	802
Q9ZRG2_SOLTU	723	724	725	726	728	729	730	731	732	733	734	735	736	737	747	748	749	750	771	772	773	775	776	777	778	779	780	782	790	791	792	793	794	795	796	797	798	799	800	801	802	803	804	805	806	807	808	809	810
Q9SDM5_GOSHI	682	683	684	685	687	688	689	690	691	692	693	694	695	696	706	707	708	709	729	730	731	733	734	735	736	737	738	740	748	749	750	751	752	753	754	755	756	757	758	759	760	761	762	763	764	765	766	767	768
C0PDJ8_MAIZE	687	688	689	690	692	693	694	695	696	697	698	699	700	701	711	712	713	714	734	735	736	738	739	740	741	742	743	745	753	754	755	756	757	758	759	760	761	762	763	764	765	766	767	768	769	770	771	772	773
Q24850_ENTHI	712	713	714	715	717	718	719	720	721	722	723	724	725	726	736	737	738	739	767	768	769	771	772	773	774	775	776	778	784	785	786	787	788	789	790	791	792	793	794	795	796	797	798	799	800	801	802	803	804
Q24851_ENTHI	713	714	715	716	718	719	720	721	722	723	724	725	726	727	737	738	739	740	768	769	770	772	773	774	775	776	777	779	785	786	787	788	789	790	791	792	793	794	795	796	797	798	799	800	801	802	803	804	805
C0PGU4_MAIZE	697	698	699	700	702	703	704	705	706	707	708	709	710	711	721	722	723	724	745	746	747	749	750	751	752	753	754	756	764	765	766	767	768	769	770	771	772	773	774	775	776	777	778	779	780	781	782	783	784
Q24852_ENTHI	722	723	724	725	727	728	729	730	731	732	733	734	735	736	746	747	748	749	776	777	778	780	781	782	783	784	785	787	793	794	795	796	797	798	799	800	801	802	803	804	805	806	807	808	809	810	811	812	813
Q9LGX1_ORYSJ	717	718	719	720	722	723	724	725	726	727	728	729	730	731	741	742	743	744	764	765	766	768	769	770	771	772	773	775	783	784	785	786	787	788	789	790	791	792	793	794	795	796	797	798	799	800	801	802	803
Q9FSQ6_ORYSA	703	704	705	706	708	709	710	711	712	713	714	715	716	717	727	728	729	730	751	752	753	755	756	757	758	759	760	762	770	771	772	773	774	775	776	777	778	779	780	781	782	783	784	785	786	787	788	789	790
Q4P1K4_USTMA	887	888	889	890	892	893	894	895	896	897	898	899	900	901	911	912	913	914	948	949	950	952	953	954	955	956	957	959	965	966	967	968	969	970	971	972	973	974	975	976	977	978	979	980	981	982	983	984	985
Q28X60_DROPS	744	745	746	747	749	750	751	752	753	754	755	756	757	758	768	769	770	771	793	794	795	797	798	799	800	801	802	804	812	813	814	815	816	817	818	819	820	821	822	823	824	825	826	827	828	829	830	831	832
Q290X0_DROPS	731	732	733	734	736	737	738	739	740	741	742	743	744	745	755	756	757	758	779	780	781	783	784	785	786	787	788	790	798	799	800	801	802	803	804	805	806	807	808	809	810	811	812	813	814	815	816	817	818
Q94IH6_COPJA	722	723	724	725	727	728	729	730	731	732	733	734	735	736	746	747	748	749	769	770	771	773	774	775	776	777	778	780	788	789	790	791	792	793	794	795	796	797	798	799	800	801	802	803	804	805	806	807	808
Q29FI1_DROPS	737	738	739	740	742	743	744	745	746	747	748	749	750	751	761	762	763	764	785	786	787	789	790	791	792	793	794	796	804	805	806	807	808	809	810	811	812	813	814	815	816	817	818	819	820	821	822	823	824
Q8RVT7_WHEAT	696	697	698	699	701	702	703	704	705	706	707	708	709	710	720	721	722	723	743	744	745	747	748	749	750	751	752	754	762	763	764	765	766	767	768	769	770	771	772	773	774	775	776	777	778	779	780	781	782
Q8H7L0_ORYSJ	225	226	227	228	230	231	232	233	234	235	236	237	238	239	249	250	251	252	275	276	277	279	280	281	282	283	284	286	292	293	294	295	296	297	298	299	300	301	302	303	304	305	306	307	308	309	310	311	312
Q8GU81_ORYSJ	669	670	671	672	674	675	676	677	678	679	680	681	682	683	693	694	695	696	717	718	719	721	722	723	724	725	726	728	736	737	738	739	740	741	742	743	744	745	746	747	748	749	750	751	752	753	754	755	756
Q8GU78_ORYSJ	763	764	765	766	768	769	770	771	772	773	774	775	776	777	787	788	789	790	811	812	813	815	816	817	818	819	820	822	830	831	832	833	834	835	836	837	838	839	840	841	842	843	844	845	846	847	848	849	850
Q8GU77_ORYSJ	689	690	691	692	694	695	696	697	698	699	700	701	702	703	713	714	715	716	737	738	739	741	742	743	744	745	746	748	756	757	758	759	760	761	762	763	764	765	766	767	768	769	770	771	772	773	774	775	776
Q8GU76_ORYSJ	702	703	704	705	707	708	709	710	711	712	713	714	715	716	726	727	728	729	750	751	752	754	755	756	757	758	759	761	769	770	771	772	773	774	775	776	777	778	779	780	781	782	783	784	785	786	787	788	789
Q8GU75_ORYSJ	692	693	694	695	697	698	699	700	701	702	703	704	705	706	716	717	718	719	739	740	741	743	744	745	746	747	748	750	758	759	760	761	762	763	764	765	766	767	768	769	770	771	772	773	774	775	776	777	778
Q8GU73_ORYSJ	700	701	702	703	705	706	707	708	709	710	711	712	713	714	724	725	726	727	747	748	749	751	752	753	754	755	756	758	766	767	768	769	770	771	772	773	774	775	776	777	778	779	780	781	782	783	784	785	786
Q8GU72_ORYSJ	697	698	699	700	702	703	704	705	706	707	708	709	710	711	721	722	723	724	744	745	746	748	749	750	751	752	753	755	763	764	765	766	767	768	769	770	771	772	773	774	775	776	777	778	779	780	781	782	783
Q8GU69_ORYSJ	706	707	708	709	711	712	713	714	715	716	717	718	719	720	730	731	732	733	753	754	755	757	758	759	760	761	762	764	772	773	774	775	776	777	778	779	780	781	782	783	784	785	786	787	788	789	790	791	792
Q8GU68_ORYSJ	675	676	677	678	680	681	682	683	684	685	686	687	688	689	699	700	701	702	723	724	725	727	728	729	730	731	732	734	742	743	744	745	746	747	748	749	750	751	752	753	754	755	756	757	758	759	760	761	762
Q8GU67_ORYSJ	699	700	701	702	704	705	706	707	708	709	710	711	712	713	723	724	725	726	747	748	749	751	752	753	754	755	756	758	766	767	768	769	770	771	772	773	774	775	776	777	778	779	780	781	782	783	784	785	786
Q3T7C8_STRPU	760	761	762	763	765	766	767	768	769	770	771	772	773	774	784	785	786	787	808	809	810	812	813	814	815	816	817	819	827	828	829	830	831	832	833	834	835	836	837	838	839	840	841	842	843	844	845	846	847
Q7XUZ8_ORYSJ	675	676	677	678	680	681	682	683	684	685	686	687	688	689	699	700	701	702	723	724	725	727	728	729	730	731	732	734	742	743	744	745	746	747	748	749	750	751	752	753	754	755	756	757	758	759	770	771	772
Q7XUP9_ORYSJ	691	692	693	694	696	697	698	699	700	701	702	703	704	705	715	716	717	718	739	740	741	743	744	745	746	747	748	750	758	759	760	761	762	763	764	765	766	767	768	769	770	771	772	773	774	775	776	777	778
Q7FMW3_ORYSJ	707	708	709	710	712	713	714	715	716	717	718	719	720	721	731	732	733	734	754	755	756	758	759	760	761	762	763	765	773	774	775	776	777	778	779	780	781	782	783	784	785	786	787	788	789	790	791	792	793
Q7FMW2_ORYSJ	720	721	722	723	725	726	727	728	729	730	731	732	733	734	744	745	746	747	767	768	769	771	772	773	774	775	776	778	786	787	788	789	790	791	792	793	794	795	796	797	798	799	800	801	802	803	804	805	806
Q7EZL2_ORYSJ	758	759	760	761	763	764	765	766	767	768	769	770	771	772	782	783	784	785	806	807	808	810	811	812	813	814	815	817	825	826	827	828	829	830	831	832	833	834	835	836	837	838	839	840	841	842	843	844	845
Q6Z6U9_ORYSJ	712	713	714	715	717	718	719	720	721	722	723	724	725	726	736	737	738	739	759	760	761	763	764	765	766	767	768	770	778	779	780	781	782	783	784	785	786	787	788	789	790	791	792	793	794	795	796	797	798
Q6UNK5_MAIZE	795	796	797	798	800	801	802	803	804	805	806	807	808	809	819	820	821	822	843	844	845	847	848	849	850	851	852	854	862	863	864	865	866	867	868	869	870	871	872	873	874	875	876	877	878	879	880	881	882
Q6UC91_SORBI	804	805	806	807	809	810	811	812	813	814	815	816	817	818	828	829	830	831	852	853	854	856	857	858	859	860	861	863	871	872	873	874	875	876	877	878	879	880	881	882	883	884	885	886	887	888	889	890	891
Q5N9P2_ORYSJ	587	588	589	590	592	593	594	595	596	597	598	599	600	601	611	612	613	614	634	635	636	638	639	640	641	642	643	645	653	654	655	656	657	658	659	660	661	662	663	664	665	666	667	668	669	670	671	672	673
Q5JLI1_ORYSJ	722	723	724	725	727	728	729	730	731	732	733	734	735	736	746	747	748	749	769	770	771	773	774	775	776	777	778	780	788	789	790	791	792	793	794	795	796	797	798	799	800	801	802	803	804	805	806	807	808
C1MX61_9CHLO	720	721	722	723	725	726	727	728	729	730	731	732	733	734	744	745	746	747	768	769	770	772	773	774	775	776	777	779	787	788	789	790	791	792	793	794	795	796	797	798	799	800	801	802	803	804	805	806	807
Q4FCM1_TOXGO	796	797	798	799	801	802	803	804	805	806	807	808	809	810	820	821	822	823	844	845	846	848	849	850	851	853	854	856	863	864	865	866	867	868	869	870	871	872	873	874	875	876	877	878	879	880	881	882	883
Q2V606_BRACM	712	713	714	715	717	718	719	720	721	722	723	724	725	726	736	737	738	739	760	761	762	764	765	766	767	768	769	771	779	780	781	782	783	784	785	786	787	788	789	790	791	792	793	794	795	796	797	798	799
Q2HRY7_MEDTR	651	652	653	654	656	657	658	659	660	661	662	663	664	665	675	676	677	678	699	700	701	703	704	705	706	707	708	710	718	719	720	721	722	723	724	725	726	727	728	729	730	731	732	733	734	735	736	737	738
Q25AJ5_ORYSA	694	695	696	697	699	700	701	702	703	704	705	706	707	708	718	719	720	721	742	743	744	746	747	748	749	750	751	753	761	762	763	764	765	766	767	768	769	770	771	772	773	774	775	776	777	778	779	780	781
Q0WUR0_ARATH	708	709	710	711	713	714	715	716	717	718	719	720	721	722	732	733	734	735	755	756	757	759	760	761	762	763	764	766	774	775	776	777	778	779	780	781	782	783	784	785	786	787	788	789	790	791	792	793	794
Q0WRL4_ARATH	338	339	340	341	343	344	345	346	347	348	349	350	351	352	362	363	364	365	386	387	388	390	391	392	393	394	395	397	405	406	407	408	409	410	411	412	413	414	415	416	417	418	419	420	421	422	423	424	425
Q0JK52_ORYSJ	700	701	702	703	705	706	707	708	709	710	711	712	713	714	724	725	726	727	747	748	749	751	752	753	754	755	756	758	766	767	768	769	770	771	772	773	774	775	776	777	778	779	780	781	782	783	784	785	786
Q0JCP1_ORYSJ	692	693	694	695	697	698	699	700	701	702	703	704	705	706	716	717	718	719	740	741	742	744	745	746	747	748	749	751	759	760	761	762	763	764	765	766	767	768	769	770	771	772	773	774	775	776	777	778	779
Q0E377_ORYSJ	662	663	664	665	667	668	669	670	671	672	673	674	675	676	686	687	688	689	710	711	712	714	715	716	717	718	719	721	729	730	731	732	733	734	735	736	737	738	739	740	741	742	743	744	745	746	747	748	749
C5X8A6_SORBI	717	718	719	720	722	723	724	725	726	727	728	729	730	731	741	742	743	744	764	765	766	768	769	770	771	772	773	775	783	784	785	786	787	788	789	790	791	792	793	794	795	796	797	798	799	800	801	802	803
Q0E376_ORYSJ	672	673	674	675	677	678	679	680	681	682	683	684	685	686	696	697	698	699	720	721	722	724	725	726	727	728	729	731	739	740	741	742	743	744	745	746	747	748	749	750	751	752	753	754	755	756	757	758	759
C5XHH9_SORBI	664	665	666	667	669	670	671	672	673	674	675	676	677	678	688	689	690	691	711	712	713	715	716	717	718	719	720	722	730	731	732	733	734	735	736	737	738	739	740	741	742	743	744	745	746	747	748	749	750
C5XHI0_SORBI	649	650	651	652	654	655	656	657	658	659	660	661	662	663	673	674	675	676	696	697	698	700	701	702	703	704	705	707	715	716	717	718	719	720	721	722	723	724	725	726	727	728	729	730	731	732	733	734	735
C5XHI4_SORBI	674	675	676	677	679	680	681	682	683	684	685	686	687	688	698	699	700	701	721	722	723	725	726	727	728	729	730	732	740	741	742	743	744	745	746	747	748	749	750	751	752	753	754	755	756	757	758	759	760
Q09GQ3_CRYNV	835	836	837	838	840	841	842	843	844	845	846	847	848	849	859	860	861	862	885	886	887	889	890	891	892	893	894	896	902	903	904	905	906	907	908	909	910	911	912	913	914	915	916	917	918	919	920	921	922
O43140_CRYNE	835	836	837	838	840	841	842	843	844	845	846	847	848	849	859	860	861	862	885	886	887	889	890	891	892	893	894	896	902	903	904	905	906	907	908	909	910	911	912	913	914	915	916	917	918	919	920	921	922
C5XI10_SORBI	712	713	714	715	717	718	719	720	721	722	723	724	725	726	736	737	738	739	759	760	761	763	764	765	766	767	768	770	778	779	780	781	782	783	784	785	786	787	788	789	790	791	792	793	794	795	796	797	798
C5XIE9_SORBI	670	671	672	673	675	676	677	678	679	680	681	682	683	684	694	695	696	697	718	719	720	722	723	724	725	726	727	729	737	738	739	740	741	742	743	744	745	746	747	748	749	750	751	752	753	754	755	756	757
O23998_HORVU	667	668	669	670	672	673	674	675	676	677	678	679	680	681	691	692	693	694	715	716	717	719	720	721	722	723	724	726	734	735	736	737	738	739	740	741	742	743	744	745	746	747	748	749	750	751	752	753	754
Q54BT3_DICDI	799	800	801	802	804	805	806	807	808	809	810	811	812	813	823	824	825	826	847	848	849	851	852	853	854	855	856	858	866	867	868	869	870	871	872	873	874	875	876	877	878	879	880	881	882	883	884	885	886
C5XMA7_SORBI	594	595	596	597	599	600	601	602	603	604	605	606	607	608	618	619	620	621	641	642	643	645	646	647	648	649	650	652	660	661	662	663	664	665	666	667	668	669	670	671	672	673	674	675	676	677	678	679	680
C5XU71_SORBI	674	675	676	677	679	680	681	682	683	684	685	686	687	688	698	699	700	701	722	723	724	726	727	728	729	730	731	733	741	742	743	744	745	746	747	748	749	750	751	752	753	754	755	756	757	758	759	760	761
C5PGI2_COCPO	743	744	745	746	748	749	750	751	752	754	755	756	757	758	767	768	769	770	791	792	793	795	796	797	798	800	801	803	811	812	813	814	815	816	817	818	819	820	821	822	823	824	825	826	827	828	829	830	831
C5XX26_SORBI	655	656	657	658	660	661	662	663	664	665	666	667	668	669	679	680	681	682	703	704	705	707	708	709	710	711	712	714	722	723	724	725	726	727	728	729	730	731	732	733	734	735	736	737	738	739	740	741	742
C5XX27_SORBI	666	667	668	669	671	672	673	674	675	676	677	678	679	680	690	691	692	693	714	715	716	718	719	720	721	722	723	725	733	734	735	736	737	738	739	740	741	742	743	744	745	746	747	748	749	750	751	752	753
C5Y0R2_SORBI	689	690	691	692	694	695	696	697	698	699	700	701	702	703	713	714	715	716	736	737	738	740	741	742	743	744	745	747	755	756	757	758	759	760	761	762	763	764	765	766	767	768	769	770	771	772	773	774	775
C5YZK3_SORBI	717	718	719	720	722	723	724	725	726	727	728	729	730	731	741	742	743	744	764	765	766	768	769	770	771	772	773	775	783	784	785	786	787	788	789	790	791	792	793	794	795	796	797	798	799	800	801	802	803
C5Y8Z4_SORBI	699	700	701	702	704	705	706	707	708	709	710	711	712	713	723	724	725	726	747	748	749	751	752	753	754	755	756	758	766	767	768	769	770	771	772	773	774	775	776	777	778	779	780	781	782	783	784	785	786
C5Y9T7_SORBI	695	696	697	698	700	701	702	703	704	705	706	707	708	709	719	720	721	722	743	744	745	747	748	749	750	751	752	754	762	763	764	765	766	767	768	769	770	771	772	773	774	775	776	777	778	779	780	781	782
C5YAT5_SORBI	668	669	670	671	673	674	675	676	677	678	679	680	681	682	692	693	694	695	749	750	751	753	754	755	756	757	758	760	768	769	770	771	772	773	774	775	776	777	778	779	780	781	782	783	784	785	786	787	788
C5YC52_SORBI	309	310	311	312	314	315	316	317	318	319	320	321	322	323	333	334	335	336	359	360	361	363	364	365	366	367	368	370	376	377	378	379	380	381	382	383	384	385	386	387	388	389	390	391	392	393	394	395	396
Q5BI62_DROME	744	745	746	747	749	750	751	752	753	754	755	756	757	758	768	769	770	771	793	794	795	797	798	799	800	801	802	804	812	813	814	815	816	817	818	819	820	821	822	823	824	825	826	827	828	829	830	831	832
C5YUY4_SORBI	666	667	668	669	671	672	673	674	675	676	677	678	679	680	690	691	692	693	713	714	715	717	718	719	720	721	722	724	732	733	734	735	736	737	738	739	740	741	742	743	744	745	746	747	748	749	750	751	752
C5YUY3_SORBI	699	700	701	702	704	705	706	707	708	709	710	711	712	713	723	724	725	726	746	747	748	750	751	752	753	754	755	757	765	766	767	768	769	770	771	772	773	774	775	776	777	778	779	780	781	782	783	784	785
B0XR41_ASPFC	758	759	760	761	763	764	765	766	767	769	770	771	772	773	782	783	784	785	806	807	808	810	811	812	813	815	816	818	826	827	828	829	830	831	832	833	834	835	836	837	838	839	840	841	842	843	844	845	846
Q4WSI1_ASPFU	758	759	760	761	763	764	765	766	767	769	770	771	772	773	782	783	784	785	806	807	808	810	811	812	813	815	816	818	826	827	828	829	830	831	832	833	834	835	836	837	838	839	840	841	842	843	844	845	846
A2QRB6_ASPNC	796	797	798	799	801	802	803	804	805	807	808	809	810	811	820	821	822	823	844	845	846	848	849	850	851	853	854	856	864	865	866	867	868	869	870	871	872	873	874	875	876	877	878	879	880	881	882	883	884
C5P5D1_COCPO	769	770	771	772	774	775	776	777	778	780	781	782	783	784	793	794	795	796	817	818	819	821	822	823	824	826	827	829	837	838	839	840	841	842	843	844	845	846	847	848	849	850	851	852	853	854	855	856	857
Q0CFP5_ASPTN	749	750	751	752	754	755	756	757	758	760	761	762	763	764	773	774	775	776	797	798	799	801	802	803	804	806	807	809	817	818	819	820	821	822	823	824	825	826	827	828	829	830	831	832	833	834	835	836	837
Q1DS61_COCIM	771	772	773	774	776	777	778	779	780	782	783	784	785	786	795	796	797	798	819	820	821	823	824	825	826	828	829	831	839	840	841	842	843	844	845	846	847	848	849	850	851	852	853	854	855	856	857	858	859
C5JBU4_AJEDS	741	742	743	744	746	747	748	749	750	752	753	754	755	756	765	766	767	768	789	790	791	793	794	795	796	798	799	801	809	810	811	812	813	814	815	816	817	818	819	820	821	822	823	824	825	826	827	828	829
C5GVP6_AJEDR	741	742	743	744	746	747	748	749	750	752	753	754	755	756	765	766	767	768	789	790	791	793	794	795	796	798	799	801	809	810	811	812	813	814	815	816	817	818	819	820	821	822	823	824	825	826	827	828	829
A2QGK5_ASPNC	732	733	734	735	737	738	739	740	741	743	744	745	746	747	756	757	758	759	780	781	782	784	785	786	787	789	790	792	800	801	802	803	804	805	806	807	808	809	810	811	812	813	814	815	816	817	818	819	820
C4JHI4_UNCRE	735	736	737	738	740	741	742	743	744	746	747	748	749	750	759	760	761	762	783	784	785	787	788	789	790	792	793	795	803	804	805	806	807	808	809	810	811	812	813	814	815	816	817	818	819	820	821	822	823
ABCB5_HUMAN	245	246	247	248	250	251	252	253	254	255	256	257	258	259	269	270	271	272	293	294	295	297	298	299	300	301	302	304	312	313	314	315	316	317	318	319	320	321	322	323	324	325	326	327	328	329	330	331	332
C5FHN6_NANOT	783	784	785	786	788	789	790	791	792	794	795	796	797	798	807	808	809	810	831	832	833	835	836	837	838	840	841	843	851	852	853	854	855	856	857	858	859	860	861	862	863	864	865	866	867	868	869	870	871
B8N741_ASPFN	765	766	767	768	770	771	772	773	774	776	777	778	779	780	789	790	791	792	813	814	815	817	818	819	820	822	823	825	833	834	835	836	837	838	839	840	841	842	843	844	845	846	847	848	849	850	851	852	853
Q2UC66_ASPOR	826	827	828	829	831	832	833	834	835	837	838	839	840	841	850	851	852	853	874	875	876	878	879	880	881	883	884	886	894	895	896	897	898	899	900	901	902	903	904	905	906	907	908	909	910	911	912	913	914
C0P0V2_AJECG	734	735	736	737	739	740	741	742	743	745	746	747	748	749	758	759	760	761	782	783	784	786	787	788	789	791	792	794	802	803	804	805	806	807	808	809	810	811	812	813	814	815	816	817	818	819	820	821	822
C6HR78_AJECA	734	735	736	737	739	740	741	742	743	745	746	747	748	749	758	759	760	761	782	783	784	786	787	788	789	791	792	794	802	803	804	805	806	807	808	809	810	811	812	813	814	815	816	817	818	819	820	821	822
A1DKF8_NEOFI	729	730	731	732	734	735	736	737	738	740	741	742	743	744	753	754	755	756	777	778	779	781	782	783	784	786	787	789	797	798	799	800	801	802	803	804	805	806	807	808	809	810	811	812	813	814	815	816	817
Q6MYL6_ASPFU	743	744	745	746	748	749	750	751	752	754	755	756	757	758	767	768	769	770	791	792	793	795	796	797	798	800	801	803	811	812	813	814	815	816	817	818	819	820	821	822	823	824	825	826	827	828	829	830	831
Q4WF52_ASPFU	729	730	731	732	734	735	736	737	738	740	741	742	743	744	753	754	755	756	777	778	779	781	782	783	784	786	787	789	797	798	799	800	801	802	803	804	805	806	807	808	809	810	811	812	813	814	815	816	817
Q5BGC6_EMENI	734	735	736	737	739	740	741	742	743	745	746	747	748	749	758	759	760	761	782	783	784	786	787	788	789	791	792	794	802	803	804	805	806	807	808	809	810	811	812	813	814	815	816	817	818	819	820	821	822
Q8NKE0_ASPFU	841	842	843	844	846	847	848	849	850	852	853	854	855	856	865	866	867	868	889	890	891	893	894	895	896	898	899	901	909	910	911	912	913	914	915	916	917	918	919	920	921	922	923	924	925	926	927	928	929
B0XZQ0_ASPFC	729	730	731	732	734	735	736	737	738	740	741	742	743	744	753	754	755	756	777	778	779	781	782	783	784	786	787	789	797	798	799	800	801	802	803	804	805	806	807	808	809	810	811	812	813	814	815	816	817
A6SCS6_BOTFB	727	728	729	730	732	733	734	735	736	738	739	740	741	742	751	752	753	754	775	776	777	779	780	781	782	784	785	787	795	796	797	798	799	800	801	802	803	804	805	806	807	808	809	810	811	812	813	814	815
A1CPJ2_ASPCL	760	761	762	763	765	766	767	768	769	771	772	773	774	775	784	785	786	787	808	809	810	812	813	814	815	817	818	820	828	829	830	831	832	833	834	835	836	837	838	839	840	841	842	843	844	845	846	847	848
Q2VY21_EMENI	734	735	736	737	739	740	741	742	743	745	746	747	748	749	758	759	760	761	782	783	784	786	787	788	789	791	792	794	802	803	804	805	806	807	808	809	810	811	812	813	814	815	816	817	818	819	820	821	822
A1CC82_ASPCL	728	729	730	731	733	734	735	736	737	739	740	741	742	743	752	753	754	755	776	777	778	780	781	782	783	785	786	788	796	797	798	799	800	801	802	803	804	805	806	807	808	809	810	811	812	813	814	815	816
A1D2F4_NEOFI	768	769	770	771	773	774	775	776	777	779	780	781	782	783	792	793	794	795	816	817	818	820	821	822	823	825	826	828	836	837	838	839	840	841	842	843	844	845	846	847	848	849	850	851	852	853	854	855	856
A1DKI8_NEOFI	731	732	733	734	736	737	738	739	740	742	743	744	745	746	755	756	757	758	779	780	781	783	784	785	786	788	789	791	799	800	801	802	803	804	805	806	807	808	809	810	811	812	813	814	815	816	817	818	819
Q2U8R0_ASPOR	718	719	720	721	723	724	725	726	727	729	730	731	732	733	742	743	744	745	766	767	768	770	771	772	773	775	776	778	786	787	788	789	790	791	792	793	794	795	796	797	798	799	800	801	802	803	804	805	806
B8NE52_ASPFN	718	719	720	721	723	724	725	726	727	729	730	731	732	733	742	743	744	745	766	767	768	770	771	772	773	775	776	778	786	787	788	789	790	791	792	793	794	795	796	797	798	799	800	801	802	803	804	805	806
B2KWH4_AJECA	740	741	742	743	745	746	747	748	749	751	752	753	754	755	764	765	766	767	788	789	790	792	793	794	795	797	798	800	808	809	810	811	812	813	814	815	816	817	818	819	820	821	822	823	824	825	826	827	828
Q5AZP3_EMENI	788	789	790	791	793	794	795	796	797	799	800	801	802	803	812	813	814	815	836	837	838	840	841	842	843	845	846	848	856	857	858	859	860	861	862	863	864	865	866	867	868	869	870	871	872	873	874	875	876
B0XZL6_ASPFC	731	732	733	734	736	737	738	739	740	742	743	744	745	746	755	756	757	758	779	780	781	783	784	785	786	788	789	791	799	800	801	802	803	804	805	806	807	808	809	810	811	812	813	814	815	816	817	818	819
B2VWW9_PYRTR	715	716	717	718	720	721	722	723	724	726	727	728	729	730	739	740	741	742	763	764	765	767	768	769	770	772	773	775	783	784	785	786	787	788	789	790	791	792	793	794	795	796	797	798	799	800	801	802	803
Q4WF28_ASPFU	731	732	733	734	736	737	738	739	740	742	743	744	745	746	755	756	757	758	779	780	781	783	784	785	786	788	789	791	799	800	801	802	803	804	805	806	807	808	809	810	811	812	813	814	815	816	817	818	819
Q2TYP4_ASPOR	735	736	737	738	740	741	742	743	744	746	747	748	749	750	759	760	761	762	783	784	785	787	788	789	790	792	793	795	803	804	805	806	807	808	809	810	811	812	813	814	815	816	817	818	819	820	821	822	823
Q872R8_NEUCR	763	764	765	766	768	769	770	771	772	774	775	776	777	778	787	788	789	790	812	813	814	816	817	818	819	821	822	824	832	833	834	835	836	837	838	839	840	841	842	843	844	845	846	847	848	849	850	851	852
B8NY93_ASPFN	735	736	737	738	740	741	742	743	744	746	747	748	749	750	759	760	761	762	783	784	785	787	788	789	790	792	793	795	803	804	805	806	807	808	809	810	811	812	813	814	815	816	817	818	819	820	821	822	823
B6H7Z6_PENCW	730	731	732	733	735	736	737	738	739	741	742	743	744	745	754	755	756	757	778	779	780	782	783	784	785	787	788	790	798	799	800	801	802	803	804	805	806	807	808	809	810	811	812	813	814	815	816	817	818
B5HNE4_9ACTO	672	673	674	685	687	688	689	690	691	692	693	694	695	696	703	704	705	706	724	725	726	728	729	730	731	733	734	736	743	744	745	746	747	748	749	750	751	752	753	754	755	756	757	758	759	760	761	762	763
C0S7C5_PARBP	737	738	739	740	742	743	744	745	746	748	749	750	751	752	761	762	763	764	785	786	787	789	790	791	792	794	795	797	805	806	807	808	809	810	811	812	813	814	815	816	817	818	819	820	821	822	823	824	825
C1FZR3_PARBD	737	738	739	740	742	743	744	745	746	748	749	750	751	752	761	762	763	764	785	786	787	789	790	791	792	794	795	797	805	806	807	808	809	810	811	812	813	814	815	816	817	818	819	820	821	822	823	824	825
Q7Z8U5_ASPOR	735	736	737	738	740	741	742	743	744	746	747	748	749	750	758	759	760	761	782	783	784	786	787	788	789	791	792	794	802	803	804	805	806	807	808	809	810	811	812	813	814	815	816	817	818	819	820	821	822
B6HQU2_PENCW	733	734	735	736	738	739	740	741	742	744	745	746	747	748	757	758	759	760	781	782	783	785	786	787	788	790	791	793	801	802	803	804	805	806	807	808	809	810	811	812	813	814	815	816	817	818	819	820	821
B1VWX4_STRGG	669	670	671	682	684	685	686	687	688	689	690	691	692	693	700	701	702	703	721	722	723	725	726	727	728	730	731	733	740	741	742	743	744	745	746	747	748	749	750	751	752	753	754	755	756	757	758	759	760
B8MMN0_TALSN	734	735	736	737	739	740	741	742	743	745	746	747	748	749	758	759	760	761	782	783	784	786	787	788	789	791	792	794	802	803	804	805	806	807	808	809	810	811	812	813	814	815	816	817	818	819	820	821	822
A7ELI7_SCLS1	748	749	750	751	753	754	755	756	757	759	760	761	762	763	772	773	774	775	796	797	798	800	801	802	803	805	806	808	816	817	818	819	820	821	822	823	824	825	826	827	828	829	830	831	832	833	834	835	836
A6RST6_BOTFB	695	696	697	698	700	701	702	703	704	706	707	708	709	710	719	720	721	722	739	740	741	743	744	745	746	748	749	751	759	760	761	762	763	764	765	766	767	768	769	770	771	772	773	774	775	776	777	778	779
Q0RPY5_FRAAA	705	706	707	718	720	721	722	723	724	725	726	727	728	729	736	737	738	739	757	758	759	761	762	763	764	766	767	769	776	777	778	779	780	781	782	783	784	785	786	787	788	789	790	791	792	793	794	795	796
A1C4M7_ASPCL	734	735	736	737	739	740	741	742	743	745	746	747	748	749	758	759	760	761	782	783	784	786	787	788	789	791	792	794	802	803	804	805	806	807	808	809	810	811	812	813	814	815	816	817	818	819	820	821	822
B6QSW5_PENMQ	735	736	737	738	740	741	742	743	744	746	747	748	749	750	759	760	761	762	783	784	785	787	788	789	790	792	793	795	803	804	805	806	807	808	809	810	811	812	813	814	815	816	817	818	819	820	821	822	823
Q9RDG5_STRCO	668	669	670	681	683	684	685	686	687	688	689	690	691	692	699	700	701	702	720	721	722	724	725	726	727	729	730	732	739	740	741	742	743	744	745	746	747	748	749	750	751	752	753	754	755	756	757	758	759
O94736_AURPU	720	721	722	723	725	726	727	728	729	731	732	733	734	735	744	745	746	747	767	768	769	771	772	773	774	776	777	779	787	788	789	790	791	792	793	794	795	796	797	798	799	800	801	802	803	804	805	806	807
Q8X1F3_VENIN	725	726	727	728	730	731	732	733	734	736	737	738	739	740	749	750	751	752	773	774	775	777	778	779	780	782	783	785	793	794	795	796	797	798	799	800	801	802	803	804	805	806	807	808	809	810	811	812	813
Q82CP4_STRAW	682	683	684	695	697	698	699	700	701	702	703	704	705	706	713	714	715	716	734	735	736	738	739	740	741	743	744	746	753	754	755	756	757	758	759	760	761	762	763	764	765	766	767	768	769	770	771	772	773
B2WFB4_PYRTR	723	724	725	726	728	729	730	731	732	734	735	736	737	738	747	748	749	750	771	772	773	775	776	777	778	780	781	783	791	792	793	794	795	796	797	798	799	800	801	802	803	804	805	806	807	808	809	810	811
A6RF98_AJECN	719	720	721	722	724	725	726	727	728	730	731	732	733	734	743	744	745	746	767	768	769	771	772	773	774	776	777	779	787	788	789	790	791	792	793	794	795	796	797	798	799	800	801	802	803	804	805	806	807
C4BS44_9PSEU	683	684	685	696	698	699	700	701	702	703	704	705	706	707	714	715	716	717	735	736	737	739	740	741	742	744	745	747	754	755	756	757	758	759	760	761	762	763	764	765	766	767	768	769	770	771	772	773	774
Q2GRD0_CHAGB	749	750	751	752	754	755	756	757	758	760	761	762	763	764	773	774	775	776	797	798	799	801	802	803	804	806	807	809	817	818	819	820	821	822	823	824	825	826	827	828	829	830	831	832	833	834	835	836	837
B8NH02_ASPFN	698	699	700	701	703	704	705	706	707	709	710	711	712	713	722	723	724	725	746	747	748	750	751	752	753	755	756	758	766	767	768	769	770	771	772	773	774	775	776	777	778	779	780	781	782	783	784	785	786
Q2JE76_FRASC	713	714	715	726	728	729	730	731	732	733	734	735	736	737	744	745	746	747	765	766	767	769	770	771	772	774	775	777	784	785	786	787	788	789	790	791	792	793	794	795	796	797	798	799	800	801	802	803	804
B2ACW7_PODAN	680	681	682	683	685	686	687	688	689	691	692	693	694	695	704	705	706	707	729	730	731	733	734	735	736	738	739	741	749	750	751	752	753	754	755	756	757	758	759	760	761	762	763	764	765	766	767	768	769
B4V9E2_9ACTO	702	703	704	715	717	718	719	720	721	722	723	724	725	726	733	734	735	736	754	755	756	758	759	760	761	763	764	766	773	774	775	776	777	778	779	780	781	782	783	784	785	786	787	788	789	790	791	792	793
B5H220_STRCL	720	721	722	733	735	736	737	738	739	740	741	742	743	744	751	752	753	754	772	773	774	776	777	778	779	781	782	784	791	792	793	794	795	796	797	798	799	800	801	802	803	804	805	806	807	808	809	810	811
B4DYQ0_HUMAN	229	230	231	232	234	235	236	237	238	239	240	241	242	243	253	254	255	256	277	278	279	281	282	283	284	285	286	288	296	297	298	299	300	301	302	303	304	305	306	307	308	309	310	311	312	313	314	315	316
A4RLM9_MAGGR	825	826	827	828	830	831	832	833	834	836	837	838	839	840	849	850	851	852	874	875	876	878	879	880	881	883	884	886	894	895	896	897	898	899	900	901	902	903	904	905	906	907	908	909	910	911	912	913	914
C1Y4H5_9ACTO	709	710	711	722	724	725	726	727	728	729	730	731	732	733	740	741	742	743	761	762	763	765	766	767	768	770	771	773	780	781	782	783	784	785	786	787	788	789	790	791	792	793	794	795	796	797	798	799	800
C1R3G8_9ACTO	699	700	701	712	714	715	716	717	718	719	720	721	722	723	730	731	732	733	751	752	753	755	756	757	758	760	761	763	770	771	772	773	774	775	776	777	778	779	780	781	782	783	784	785	786	787	788	789	790
C6WIY0_9PSEU	827	828	829	840	842	843	844	845	846	847	848	849	850	851	858	859	860	861	879	880	881	883	884	885	886	888	889	891	898	899	900	901	902	903	904	905	906	907	908	909	910	911	912	913	914	915	916	917	918
A4FNC9_SACEN	658	659	660	671	673	674	675	676	677	678	679	680	681	682	689	690	691	692	710	711	712	714	715	716	717	719	720	722	729	730	731	732	733	734	735	736	737	738	739	740	741	742	743	744	745	746	747	748	749
A7EG11_SCLS1	642	643	644	645	647	648	649	650	651	653	654	655	656	657	666	667	668	669	690	691	692	694	695	696	697	699	700	702	710	711	712	713	714	715	716	717	718	719	720	721	722	723	724	725	726	727	728	729	730
C1R0H9_9ACTO	599	600	601	612	614	615	616	617	618	619	620	621	622	623	630	631	632	633	651	652	653	655	656	657	658	660	661	663	670	671	672	673	674	675	676	677	678	679	680	681	682	683	684	685	686	687	688	689	690
A5BTE9_VITVI	239	240	241	242	244	245	246	247	248	249	250	251	252	253	263	264	265	266	287	288	289	291	292	293	294	295	296	298	306	307	308	309	310	311	312	313	314	315	316	317	318	319	320	321	322	323	324	325	326
Q0S6U7_RHOSR	681	682	683	694	696	697	698	699	700	701	702	703	704	705	712	713	714	715	733	734	735	737	738	739	740	742	743	745	752	753	754	755	756	757	758	759	760	761	762	763	764	765	766	767	768	769	770	771	772
C3JTK2_RHOER	684	685	686	697	699	700	701	702	703	704	705	706	707	708	715	716	717	718	736	737	738	740	741	742	743	745	746	748	755	756	757	758	759	760	761	762	763	764	765	766	767	768	769	770	771	772	773	774	775
C0VTC2_9CORY	711	712	713	724	726	727	728	729	730	731	732	733	734	735	742	743	744	745	763	764	765	767	768	769	770	772	773	775	782	783	784	785	786	787	788	789	790	791	792	793	794	795	796	797	798	799	800	801	802
C2GIY0_9CORY	711	712	713	724	726	727	728	729	730	731	732	733	734	735	742	743	744	745	763	764	765	767	768	769	770	772	773	775	782	783	784	785	786	787	788	789	790	791	792	793	794	795	796	797	798	799	800	801	802
C1A2J4_RHOE4	671	672	673	684	686	687	688	689	690	691	692	693	694	695	702	703	704	705	723	724	725	727	728	729	730	732	733	735	742	743	744	745	746	747	748	749	750	751	752	753	754	755	756	757	758	759	760	761	762
Q8NRC2_CORGL	685	686	687	698	700	701	702	703	704	705	706	707	708	709	716	717	718	719	737	738	739	741	742	743	744	746	747	749	756	757	758	759	760	761	762	763	764	765	766	767	768	769	770	771	772	773	774	775	776
A4QD95_CORGB	685	686	687	698	700	701	702	703	704	705	706	707	708	709	716	717	718	719	737	738	739	741	742	743	744	746	747	749	756	757	758	759	760	761	762	763	764	765	766	767	768	769	770	771	772	773	774	775	776
A8LF98_FRASN	687	688	689	700	702	703	704	705	706	707	708	709	710	711	718	719	720	721	739	740	741	743	744	745	746	748	749	751	758	759	760	761	762	763	764	765	766	767	768	769	770	771	772	773	774	775	776	777	778
C1AZP8_RHOOB	705	706	707	718	720	721	722	723	724	725	726	727	728	729	736	737	738	739	757	758	759	761	762	763	764	766	767	769	776	777	778	779	780	781	782	783	784	785	786	787	788	789	790	791	792	793	794	795	796
Q0S3U6_RHOSR	718	719	720	731	733	734	735	736	737	738	739	740	741	742	749	750	751	752	770	771	772	774	775	776	777	779	780	782	789	790	791	792	793	794	795	796	797	798	799	800	801	802	803	804	805	806	807	808	809
A6W865_KINRD	661	662	663	674	676	677	678	679	680	681	682	683	684	685	692	693	694	695	713	714	715	717	718	719	720	722	723	725	732	733	734	735	736	737	738	739	740	741	742	743	744	745	746	747	748	749	750	751	752
C1YPG8_NOCDA	647	648	649	660	662	663	664	665	666	667	668	669	670	671	678	679	680	681	699	700	701	703	704	705	706	708	709	711	718	719	720	721	722	723	724	725	726	727	728	729	730	731	732	733	734	735	736	737	738
Q8VKP9_MYCTU	665	666	667	678	680	681	682	683	684	685	686	687	688	689	696	697	698	699	717	718	719	721	722	723	724	726	727	729	736	737	738	739	740	741	742	743	744	745	746	747	748	749	750	751	752	753	754	755	756
A5WIQ0_MYCTF	618	619	620	631	633	634	635	636	637	638	639	640	641	642	649	650	651	652	670	671	672	674	675	676	677	679	680	682	689	690	691	692	693	694	695	696	697	698	699	700	701	702	703	704	705	706	707	708	709
A2VNB8_MYCTU	618	619	620	631	633	634	635	636	637	638	639	640	641	642	649	650	651	652	670	671	672	674	675	676	677	679	680	682	689	690	691	692	693	694	695	696	697	698	699	700	701	702	703	704	705	706	707	708	709
A4KNL7_MYCTU	618	619	620	631	633	634	635	636	637	638	639	640	641	642	649	650	651	652	670	671	672	674	675	676	677	679	680	682	689	690	691	692	693	694	695	696	697	698	699	700	701	702	703	704	705	706	707	708	709
C6DRJ9_MYCTU	618	619	620	631	633	634	635	636	637	638	639	640	641	642	649	650	651	652	670	671	672	674	675	676	677	679	680	682	689	690	691	692	693	694	695	696	697	698	699	700	701	702	703	704	705	706	707	708	709
O53645_MYCTU	618	619	620	631	633	634	635	636	637	638	639	640	641	642	649	650	651	652	670	671	672	674	675	676	677	679	680	682	689	690	691	692	693	694	695	696	697	698	699	700	701	702	703	704	705	706	707	708	709
A5TYR9_MYCTA	618	619	620	631	633	634	635	636	637	638	639	640	641	642	649	650	651	652	670	671	672	674	675	676	677	679	680	682	689	690	691	692	693	694	695	696	697	698	699	700	701	702	703	704	705	706	707	708	709
C1AJL9_MYCBT	618	619	620	631	633	634	635	636	637	638	639	640	641	642	649	650	651	652	670	671	672	674	675	676	677	679	680	682	689	690	691	692	693	694	695	696	697	698	699	700	701	702	703	704	705	706	707	708	709
A1KF14_MYCBP	618	619	620	631	633	634	635	636	637	638	639	640	641	642	649	650	651	652	670	671	672	674	675	676	677	679	680	682	689	690	691	692	693	694	695	696	697	698	699	700	701	702	703	704	705	706	707	708	709
Q7U2L6_MYCBO	618	619	620	631	633	634	635	636	637	638	639	640	641	642	649	650	651	652	670	671	672	674	675	676	677	679	680	682	689	690	691	692	693	694	695	696	697	698	699	700	701	702	703	704	705	706	707	708	709
C1PMA5_9ACTN	655	656	657	668	670	671	672	673	674	675	676	677	678	679	686	687	688	689	707	708	709	711	712	713	714	716	717	719	726	727	728	729	730	731	732	733	734	735	736	737	738	739	740	741	742	743	744	745	746
Q6NHX7_CORDI	676	677	678	689	691	692	693	694	695	696	697	698	699	700	707	708	709	710	728	729	730	732	733	734	735	737	738	740	747	748	749	750	751	752	753	754	755	756	757	758	759	760	761	762	763	764	765	766	767
A8PGK4_BRUMA	286	287	288	289	291	292	293	294	295	296	297	298	299	300	310	311	312	313	334	335	336	338	339	340	341	343	344	346	353	354	355	356	357	358	359	360	361	362	363	364	365	366	367	368	369	370	371	372	373
B2HKD1_MYCMM	613	614	615	626	628	629	630	631	632	633	634	635	636	637	644	645	646	647	665	666	667	669	670	671	672	674	675	677	684	685	686	687	688	689	690	691	692	693	694	695	696	697	698	699	700	701	702	703	704
C4LHW2_CORK4	785	786	787	798	800	801	802	803	804	805	806	807	808	809	816	817	818	819	837	838	839	841	842	843	844	846	847	849	856	857	858	859	860	861	862	863	864	865	866	867	868	869	870	871	872	873	874	875	876
C0XQK6_9CORY	651	652	653	664	666	667	668	669	670	671	672	673	674	675	682	683	684	685	703	704	705	707	708	709	710	712	713	715	722	723	724	725	726	727	728	729	730	731	732	733	734	735	736	737	738	739	740	741	742
Q8FQD0_COREF	680	681	682	693	695	696	697	698	699	700	701	702	703	704	711	712	713	714	732	733	734	736	737	738	739	741	742	744	751	752	753	754	755	756	757	758	759	760	761	762	763	764	765	766	767	768	769	770	771
C5VDU4_9CORY	685	686	687	698	700	701	702	703	704	705	706	707	708	709	716	717	718	719	737	738	739	741	742	743	744	746	747	749	756	757	758	759	760	761	762	763	764	765	766	767	768	769	770	771	772	773	774	775	776
C4RQB1_9ACTO	694	695	696	707	709	710	711	712	713	714	715	716	717	718	725	726	727	728	746	747	748	750	751	752	753	755	756	758	765	766	767	768	769	770	771	772	773	774	775	776	777	778	779	780	781	782	783	784	785
Q5YQJ6_NOCFA	638	639	640	651	653	654	655	656	657	658	659	660	661	662	669	670	671	672	690	691	692	694	695	696	697	699	700	702	709	710	711	712	713	714	715	716	717	718	719	720	721	722	723	724	725	726	727	728	729
C0UG79_9ACTO	712	713	714	725	727	728	729	730	731	732	733	734	735	736	743	744	745	746	763	764	765	767	768	769	770	772	773	775	782	783	784	785	786	787	788	789	790	791	792	793	794	795	796	797	798	799	800	801	802
Q0E380_ORYSJ	175	176	177	178	180	181	182	183	184	185	186	187	188	189	199	200	201	202	223	224	225	227	228	229	230	231	232	234	242	243	244	245	246	247	248	249	250	251	252	253	254	255	256	257	258	259	260	261	262
Q7EZL1_ORYSJ	174	175	176	177	179	180	181	182	183	184	185	186	187	188	198	199	200	201	222	223	224	226	227	228	229	230	231	233	241	242	243	244	245	246	247	248	249	250	251	252	253	254	255	256	257	258	259	260	261
ABCB6_HUMAN	248	249	250	269	271	272	273	274	275	276	277	278	279	280	287	288	289	290	316	317	318	319	320	321	322	324	325	327	334	335	336	337	338	339	340	341	342	343	344	345	346	347	348	349	350	351	352	353	354
A5D7P7_BOVIN	250	251	252	271	273	274	275	276	277	278	279	280	281	282	289	290	291	292	318	319	320	321	322	323	324	326	327	329	336	337	338	339	340	341	342	343	344	345	346	347	348	349	350	351	352	353	354	355	356
Q9VF20_DROME	234	235	236	255	257	258	259	260	261	262	263	264	265	266	273	274	275	276	301	302	303	304	305	306	307	309	310	312	319	320	321	322	323	324	325	326	327	328	329	330	331	332	333	334	335	336	337	338	339
B4HLH1_DROSE	234	235	236	255	257	258	259	260	261	262	263	264	265	266	273	274	275	276	301	302	303	304	305	306	307	309	310	312	319	320	321	322	323	324	325	326	327	328	329	330	331	332	333	334	335	336	337	338	339
ABCB6_MOUSE	248	249	250	269	271	272	273	274	275	276	277	278	279	280	287	288	289	290	316	317	318	319	320	321	322	324	325	327	334	335	336	337	338	339	340	341	342	343	344	345	346	347	348	349	350	351	352	353	354
B4PRJ6_DROYA	234	235	236	255	257	258	259	260	261	262	263	264	265	266	273	274	275	276	301	302	303	304	305	306	307	309	310	312	319	320	321	322	323	324	325	326	327	328	329	330	331	332	333	334	335	336	337	338	339
B4GEV0_DROPE	233	234	235	254	256	257	258	259	260	261	262	263	264	265	272	273	274	275	300	301	302	303	304	305	306	308	309	311	318	319	320	321	322	323	324	325	326	327	328	329	330	331	332	333	334	335	336	337	338
Q296Q1_DROPS	233	234	235	254	256	257	258	259	260	261	262	263	264	265	272	273	274	275	300	301	302	303	304	305	306	308	309	311	318	319	320	321	322	323	324	325	326	327	328	329	330	331	332	333	334	335	336	337	338
B3P3W5_DROER	233	234	235	254	256	257	258	259	260	261	262	263	264	265	272	273	274	275	300	301	302	303	304	305	306	308	309	311	318	319	320	321	322	323	324	325	326	327	328	329	330	331	332	333	334	335	336	337	338
Q9XUJ1_CAEEL	210	211	212	231	233	234	235	236	237	238	239	240	241	242	249	250	251	252	276	277	278	279	280	281	282	283	284	286	293	294	295	296	297	298	299	300	301	302	303	304	305	306	307	308	309	310	311	312	313
Q71JP7_CAEEL	210	211	212	231	233	234	235	236	237	238	239	240	241	242	249	250	251	252	276	277	278	279	280	281	282	283	284	286	293	294	295	296	297	298	299	300	301	302	303	304	305	306	307	308	309	310	311	312	313
ABCB6_RAT	248	249	250	269	271	272	273	274	275	276	277	278	279	280	287	288	289	290	316	317	318	319	320	321	322	324	325	327	334	335	336	337	338	339	340	341	342	343	344	345	346	347	348	349	350	351	352	353	354
B3M387_DROAN	232	233	234	253	255	256	257	258	259	260	261	262	263	264	271	272	273	274	299	300	301	302	303	304	305	307	308	310	317	318	319	320	321	322	323	324	325	326	327	328	329	330	331	332	333	334	335	336	337
B4NBA7_DROWI	236	237	238	257	259	260	261	262	263	264	265	266	267	268	275	276	277	278	303	304	305	306	307	308	309	311	312	314	321	322	323	324	325	326	327	328	329	330	331	332	333	334	335	336	337	338	339	340	341
B4K5Q9_DROMO	190	191	192	211	213	214	215	216	217	218	219	220	221	222	229	230	231	232	257	258	259	260	261	262	263	265	266	268	275	276	277	278	279	280	281	282	283	284	285	286	287	288	289	290	291	292	293	294	295
B4JT46_DROGR	233	234	235	254	256	257	258	259	260	261	262	263	264	265	272	273	274	275	300	301	302	303	304	305	306	308	309	311	318	319	320	321	322	323	324	325	326	327	328	329	330	331	332	333	334	335	336	337	338
ABCB6_XENTR	239	240	241	260	262	263	264	265	266	267	268	269	270	271	278	279	280	281	307	308	309	310	311	312	313	315	316	318	325	326	327	328	329	330	331	332	333	334	335	336	337	338	339	340	341	342	343	344	345
Q16ZP7_AEDAE	230	231	232	251	253	254	255	256	257	258	259	260	261	262	269	270	271	272	297	298	299	300	301	302	303	305	306	308	315	316	317	318	319	320	321	322	323	324	325	326	327	328	329	330	331	332	333	334	335
ABCBA_HUMAN	169	170	171	172	174	175	176	177	178	179	180	181	182	183	193	194	195	196	217	218	219	221	222	223	224	225	226	228	236	237	238	239	240	241	242	243	244	245	246	247	248	249	250	251	252	253	254	255	256
Q5FVL8_RAT	134	135	136	137	139	140	141	142	143	144	145	146	147	148	158	159	160	161	182	183	184	186	187	188	189	190	191	193	201	202	203	204	205	206	207	208	209	210	211	212	213	214	215	216	217	218	219	220	221
ABCBA_MOUSE	134	135	136	137	139	140	141	142	143	144	145	146	147	148	158	159	160	161	182	183	184	186	187	188	189	190	191	193	201	202	203	204	205	206	207	208	209	210	211	212	213	214	215	216	217	218	219	220	221
B4FAR5_MAIZE	133	134	135	136	138	139	140	141	142	143	144	145	146	147	157	158	159	160	180	181	182	184	185	186	187	188	189	191	199	200	201	202	203	204	205	206	207	208	209	210	211	212	213	214	215	216	217	218	219
B3RRZ9_TRIAD	121	122	123	124	126	127	128	129	130	131	132	133	134	135	145	146	147	148	169	170	171	173	174	175	176	177	178	180	188	189	190	191	192	193	194	195	196	197	198	199	200	201	202	203	204	205	206	207	208
AB27B_ARATH	69	70	71	72	74	75	76	77	78	79	80	81	82	83	93	94	95	96	122	123	124	126	127	128	129	130	131	133	141	142	143	144	145	146	147	148	149	150	151	152	153	154	155	156	157	158	159	160	161
B3P970_DROER	121	122	123	124	126	127	128	129	130	131	132	133	134	135	145	146	147	148	171	172	173	175	176	177	178	179	180	182	190	191	192	193	194	195	196	197	198	199	200	201	202	203	204	205	206	207	208	209	210
Q4VYA3_9BIVA	230	231	232	233	235	236	237	238	239	240	241	242	243	244	254	255	256	257	273	274	275	277	278	279	280	281	282	284	292	293	294	295	296	297	298	299	300	301	302	303	304	305	306	307	308	309	310	311	312
B3RM86_TRIAD	239	240	241	260	262	263	264	265	266	267	268	269	270	271	278	279	280	281	308	309	310	311	312	313	314	316	317	319	326	327	328	329	330	331	332	333	334	335	336	337	338	339	340	341	342	343	344	345	346
Q8SWW9_DROME	121	122	123	124	126	127	128	129	130	131	132	133	134	135	145	146	147	148	171	172	173	175	176	177	178	179	180	182	190	191	192	193	194	195	196	197	198	199	200	201	202	203	204	205	206	207	208	209	210
B8AK86_ORYSI	53	54	55	56	58	59	60	61	62	63	64	65	66	67	77	78	79	80	106	107	108	110	111	112	113	114	115	117	125	126	127	128	129	130	131	132	133	134	135	136	137	138	139	140	141	142	143	144	145
Q9FNU2_ORYSJ	53	54	55	56	58	59	60	61	62	63	64	65	66	67	77	78	79	80	106	107	108	110	111	112	113	114	115	117	125	126	127	128	129	130	131	132	133	134	135	136	137	138	139	140	141	142	143	144	145
B4MSM0_DROWI	136	137	138	139	141	142	143	144	145	146	147	148	149	150	160	161	162	163	186	187	188	190	191	192	193	194	195	197	205	206	207	208	209	210	211	212	213	214	215	216	217	218	219	220	221	222	223	224	225
B3S545_TRIAD	233	234	235	236	238	239	240	241	242	243	244	245	246	247	257	258	259	260	276	277	278	280	281	282	283	284	285	287	295	296	297	298	299	300	301	302	303	304	305	306	307	308	309	310	311	312	313	314	315
B4PX01_DROYA	124	125	126	127	129	130	131	132	133	134	135	136	137	138	148	149	150	151	174	175	176	178	179	180	181	182	183	185	193	194	195	196	197	198	199	200	201	202	203	204	205	206	207	208	209	210	211	212	213
Q9ARL6_HORVD	56	57	58	59	61	62	63	64	65	66	67	68	69	70	80	81	82	83	109	110	111	113	114	115	116	117	118	120	128	129	130	131	132	133	134	135	136	137	138	139	140	141	142	143	144	145	146	147	148
A7QHZ1_VITVI	58	59	60	61	63	64	65	66	67	68	69	70	71	72	82	83	84	85	111	112	113	115	116	117	118	119	120	122	130	131	132	133	134	135	136	137	138	139	140	141	142	143	144	145	146	147	148	149	150
Q8SAE0_TRIMO	56	57	58	59	61	62	63	64	65	66	67	68	69	70	80	81	82	83	109	110	111	113	114	115	116	117	118	120	128	129	130	131	132	133	134	135	136	137	138	139	140	141	142	143	144	145	146	147	148
B9T5L9_RICCO	71	72	73	74	76	77	78	79	80	81	82	83	84	85	95	96	97	98	124	125	126	128	129	130	131	132	133	135	143	144	145	146	147	148	149	150	151	152	153	154	155	156	157	158	159	160	161	162	163
B4R7E6_DROSI	18	19	20	21	23	24	25	26	27	28	29	30	31	32	42	43	44	45	68	69	70	72	73	74	75	76	77	79	87	88	89	90	91	92	93	94	95	96	97	98	99	100	101	102	103	104	105	106	107
Q8LKU6_SORBI	56	57	58	59	61	62	63	64	65	66	67	68	69	70	80	81	82	83	109	110	111	113	114	115	116	117	118	120	128	129	130	131	132	133	134	135	136	137	138	139	140	141	142	143	144	145	146	147	148
Q8SAD9_TRIMO	50	51	52	53	55	56	57	58	59	60	61	62	63	64	74	75	76	77	103	104	105	107	108	109	110	111	112	114	122	123	124	125	126	127	128	129	130	131	132	133	134	135	136	137	138	139	140	141	142
B8A1R5_MAIZE	56	57	58	59	61	62	63	64	65	66	67	68	69	70	80	81	82	83	109	110	111	113	114	115	116	117	118	120	128	129	130	131	132	133	134	135	136	137	138	139	140	141	142	143	144	145	146	147	148
Q7GBY1_HORVU	56	57	58	59	61	62	63	64	65	66	67	68	69	70	80	81	82	83	109	110	111	113	114	115	116	117	118	120	128	129	130	131	132	133	134	135	136	137	138	139	140	141	142	143	144	145	146	147	148
Q9ARL5_HORVD	56	57	58	59	61	62	63	64	65	66	67	68	69	70	80	81	82	83	109	110	111	113	114	115	116	117	118	120	128	129	130	131	132	133	134	135	136	137	138	139	140	141	142	143	144	145	146	147	148
B6U4J2_MAIZE	56	57	58	59	61	62	63	64	65	66	67	68	69	70	80	81	82	83	109	110	111	113	114	115	116	117	118	120	128	129	130	131	132	133	134	135	136	137	138	139	140	141	142	143	144	145	146	147	148
B3MSF2_DROAN	141	142	143	144	146	147	148	149	150	151	152	153	154	155	165	166	167	168	191	192	193	195	196	197	198	199	200	202	210	211	212	213	214	215	216	217	218	219	220	221	222	223	224	225	226	227	228	229	230
A1HU38_9FIRM	16	17	18	19	21	22	23	24	25	26	27	28	29	30	40	41	42	43	61	62	63	65	66	67	68	69	70	72	80	81	82	83	84	85	86	87	88	89	90	91	92	93	94	95	96	97	98	99	100
C4NCK9_9ACTO	656	657	658	669	671	672	673	674	675	676	677	678	679	680	687	688	689	690	707	708	709	711	712	713	714	716	717	719	726	727	728	729	730	731	732	733	734	735	736	737	738	739	740	741	742	743	744	745	746
A7SAY5_NEMVE	128	129	130	131	133	134	135	136	137	138	139	140	141	142	152	153	154	155	178	179	180	182	183	184	185	186	187	189	197	198	199	200	201	202	203	204	205	206	207	208	209	210	211	212	213	214	215	216	217
C1XZ98_9DEIN	31	32	33	34	36	37	38	39	40	41	42	43	44	45	55	56	57	58	79	80	81	83	84	85	86	87	88	90	98	99	100	101	102	103	104	105	106	107	108	109	110	111	112	113	114	115	116	117	118
Q8T9W6_DICDI	348	349	350	351	353	354	355	356	357	358	359	360	361	362	372	373	374	375	393	394	395	397	398	399	400	401	402	404	412	413	414	415	416	417	418	419	420	421	422	423	424	425	426	427	428	429	430	431	432
B8G737_CHLAD	31	32	33	34	36	37	38	39	40	41	42	43	44	45	55	56	57	58	75	76	77	79	80	81	82	83	84	86	94	95	96	97	98	99	100	101	102	103	104	105	106	107	108	109	110	111	112	113	114
Q54BU4_DICDI	348	349	350	351	353	354	355	356	357	358	359	360	361	362	372	373	374	375	393	394	395	397	398	399	400	401	402	404	412	413	414	415	416	417	418	419	420	421	422	423	424	425	426	427	428	429	430	431	432
C4YVX5_9RICK	46	47	48	66	68	69	70	71	72	73	74	75	76	77	84	85	86	87	105	106	107	109	110	111	112	114	115	117	124	125	126	127	128	129	130	131	132	133	134	135	136	137	138	139	140	141	142	143	144
Q4UKL9_RICFE	25	26	27	45	47	48	49	50	51	52	53	54	55	56	63	64	65	66	84	85	86	88	89	90	91	93	94	96	103	104	105	106	107	108	109	110	111	112	113	114	115	116	117	118	119	120	121	122	123
A8F0W1_RICM5	21	22	23	41	43	44	45	46	47	48	49	50	51	52	59	60	61	62	80	81	82	84	85	86	87	89	90	92	99	100	101	102	103	104	105	106	107	108	109	110	111	112	113	114	115	116	117	118	119
C0HGQ6_MAIZE	37	38	39	40	42	43	44	45	46	47	48	49	50	51	61	62	63	64	84	85	86	88	89	90	91	92	93	95	103	104	105	106	107	108	109	110	111	112	113	114	115	116	117	118	119	120	121	122	123
B4GY03_DROPE	18	19	20	21	23	24	25	26	27	28	29	30	31	32	42	43	44	45	68	69	70	72	73	74	75	76	77	79	87	88	89	90	91	92	93	94	95	96	97	98	99	100	101	102	103	104	105	106	107
Q29HB3_DROPS	18	19	20	21	23	24	25	26	27	28	29	30	31	32	42	43	44	45	68	69	70	72	73	74	75	76	77	79	87	88	89	90	91	92	93	94	95	96	97	98	99	100	101	102	103	104	105	106	107
B7PXN2_IXOSC	13	14	15	33	35	36	37	38	39	40	41	42	43	44	51	52	53	54	72	73	74	76	77	78	79	81	82	84	91	92	93	94	95	96	97	98	99	100	101	102	103	104	105	106	107	108	109	110	111
Q9W5F6_DROME	18	19	20	21	23	24	25	26	27	28	29	30	31	32	42	43	44	45	68	69	70	72	73	74	75	76	77	79	87	88	89	90	91	92	93	94	95	96	97	98	99	100	101	102	103	104	105	106	107
B9LMB0_CHLSY	48	49	50	51	53	54	55	56	57	58	59	60	61	62	72	73	74	75	92	93	94	96	97	98	99	100	101	103	111	112	113	114	115	116	117	118	119	120	121	122	123	124	125	126	127	128	129	130	131
A9WF95_CHLAA	48	49	50	51	53	54	55	56	57	58	59	60	61	62	72	73	74	75	92	93	94	96	97	98	99	100	101	103	111	112	113	114	115	116	117	118	119	120	121	122	123	124	125	126	127	128	129	130	131
Q54W24_DICDI	209	210	211	212	214	215	216	217	218	219	220	221	222	223	233	234	235	236	251	252	253	255	256	257	258	259	260	262	270	271	272	273	274	275	276	277	278	279	280	281	282	283	284	285	286	287	288	289	290
Q9ZDW0_RICPR	22	23	24	42	44	45	46	47	48	49	50	51	52	53	60	61	62	63	81	82	83	85	86	87	88	90	91	93	100	101	102	103	104	105	106	107	108	109	110	111	112	113	114	115	116	117	118	119	120
A3HU10_9SPHI	37	38	39	40	42	43	44	45	46	47	48	49	50	51	61	62	63	64	83	84	85	87	88	89	90	91	92	94	102	103	104	105	106	107	108	109	110	111	112	113	114	115	116	117	118	119	120	121	122
A6SUM0_JANMA	25	26	27	41	43	44	45	46	47	48	49	50	51	52	59	60	61	62	85	86	87	89	90	91	92	94	95	97	104	105	106	107	108	109	110	111	112	113	114	115	116	117	118	119	120	121	122	123	124
Q8T9W3_DICDI	209	210	211	212	214	215	216	217	218	219	220	221	222	223	233	234	235	236	251	252	253	255	256	257	258	259	260	262	270	271	272	273	274	275	276	277	278	279	280	281	282	283	284	285	286	287	288	289	290
Q21SQ4_RHOFD	32	33	34	48	50	51	52	53	54	55	56	57	58	59	66	67	68	69	93	94	95	97	98	99	100	102	103	105	112	113	114	115	116	117	118	119	120	121	122	123	124	125	126	127	128	129	130	131	132
Q2RYQ4_SALRD	34	35	36	37	39	40	41	42	43	44	45	46	47	48	58	59	60	61	79	80	81	83	84	85	86	87	88	90	98	99	100	101	102	103	104	105	106	107	108	109	110	111	112	113	114	115	116	117	118
Q68XG3_RICTY	13	14	15	33	35	36	37	38	39	40	41	42	43	44	51	52	53	54	72	73	74	76	77	78	79	81	82	84	91	92	93	94	95	96	97	98	99	100	101	102	103	104	105	106	107	108	109	110	111
A6G668_9DELT	36	37	38	39	41	42	43	44	45	46	47	48	49	50	60	61	62	63	83	84	85	87	88	89	90	91	92	94	102	103	104	105	106	107	108	109	110	111	112	113	114	115	116	117	118	119	120	121	122
A4U3F8_9PROT	26	27	28	47	49	50	51	52	53	54	55	56	57	58	65	66	67	68	89	90	91	93	94	95	96	98	99	101	108	109	110	111	112	113	114	115	116	117	118	119	120	121	122	123	124	125	126	127	128
A7NPF2_ROSCS	36	37	38	39	41	42	43	44	45	46	47	48	49	50	60	61	62	63	81	82	83	85	86	87	88	89	90	92	100	101	102	103	104	105	106	107	108	109	110	111	112	113	114	115	116	117	118	119	120
B5SG59_RALSO	39	40	41	55	57	58	59	60	61	62	63	64	65	66	73	74	75	76	99	100	101	103	104	105	106	108	109	111	118	119	120	121	122	123	124	125	126	127	128	129	130	131	132	133	134	135	136	137	138
B5S8H0_RALSO	39	40	41	55	57	58	59	60	61	62	63	64	65	66	73	74	75	76	99	100	101	103	104	105	106	108	109	111	118	119	120	121	122	123	124	125	126	127	128	129	130	131	132	133	134	135	136	137	138
A3RRM7_RALSO	26	27	28	42	44	45	46	47	48	49	50	51	52	53	60	61	62	63	86	87	88	90	91	92	93	95	96	98	105	106	107	108	109	110	111	112	113	114	115	116	117	118	119	120	121	122	123	124	125
C3YCU8_BRAFL	189	190	191	192	194	195	196	197	198	199	200	201	202	203	213	214	215	216	234	235	236	238	239	240	241	243	244	246	254	255	256	257	258	259	260	261	262	263	264	265	266	267	268	269	270	271	272	273	274
A4G1R5_HERAR	45	46	47	61	63	64	65	66	67	68	69	70	71	72	79	80	81	82	105	106	107	109	110	111	112	114	115	117	124	125	126	127	128	129	130	131	132	133	134	135	136	137	138	139	140	141	142	143	144
C6BC41_RALP1	25	26	27	41	43	44	45	46	47	48	49	50	51	52	59	60	61	62	85	86	87	89	90	91	92	94	95	97	104	105	106	107	108	109	110	111	112	113	114	115	116	117	118	119	120	121	122	123	124
C4FRL7_9FIRM	16	17	18	19	21	22	23	24	25	26	27	28	29	30	40	41	42	43	61	62	63	65	66	67	68	69	70	72	80	81	82	83	84	85	86	87	88	89	90	91	92	93	94	95	96	97	98	99	100
Q8AW89_PETMA	210	211	212	213	215	216	217	218	219	220	221	222	223	224	234	235	236	237	254	255	256	258	259	260	261	263	264	266	274	275	276	277	278	279	280	281	282	283	284	285	286	287	288	289	290	291	292	293	294
A5FG40_FLAJ1	34	35	36	37	39	40	41	42	43	44	45	46	47	48	58	59	60	61	78	79	80	82	83	84	85	86	87	89	97	98	99	100	101	102	103	104	105	106	107	108	109	110	111	112	113	114	115	116	117
Q00NV7_ONCMY	156	157	158	159	161	162	163	164	165	166	167	168	169	170	180	181	182	183	200	201	202	204	205	206	207	209	210	212	220	221	222	223	224	225	226	227	228	229	230	231	232	233	234	235	236	237	238	239	240
A8TWN1_9PROT	23	24	25	44	46	47	48	49	50	51	52	53	54	55	62	63	64	65	85	86	87	89	90	91	92	94	95	97	104	105	106	107	108	109	110	111	112	113	114	115	116	117	118	119	120	121	122	123	124
A7S348_NEMVE	223	224	225	226	228	229	230	231	232	233	234	235	236	237	247	248	249	250	267	268	269	271	272	273	274	275	276	278	286	287	288	289	290	291	292	293	294	295	296	297	298	299	300	301	302	303	304	305	306
P79908_SALSA	156	157	158	159	161	162	163	164	165	166	167	168	169	170	180	181	182	183	200	201	202	204	205	206	207	209	210	212	220	221	222	223	224	225	226	227	228	229	230	231	232	233	234	235	236	237	238	239	240
Q1LRE9_RALME	35	36	37	51	53	54	55	56	57	58	59	60	61	62	69	70	71	72	95	96	97	99	100	101	102	104	105	107	114	115	116	117	118	119	120	121	122	123	124	125	126	127	128	129	130	131	132	133	134
B2UFI9_RALPJ	25	26	27	41	43	44	45	46	47	48	49	50	51	52	59	60	61	62	85	86	87	89	90	91	92	94	95	97	104	105	106	107	108	109	110	111	112	113	114	115	116	117	118	119	120	121	122	123	124
B4MAK0_DROVI	123	124	125	126	128	129	130	131	132	133	134	135	136	137	147	148	149	150	173	174	175	177	178	179	180	181	182	184	192	193	194	195	196	197	198	199	200	201	202	203	204	205	206	207	208	209	210	211	212
B4L667_DROMO	129	130	131	132	134	135	136	137	138	139	140	141	142	143	153	154	155	156	179	180	181	183	184	185	186	187	188	190	198	199	200	201	202	203	204	205	206	207	208	209	210	211	212	213	214	215	216	217	218
Q17P67_AEDAE	122	123	124	125	127	128	129	130	131	132	133	134	135	136	146	147	148	149	172	173	174	176	177	178	179	180	181	183	191	192	193	194	195	196	197	198	199	200	201	202	203	204	205	206	207	208	209	210	211
Q9PT31_ONCMY	156	157	158	159	161	162	163	164	165	166	167	168	169	170	180	181	182	183	200	201	202	204	205	206	207	209	210	212	220	221	222	223	224	225	226	227	228	229	230	231	232	233	234	235	236	237	238	239	240
Q8Y258_RALSO	10	11	12	26	28	29	30	31	32	33	34	35	36	37	44	45	46	47	70	71	72	74	75	76	77	79	80	82	89	90	91	92	93	94	95	96	97	98	99	100	101	102	103	104	105	106	107	108	109
Q0KEF5_RALEH	35	36	37	51	53	54	55	56	57	58	59	60	61	62	69	70	71	72	95	96	97	99	100	101	102	104	105	107	114	115	116	117	118	119	120	121	122	123	124	125	126	127	128	129	130	131	132	133	134
A9IPP2_BORPD	19	20	21	40	42	43	44	45	46	47	48	49	50	51	58	59	60	61	81	82	83	85	86	87	88	90	91	93	100	101	102	103	104	105	106	107	108	109	110	111	112	113	114	115	116	117	118	119	120
A4T038_POLSQ	27	28	29	43	45	46	47	48	49	50	51	52	53	54	61	62	63	64	87	88	89	91	92	93	94	96	97	99	106	107	108	109	110	111	112	113	114	115	116	117	118	119	120	121	122	123	124	125	126
Q6J669_9BURK	30	31	32	46	48	49	50	51	52	53	54	55	56	57	64	65	66	67	90	91	92	94	95	96	97	99	100	102	109	110	111	112	113	114	115	116	117	118	119	120	121	122	123	124	125	126	127	128	129
A5USM0_ROSS1	35	36	37	38	40	41	42	43	44	45	46	47	48	49	59	60	61	62	80	81	82	84	85	86	87	88	89	91	99	100	101	102	103	104	105	106	107	108	109	110	111	112	113	114	115	116	117	118	119
C0V5J9_9FIRM	16	17	18	19	21	22	23	24	25	26	27	28	29	30	40	41	42	43	61	62	63	65	66	67	68	69	70	72	80	81	82	83	84	85	86	87	88	89	90	91	92	93	94	95	96	97	98	99	100
A6GPQ7_9BURK	53	54	55	69	71	72	73	74	75	76	77	78	79	80	87	88	89	90	115	116	117	119	120	121	122	124	125	127	134	135	136	137	138	139	140	141	142	143	144	145	146	147	148	149	150	151	152	153	154
Q475U9_RALEJ	34	35	36	50	52	53	54	55	56	57	58	59	60	61	68	69	70	71	94	95	96	98	99	100	101	103	104	106	113	114	115	116	117	118	119	120	121	122	123	124	125	126	127	128	129	130	131	132	133
C4V4J3_9FIRM	16	17	18	19	21	22	23	24	25	26	27	28	29	30	40	41	42	43	61	62	63	65	66	67	68	69	70	72	80	81	82	83	84	85	86	87	88	89	90	91	92	93	94	95	96	97	98	99	100
B2AH28_CUPTR	35	36	37	51	53	54	55	56	57	58	59	60	61	62	69	70	71	72	95	96	97	99	100	101	102	104	105	107	114	115	116	117	118	119	120	121	122	123	124	125	126	127	128	129	130	131	132	133	134
A4GJ29_9DELT	6	7	8	22	24	25	26	27	28	29	30	31	32	33	40	41	42	43	61	62	63	65	66	67	68	70	71	73	80	81	82	83	84	85	86	87	88	89	90	91	92	93	94	95	96	97	98	99	100
C6P7E3_9GAMM	21	22	23	37	39	40	41	42	43	44	45	46	47	48	55	56	57	58	77	78	79	81	82	83	84	86	87	89	96	97	98	99	100	101	102	103	104	105	106	107	108	109	110	111	112	113	114	115	116
C3Z367_BRAFL	241	242	243	262	264	265	266	267	268	269	270	271	272	273	280	281	282	283	306	307	308	309	310	311	312	314	315	317	324	325	326	327	328	329	330	331	332	333	334	335	336	337	338	339	340	341	342	343	344
B1XS35_POLNS	27	28	29	43	45	46	47	48	49	50	51	52	53	54	61	62	63	64	87	88	89	91	92	93	94	96	97	99	106	107	108	109	110	111	112	113	114	115	116	117	118	119	120	121	122	123	124	125	126
Q3J2Y4_RHOS4	26	27	28	47	49	50	51	52	53	54	55	56	57	58	65	66	67	68	92	93	94	96	97	98	99	101	102	104	111	112	113	114	115	116	117	118	119	120	121	122	123	124	125	126	127	128	129	130	131
A6GXW1_FLAPJ	34	35	36	37	39	40	41	42	43	44	45	46	47	48	58	59	60	61	78	79	80	82	83	84	85	86	87	89	97	98	99	100	101	102	103	104	105	106	107	108	109	110	111	112	113	114	115	116	117
B7CJ43_BURPS	26	27	28	42	44	45	46	47	48	49	50	51	52	53	60	61	62	63	96	97	98	100	101	102	103	105	106	108	115	116	117	118	119	120	121	122	123	124	125	126	127	128	129	130	131	132	133	134	135
Q5FBT2_ONCMY	161	162	163	164	166	167	168	169	170	171	172	173	174	175	185	186	187	188	205	206	207	209	210	211	212	214	215	217	225	226	227	228	229	230	231	232	233	234	235	236	237	238	239	240	241	242	243	244	245
A9AFD8_BURM1	26	27	28	42	44	45	46	47	48	49	50	51	52	53	60	61	62	63	96	97	98	100	101	102	103	105	106	108	115	116	117	118	119	120	121	122	123	124	125	126	127	128	129	130	131	132	133	134	135
B3D3F4_BURM1	44	45	46	60	62	63	64	65	66	67	68	69	70	71	78	79	80	81	114	115	116	118	119	120	121	123	124	126	133	134	135	136	137	138	139	140	141	142	143	144	145	146	147	148	149	150	151	152	153
C5ZK04_BURPS	26	27	28	42	44	45	46	47	48	49	50	51	52	53	60	61	62	63	96	97	98	100	101	102	103	105	106	108	115	116	117	118	119	120	121	122	123	124	125	126	127	128	129	130	131	132	133	134	135
B1HFQ5_BURPS	26	27	28	42	44	45	46	47	48	49	50	51	52	53	60	61	62	63	96	97	98	100	101	102	103	105	106	108	115	116	117	118	119	120	121	122	123	124	125	126	127	128	129	130	131	132	133	134	135
A3N5W9_BURP6	26	27	28	42	44	45	46	47	48	49	50	51	52	53	60	61	62	63	96	97	98	100	101	102	103	105	106	108	115	116	117	118	119	120	121	122	123	124	125	126	127	128	129	130	131	132	133	134	135
A8E9L5_BURPS	26	27	28	42	44	45	46	47	48	49	50	51	52	53	60	61	62	63	96	97	98	100	101	102	103	105	106	108	115	116	117	118	119	120	121	122	123	124	125	126	127	128	129	130	131	132	133	134	135
A3NRL3_BURP0	26	27	28	42	44	45	46	47	48	49	50	51	52	53	60	61	62	63	96	97	98	100	101	102	103	105	106	108	115	116	117	118	119	120	121	122	123	124	125	126	127	128	129	130	131	132	133	134	135
C4KQA9_BURPS	26	27	28	42	44	45	46	47	48	49	50	51	52	53	60	61	62	63	96	97	98	100	101	102	103	105	106	108	115	116	117	118	119	120	121	122	123	124	125	126	127	128	129	130	131	132	133	134	135
A2S8N1_BURM9	26	27	28	42	44	45	46	47	48	49	50	51	52	53	60	61	62	63	96	97	98	100	101	102	103	105	106	108	115	116	117	118	119	120	121	122	123	124	125	126	127	128	129	130	131	132	133	134	135
A9K622_BURMA	26	27	28	42	44	45	46	47	48	49	50	51	52	53	60	61	62	63	96	97	98	100	101	102	103	105	106	108	115	116	117	118	119	120	121	122	123	124	125	126	127	128	129	130	131	132	133	134	135
A5XWV8_BURMA	26	27	28	42	44	45	46	47	48	49	50	51	52	53	60	61	62	63	96	97	98	100	101	102	103	105	106	108	115	116	117	118	119	120	121	122	123	124	125	126	127	128	129	130	131	132	133	134	135
Q62MM9_BURMA	26	27	28	42	44	45	46	47	48	49	50	51	52	53	60	61	62	63	96	97	98	100	101	102	103	105	106	108	115	116	117	118	119	120	121	122	123	124	125	126	127	128	129	130	131	132	133	134	135
Q63X82_BURPS	26	27	28	42	44	45	46	47	48	49	50	51	52	53	60	61	62	63	96	97	98	100	101	102	103	105	106	108	115	116	117	118	119	120	121	122	123	124	125	126	127	128	129	130	131	132	133	134	135
C0Y6C0_BURPS	26	27	28	42	44	45	46	47	48	49	50	51	52	53	60	61	62	63	96	97	98	100	101	102	103	105	106	108	115	116	117	118	119	120	121	122	123	124	125	126	127	128	129	130	131	132	133	134	135
A4LJ25_BURPS	26	27	28	42	44	45	46	47	48	49	50	51	52	53	60	61	62	63	96	97	98	100	101	102	103	105	106	108	115	116	117	118	119	120	121	122	123	124	125	126	127	128	129	130	131	132	133	134	135
C6TTH0_BURPS	26	27	28	42	44	45	46	47	48	49	50	51	52	53	60	61	62	63	96	97	98	100	101	102	103	105	106	108	115	116	117	118	119	120	121	122	123	124	125	126	127	128	129	130	131	132	133	134	135
C4AW85_BURMA	26	27	28	42	44	45	46	47	48	49	50	51	52	53	60	61	62	63	96	97	98	100	101	102	103	105	106	108	115	116	117	118	119	120	121	122	123	124	125	126	127	128	129	130	131	132	133	134	135
B2H162_BURPS	26	27	28	42	44	45	46	47	48	49	50	51	52	53	60	61	62	63	96	97	98	100	101	102	103	105	106	108	115	116	117	118	119	120	121	122	123	124	125	126	127	128	129	130	131	132	133	134	135
A3MNV8_BURM7	26	27	28	42	44	45	46	47	48	49	50	51	52	53	60	61	62	63	96	97	98	100	101	102	103	105	106	108	115	116	117	118	119	120	121	122	123	124	125	126	127	128	129	130	131	132	133	134	135
A5JBY1_BURMA	26	27	28	42	44	45	46	47	48	49	50	51	52	53	60	61	62	63	96	97	98	100	101	102	103	105	106	108	115	116	117	118	119	120	121	122	123	124	125	126	127	128	129	130	131	132	133	134	135
A8KIQ3_BURPS	26	27	28	42	44	45	46	47	48	49	50	51	52	53	60	61	62	63	96	97	98	100	101	102	103	105	106	108	115	116	117	118	119	120	121	122	123	124	125	126	127	128	129	130	131	132	133	134	135
C5NHX9_BURMA	26	27	28	42	44	45	46	47	48	49	50	51	52	53	60	61	62	63	96	97	98	100	101	102	103	105	106	108	115	116	117	118	119	120	121	122	123	124	125	126	127	128	129	130	131	132	133	134	135
A1V733_BURMS	26	27	28	42	44	45	46	47	48	49	50	51	52	53	60	61	62	63	96	97	98	100	101	102	103	105	106	108	115	116	117	118	119	120	121	122	123	124	125	126	127	128	129	130	131	132	133	134	135
Q3JVX3_BURP1	57	58	59	73	75	76	77	78	79	80	81	82	83	84	91	92	93	94	127	128	129	131	132	133	134	136	137	139	146	147	148	149	150	151	152	153	154	155	156	157	158	159	160	161	162	163	164	165	166
A5TR72_BURMA	26	27	28	42	44	45	46	47	48	49	50	51	52	53	60	61	62	63	96	97	98	100	101	102	103	105	106	108	115	116	117	118	119	120	121	122	123	124	125	126	127	128	129	130	131	132	133	134	135
A4JHQ3_BURVG	36	37	38	52	54	55	56	57	58	59	60	61	62	63	70	71	72	73	106	107	108	110	111	112	113	115	116	118	125	126	127	128	129	130	131	132	133	134	135	136	137	138	139	140	141	142	143	144	145
Q7NW06_CHRVO	21	22	23	37	39	40	41	42	43	44	45	46	47	48	55	56	57	58	77	78	79	81	82	83	84	86	87	89	96	97	98	99	100	101	102	103	104	105	106	107	108	109	110	111	112	113	114	115	116
B9B3T1_9BURK	26	27	28	42	44	45	46	47	48	49	50	51	52	53	60	61	62	63	96	97	98	100	101	102	103	105	106	108	115	116	117	118	119	120	121	122	123	124	125	126	127	128	129	130	131	132	133	134	135
Q7VZK3_BORPE	20	21	22	41	43	44	45	46	47	48	49	50	51	52	59	60	61	62	82	83	84	86	87	88	89	91	92	94	101	102	103	104	105	106	107	108	109	110	111	112	113	114	115	116	117	118	119	120	121
A3PJE7_RHOS1	26	27	28	47	49	50	51	52	53	54	55	56	57	58	65	66	67	68	92	93	94	96	97	98	99	101	102	104	111	112	113	114	115	116	117	118	119	120	121	122	123	124	125	126	127	128	129	130	131
C1S7P1_9SPHI	32	33	34	35	37	38	39	40	41	42	43	44	45	46	56	57	58	59	80	81	82	84	85	86	87	88	89	91	99	100	101	102	103	104	105	106	107	108	109	110	111	112	113	114	115	116	117	118	119
Q2T120_BURTA	54	55	56	70	72	73	74	75	76	77	78	79	80	81	88	89	90	91	124	125	126	128	129	130	131	133	134	136	143	144	145	146	147	148	149	150	151	152	153	154	155	156	157	158	159	160	161	162	163
Q7WHV3_BORBR	3	4	5	24	26	27	28	29	30	31	32	33	34	35	42	43	44	45	65	66	67	69	70	71	72	74	75	77	84	85	86	87	88	89	90	91	92	93	94	95	96	97	98	99	100	101	102	103	104
B1FE37_9BURK	26	27	28	42	44	45	46	47	48	49	50	51	52	53	60	61	62	63	96	97	98	100	101	102	103	105	106	108	115	116	117	118	119	120	121	122	123	124	125	126	127	128	129	130	131	132	133	134	135
B1JYH8_BURCC	26	27	28	42	44	45	46	47	48	49	50	51	52	53	60	61	62	63	96	97	98	100	101	102	103	105	106	108	115	116	117	118	119	120	121	122	123	124	125	126	127	128	129	130	131	132	133	134	135
B4JM09_DROGR	104	105	106	107	109	110	111	112	113	114	115	116	117	118	128	129	130	131	154	155	156	158	159	160	161	162	163	165	173	174	175	176	177	178	179	180	181	182	183	184	185	186	187	188	189	190	191	192	193
B5WM12_9BURK	25	26	27	41	43	44	45	46	47	48	49	50	51	52	59	60	61	62	95	96	97	99	100	101	102	104	105	107	114	115	116	117	118	119	120	121	122	123	124	125	126	127	128	129	130	131	132	133	134
B9CC73_9BURK	26	27	28	42	44	45	46	47	48	49	50	51	52	53	60	61	62	63	96	97	98	100	101	102	103	105	106	108	115	116	117	118	119	120	121	122	123	124	125	126	127	128	129	130	131	132	133	134	135
B9BTT4_9BURK	26	27	28	42	44	45	46	47	48	49	50	51	52	53	60	61	62	63	96	97	98	100	101	102	103	105	106	108	115	116	117	118	119	120	121	122	123	124	125	126	127	128	129	130	131	132	133	134	135
C2K5V1_STAAU	4	5	6	20	22	23	24	25	26	27	28	29	30	31	38	39	40	41	66	67	68	70	71	72	73	75	76	78	85	86	87	88	89	90	91	92	93	94	95	96	97	98	99	100	101	102	103	104	105
Y1788_STAAS	4	5	6	20	22	23	24	25	26	27	28	29	30	31	38	39	40	41	66	67	68	70	71	72	73	75	76	78	85	86	87	88	89	90	91	92	93	94	95	96	97	98	99	100	101	102	103	104	105
Y2003_STAA8	4	5	6	20	22	23	24	25	26	27	28	29	30	31	38	39	40	41	66	67	68	70	71	72	73	75	76	78	85	86	87	88	89	90	91	92	93	94	95	96	97	98	99	100	101	102	103	104	105
Y1847_STAA3	4	5	6	20	22	23	24	25	26	27	28	29	30	31	38	39	40	41	66	67	68	70	71	72	73	75	76	78	85	86	87	88	89	90	91	92	93	94	95	96	97	98	99	100	101	102	103	104	105
Y1683_STAAN	4	5	6	20	22	23	24	25	26	27	28	29	30	31	38	39	40	41	66	67	68	70	71	72	73	75	76	78	85	86	87	88	89	90	91	92	93	94	95	96	97	98	99	100	101	102	103	104	105
Y1956_STAAR	4	5	6	20	22	23	24	25	26	27	28	29	30	31	38	39	40	41	66	67	68	70	71	72	73	75	76	78	85	86	87	88	89	90	91	92	93	94	95	96	97	98	99	100	101	102	103	104	105
C5Q392_STAAU	4	5	6	20	22	23	24	25	26	27	28	29	30	31	38	39	40	41	66	67	68	70	71	72	73	75	76	78	85	86	87	88	89	90	91	92	93	94	95	96	97	98	99	100	101	102	103	104	105
A5IU32_STAA9	4	5	6	20	22	23	24	25	26	27	28	29	30	31	38	39	40	41	66	67	68	70	71	72	73	75	76	78	85	86	87	88	89	90	91	92	93	94	95	96	97	98	99	100	101	102	103	104	105
C5MYJ7_STAA3	4	5	6	20	22	23	24	25	26	27	28	29	30	31	38	39	40	41	66	67	68	70	71	72	73	75	76	78	85	86	87	88	89	90	91	92	93	94	95	96	97	98	99	100	101	102	103	104	105
Y1866_STAAM	4	5	6	20	22	23	24	25	26	27	28	29	30	31	38	39	40	41	66	67	68	70	71	72	73	75	76	78	85	86	87	88	89	90	91	92	93	94	95	96	97	98	99	100	101	102	103	104	105
Y1806_STAAW	4	5	6	20	22	23	24	25	26	27	28	29	30	31	38	39	40	41	66	67	68	70	71	72	73	75	76	78	85	86	87	88	89	90	91	92	93	94	95	96	97	98	99	100	101	102	103	104	105
A6U2X0_STAA2	4	5	6	20	22	23	24	25	26	27	28	29	30	31	38	39	40	41	66	67	68	70	71	72	73	75	76	78	85	86	87	88	89	90	91	92	93	94	95	96	97	98	99	100	101	102	103	104	105
A7X3Y1_STAA1	4	5	6	20	22	23	24	25	26	27	28	29	30	31	38	39	40	41	66	67	68	70	71	72	73	75	76	78	85	86	87	88	89	90	91	92	93	94	95	96	97	98	99	100	101	102	103	104	105
A6QI48_STAAE	4	5	6	20	22	23	24	25	26	27	28	29	30	31	38	39	40	41	66	67	68	70	71	72	73	75	76	78	85	86	87	88	89	90	91	92	93	94	95	96	97	98	99	100	101	102	103	104	105
Y1924_STAAC	4	5	6	20	22	23	24	25	26	27	28	29	30	31	38	39	40	41	66	67	68	70	71	72	73	75	76	78	85	86	87	88	89	90	91	92	93	94	95	96	97	98	99	100	101	102	103	104	105
C2G666_STAAU	4	5	6	20	22	23	24	25	26	27	28	29	30	31	38	39	40	41	66	67	68	70	71	72	73	75	76	78	85	86	87	88	89	90	91	92	93	94	95	96	97	98	99	100	101	102	103	104	105
C5QL87_STAAU	4	5	6	20	22	23	24	25	26	27	28	29	30	31	38	39	40	41	66	67	68	70	71	72	73	75	76	78	85	86	87	88	89	90	91	92	93	94	95	96	97	98	99	100	101	102	103	104	105
A8YY38_STAAT	4	5	6	20	22	23	24	25	26	27	28	29	30	31	38	39	40	41	66	67	68	70	71	72	73	75	76	78	85	86	87	88	89	90	91	92	93	94	95	96	97	98	99	100	101	102	103	104	105
B9KRS9_RHOSK	9	10	11	30	32	33	34	35	36	37	38	39	40	41	48	49	50	51	75	76	77	79	80	81	82	84	85	87	94	95	96	97	98	99	100	101	102	103	104	105	106	107	108	109	110	111	112	113	114
C6MBS6_9PROT	21	22	23	37	39	40	41	42	43	44	45	46	47	48	55	56	57	58	77	78	79	81	82	83	84	86	87	89	96	97	98	99	100	101	102	103	104	105	106	107	108	109	110	111	112	113	114	115	116
C4DBK9_9SPHI	40	41	42	43	45	46	47	48	49	50	51	52	53	54	64	65	66	67	84	85	86	88	89	90	91	92	93	95	103	104	105	106	107	108	109	110	111	112	113	114	115	116	117	118	119	120	121	122	123
O44897_CAEEL	203	204	205	206	208	209	210	211	212	213	214	215	216	217	227	228	229	230	248	249	250	252	253	254	255	257	258	260	268	269	270	271	272	273	274	275	276	277	278	279	280	281	282	283	284	285	286	287	288
B1YWE1_BURA4	26	27	28	42	44	45	46	47	48	49	50	51	52	53	60	61	62	63	96	97	98	100	101	102	103	105	106	108	115	116	117	118	119	120	121	122	123	124	125	126	127	128	129	130	131	132	133	134	135
A9F879_9RHOB	22	23	24	43	45	46	47	48	49	50	51	52	53	54	61	62	63	64	85	86	87	89	90	91	92	94	95	97	104	105	106	107	108	109	110	111	112	113	114	115	116	117	118	119	120	121	122	123	124
Q1BTQ2_BURCA	26	27	28	42	44	45	46	47	48	49	50	51	52	53	60	61	62	63	96	97	98	100	101	102	103	105	106	108	115	116	117	118	119	120	121	122	123	124	125	126	127	128	129	130	131	132	133	134	135
A0KAD7_BURCH	26	27	28	42	44	45	46	47	48	49	50	51	52	53	60	61	62	63	96	97	98	100	101	102	103	105	106	108	115	116	117	118	119	120	121	122	123	124	125	126	127	128	129	130	131	132	133	134	135
A7KIM0_SALSA	164	165	166	167	169	170	171	172	173	174	175	176	177	178	188	189	190	191	208	209	210	212	213	214	215	217	218	220	228	229	230	231	232	233	234	235	236	237	238	239	240	241	242	243	244	245	246	247	248
Q2YB82_NITMU	21	22	23	37	39	40	41	42	43	44	45	46	47	48	55	56	57	58	77	78	79	81	82	83	84	86	87	89	96	97	98	99	100	101	102	103	104	105	106	107	108	109	110	111	112	113	114	115	116
A1VSX9_POLNA	37	38	39	53	55	56	57	58	59	60	61	62	63	64	71	72	73	74	97	98	99	101	102	103	104	106	107	109	116	117	118	119	120	121	122	123	124	125	126	127	128	129	130	131	132	133	134	135	136
Q7W9X4_BORPA	20	21	22	41	43	44	45	46	47	48	49	50	51	52	59	60	61	62	82	83	84	86	87	88	89	91	92	94	101	102	103	104	105	106	107	108	109	110	111	112	113	114	115	116	117	118	119	120	121
Q9PVE7_HETFR	152	153	154	155	157	158	159	160	161	162	163	164	165	166	176	177	178	179	196	197	198	200	201	202	203	205	206	208	216	217	218	219	220	221	222	223	224	225	226	227	228	229	230	231	232	233	234	235	236
B1T253_9BURK	26	27	28	42	44	45	46	47	48	49	50	51	52	53	60	61	62	63	96	97	98	100	101	102	103	105	106	108	115	116	117	118	119	120	121	122	123	124	125	126	127	128	129	130	131	132	133	134	135
A6FP40_9RHOB	21	22	23	42	44	45	46	47	48	49	50	51	52	53	60	61	62	63	87	88	89	91	92	93	94	96	97	99	106	107	108	109	110	111	112	113	114	115	116	117	118	119	120	121	122	123	124	125	126
C5T825_ACIDE	28	29	30	44	46	47	48	49	50	51	52	53	54	55	62	63	64	65	88	89	90	92	93	94	95	97	98	100	107	108	109	110	111	112	113	114	115	116	117	118	119	120	121	122	123	124	125	126	127
B7QQL4_9RHOB	22	23	24	43	45	46	47	48	49	50	51	52	53	54	61	62	63	64	85	86	87	89	90	91	92	94	95	97	104	105	106	107	108	109	110	111	112	113	114	115	116	117	118	119	120	121	122	123	124
Q145L7_BURXL	52	53	54	68	70	71	72	73	74	75	76	77	78	79	86	87	88	89	122	123	124	126	127	128	129	131	132	134	141	142	143	144	145	146	147	148	149	150	151	152	153	154	155	156	157	158	159	160	161
A7KE03_SALSA	164	165	166	167	169	170	171	172	173	174	175	176	177	178	188	189	190	191	208	209	210	212	213	214	215	217	218	220	228	229	230	231	232	233	234	235	236	237	238	239	240	241	242	243	244	245	246	247	248
P79909_SALSA	146	147	148	149	151	152	153	154	155	156	157	158	159	160	170	171	172	173	190	191	192	194	195	196	197	199	200	202	210	211	212	213	214	215	216	217	218	219	220	221	222	223	224	225	226	227	228	229	230
A7KII8_SALSA	162	163	164	165	167	168	169	170	171	172	173	174	175	176	186	187	188	189	206	207	208	210	211	212	213	215	216	218	226	227	228	229	230	231	232	233	234	235	236	237	238	239	240	241	242	243	244	245	246
Q0FHL7_9RHOB	23	24	25	44	46	47	48	49	50	51	52	53	54	55	62	63	64	65	85	86	87	89	90	91	92	94	95	97	104	105	106	107	108	109	110	111	112	113	114	115	116	117	118	119	120	121	122	123	124
Q39D31_BURS3	26	27	28	42	44	45	46	47	48	49	50	51	52	53	60	61	62	63	96	97	98	100	101	102	103	105	106	108	115	116	117	118	119	120	121	122	123	124	125	126	127	128	129	130	131	132	133	134	135
Q5LQZ7_SILPO	28	29	30	49	51	52	53	54	55	56	57	58	59	60	67	68	69	70	91	92	93	95	96	97	98	100	101	103	110	111	112	113	114	115	116	117	118	119	120	121	122	123	124	125	126	127	128	129	130
Q1VR80_9FLAO	35	36	37	38	40	41	42	43	44	45	46	47	48	49	59	60	61	62	78	79	80	82	83	84	85	86	87	89	97	98	99	100	101	102	103	104	105	106	107	108	109	110	111	112	113	114	115	116	117
Q47J74_DECAR	27	28	29	43	45	46	47	48	49	50	51	52	53	54	61	62	63	64	83	84	85	87	88	89	90	92	93	95	102	103	104	105	106	107	108	109	110	111	112	113	114	115	116	117	118	119	120	121	122
A6BPF6_YERPE	44	45	46	65	67	68	69	70	71	72	73	74	75	76	83	84	85	86	106	107	108	110	111	112	113	115	116	118	125	126	127	128	129	130	131	132	133	134	135	136	137	138	139	140	141	142	143	144	145
Q74VZ2_YERPE	44	45	46	65	67	68	69	70	71	72	73	74	75	76	83	84	85	86	106	107	108	110	111	112	113	115	116	118	125	126	127	128	129	130	131	132	133	134	135	136	137	138	139	140	141	142	143	144	145
B0H223_YERPE	44	45	46	65	67	68	69	70	71	72	73	74	75	76	83	84	85	86	106	107	108	110	111	112	113	115	116	118	125	126	127	128	129	130	131	132	133	134	135	136	137	138	139	140	141	142	143	144	145
B0GCL4_YERPE	44	45	46	65	67	68	69	70	71	72	73	74	75	76	83	84	85	86	106	107	108	110	111	112	113	115	116	118	125	126	127	128	129	130	131	132	133	134	135	136	137	138	139	140	141	142	143	144	145
A9Z7X1_YERPE	44	45	46	65	67	68	69	70	71	72	73	74	75	76	83	84	85	86	106	107	108	110	111	112	113	115	116	118	125	126	127	128	129	130	131	132	133	134	135	136	137	138	139	140	141	142	143	144	145
A9R714_YERPG	44	45	46	65	67	68	69	70	71	72	73	74	75	76	83	84	85	86	106	107	108	110	111	112	113	115	116	118	125	126	127	128	129	130	131	132	133	134	135	136	137	138	139	140	141	142	143	144	145
B0GYQ6_YERPE	44	45	46	65	67	68	69	70	71	72	73	74	75	76	83	84	85	86	106	107	108	110	111	112	113	115	116	118	125	126	127	128	129	130	131	132	133	134	135	136	137	138	139	140	141	142	143	144	145
A9ZWB7_YERPE	44	45	46	65	67	68	69	70	71	72	73	74	75	76	83	84	85	86	106	107	108	110	111	112	113	115	116	118	125	126	127	128	129	130	131	132	133	134	135	136	137	138	139	140	141	142	143	144	145
B0HIA0_YERPE	44	45	46	65	67	68	69	70	71	72	73	74	75	76	83	84	85	86	106	107	108	110	111	112	113	115	116	118	125	126	127	128	129	130	131	132	133	134	135	136	137	138	139	140	141	142	143	144	145
ABCB7_HUMAN	123	124	125	144	146	147	148	149	150	151	152	153	154	155	162	163	164	165	195	196	197	199	200	201	202	204	205	207	214	215	216	217	218	219	220	221	222	223	224	225	226	227	228	229	230	231	232	233	234
B4EBE2_BURCJ	26	27	28	42	44	45	46	47	48	49	50	51	52	53	60	61	62	63	96	97	98	100	101	102	103	105	106	108	115	116	117	118	119	120	121	122	123	124	125	126	127	128	129	130	131	132	133	134	135
B2SX57_BURPP	25	26	27	41	43	44	45	46	47	48	49	50	51	52	59	60	61	62	95	96	97	99	100	101	102	104	105	107	114	115	116	117	118	119	120	121	122	123	124	125	126	127	128	129	130	131	132	133	134
Q169E9_ROSDO	32	33	34	53	55	56	57	58	59	60	61	62	63	64	71	72	73	74	95	96	97	99	100	101	102	104	105	107	114	115	116	117	118	119	120	121	122	123	124	125	126	127	128	129	130	131	132	133	134
A4WTP5_RHOS5	26	27	28	47	49	50	51	52	53	54	55	56	57	58	65	66	67	68	92	93	94	96	97	98	99	101	102	104	111	112	113	114	115	116	117	118	119	120	121	122	123	124	125	126	127	128	129	130	131
Q5FBU4_ONCMY	161	162	163	164	166	167	168	169	170	171	172	173	174	175	185	186	187	188	205	206	207	209	210	211	212	214	215	217	225	226	227	228	229	230	231	232	233	234	235	236	237	238	239	240	241	242	243	244	245
C0H2D8_THINE	21	22	23	37	39	40	41	42	43	44	45	46	47	48	55	56	57	58	77	78	79	81	82	83	84	86	87	89	96	97	98	99	100	101	102	103	104	105	106	107	108	109	110	111	112	113	114	115	116
A3SCH0_9RHOB	40	41	42	61	63	64	65	66	67	68	69	70	71	72	79	80	81	82	103	104	105	107	108	109	110	112	113	115	122	123	124	125	126	127	128	129	130	131	132	133	134	135	136	137	138	139	140	141	142
A1BID7_CHLPD	35	36	37	38	40	41	42	43	44	45	46	47	48	49	59	60	61	62	83	84	85	87	88	89	90	91	92	94	102	103	104	105	106	107	108	109	110	111	112	113	114	115	116	117	118	119	120	121	122
B1FWL6_9BURK	25	26	27	41	43	44	45	46	47	48	49	50	51	52	59	60	61	62	95	96	97	99	100	101	102	104	105	107	114	115	116	117	118	119	120	121	122	123	124	125	126	127	128	129	130	131	132	133	134
A7HS51_PARL1	33	34	35	54	56	57	58	59	60	61	62	63	64	65	72	73	74	75	97	98	99	101	102	103	104	106	107	109	116	117	118	119	120	121	122	123	124	125	126	127	128	129	130	131	132	133	134	135	136
B6B5K0_9RHOB	29	30	31	50	52	53	54	55	56	57	58	59	60	61	68	69	70	71	92	93	94	96	97	98	99	101	102	104	111	112	113	114	115	116	117	118	119	120	121	122	123	124	125	126	127	128	129	130	131
A9HFE7_9RHOB	32	33	34	53	55	56	57	58	59	60	61	62	63	64	71	72	73	74	95	96	97	99	100	101	102	104	105	107	114	115	116	117	118	119	120	121	122	123	124	125	126	127	128	129	130	131	132	133	134
A3SXQ3_9RHOB	40	41	42	61	63	64	65	66	67	68	69	70	71	72	79	80	81	82	103	104	105	107	108	109	110	112	113	115	122	123	124	125	126	127	128	129	130	131	132	133	134	135	136	137	138	139	140	141	142
A3TSB4_9RHOB	24	25	26	45	47	48	49	50	51	52	53	54	55	56	63	64	65	66	90	91	92	94	95	96	97	99	100	102	109	110	111	112	113	114	115	116	117	118	119	120	121	122	123	124	125	126	127	128	129
C5V6W0_9PROT	22	23	24	38	40	41	42	43	44	45	46	47	48	49	56	57	58	59	78	79	80	82	83	84	85	87	88	90	97	98	99	100	101	102	103	104	105	106	107	108	109	110	111	112	113	114	115	116	117
B9QW68_9RHOB	42	43	44	63	65	66	67	68	69	70	71	72	73	74	81	82	83	84	107	108	109	111	112	113	114	116	117	119	126	127	128	129	130	131	132	133	134	135	136	137	138	139	140	141	142	143	144	145	146
Y1799_STAAB	4	5	6	20	22	23	24	25	26	27	28	29	30	31	38	39	40	41	66	67	68	70	71	72	73	75	76	78	85	86	87	88	89	90	91	92	93	94	95	96	97	98	99	100	101	102	103	104	105
A3SQB2_9RHOB	11	12	13	32	34	35	36	37	38	39	40	41	42	43	50	51	52	53	77	78	79	81	82	83	84	86	87	89	96	97	98	99	100	101	102	103	104	105	106	107	108	109	110	111	112	113	114	115	116
B5X2B9_SALSA	162	163	164	165	167	168	169	170	171	172	173	174	175	176	186	187	188	189	206	207	208	210	211	212	213	215	216	218	226	227	228	229	230	231	232	233	234	235	236	237	238	239	240	241	242	243	244	245	246
B2K7T4_YERPB	9	10	11	30	32	33	34	35	36	37	38	39	40	41	48	49	50	51	71	72	73	75	76	77	78	80	81	83	90	91	92	93	94	95	96	97	98	99	100	101	102	103	104	105	106	107	108	109	110
C4HY67_YERPE	9	10	11	30	32	33	34	35	36	37	38	39	40	41	48	49	50	51	71	72	73	75	76	77	78	80	81	83	90	91	92	93	94	95	96	97	98	99	100	101	102	103	104	105	106	107	108	109	110
Q1C4Z7_YERPA	9	10	11	30	32	33	34	35	36	37	38	39	40	41	48	49	50	51	71	72	73	75	76	77	78	80	81	83	90	91	92	93	94	95	96	97	98	99	100	101	102	103	104	105	106	107	108	109	110
B1JGC7_YERPY	9	10	11	30	32	33	34	35	36	37	38	39	40	41	48	49	50	51	71	72	73	75	76	77	78	80	81	83	90	91	92	93	94	95	96	97	98	99	100	101	102	103	104	105	106	107	108	109	110
Q66DG4_YERPS	9	10	11	30	32	33	34	35	36	37	38	39	40	41	48	49	50	51	71	72	73	75	76	77	78	80	81	83	90	91	92	93	94	95	96	97	98	99	100	101	102	103	104	105	106	107	108	109	110
C4H6V2_YERPE	9	10	11	30	32	33	34	35	36	37	38	39	40	41	48	49	50	51	71	72	73	75	76	77	78	80	81	83	90	91	92	93	94	95	96	97	98	99	100	101	102	103	104	105	106	107	108	109	110
A4TP20_YERPP	9	10	11	30	32	33	34	35	36	37	38	39	40	41	48	49	50	51	71	72	73	75	76	77	78	80	81	83	90	91	92	93	94	95	96	97	98	99	100	101	102	103	104	105	106	107	108	109	110
B0HPS0_YERPE	9	10	11	30	32	33	34	35	36	37	38	39	40	41	48	49	50	51	71	72	73	75	76	77	78	80	81	83	90	91	92	93	94	95	96	97	98	99	100	101	102	103	104	105	106	107	108	109	110
Q8D129_YERPE	9	10	11	30	32	33	34	35	36	37	38	39	40	41	48	49	50	51	71	72	73	75	76	77	78	80	81	83	90	91	92	93	94	95	96	97	98	99	100	101	102	103	104	105	106	107	108	109	110
Q1CKS6_YERPN	9	10	11	30	32	33	34	35	36	37	38	39	40	41	48	49	50	51	71	72	73	75	76	77	78	80	81	83	90	91	92	93	94	95	96	97	98	99	100	101	102	103	104	105	106	107	108	109	110
C4HI49_YERPE	9	10	11	30	32	33	34	35	36	37	38	39	40	41	48	49	50	51	71	72	73	75	76	77	78	80	81	83	90	91	92	93	94	95	96	97	98	99	100	101	102	103	104	105	106	107	108	109	110
Q216N8_RHOPB	31	32	33	52	54	55	56	57	58	59	60	61	62	63	70	71	72	73	103	104	105	107	108	109	110	112	113	115	122	123	124	125	126	127	128	129	130	131	132	133	134	135	136	137	138	139	140	141	142
Q9PT29_ONCMY	161	162	163	164	166	167	168	169	170	171	172	173	174	175	185	186	187	188	205	206	207	209	210	211	212	214	215	217	225	226	227	228	229	230	231	232	233	234	235	236	237	238	239	240	241	242	243	244	245
A7FKZ9_YERP3	9	10	11	30	32	33	34	35	36	37	38	39	40	41	48	49	50	51	71	72	73	75	76	77	78	80	81	83	90	91	92	93	94	95	96	97	98	99	100	101	102	103	104	105	106	107	108	109	110
A2VVJ9_9BURK	76	77	78	92	94	95	96	97	98	99	100	101	102	103	110	111	112	113	146	147	148	150	151	152	153	155	156	158	165	166	167	168	169	170	171	172	173	174	175	176	177	178	179	180	181	182	183	184	185
A3K147_9RHOB	29	30	31	50	52	53	54	55	56	57	58	59	60	61	68	69	70	71	91	92	93	95	96	97	98	100	101	103	110	111	112	113	114	115	116	117	118	119	120	121	122	123	124	125	126	127	128	129	130
A0NMR5_9RHOB	43	44	45	64	66	67	68	69	70	71	72	73	74	75	82	83	84	85	108	109	110	112	113	114	115	117	118	120	127	128	129	130	131	132	133	134	135	136	137	138	139	140	141	142	143	144	145	146	147
B7WT84_COMTE	26	27	28	42	44	45	46	47	48	49	50	51	52	53	60	61	62	63	86	87	88	90	91	92	93	95	96	98	105	106	107	108	109	110	111	112	113	114	115	116	117	118	119	120	121	122	123	124	125
Q2KQ84_COMTE	26	27	28	42	44	45	46	47	48	49	50	51	52	53	60	61	62	63	86	87	88	90	91	92	93	95	96	98	105	106	107	108	109	110	111	112	113	114	115	116	117	118	119	120	121	122	123	124	125
Q0BC01_BURCM	26	27	28	42	44	45	46	47	48	49	50	51	52	53	60	61	62	63	96	97	98	100	101	102	103	105	106	108	115	116	117	118	119	120	121	122	123	124	125	126	127	128	129	130	131	132	133	134	135
C4ZJ59_9RHOO	25	26	27	41	43	44	45	46	47	48	49	50	51	52	59	60	61	62	83	84	85	87	88	89	90	92	93	95	102	103	104	105	106	107	108	109	110	111	112	113	114	115	116	117	118	119	120	121	122
C0WCF0_9FIRM	16	17	18	19	21	22	23	24	25	26	27	28	29	30	40	41	42	43	61	62	63	65	66	67	68	69	70	72	80	81	82	83	84	85	86	87	88	89	90	91	92	93	94	95	96	97	98	99	100
B9MCR1_DIAST	24	25	26	40	42	43	44	45	46	47	48	49	50	51	58	59	60	61	84	85	86	88	89	90	91	93	94	96	103	104	105	106	107	108	109	110	111	112	113	114	115	116	117	118	119	120	121	122	123
C1D7G0_LARHH	21	22	23	37	39	40	41	42	43	44	45	46	47	48	55	56	57	58	77	78	79	81	82	83	84	86	87	89	96	97	98	99	100	101	102	103	104	105	106	107	108	109	110	111	112	113	114	115	116
Q3SJD8_THIDA	48	49	50	64	66	67	68	69	70	71	72	73	74	75	82	83	84	85	104	105	106	108	109	110	111	113	114	116	123	124	125	126	127	128	129	130	131	132	133	134	135	136	137	138	139	140	141	142	143
C1DEE2_AZOVD	41	42	43	57	59	60	61	62	63	64	65	66	67	68	75	76	77	78	97	98	99	101	102	103	104	106	107	109	116	117	118	119	120	121	122	123	124	125	126	127	128	129	130	131	132	133	134	135	136
B2JCW7_BURP8	26	27	28	42	44	45	46	47	48	49	50	51	52	53	60	61	62	63	96	97	98	100	101	102	103	105	106	108	115	116	117	118	119	120	121	122	123	124	125	126	127	128	129	130	131	132	133	134	135
Q2CJ22_9RHOB	24	25	26	45	47	48	49	50	51	52	53	54	55	56	63	64	65	66	88	89	90	92	93	94	95	97	98	100	107	108	109	110	111	112	113	114	115	116	117	118	119	120	121	122	123	124	125	126	127
B9DMX5_STACT	4	5	6	20	22	23	24	25	26	27	28	29	30	31	38	39	40	41	66	67	68	70	71	72	73	75	76	78	85	86	87	88	89	90	91	92	93	94	95	96	97	98	99	100	101	102	103	104	105
A1K2L5_AZOSB	24	25	26	40	42	43	44	45	46	47	48	49	50	51	58	59	60	61	82	83	84	86	87	88	89	91	92	94	101	102	103	104	105	106	107	108	109	110	111	112	113	114	115	116	117	118	119	120	121
A1W3M4_ACISJ	24	25	26	40	42	43	44	45	46	47	48	49	50	51	58	59	60	61	84	85	86	88	89	90	91	93	94	96	103	104	105	106	107	108	109	110	111	112	113	114	115	116	117	118	119	120	121	122	123
A2AC46_MOUSE	123	124	125	144	146	147	148	149	150	151	152	153	154	155	162	163	164	165	195	196	197	199	200	201	202	204	205	207	214	215	216	217	218	219	220	221	222	223	224	225	226	227	228	229	230	231	232	233	234
ABCB7_MOUSE	123	124	125	144	146	147	148	149	150	151	152	153	154	155	162	163	164	165	195	196	197	199	200	201	202	204	205	207	214	215	216	217	218	219	220	221	222	223	224	225	226	227	228	229	230	231	232	233	234
A4ELH0_9RHOB	24	25	26	45	47	48	49	50	51	52	53	54	55	56	63	64	65	66	90	91	92	94	95	96	97	99	100	102	109	110	111	112	113	114	115	116	117	118	119	120	121	122	123	124	125	126	127	128	129
C4S593_YERBE	9	10	11	30	32	33	34	35	36	37	38	39	40	41	48	49	50	51	71	72	73	75	76	77	78	80	81	83	90	91	92	93	94	95	96	97	98	99	100	101	102	103	104	105	106	107	108	109	110
B3QRX5_CHLT3	40	41	42	43	45	46	47	48	49	50	51	52	53	54	64	65	66	67	88	89	90	92	93	94	95	96	97	99	107	108	109	110	111	112	113	114	115	116	117	118	119	120	121	122	123	124	125	126	127
Q4JUG2_CORJK	579	580	581	592	594	595	596	597	598	599	600	601	602	603	610	611	612	613	631	632	633	635	636	637	638	640	641	643	650	651	652	653	654	655	656	657	658	659	660	661	662	663	664	665	666	667	668	669	670
A7PC63_VITVI	86	87	88	89	91	92	93	94	95	96	97	98	99	100	110	111	112	113	133	134	135	137	138	139	140	141	142	144	152	153	154	155	156	157	158	159	160	161	162	163	164	165	166	167	168	169	170	171	172
B9Z2Q1_9NEIS	21	22	23	37	39	40	41	42	43	44	45	46	47	48	55	56	57	58	77	78	79	81	82	83	84	86	87	89	96	97	98	99	100	101	102	103	104	105	106	107	108	109	110	111	112	113	114	115	116
B7RQ84_9RHOB	44	45	46	65	67	68	69	70	71	72	73	74	75	76	83	84	85	86	107	108	109	111	112	113	114	116	117	119	126	127	128	129	130	131	132	133	134	135	136	137	138	139	140	141	142	143	144	145	146
ABCB7_RAT	123	124	125	144	146	147	148	149	150	151	152	153	154	155	162	163	164	165	195	196	197	199	200	201	202	204	205	207	214	215	216	217	218	219	220	221	222	223	224	225	226	227	228	229	230	231	232	233	234
C4SIB7_YERMO	9	10	11	30	32	33	34	35	36	37	38	39	40	41	48	49	50	51	71	72	73	75	76	77	78	80	81	83	90	91	92	93	94	95	96	97	98	99	100	101	102	103	104	105	106	107	108	109	110
B9CU75_STACP	4	5	6	20	22	23	24	25	26	27	28	29	30	31	38	39	40	41	66	67	68	70	71	72	73	75	76	78	85	86	87	88	89	90	91	92	93	94	95	96	97	98	99	100	101	102	103	104	105
C4U6X4_YERAL	9	10	11	30	32	33	34	35	36	37	38	39	40	41	48	49	50	51	71	72	73	75	76	77	78	80	81	83	90	91	92	93	94	95	96	97	98	99	100	101	102	103	104	105	106	107	108	109	110
C7DDY9_9RHOB	24	25	26	45	47	48	49	50	51	52	53	54	55	56	63	64	65	66	90	91	92	94	95	96	97	99	100	102	109	110	111	112	113	114	115	116	117	118	119	120	121	122	123	124	125	126	127	128	129
C2M1C3_STAHO	4	5	6	20	22	23	24	25	26	27	28	29	30	31	38	39	40	41	66	67	68	70	71	72	73	75	76	78	85	86	87	88	89	90	91	92	93	94	95	96	97	98	99	100	101	102	103	104	105
A3W8D8_9RHOB	21	22	23	42	44	45	46	47	48	49	50	51	52	53	60	61	62	63	87	88	89	91	92	93	94	96	97	99	106	107	108	109	110	111	112	113	114	115	116	117	118	119	120	121	122	123	124	125	126
Q5P527_AZOSE	25	26	27	41	43	44	45	46	47	48	49	50	51	52	59	60	61	62	83	84	85	87	88	89	90	92	93	95	102	103	104	105	106	107	108	109	110	111	112	113	114	115	116	117	118	119	120	121	122
A6DYY3_9RHOB	21	22	23	42	44	45	46	47	48	49	50	51	52	53	60	61	62	63	87	88	89	91	92	93	94	96	97	99	106	107	108	109	110	111	112	113	114	115	116	117	118	119	120	121	122	123	124	125	126
A3VDA0_9RHOB	28	29	30	49	51	52	53	54	55	56	57	58	59	60	67	68	69	70	95	96	97	99	100	101	102	104	105	107	114	115	116	117	118	119	120	121	122	123	124	125	126	127	128	129	130	131	132	133	134
B6JHT3_OLICO	12	13	14	33	35	36	37	38	39	40	41	42	43	44	51	52	53	54	84	85	86	88	89	90	91	93	94	96	103	104	105	106	107	108	109	110	111	112	113	114	115	116	117	118	119	120	121	122	123
C4WDR8_STAWA	4	5	6	20	22	23	24	25	26	27	28	29	30	31	38	39	40	41	66	67	68	70	71	72	73	75	76	78	85	86	87	88	89	90	91	92	93	94	95	96	97	98	99	100	101	102	103	104	105
C1PEC7_BACCO	6	7	8	22	24	25	26	27	28	29	30	31	32	33	40	41	42	43	68	69	70	72	73	74	75	77	78	80	87	88	89	90	91	92	93	94	95	96	97	98	99	100	101	102	103	104	105	106	107
B6IVD8_RHOCS	32	33	34	53	55	56	57	58	59	60	61	62	63	64	71	72	73	74	105	106	107	109	110	111	112	114	115	117	124	125	126	127	128	129	130	131	132	133	134	135	136	137	138	139	140	141	142	143	144
C6QIF8_9RHIZ	31	32	33	52	54	55	56	57	58	59	60	61	62	63	70	71	72	73	103	104	105	107	108	109	110	112	113	115	122	123	124	125	126	127	128	129	130	131	132	133	134	135	136	137	138	139	140	141	142
C4WJB9_9RHIZ	25	26	27	46	48	49	50	51	52	53	54	55	56	57	64	65	66	67	93	94	95	97	98	99	100	102	103	105	112	113	114	115	116	117	118	119	120	121	122	123	124	125	126	127	128	129	130	131	132
A2SCW2_METPP	36	37	38	52	54	55	56	57	58	59	60	61	62	63	70	71	72	73	96	97	98	100	101	102	103	105	106	108	115	116	117	118	119	120	121	122	123	124	125	126	127	128	129	130	131	132	133	134	135
B7LN76_ESCF3	15	16	17	31	33	34	35	36	37	38	39	40	41	42	49	50	51	52	70	71	72	74	75	76	77	79	80	82	89	90	91	92	93	94	95	96	97	98	99	100	101	102	103	104	105	106	107	108	109
Q1GI03_SILST	22	23	24	43	45	46	47	48	49	50	51	52	53	54	61	62	63	64	85	86	87	89	90	91	92	94	95	97	104	105	106	107	108	109	110	111	112	113	114	115	116	117	118	119	120	121	122	123	124
C5PLY1_9SPHI	41	42	43	44	46	47	48	49	50	51	52	53	54	55	65	66	67	68	90	91	92	94	95	96	97	98	99	101	109	110	111	112	113	114	115	116	117	118	119	120	121	122	123	124	125	126	127	128	129
B5NUP7_SALET	15	16	17	31	33	34	35	36	37	38	39	40	41	42	49	50	51	52	70	71	72	74	75	76	77	79	80	82	89	90	91	92	93	94	95	96	97	98	99	100	101	102	103	104	105	106	107	108	109
B3YFY3_SALET	15	16	17	31	33	34	35	36	37	38	39	40	41	42	49	50	51	52	70	71	72	74	75	76	77	79	80	82	89	90	91	92	93	94	95	96	97	98	99	100	101	102	103	104	105	106	107	108	109
B5MRL2_SALET	15	16	17	31	33	34	35	36	37	38	39	40	41	42	49	50	51	52	70	71	72	74	75	76	77	79	80	82	89	90	91	92	93	94	95	96	97	98	99	100	101	102	103	104	105	106	107	108	109
B5BXI4_SALET	15	16	17	31	33	34	35	36	37	38	39	40	41	42	49	50	51	52	70	71	72	74	75	76	77	79	80	82	89	90	91	92	93	94	95	96	97	98	99	100	101	102	103	104	105	106	107	108	109
MSBA_SALTI	15	16	17	31	33	34	35	36	37	38	39	40	41	42	49	50	51	52	70	71	72	74	75	76	77	79	80	82	89	90	91	92	93	94	95	96	97	98	99	100	101	102	103	104	105	106	107	108	109
B5QZB8_SALEP	15	16	17	31	33	34	35	36	37	38	39	40	41	42	49	50	51	52	70	71	72	74	75	76	77	79	80	82	89	90	91	92	93	94	95	96	97	98	99	100	101	102	103	104	105	106	107	108	109
MSBA_SALTY	15	16	17	31	33	34	35	36	37	38	39	40	41	42	49	50	51	52	70	71	72	74	75	76	77	79	80	82	89	90	91	92	93	94	95	96	97	98	99	100	101	102	103	104	105	106	107	108	109
B4A901_SALNE	15	16	17	31	33	34	35	36	37	38	39	40	41	42	49	50	51	52	70	71	72	74	75	76	77	79	80	82	89	90	91	92	93	94	95	96	97	98	99	100	101	102	103	104	105	106	107	108	109
B5QAD9_SALVI	15	16	17	31	33	34	35	36	37	38	39	40	41	42	49	50	51	52	70	71	72	74	75	76	77	79	80	82	89	90	91	92	93	94	95	96	97	98	99	100	101	102	103	104	105	106	107	108	109
B4TD44_SALHS	15	16	17	31	33	34	35	36	37	38	39	40	41	42	49	50	51	52	70	71	72	74	75	76	77	79	80	82	89	90	91	92	93	94	95	96	97	98	99	100	101	102	103	104	105	106	107	108	109
B5FQ57_SALDC	15	16	17	31	33	34	35	36	37	38	39	40	41	42	49	50	51	52	70	71	72	74	75	76	77	79	80	82	89	90	91	92	93	94	95	96	97	98	99	100	101	102	103	104	105	106	107	108	109
B5R8K1_SALG2	15	16	17	31	33	34	35	36	37	38	39	40	41	42	49	50	51	52	70	71	72	74	75	76	77	79	80	82	89	90	91	92	93	94	95	96	97	98	99	100	101	102	103	104	105	106	107	108	109
MSBA_SALCH	15	16	17	31	33	34	35	36	37	38	39	40	41	42	49	50	51	52	70	71	72	74	75	76	77	79	80	82	89	90	91	92	93	94	95	96	97	98	99	100	101	102	103	104	105	106	107	108	109
B5F167_SALA4	15	16	17	31	33	34	35	36	37	38	39	40	41	42	49	50	51	52	70	71	72	74	75	76	77	79	80	82	89	90	91	92	93	94	95	96	97	98	99	100	101	102	103	104	105	106	107	108	109
B5N6S9_SALET	15	16	17	31	33	34	35	36	37	38	39	40	41	42	49	50	51	52	70	71	72	74	75	76	77	79	80	82	89	90	91	92	93	94	95	96	97	98	99	100	101	102	103	104	105	106	107	108	109
B5PKP1_SALET	15	16	17	31	33	34	35	36	37	38	39	40	41	42	49	50	51	52	70	71	72	74	75	76	77	79	80	82	89	90	91	92	93	94	95	96	97	98	99	100	101	102	103	104	105	106	107	108	109
B4TRU6_SALSV	15	16	17	31	33	34	35	36	37	38	39	40	41	42	49	50	51	52	70	71	72	74	75	76	77	79	80	82	89	90	91	92	93	94	95	96	97	98	99	100	101	102	103	104	105	106	107	108	109
B5CE14_SALET	15	16	17	31	33	34	35	36	37	38	39	40	41	42	49	50	51	52	70	71	72	74	75	76	77	79	80	82	89	90	91	92	93	94	95	96	97	98	99	100	101	102	103	104	105	106	107	108	109
B5PYF8_SALHA	15	16	17	31	33	34	35	36	37	38	39	40	41	42	49	50	51	52	70	71	72	74	75	76	77	79	80	82	89	90	91	92	93	94	95	96	97	98	99	100	101	102	103	104	105	106	107	108	109
B5P6F0_SALET	15	16	17	31	33	34	35	36	37	38	39	40	41	42	49	50	51	52	70	71	72	74	75	76	77	79	80	82	89	90	91	92	93	94	95	96	97	98	99	100	101	102	103	104	105	106	107	108	109
B4T148_SALNS	15	16	17	31	33	34	35	36	37	38	39	40	41	42	49	50	51	52	70	71	72	74	75	76	77	79	80	82	89	90	91	92	93	94	95	96	97	98	99	100	101	102	103	104	105	106	107	108	109
B5NGT8_SALET	15	16	17	31	33	34	35	36	37	38	39	40	41	42	49	50	51	52	70	71	72	74	75	76	77	79	80	82	89	90	91	92	93	94	95	96	97	98	99	100	101	102	103	104	105	106	107	108	109
C0PXV1_SALPC	15	16	17	31	33	34	35	36	37	38	39	40	41	42	49	50	51	52	70	71	72	74	75	76	77	79	80	82	89	90	91	92	93	94	95	96	97	98	99	100	101	102	103	104	105	106	107	108	109
B7UN00_ECO27	15	16	17	31	33	34	35	36	37	38	39	40	41	42	49	50	51	52	70	71	72	74	75	76	77	79	80	82	89	90	91	92	93	94	95	96	97	98	99	100	101	102	103	104	105	106	107	108	109
Q92R12_RHIME	20	21	22	41	43	44	45	46	47	48	49	50	51	52	59	60	61	62	88	89	90	92	93	94	95	97	98	100	107	108	109	110	111	112	113	114	115	116	117	118	119	120	121	122	123	124	125	126	127
B3I7X5_ECOLX	15	16	17	31	33	34	35	36	37	38	39	40	41	42	49	50	51	52	70	71	72	74	75	76	77	79	80	82	89	90	91	92	93	94	95	96	97	98	99	100	101	102	103	104	105	106	107	108	109
B3WNE0_ECOLX	15	16	17	31	33	34	35	36	37	38	39	40	41	42	49	50	51	52	70	71	72	74	75	76	77	79	80	82	89	90	91	92	93	94	95	96	97	98	99	100	101	102	103	104	105	106	107	108	109
A3XAE1_9RHOB	22	23	24	43	45	46	47	48	49	50	51	52	53	54	61	62	63	64	85	86	87	89	90	91	92	94	95	97	104	105	106	107	108	109	110	111	112	113	114	115	116	117	118	119	120	121	122	123	124
A6U7E8_SINMW	20	21	22	41	43	44	45	46	47	48	49	50	51	52	59	60	61	62	88	89	90	92	93	94	95	97	98	100	107	108	109	110	111	112	113	114	115	116	117	118	119	120	121	122	123	124	125	126	127
C2FZR5_9SPHI	41	42	43	44	46	47	48	49	50	51	52	53	54	55	65	66	67	68	90	91	92	94	95	96	97	98	99	101	109	110	111	112	113	114	115	116	117	118	119	120	121	122	123	124	125	126	127	128	129
A9E8B1_9RHOB	45	46	47	66	68	69	70	71	72	73	74	75	76	77	84	85	86	87	108	109	110	112	113	114	115	117	118	120	127	128	129	130	131	132	133	134	135	136	137	138	139	140	141	142	143	144	145	146	147
C4X679_KLEPN	15	16	17	31	33	34	35	36	37	38	39	40	41	42	49	50	51	52	70	71	72	74	75	76	77	79	80	82	89	90	91	92	93	94	95	96	97	98	99	100	101	102	103	104	105	106	107	108	109
A6T706_KLEP7	15	16	17	31	33	34	35	36	37	38	39	40	41	42	49	50	51	52	70	71	72	74	75	76	77	79	80	82	89	90	91	92	93	94	95	96	97	98	99	100	101	102	103	104	105	106	107	108	109
A9N7U8_SALPB	15	16	17	31	33	34	35	36	37	38	39	40	41	42	49	50	51	52	70	71	72	74	75	76	77	79	80	82	89	90	91	92	93	94	95	96	97	98	99	100	101	102	103	104	105	106	107	108	109
B1XWT1_LEPCP	27	28	29	43	45	46	47	48	49	50	51	52	53	54	61	62	63	64	87	88	89	91	92	93	94	96	97	99	106	107	108	109	110	111	112	113	114	115	116	117	118	119	120	121	122	123	124	125	126
Q6C7H1_YARLI	113	114	115	116	118	119	120	121	122	123	124	125	126	127	137	138	139	140	169	170	171	173	174	175	176	177	178	180	188	189	190	191	192	193	194	195	196	197	198	199	200	201	202	203	204	205	206	207	208
B7MHM3_ECO45	15	16	17	31	33	34	35	36	37	38	39	40	41	42	49	50	51	52	70	71	72	74	75	76	77	79	80	82	89	90	91	92	93	94	95	96	97	98	99	100	101	102	103	104	105	106	107	108	109
MSBA_ECOUT	15	16	17	31	33	34	35	36	37	38	39	40	41	42	49	50	51	52	70	71	72	74	75	76	77	79	80	82	89	90	91	92	93	94	95	96	97	98	99	100	101	102	103	104	105	106	107	108	109
C1HFI5_9ESCH	15	16	17	31	33	34	35	36	37	38	39	40	41	42	49	50	51	52	70	71	72	74	75	76	77	79	80	82	89	90	91	92	93	94	95	96	97	98	99	100	101	102	103	104	105	106	107	108	109
A1A9J1_ECOK1	15	16	17	31	33	34	35	36	37	38	39	40	41	42	49	50	51	52	70	71	72	74	75	76	77	79	80	82	89	90	91	92	93	94	95	96	97	98	99	100	101	102	103	104	105	106	107	108	109
C2DKF9_ECOLX	15	16	17	31	33	34	35	36	37	38	39	40	41	42	49	50	51	52	70	71	72	74	75	76	77	79	80	82	89	90	91	92	93	94	95	96	97	98	99	100	101	102	103	104	105	106	107	108	109
MSBA_ECOL5	15	16	17	31	33	34	35	36	37	38	39	40	41	42	49	50	51	52	70	71	72	74	75	76	77	79	80	82	89	90	91	92	93	94	95	96	97	98	99	100	101	102	103	104	105	106	107	108	109
B3HS82_ECOLX	15	16	17	31	33	34	35	36	37	38	39	40	41	42	49	50	51	52	70	71	72	74	75	76	77	79	80	82	89	90	91	92	93	94	95	96	97	98	99	100	101	102	103	104	105	106	107	108	109
MSBA_ECOL6	15	16	17	31	33	34	35	36	37	38	39	40	41	42	49	50	51	52	70	71	72	74	75	76	77	79	80	82	89	90	91	92	93	94	95	96	97	98	99	100	101	102	103	104	105	106	107	108	109
B7MS29_ECO81	15	16	17	31	33	34	35	36	37	38	39	40	41	42	49	50	51	52	70	71	72	74	75	76	77	79	80	82	89	90	91	92	93	94	95	96	97	98	99	100	101	102	103	104	105	106	107	108	109
B5K217_9RHOB	28	29	30	49	51	52	53	54	55	56	57	58	59	60	67	68	69	70	92	93	94	96	97	98	99	101	102	104	111	112	113	114	115	116	117	118	119	120	121	122	123	124	125	126	127	128	129	130	131
B9NPC4_9RHOB	23	24	25	44	46	47	48	49	50	51	52	53	54	55	62	63	64	65	86	87	88	90	91	92	93	95	96	98	105	106	107	108	109	110	111	112	113	114	115	116	117	118	119	120	121	122	123	124	125
Q5HN69_STAEQ	4	5	6	20	22	23	24	25	26	27	28	29	30	31	38	39	40	41	66	67	68	70	71	72	73	75	76	78	85	86	87	88	89	90	91	92	93	94	95	96	97	98	99	100	101	102	103	104	105
C5Q6I5_STAEP	4	5	6	20	22	23	24	25	26	27	28	29	30	31	38	39	40	41	66	67	68	70	71	72	73	75	76	78	85	86	87	88	89	90	91	92	93	94	95	96	97	98	99	100	101	102	103	104	105
Q4L7H1_STAHJ	4	5	6	20	22	23	24	25	26	27	28	29	30	31	38	39	40	41	66	67	68	70	71	72	73	75	76	78	85	86	87	88	89	90	91	92	93	94	95	96	97	98	99	100	101	102	103	104	105
MSBA_ECOLI	15	16	17	31	33	34	35	36	37	38	39	40	41	42	49	50	51	52	70	71	72	74	75	76	77	79	80	82	89	90	91	92	93	94	95	96	97	98	99	100	101	102	103	104	105	106	107	108	109
B6ZTV8_ECO57	15	16	17	31	33	34	35	36	37	38	39	40	41	42	49	50	51	52	70	71	72	74	75	76	77	79	80	82	89	90	91	92	93	94	95	96	97	98	99	100	101	102	103	104	105	106	107	108	109
C6EI68_ECOBD	15	16	17	31	33	34	35	36	37	38	39	40	41	42	49	50	51	52	70	71	72	74	75	76	77	79	80	82	89	90	91	92	93	94	95	96	97	98	99	100	101	102	103	104	105	106	107	108	109
C6UNH9_ECO57	15	16	17	31	33	34	35	36	37	38	39	40	41	42	49	50	51	52	70	71	72	74	75	76	77	79	80	82	89	90	91	92	93	94	95	96	97	98	99	100	101	102	103	104	105	106	107	108	109
B1X854_ECODH	15	16	17	31	33	34	35	36	37	38	39	40	41	42	49	50	51	52	70	71	72	74	75	76	77	79	80	82	89	90	91	92	93	94	95	96	97	98	99	100	101	102	103	104	105	106	107	108	109
B1LJU9_ECOSM	15	16	17	31	33	34	35	36	37	38	39	40	41	42	49	50	51	52	70	71	72	74	75	76	77	79	80	82	89	90	91	92	93	94	95	96	97	98	99	100	101	102	103	104	105	106	107	108	109
B7LDA6_ECO55	15	16	17	31	33	34	35	36	37	38	39	40	41	42	49	50	51	52	70	71	72	74	75	76	77	79	80	82	89	90	91	92	93	94	95	96	97	98	99	100	101	102	103	104	105	106	107	108	109
B3AAR1_ECO57	15	16	17	31	33	34	35	36	37	38	39	40	41	42	49	50	51	52	70	71	72	74	75	76	77	79	80	82	89	90	91	92	93	94	95	96	97	98	99	100	101	102	103	104	105	106	107	108	109
MSBA_ECO57	15	16	17	31	33	34	35	36	37	38	39	40	41	42	49	50	51	52	70	71	72	74	75	76	77	79	80	82	89	90	91	92	93	94	95	96	97	98	99	100	101	102	103	104	105	106	107	108	109
A7ZYL6_ECOHS	15	16	17	31	33	34	35	36	37	38	39	40	41	42	49	50	51	52	70	71	72	74	75	76	77	79	80	82	89	90	91	92	93	94	95	96	97	98	99	100	101	102	103	104	105	106	107	108	109
B1IW17_ECOLC	15	16	17	31	33	34	35	36	37	38	39	40	41	42	49	50	51	52	70	71	72	74	75	76	77	79	80	82	89	90	91	92	93	94	95	96	97	98	99	100	101	102	103	104	105	106	107	108	109
B3IPX1_ECOLX	15	16	17	31	33	34	35	36	37	38	39	40	41	42	49	50	51	52	70	71	72	74	75	76	77	79	80	82	89	90	91	92	93	94	95	96	97	98	99	100	101	102	103	104	105	106	107	108	109
C5W2D3_ECOBB	15	16	17	31	33	34	35	36	37	38	39	40	41	42	49	50	51	52	70	71	72	74	75	76	77	79	80	82	89	90	91	92	93	94	95	96	97	98	99	100	101	102	103	104	105	106	107	108	109
B3AR72_ECO57	15	16	17	31	33	34	35	36	37	38	39	40	41	42	49	50	51	52	70	71	72	74	75	76	77	79	80	82	89	90	91	92	93	94	95	96	97	98	99	100	101	102	103	104	105	106	107	108	109
C6UEP9_ECOBR	15	16	17	31	33	34	35	36	37	38	39	40	41	42	49	50	51	52	70	71	72	74	75	76	77	79	80	82	89	90	91	92	93	94	95	96	97	98	99	100	101	102	103	104	105	106	107	108	109
B2N5C6_ECOLX	15	16	17	31	33	34	35	36	37	38	39	40	41	42	49	50	51	52	70	71	72	74	75	76	77	79	80	82	89	90	91	92	93	94	95	96	97	98	99	100	101	102	103	104	105	106	107	108	109
A7ZK03_ECO24	15	16	17	31	33	34	35	36	37	38	39	40	41	42	49	50	51	52	70	71	72	74	75	76	77	79	80	82	89	90	91	92	93	94	95	96	97	98	99	100	101	102	103	104	105	106	107	108	109
MSBA_SHIBS	15	16	17	31	33	34	35	36	37	38	39	40	41	42	49	50	51	52	70	71	72	74	75	76	77	79	80	82	89	90	91	92	93	94	95	96	97	98	99	100	101	102	103	104	105	106	107	108	109
MSBA_SHIDS	15	16	17	31	33	34	35	36	37	38	39	40	41	42	49	50	51	52	70	71	72	74	75	76	77	79	80	82	89	90	91	92	93	94	95	96	97	98	99	100	101	102	103	104	105	106	107	108	109
B3B555_ECO57	15	16	17	31	33	34	35	36	37	38	39	40	41	42	49	50	51	52	70	71	72	74	75	76	77	79	80	82	89	90	91	92	93	94	95	96	97	98	99	100	101	102	103	104	105	106	107	108	109
B2TUG5_SHIB3	15	16	17	31	33	34	35	36	37	38	39	40	41	42	49	50	51	52	70	71	72	74	75	76	77	79	80	82	89	90	91	92	93	94	95	96	97	98	99	100	101	102	103	104	105	106	107	108	109
B2PT83_ECO57	15	16	17	31	33	34	35	36	37	38	39	40	41	42	49	50	51	52	70	71	72	74	75	76	77	79	80	82	89	90	91	92	93	94	95	96	97	98	99	100	101	102	103	104	105	106	107	108	109
B7NM60_ECO7I	15	16	17	31	33	34	35	36	37	38	39	40	41	42	49	50	51	52	70	71	72	74	75	76	77	79	80	82	89	90	91	92	93	94	95	96	97	98	99	100	101	102	103	104	105	106	107	108	109
B2NV43_ECO57	15	16	17	31	33	34	35	36	37	38	39	40	41	42	49	50	51	52	70	71	72	74	75	76	77	79	80	82	89	90	91	92	93	94	95	96	97	98	99	100	101	102	103	104	105	106	107	108	109
B3BHP6_ECO57	15	16	17	31	33	34	35	36	37	38	39	40	41	42	49	50	51	52	70	71	72	74	75	76	77	79	80	82	89	90	91	92	93	94	95	96	97	98	99	100	101	102	103	104	105	106	107	108	109
B3HDD5_ECOLX	15	16	17	31	33	34	35	36	37	38	39	40	41	42	49	50	51	52	70	71	72	74	75	76	77	79	80	82	89	90	91	92	93	94	95	96	97	98	99	100	101	102	103	104	105	106	107	108	109
B7M843_ECO8A	15	16	17	31	33	34	35	36	37	38	39	40	41	42	49	50	51	52	70	71	72	74	75	76	77	79	80	82	89	90	91	92	93	94	95	96	97	98	99	100	101	102	103	104	105	106	107	108	109
C4ZQ40_ECOBW	15	16	17	31	33	34	35	36	37	38	39	40	41	42	49	50	51	52	70	71	72	74	75	76	77	79	80	82	89	90	91	92	93	94	95	96	97	98	99	100	101	102	103	104	105	106	107	108	109
B2PAE6_ECO57	15	16	17	31	33	34	35	36	37	38	39	40	41	42	49	50	51	52	70	71	72	74	75	76	77	79	80	82	89	90	91	92	93	94	95	96	97	98	99	100	101	102	103	104	105	106	107	108	109
B5YT48_ECO5E	15	16	17	31	33	34	35	36	37	38	39	40	41	42	49	50	51	52	70	71	72	74	75	76	77	79	80	82	89	90	91	92	93	94	95	96	97	98	99	100	101	102	103	104	105	106	107	108	109
B3C1E3_ECO57	15	16	17	31	33	34	35	36	37	38	39	40	41	42	49	50	51	52	70	71	72	74	75	76	77	79	80	82	89	90	91	92	93	94	95	96	97	98	99	100	101	102	103	104	105	106	107	108	109
C3TGA2_ECOLX	15	16	17	31	33	34	35	36	37	38	39	40	41	42	49	50	51	52	70	71	72	74	75	76	77	79	80	82	89	90	91	92	93	94	95	96	97	98	99	100	101	102	103	104	105	106	107	108	109
B6I8Y6_ECOSE	15	16	17	31	33	34	35	36	37	38	39	40	41	42	49	50	51	52	70	71	72	74	75	76	77	79	80	82	89	90	91	92	93	94	95	96	97	98	99	100	101	102	103	104	105	106	107	108	109
B3WWM3_SHIDY	15	16	17	31	33	34	35	36	37	38	39	40	41	42	49	50	51	52	70	71	72	74	75	76	77	79	80	82	89	90	91	92	93	94	95	96	97	98	99	100	101	102	103	104	105	106	107	108	109
MSBA_SHIFL	15	16	17	31	33	34	35	36	37	38	39	40	41	42	49	50	51	52	70	71	72	74	75	76	77	79	80	82	89	90	91	92	93	94	95	96	97	98	99	100	101	102	103	104	105	106	107	108	109
Q0SX01_SHIF8	15	16	17	31	33	34	35	36	37	38	39	40	41	42	49	50	51	52	70	71	72	74	75	76	77	79	80	82	89	90	91	92	93	94	95	96	97	98	99	100	101	102	103	104	105	106	107	108	109
B7NAR3_ECOLU	15	16	17	31	33	34	35	36	37	38	39	40	41	42	49	50	51	52	70	71	72	74	75	76	77	79	80	82	89	90	91	92	93	94	95	96	97	98	99	100	101	102	103	104	105	106	107	108	109
B1EPL6_9ESCH	15	16	17	31	33	34	35	36	37	38	39	40	41	42	49	50	51	52	70	71	72	74	75	76	77	79	80	82	89	90	91	92	93	94	95	96	97	98	99	100	101	102	103	104	105	106	107	108	109
A8GIL4_SERP5	10	11	12	31	33	34	35	36	37	38	39	40	41	42	49	50	51	52	72	73	74	76	77	78	79	81	82	84	91	92	93	94	95	96	97	98	99	100	101	102	103	104	105	106	107	108	109	110	111
A8XXF1_CAEBR	204	205	206	207	209	210	211	212	213	214	215	216	217	218	228	229	230	231	249	250	251	253	254	255	256	258	259	261	269	270	271	272	273	274	275	276	277	278	279	280	281	282	283	284	285	286	287	288	289
B6R7V3_9RHOB	29	30	31	50	52	53	54	55	56	57	58	59	60	61	68	69	70	71	97	98	99	101	102	103	104	106	107	109	116	117	118	119	120	121	122	123	124	125	126	127	128	129	130	131	132	133	134	135	136
B5XY82_KLEP3	15	16	17	31	33	34	35	36	37	38	39	40	41	42	49	50	51	52	70	71	72	74	75	76	77	79	80	82	89	90	91	92	93	94	95	96	97	98	99	100	101	102	103	104	105	106	107	108	109
Q801W2_DANRE	151	152	153	154	156	157	158	159	160	161	162	163	164	165	175	176	177	178	195	196	197	199	200	201	202	204	205	207	215	216	217	218	219	220	221	222	223	224	225	226	227	228	229	230	231	232	233	234	235
A5EHF3_BRASB	29	30	31	50	52	53	54	55	56	57	58	59	60	61	68	69	70	71	101	102	103	105	106	107	108	110	111	113	120	121	122	123	124	125	126	127	128	129	130	131	132	133	134	135	136	137	138	139	140
B6AVC8_9RHOB	24	25	26	45	47	48	49	50	51	52	53	54	55	56	63	64	65	66	87	88	89	91	92	93	94	96	97	99	106	107	108	109	110	111	112	113	114	115	116	117	118	119	120	121	122	123	124	125	126
A9MHW8_SALAR	15	16	17	31	33	34	35	36	37	38	39	40	41	42	49	50	51	52	70	71	72	74	75	76	77	79	80	82	89	90	91	92	93	94	95	96	97	98	99	100	101	102	103	104	105	106	107	108	109
B5BBP4_SALPK	15	16	17	31	33	34	35	36	37	38	39	40	41	42	49	50	51	52	70	71	72	74	75	76	77	79	80	82	89	90	91	92	93	94	95	96	97	98	99	100	101	102	103	104	105	106	107	108	109
MSBA_SALPA	15	16	17	31	33	34	35	36	37	38	39	40	41	42	49	50	51	52	70	71	72	74	75	76	77	79	80	82	89	90	91	92	93	94	95	96	97	98	99	100	101	102	103	104	105	106	107	108	109
A7MET9_ENTS8	15	16	17	31	33	34	35	36	37	38	39	40	41	42	49	50	51	52	70	71	72	74	75	76	77	79	80	82	89	90	91	92	93	94	95	96	97	98	99	100	101	102	103	104	105	106	107	108	109
C2B2X0_9ENTR	15	16	17	31	33	34	35	36	37	38	39	40	41	42	49	50	51	52	70	71	72	74	75	76	77	79	80	82	89	90	91	92	93	94	95	96	97	98	99	100	101	102	103	104	105	106	107	108	109
MSBA_SHISS	15	16	17	31	33	34	35	36	37	38	39	40	41	42	49	50	51	52	70	71	72	74	75	76	77	79	80	82	89	90	91	92	93	94	95	96	97	98	99	100	101	102	103	104	105	106	107	108	109
B7PVF7_IXOSC	75	76	77	78	80	81	82	83	84	85	86	87	88	89	99	100	101	102	124	125	126	128	129	130	131	132	133	135	143	144	145	146	147	148	149	150	151	152	153	154	155	156	157	158	159	160	161	162	163
A6WWD2_OCHA4	20	21	22	41	43	44	45	46	47	48	49	50	51	52	59	60	61	62	88	89	90	92	93	94	95	97	98	100	107	108	109	110	111	112	113	114	115	116	117	118	119	120	121	122	123	124	125	126	127
C4SUK0_YERFR	9	10	11	30	32	33	34	35	36	37	38	39	40	41	48	49	50	51	71	72	73	75	76	77	78	80	81	83	90	91	92	93	94	95	96	97	98	99	100	101	102	103	104	105	106	107	108	109	110
O02086_CAEEL	197	198	199	200	202	203	204	205	206	207	208	209	210	211	221	222	223	224	241	242	243	245	246	247	248	250	251	253	261	262	263	264	265	266	267	268	269	270	271	272	273	274	275	276	277	278	279	280	281
C5QM09_STAEP	4	5	6	20	22	23	24	25	26	27	28	29	30	31	38	39	40	41	66	67	68	70	71	72	73	75	76	78	85	86	87	88	89	90	91	92	93	94	95	96	97	98	99	100	101	102	103	104	105
B9RUH8_RICCO	110	111	112	113	115	116	117	118	119	120	121	122	123	124	134	135	136	137	158	159	160	162	163	164	165	166	167	169	177	178	179	180	181	182	183	184	185	186	187	188	189	190	191	192	193	194	195	196	197
B3ZFI6_BACCE	18	19	20	34	36	37	38	39	40	41	42	43	44	45	52	53	54	55	70	71	72	74	75	76	77	79	80	82	89	90	91	92	93	94	95	96	97	98	99	100	101	102	103	104	105	106	107	108	109
C1US74_9DELT	62	63	64	65	67	68	69	70	71	72	73	74	75	76	86	87	88	89	107	108	109	111	112	113	114	115	116	118	126	127	128	129	130	131	132	133	134	135	136	137	138	139	140	141	142	143	144	145	146
Q1LWX8_DANRE	151	152	153	154	156	157	158	159	160	161	162	163	164	165	175	176	177	178	195	196	197	199	200	201	202	204	205	207	215	216	217	218	219	220	221	222	223	224	225	226	227	228	229	230	231	232	233	234	235
A5PES3_9SPHN	22	23	24	43	45	46	47	48	49	50	51	52	53	54	61	62	63	64	84	85	86	88	89	90	91	93	94	96	103	104	105	106	107	108	109	110	111	112	113	114	115	116	117	118	119	120	121	122	123
C5QU87_STAEP	4	5	6	20	22	23	24	25	26	27	28	29	30	31	38	39	40	41	66	67	68	70	71	72	73	75	76	78	85	86	87	88	89	90	91	92	93	94	95	96	97	98	99	100	101	102	103	104	105
C6QSB4_9BACI	6	7	8	22	24	25	26	27	28	29	30	31	32	33	40	41	42	43	68	69	70	72	73	74	75	77	78	80	87	88	89	90	91	92	93	94	95	96	97	98	99	100	101	102	103	104	105	106	107
B3QCT2_RHOPT	33	34	35	54	56	57	58	59	60	61	62	63	64	65	72	73	74	75	105	106	107	109	110	111	112	114	115	117	124	125	126	127	128	129	130	131	132	133	134	135	136	137	138	139	140	141	142	143	144
Q6N899_RHOPA	33	34	35	54	56	57	58	59	60	61	62	63	64	65	72	73	74	75	105	106	107	109	110	111	112	114	115	117	124	125	126	127	128	129	130	131	132	133	134	135	136	137	138	139	140	141	142	143	144
Q07Q33_RHOP5	31	32	33	52	54	55	56	57	58	59	60	61	62	63	70	71	72	73	103	104	105	107	108	109	110	112	113	115	122	123	124	125	126	127	128	129	130	131	132	133	134	135	136	137	138	139	140	141	142
Q11JQ3_MESSB	19	20	21	40	42	43	44	45	46	47	48	49	50	51	58	59	60	61	87	88	89	91	92	93	94	96	97	99	106	107	108	109	110	111	112	113	114	115	116	117	118	119	120	121	122	123	124	125	126
Q125J0_POLSJ	36	37	38	52	54	55	56	57	58	59	60	61	62	63	70	71	72	73	96	97	98	100	101	102	103	105	106	108	115	116	117	118	119	120	121	122	123	124	125	126	127	128	129	130	131	132	133	134	135
B7JJR7_BACC0	18	19	20	34	36	37	38	39	40	41	42	43	44	45	52	53	54	55	70	71	72	74	75	76	77	79	80	82	89	90	91	92	93	94	95	96	97	98	99	100	101	102	103	104	105	106	107	108	109
C5AD13_BURGL	26	27	28	42	44	45	46	47	48	49	50	51	52	53	60	61	62	63	96	97	98	100	101	102	103	105	106	108	115	116	117	118	119	120	121	122	123	124	125	126	127	128	129	130	131	132	133	134	135
C3G1R5_BACTU	18	19	20	34	36	37	38	39	40	41	42	43	44	45	52	53	54	55	70	71	72	74	75	76	77	79	80	82	89	90	91	92	93	94	95	96	97	98	99	100	101	102	103	104	105	106	107	108	109
Q2IUP6_RHOP2	33	34	35	54	56	57	58	59	60	61	62	63	64	65	72	73	74	75	105	106	107	109	110	111	112	114	115	117	124	125	126	127	128	129	130	131	132	133	134	135	136	137	138	139	140	141	142	143	144
Q7D019_AGRT5	21	22	23	42	44	45	46	47	48	49	50	51	52	53	60	61	62	63	89	90	91	93	94	95	96	98	99	101	108	109	110	111	112	113	114	115	116	117	118	119	120	121	122	123	124	125	126	127	128
Q49YR1_STAS1	4	5	6	20	22	23	24	25	26	27	28	29	30	31	38	39	40	41	66	67	68	70	71	72	73	75	76	78	85	86	87	88	89	90	91	92	93	94	95	96	97	98	99	100	101	102	103	104	105
C3HHK0_BACTU	18	19	20	34	36	37	38	39	40	41	42	43	44	45	52	53	54	55	70	71	72	74	75	76	77	79	80	82	89	90	91	92	93	94	95	96	97	98	99	100	101	102	103	104	105	106	107	108	109
B3Z1H1_BACCE	18	19	20	34	36	37	38	39	40	41	42	43	44	45	52	53	54	55	70	71	72	74	75	76	77	79	80	82	89	90	91	92	93	94	95	96	97	98	99	100	101	102	103	104	105	106	107	108	109
C2TFB2_BACCE	18	19	20	34	36	37	38	39	40	41	42	43	44	45	52	53	54	55	70	71	72	74	75	76	77	79	80	82	89	90	91	92	93	94	95	96	97	98	99	100	101	102	103	104	105	106	107	108	109
Q6HK05_BACHK	18	19	20	34	36	37	38	39	40	41	42	43	44	45	52	53	54	55	70	71	72	74	75	76	77	79	80	82	89	90	91	92	93	94	95	96	97	98	99	100	101	102	103	104	105	106	107	108	109
C3GHN7_BACTU	18	19	20	34	36	37	38	39	40	41	42	43	44	45	52	53	54	55	70	71	72	74	75	76	77	79	80	82	89	90	91	92	93	94	95	96	97	98	99	100	101	102	103	104	105	106	107	108	109
C3F0F0_BACTU	18	19	20	34	36	37	38	39	40	41	42	43	44	45	52	53	54	55	70	71	72	74	75	76	77	79	80	82	89	90	91	92	93	94	95	96	97	98	99	100	101	102	103	104	105	106	107	108	109
C2VSG9_BACCE	18	19	20	34	36	37	38	39	40	41	42	43	44	45	52	53	54	55	70	71	72	74	75	76	77	79	80	82	89	90	91	92	93	94	95	96	97	98	99	100	101	102	103	104	105	106	107	108	109
B9J9M5_AGRRK	58	59	60	61	63	64	65	66	67	68	69	70	71	72	82	83	84	85	103	104	105	107	108	109	110	111	112	114	122	123	124	125	126	127	128	129	130	131	132	133	134	135	136	137	138	139	140	141	142
B3XGN9_ECOLX	15	16	17	31	33	34	35	36	37	38	39	40	41	42	49	50	51	52	70	71	72	74	75	76	77	79	80	82	89	90	91	92	93	94	95	96	97	98	99	100	101	102	103	104	105	106	107	108	109
C1M9J8_9ENTR	15	16	17	31	33	34	35	36	37	38	39	40	41	42	49	50	51	52	70	71	72	74	75	76	77	79	80	82	89	90	91	92	93	94	95	96	97	98	99	100	101	102	103	104	105	106	107	108	109
Q8CRW5_STAES	4	5	6	20	22	23	24	25	26	27	28	29	30	31	38	39	40	41	66	67	68	70	71	72	73	75	76	78	85	86	87	88	89	90	91	92	93	94	95	96	97	98	99	100	101	102	103	104	105
B3ZV48_BACCE	18	19	20	34	36	37	38	39	40	41	42	43	44	45	52	53	54	55	70	71	72	74	75	76	77	79	80	82	89	90	91	92	93	94	95	96	97	98	99	100	101	102	103	104	105	106	107	108	109
C2NGE5_BACCE	18	19	20	34	36	37	38	39	40	41	42	43	44	45	52	53	54	55	70	71	72	74	75	76	77	79	80	82	89	90	91	92	93	94	95	96	97	98	99	100	101	102	103	104	105	106	107	108	109
A0RCW2_BACAH	18	19	20	34	36	37	38	39	40	41	42	43	44	45	52	53	54	55	70	71	72	74	75	76	77	79	80	82	89	90	91	92	93	94	95	96	97	98	99	100	101	102	103	104	105	106	107	108	109
A1TUI2_ACIAC	14	15	16	30	32	33	34	35	36	37	38	39	40	41	48	49	50	51	74	75	76	78	79	80	81	83	84	86	93	94	95	96	97	98	99	100	101	102	103	104	105	106	107	108	109	110	111	112	113
C6C7Q3_DICDC	15	16	17	31	33	34	35	36	37	38	39	40	41	42	49	50	51	52	70	71	72	74	75	76	77	79	80	82	89	90	91	92	93	94	95	96	97	98	99	100	101	102	103	104	105	106	107	108	109
B9JS09_AGRVS	38	39	40	41	43	44	45	46	47	48	49	50	51	52	62	63	64	65	83	84	85	87	88	89	90	91	92	94	102	103	104	105	106	107	108	109	110	111	112	113	114	115	116	117	118	119	120	121	122
A5VP15_BRUO2	20	21	22	41	43	44	45	46	47	48	49	50	51	52	59	60	61	62	85	86	87	89	90	91	92	94	95	97	104	105	106	107	108	109	110	111	112	113	114	115	116	117	118	119	120	121	122	123	124
A4EUY2_9RHOB	19	20	21	40	42	43	44	45	46	47	48	49	50	51	58	59	60	61	82	83	84	86	87	88	89	91	92	94	101	102	103	104	105	106	107	108	109	110	111	112	113	114	115	116	117	118	119	120	121
B1ZAQ2_METPB	44	45	46	65	67	68	69	70	71	72	73	74	75	76	83	84	85	86	116	117	118	120	121	122	123	125	126	128	135	136	137	138	139	140	141	142	143	144	145	146	147	148	149	150	151	152	153	154	155
B1LTH6_METRJ	26	27	28	47	49	50	51	52	53	54	55	56	57	58	65	66	67	68	96	97	98	100	101	102	103	105	106	108	115	116	117	118	119	120	121	122	123	124	125	126	127	128	129	130	131	132	133	134	135
C2S2H5_BACCE	21	22	23	37	39	40	41	42	43	44	45	46	47	48	55	56	57	58	73	74	75	77	78	79	80	82	83	85	92	93	94	95	96	97	98	99	100	101	102	103	104	105	106	107	108	109	110	111	112
A9BSI8_DELAS	28	29	30	44	46	47	48	49	50	51	52	53	54	55	62	63	64	65	88	89	90	92	93	94	95	97	98	100	107	108	109	110	111	112	113	114	115	116	117	118	119	120	121	122	123	124	125	126	127
B5J460_9RHOB	24	25	26	45	47	48	49	50	51	52	53	54	55	56	63	64	65	66	88	89	90	92	93	94	95	97	98	100	107	108	109	110	111	112	113	114	115	116	117	118	119	120	121	122	123	124	125	126	127
B7HNA3_BACC7	18	19	20	34	36	37	38	39	40	41	42	43	44	45	52	53	54	55	70	71	72	74	75	76	77	79	80	82	89	90	91	92	93	94	95	96	97	98	99	100	101	102	103	104	105	106	107	108	109
B5VAG8_BACCE	18	19	20	34	36	37	38	39	40	41	42	43	44	45	52	53	54	55	70	71	72	74	75	76	77	79	80	82	89	90	91	92	93	94	95	96	97	98	99	100	101	102	103	104	105	106	107	108	109
B9IXU8_BACCQ	18	19	20	34	36	37	38	39	40	41	42	43	44	45	52	53	54	55	70	71	72	74	75	76	77	79	80	82	89	90	91	92	93	94	95	96	97	98	99	100	101	102	103	104	105	106	107	108	109
A3VPG1_9PROT	27	28	29	48	50	51	52	53	54	55	56	57	58	59	66	67	68	69	91	92	93	95	96	97	98	100	101	103	110	111	112	113	114	115	116	117	118	119	120	121	122	123	124	125	126	127	128	129	130
C3C156_BACTU	18	19	20	34	36	37	38	39	40	41	42	43	44	45	52	53	54	55	70	71	72	74	75	76	77	79	80	82	89	90	91	92	93	94	95	96	97	98	99	100	101	102	103	104	105	106	107	108	109
B9E7Y6_MACCJ	4	5	6	20	22	23	24	25	26	27	28	29	30	31	38	39	40	41	66	67	68	70	71	72	73	75	76	78	85	86	87	88	89	90	91	92	93	94	95	96	97	98	99	100	101	102	103	104	105
A7HUX7_PARL1	40	41	42	43	45	46	47	48	49	50	51	52	53	54	64	65	66	67	85	86	87	89	90	91	92	93	94	96	104	105	106	107	108	109	110	111	112	113	114	115	116	117	118	119	120	121	122	123	124
C0N8W1_9GAMM	12	13	14	28	30	31	32	33	34	35	36	37	38	39	46	47	48	49	69	70	71	73	74	75	76	78	79	81	88	89	90	91	92	93	94	95	96	97	98	99	100	101	102	103	104	105	106	107	108
C5D5T8_GEOSW	6	7	8	22	24	25	26	27	28	29	30	31	32	33	40	41	42	43	68	69	70	72	73	74	75	77	78	80	87	88	89	90	91	92	93	94	95	96	97	98	99	100	101	102	103	104	105	106	107
C4TX35_YERKR	15	16	17	31	33	34	35	36	37	38	39	40	41	42	49	50	51	52	70	71	72	74	75	76	77	79	80	82	89	90	91	92	93	94	95	96	97	98	99	100	101	102	103	104	105	106	107	108	109
C0G4I5_9RHIZ	20	21	22	41	43	44	45	46	47	48	49	50	51	52	59	60	61	62	88	89	90	92	93	94	95	97	98	100	107	108	109	110	111	112	113	114	115	116	117	118	119	120	121	122	123	124	125	126	127
B0CKC6_BRUSI	20	21	22	41	43	44	45	46	47	48	49	50	51	52	59	60	61	62	88	89	90	92	93	94	95	97	98	100	107	108	109	110	111	112	113	114	115	116	117	118	119	120	121	122	123	124	125	126	127
A9M8W6_BRUC2	20	21	22	41	43	44	45	46	47	48	49	50	51	52	59	60	61	62	88	89	90	92	93	94	95	97	98	100	107	108	109	110	111	112	113	114	115	116	117	118	119	120	121	122	123	124	125	126	127
Q8G286_BRUSU	20	21	22	41	43	44	45	46	47	48	49	50	51	52	59	60	61	62	88	89	90	92	93	94	95	97	98	100	107	108	109	110	111	112	113	114	115	116	117	118	119	120	121	122	123	124	125	126	127
B4BRM7_9BACI	6	7	8	22	24	25	26	27	28	29	30	31	32	33	40	41	42	43	68	69	70	72	73	74	75	77	78	80	87	88	89	90	91	92	93	94	95	96	97	98	99	100	101	102	103	104	105	106	107
A8LMG2_DINSH	26	27	28	47	49	50	51	52	53	54	55	56	57	58	65	66	67	68	91	92	93	95	96	97	98	100	101	103	110	111	112	113	114	115	116	117	118	119	120	121	122	123	124	125	126	127	128	129	130
A8HXJ0_AZOC5	18	19	20	39	41	42	43	44	45	46	47	48	49	50	57	58	59	60	88	89	90	92	93	94	95	97	98	100	107	108	109	110	111	112	113	114	115	116	117	118	119	120	121	122	123	124	125	126	127
A3V9C5_9RHOB	24	25	26	45	47	48	49	50	51	52	53	54	55	56	63	64	65	66	90	91	92	94	95	96	97	99	100	102	109	110	111	112	113	114	115	116	117	118	119	120	121	122	123	124	125	126	127	128	129
Q984W3_RHILO	18	19	20	39	41	42	43	44	45	46	47	48	49	50	57	58	59	60	86	87	88	90	91	92	93	95	96	98	105	106	107	108	109	110	111	112	113	114	115	116	117	118	119	120	121	122	123	124	125
B9JUQ6_AGRVS	21	22	23	42	44	45	46	47	48	49	50	51	52	53	60	61	62	63	89	90	91	93	94	95	96	98	99	101	108	109	110	111	112	113	114	115	116	117	118	119	120	121	122	123	124	125	126	127	128
Q2RVC4_RHORT	25	26	27	46	48	49	50	51	52	53	54	55	56	57	64	65	66	67	87	88	89	91	92	93	94	96	97	99	106	107	108	109	110	111	112	113	114	115	116	117	118	119	120	121	122	123	124	125	126
B0GQI8_YERPE	15	16	17	31	33	34	35	36	37	38	39	40	41	42	49	50	51	52	70	71	72	74	75	76	77	79	80	82	89	90	91	92	93	94	95	96	97	98	99	100	101	102	103	104	105	106	107	108	109
B0HUM0_YERPE	15	16	17	31	33	34	35	36	37	38	39	40	41	42	49	50	51	52	70	71	72	74	75	76	77	79	80	82	89	90	91	92	93	94	95	96	97	98	99	100	101	102	103	104	105	106	107	108	109
A9ZBL5_YERPE	15	16	17	31	33	34	35	36	37	38	39	40	41	42	49	50	51	52	70	71	72	74	75	76	77	79	80	82	89	90	91	92	93	94	95	96	97	98	99	100	101	102	103	104	105	106	107	108	109
B1JRD4_YERPY	15	16	17	31	33	34	35	36	37	38	39	40	41	42	49	50	51	52	70	71	72	74	75	76	77	79	80	82	89	90	91	92	93	94	95	96	97	98	99	100	101	102	103	104	105	106	107	108	109
A7FJW4_YERP3	15	16	17	31	33	34	35	36	37	38	39	40	41	42	49	50	51	52	70	71	72	74	75	76	77	79	80	82	89	90	91	92	93	94	95	96	97	98	99	100	101	102	103	104	105	106	107	108	109
B0GEN3_YERPE	15	16	17	31	33	34	35	36	37	38	39	40	41	42	49	50	51	52	70	71	72	74	75	76	77	79	80	82	89	90	91	92	93	94	95	96	97	98	99	100	101	102	103	104	105	106	107	108	109
C4HXY6_YERPE	15	16	17	31	33	34	35	36	37	38	39	40	41	42	49	50	51	52	70	71	72	74	75	76	77	79	80	82	89	90	91	92	93	94	95	96	97	98	99	100	101	102	103	104	105	106	107	108	109
B0H2W1_YERPE	15	16	17	31	33	34	35	36	37	38	39	40	41	42	49	50	51	52	70	71	72	74	75	76	77	79	80	82	89	90	91	92	93	94	95	96	97	98	99	100	101	102	103	104	105	106	107	108	109
A9R7I7_YERPG	15	16	17	31	33	34	35	36	37	38	39	40	41	42	49	50	51	52	70	71	72	74	75	76	77	79	80	82	89	90	91	92	93	94	95	96	97	98	99	100	101	102	103	104	105	106	107	108	109
A4TN13_YERPP	15	16	17	31	33	34	35	36	37	38	39	40	41	42	49	50	51	52	70	71	72	74	75	76	77	79	80	82	89	90	91	92	93	94	95	96	97	98	99	100	101	102	103	104	105	106	107	108	109
C4H3V5_YERPE	15	16	17	31	33	34	35	36	37	38	39	40	41	42	49	50	51	52	70	71	72	74	75	76	77	79	80	82	89	90	91	92	93	94	95	96	97	98	99	100	101	102	103	104	105	106	107	108	109
C4HDX6_YERPE	15	16	17	31	33	34	35	36	37	38	39	40	41	42	49	50	51	52	70	71	72	74	75	76	77	79	80	82	89	90	91	92	93	94	95	96	97	98	99	100	101	102	103	104	105	106	107	108	109
B2KA29_YERPB	15	16	17	31	33	34	35	36	37	38	39	40	41	42	49	50	51	52	70	71	72	74	75	76	77	79	80	82	89	90	91	92	93	94	95	96	97	98	99	100	101	102	103	104	105	106	107	108	109
A9ZUN7_YERPE	15	16	17	31	33	34	35	36	37	38	39	40	41	42	49	50	51	52	70	71	72	74	75	76	77	79	80	82	89	90	91	92	93	94	95	96	97	98	99	100	101	102	103	104	105	106	107	108	109
B0HFG8_YERPE	15	16	17	31	33	34	35	36	37	38	39	40	41	42	49	50	51	52	70	71	72	74	75	76	77	79	80	82	89	90	91	92	93	94	95	96	97	98	99	100	101	102	103	104	105	106	107	108	109
A6BSP6_YERPE	15	16	17	31	33	34	35	36	37	38	39	40	41	42	49	50	51	52	70	71	72	74	75	76	77	79	80	82	89	90	91	92	93	94	95	96	97	98	99	100	101	102	103	104	105	106	107	108	109
MSBA_YERPA	15	16	17	31	33	34	35	36	37	38	39	40	41	42	49	50	51	52	70	71	72	74	75	76	77	79	80	82	89	90	91	92	93	94	95	96	97	98	99	100	101	102	103	104	105	106	107	108	109
MSBA_YERPE	15	16	17	31	33	34	35	36	37	38	39	40	41	42	49	50	51	52	70	71	72	74	75	76	77	79	80	82	89	90	91	92	93	94	95	96	97	98	99	100	101	102	103	104	105	106	107	108	109
MSBA_YERPN	15	16	17	31	33	34	35	36	37	38	39	40	41	42	49	50	51	52	70	71	72	74	75	76	77	79	80	82	89	90	91	92	93	94	95	96	97	98	99	100	101	102	103	104	105	106	107	108	109
MSBA_YERPS	15	16	17	31	33	34	35	36	37	38	39	40	41	42	49	50	51	52	70	71	72	74	75	76	77	79	80	82	89	90	91	92	93	94	95	96	97	98	99	100	101	102	103	104	105	106	107	108	109
C0RHE9_BRUMB	20	21	22	41	43	44	45	46	47	48	49	50	51	52	59	60	61	62	88	89	90	92	93	94	95	97	98	100	107	108	109	110	111	112	113	114	115	116	117	118	119	120	121	122	123	124	125	126	127
Q8YFM8_BRUME	20	21	22	41	43	44	45	46	47	48	49	50	51	52	59	60	61	62	88	89	90	92	93	94	95	97	98	100	107	108	109	110	111	112	113	114	115	116	117	118	119	120	121	122	123	124	125	126	127
Q2B344_9BACI	6	7	8	22	24	25	26	27	28	29	30	31	32	33	40	41	42	43	68	69	70	72	73	74	75	77	78	80	87	88	89	90	91	92	93	94	95	96	97	98	99	100	101	102	103	104	105	106	107
Q9U275_CAEEL	231	232	233	234	236	237	238	239	240	241	242	243	244	245	255	256	257	258	275	276	277	279	280	281	282	284	285	287	295	296	297	298	299	300	301	302	303	304	305	306	307	308	309	310	311	312	313	314	315
C3M996_RHISN	23	24	25	44	46	47	48	49	50	51	52	53	54	55	62	63	64	65	91	92	93	95	96	97	98	100	101	103	110	111	112	113	114	115	116	117	118	119	120	121	122	123	124	125	126	127	128	129	130
C2WL74_BACCE	18	19	20	34	36	37	38	39	40	41	42	43	44	45	52	53	54	55	70	71	72	74	75	76	77	79	80	82	89	90	91	92	93	94	95	96	97	98	99	100	101	102	103	104	105	106	107	108	109
C2XAK8_BACCE	18	19	20	34	36	37	38	39	40	41	42	43	44	45	52	53	54	55	70	71	72	74	75	76	77	79	80	82	89	90	91	92	93	94	95	96	97	98	99	100	101	102	103	104	105	106	107	108	109
C3EJK3_BACTK	18	19	20	34	36	37	38	39	40	41	42	43	44	45	52	53	54	55	70	71	72	74	75	76	77	79	80	82	89	90	91	92	93	94	95	96	97	98	99	100	101	102	103	104	105	106	107	108	109
C2QRT9_BACCE	18	19	20	34	36	37	38	39	40	41	42	43	44	45	52	53	54	55	70	71	72	74	75	76	77	79	80	82	89	90	91	92	93	94	95	96	97	98	99	100	101	102	103	104	105	106	107	108	109
A4IKK2_GEOTN	6	7	8	22	24	25	26	27	28	29	30	31	32	33	40	41	42	43	68	69	70	72	73	74	75	77	78	80	87	88	89	90	91	92	93	94	95	96	97	98	99	100	101	102	103	104	105	106	107
C7BQD3_9ENTR	14	15	16	30	32	33	34	35	36	37	38	39	40	41	48	49	50	51	69	70	71	73	74	75	76	78	79	81	88	89	90	91	92	93	94	95	96	97	98	99	100	101	102	103	104	105	106	107	108
C4UYN8_YERRO	9	10	11	30	32	33	34	35	36	37	38	39	40	41	48	49	50	51	71	72	73	75	76	77	78	80	81	83	90	91	92	93	94	95	96	97	98	99	100	101	102	103	104	105	106	107	108	109	110
C3E2A5_BACTU	18	19	20	34	36	37	38	39	40	41	42	43	44	45	52	53	54	55	70	71	72	74	75	76	77	79	80	82	89	90	91	92	93	94	95	96	97	98	99	100	101	102	103	104	105	106	107	108	109
Q63CK1_BACCZ	18	19	20	34	36	37	38	39	40	41	42	43	44	45	52	53	54	55	70	71	72	74	75	76	77	79	80	82	89	90	91	92	93	94	95	96	97	98	99	100	101	102	103	104	105	106	107	108	109
C2MJK7_BACCE	18	19	20	34	36	37	38	39	40	41	42	43	44	45	52	53	54	55	70	71	72	74	75	76	77	79	80	82	89	90	91	92	93	94	95	96	97	98	99	100	101	102	103	104	105	106	107	108	109
B7HJ82_BACC4	18	19	20	34	36	37	38	39	40	41	42	43	44	45	52	53	54	55	70	71	72	74	75	76	77	79	80	82	89	90	91	92	93	94	95	96	97	98	99	100	101	102	103	104	105	106	107	108	109
C6ACK7_BARGA	23	24	25	44	46	47	48	49	50	51	52	53	54	55	62	63	64	65	91	92	93	95	96	97	98	100	101	103	110	111	112	113	114	115	116	117	118	119	120	121	122	123	124	125	126	127	128	129	130
A1US44_BARBK	23	24	25	44	46	47	48	49	50	51	52	53	54	55	62	63	64	65	91	92	93	95	96	97	98	100	101	103	110	111	112	113	114	115	116	117	118	119	120	121	122	123	124	125	126	127	128	129	130
A4W8T3_ENT38	15	16	17	31	33	34	35	36	37	38	39	40	41	42	49	50	51	52	70	71	72	74	75	76	77	79	80	82	89	90	91	92	93	94	95	96	97	98	99	100	101	102	103	104	105	106	107	108	109
C2PDV3_BACCE	18	19	20	34	36	37	38	39	40	41	42	43	44	45	52	53	54	55	70	71	72	74	75	76	77	79	80	82	89	90	91	92	93	94	95	96	97	98	99	100	101	102	103	104	105	106	107	108	109
C5CMH5_VARPS	33	34	35	49	51	52	53	54	55	56	57	58	59	60	67	68	69	70	93	94	95	97	98	99	100	102	103	105	112	113	114	115	116	117	118	119	120	121	122	123	124	125	126	127	128	129	130	131	132
C2NXN0_BACCE	18	19	20	34	36	37	38	39	40	41	42	43	44	45	52	53	54	55	70	71	72	74	75	76	77	79	80	82	89	90	91	92	93	94	95	96	97	98	99	100	101	102	103	104	105	106	107	108	109
C2SZY9_BACCE	18	19	20	34	36	37	38	39	40	41	42	43	44	45	52	53	54	55	70	71	72	74	75	76	77	79	80	82	89	90	91	92	93	94	95	96	97	98	99	100	101	102	103	104	105	106	107	108	109
C2MZN9_BACCE	18	19	20	34	36	37	38	39	40	41	42	43	44	45	52	53	54	55	70	71	72	74	75	76	77	79	80	82	89	90	91	92	93	94	95	96	97	98	99	100	101	102	103	104	105	106	107	108	109
C1ER82_BACC3	18	19	20	34	36	37	38	39	40	41	42	43	44	45	52	53	54	55	70	71	72	74	75	76	77	79	80	82	89	90	91	92	93	94	95	96	97	98	99	100	101	102	103	104	105	106	107	108	109
C6CJH1_DICZE	15	16	17	31	33	34	35	36	37	38	39	40	41	42	49	50	51	52	70	71	72	74	75	76	77	79	80	82	89	90	91	92	93	94	95	96	97	98	99	100	101	102	103	104	105	106	107	108	109
MSBA_PHOLL	14	15	16	30	32	33	34	35	36	37	38	39	40	41	48	49	50	51	69	70	71	73	74	75	76	78	79	81	88	89	90	91	92	93	94	95	96	97	98	99	100	101	102	103	104	105	106	107	108
A5FZZ4_ACICJ	3	4	5	24	26	27	28	29	30	31	32	33	34	35	42	43	44	45	64	65	66	68	69	70	71	73	74	76	83	84	85	86	87	88	89	90	91	92	93	94	95	96	97	98	99	100	101	102	103
C5S6Q9_CHRVI	28	29	30	44	46	47	48	49	50	51	52	53	54	55	62	63	64	65	85	86	87	89	90	91	92	94	95	97	104	105	106	107	108	109	110	111	112	113	114	115	116	117	118	119	120	121	122	123	124
A1JPD7_YERE8	9	10	11	30	32	33	34	35	36	37	38	39	40	41	48	49	50	51	71	72	73	75	76	77	78	80	81	83	90	91	92	93	94	95	96	97	98	99	100	101	102	103	104	105	106	107	108	109	110
Q139D0_RHOPS	33	34	35	54	56	57	58	59	60	61	62	63	64	65	72	73	74	75	105	106	107	109	110	111	112	114	115	117	124	125	126	127	128	129	130	131	132	133	134	135	136	137	138	139	140	141	142	143	144
Q3ST96_NITWN	31	32	33	52	54	55	56	57	58	59	60	61	62	63	70	71	72	73	103	104	105	107	108	109	110	112	113	115	122	123	124	125	126	127	128	129	130	131	132	133	134	135	136	137	138	139	140	141	142
Q739U8_BACC1	18	19	20	34	36	37	38	39	40	41	42	43	44	45	52	53	54	55	70	71	72	74	75	76	77	79	80	82	89	90	91	92	93	94	95	96	97	98	99	100	101	102	103	104	105	106	107	108	109
B8GS64_THISH	21	22	23	37	39	40	41	42	43	44	45	46	47	48	55	56	57	58	83	84	85	87	88	89	90	92	93	95	102	103	104	105	106	107	108	109	110	111	112	113	114	115	116	117	118	119	120	121	122
C4U5P3_YERAL	15	16	17	31	33	34	35	36	37	38	39	40	41	42	49	50	51	52	70	71	72	74	75	76	77	79	80	82	89	90	91	92	93	94	95	96	97	98	99	100	101	102	103	104	105	106	107	108	109
C2Y9H4_BACCE	18	19	20	34	36	37	38	39	40	41	42	43	44	45	52	53	54	55	70	71	72	74	75	76	77	79	80	82	89	90	91	92	93	94	95	96	97	98	99	100	101	102	103	104	105	106	107	108	109
C4IPB0_BRUAB	20	21	22	41	43	44	45	46	47	48	49	50	51	52	59	60	61	62	88	89	90	92	93	94	95	97	98	100	107	108	109	110	111	112	113	114	115	116	117	118	119	120	121	122	123	124	125	126	127
B2S9U2_BRUA1	20	21	22	41	43	44	45	46	47	48	49	50	51	52	59	60	61	62	88	89	90	92	93	94	95	97	98	100	107	108	109	110	111	112	113	114	115	116	117	118	119	120	121	122	123	124	125	126	127
Q57ES5_BRUAB	20	21	22	41	43	44	45	46	47	48	49	50	51	52	59	60	61	62	88	89	90	92	93	94	95	97	98	100	107	108	109	110	111	112	113	114	115	116	117	118	119	120	121	122	123	124	125	126	127
Q2YMI1_BRUA2	20	21	22	41	43	44	45	46	47	48	49	50	51	52	59	60	61	62	88	89	90	92	93	94	95	97	98	100	107	108	109	110	111	112	113	114	115	116	117	118	119	120	121	122	123	124	125	126	127
A1JMJ7_YERE8	15	16	17	31	33	34	35	36	37	38	39	40	41	42	49	50	51	52	70	71	72	74	75	76	77	79	80	82	89	90	91	92	93	94	95	96	97	98	99	100	101	102	103	104	105	106	107	108	109
C3HZF7_BACTU	18	19	20	34	36	37	38	39	40	41	42	43	44	45	52	53	54	55	70	71	72	74	75	76	77	79	80	82	89	90	91	92	93	94	95	96	97	98	99	100	101	102	103	104	105	106	107	108	109
C2YQG0_BACCE	18	19	20	34	36	37	38	39	40	41	42	43	44	45	52	53	54	55	70	71	72	74	75	76	77	79	80	82	89	90	91	92	93	94	95	96	97	98	99	100	101	102	103	104	105	106	107	108	109
B8ING0_METNO	22	23	24	43	45	46	47	48	49	50	51	52	53	54	61	62	63	64	92	93	94	96	97	98	99	101	102	104	111	112	113	114	115	116	117	118	119	120	121	122	123	124	125	126	127	128	129	130	131
A0L130_SHESA	21	22	23	37	39	40	41	42	43	44	45	46	47	48	55	56	57	58	79	80	81	83	84	85	86	88	89	91	98	99	100	101	102	103	104	105	106	107	108	109	110	111	112	113	114	115	116	117	118
B9T3V9_RICCO	117	118	119	138	140	141	142	143	144	145	146	147	148	149	156	157	158	159	195	196	197	199	200	201	202	204	205	207	214	215	216	217	218	219	220	221	222	223	224	225	226	227	228	229	230	231	232	233	234
B2Q1M6_PROST	14	15	16	30	32	33	34	35	36	37	38	39	40	41	48	49	50	51	69	70	71	73	74	75	76	78	79	81	88	89	90	91	92	93	94	95	96	97	98	99	100	101	102	103	104	105	106	107	108
B5URZ6_BACCE	18	19	20	34	36	37	38	39	40	41	42	43	44	45	52	53	54	55	70	71	72	74	75	76	77	79	80	82	89	90	91	92	93	94	95	96	97	98	99	100	101	102	103	104	105	106	107	108	109
Q8EIT1_SHEON	21	22	23	37	39	40	41	42	43	44	45	46	47	48	55	56	57	58	79	80	81	83	84	85	86	88	89	91	98	99	100	101	102	103	104	105	106	107	108	109	110	111	112	113	114	115	116	117	118
C2RLW2_BACCE	18	19	20	34	36	37	38	39	40	41	42	43	44	45	52	53	54	55	70	71	72	74	75	76	77	79	80	82	89	90	91	92	93	94	95	96	97	98	99	100	101	102	103	104	105	106	107	108	109
C3FJ00_BACTB	18	19	20	34	36	37	38	39	40	41	42	43	44	45	52	53	54	55	70	71	72	74	75	76	77	79	80	82	89	90	91	92	93	94	95	96	97	98	99	100	101	102	103	104	105	106	107	108	109
C3D0H0_BACTU	18	19	20	34	36	37	38	39	40	41	42	43	44	45	52	53	54	55	70	71	72	74	75	76	77	79	80	82	89	90	91	92	93	94	95	96	97	98	99	100	101	102	103	104	105	106	107	108	109
C3CHL4_BACTU	18	19	20	34	36	37	38	39	40	41	42	43	44	45	52	53	54	55	70	71	72	74	75	76	77	79	80	82	89	90	91	92	93	94	95	96	97	98	99	100	101	102	103	104	105	106	107	108	109
C4S1X6_YERBE	15	16	17	31	33	34	35	36	37	38	39	40	41	42	49	50	51	52	70	71	72	74	75	76	77	79	80	82	89	90	91	92	93	94	95	96	97	98	99	100	101	102	103	104	105	106	107	108	109
B2VC74_ERWT9	15	16	17	31	33	34	35	36	37	38	39	40	41	42	49	50	51	52	70	71	72	74	75	76	77	79	80	82	89	90	91	92	93	94	95	96	97	98	99	100	101	102	103	104	105	106	107	108	109
A9W970_METEP	44	45	46	65	67	68	69	70	71	72	73	74	75	76	83	84	85	86	120	121	122	124	125	126	127	129	130	132	139	140	141	142	143	144	145	146	147	148	149	150	151	152	153	154	155	156	157	158	159
A4YWZ7_BRASO	30	31	32	51	53	54	55	56	57	58	59	60	61	62	69	70	71	72	102	103	104	106	107	108	109	111	112	114	121	122	123	124	125	126	127	128	129	130	131	132	133	134	135	136	137	138	139	140	141
B1KFW5_SHEWM	21	22	23	37	39	40	41	42	43	44	45	46	47	48	55	56	57	58	79	80	81	83	84	85	86	88	89	91	98	99	100	101	102	103	104	105	106	107	108	109	110	111	112	113	114	115	116	117	118
A8AIG7_CITK8	15	16	17	31	33	34	35	36	37	38	39	40	41	42	49	50	51	52	70	71	72	74	75	76	77	79	80	82	89	90	91	92	93	94	95	96	97	98	99	100	101	102	103	104	105	106	107	108	109
B7KVN5_METC4	44	45	46	65	67	68	69	70	71	72	73	74	75	76	83	84	85	86	121	122	123	125	126	127	128	130	131	133	140	141	142	143	144	145	146	147	148	149	150	151	152	153	154	155	156	157	158	159	160
A7Z2N6_BACA2	6	7	8	22	24	25	26	27	28	29	30	31	32	33	40	41	42	43	67	68	69	71	72	73	74	76	77	79	86	87	88	89	90	91	92	93	94	95	96	97	98	99	100	101	102	103	104	105	106
C6ATJ4_RHILS	18	19	20	39	41	42	43	44	45	46	47	48	49	50	57	58	59	60	86	87	88	90	91	92	93	95	96	98	105	106	107	108	109	110	111	112	113	114	115	116	117	118	119	120	121	122	123	124	125
B6FAF3_9ENTR	15	16	17	31	33	34	35	36	37	38	39	40	41	42	49	50	51	52	70	71	72	74	75	76	77	79	80	82	89	90	91	92	93	94	95	96	97	98	99	100	101	102	103	104	105	106	107	108	109
C5SPR0_9CAUL	20	21	22	41	43	44	45	46	47	48	49	50	51	52	59	60	61	62	90	91	92	94	95	96	97	99	100	102	109	110	111	112	113	114	115	116	117	118	119	120	121	122	123	124	125	126	127	128	129
Q8D7H4_VIBVU	24	25	26	27	29	30	31	32	33	34	35	36	37	38	48	49	50	51	69	70	71	73	74	75	76	77	78	80	88	89	90	91	92	93	94	95	96	97	98	99	100	101	102	103	104	105	106	107	108
A9IRR3_BART1	23	24	25	44	46	47	48	49	50	51	52	53	54	55	62	63	64	65	91	92	93	95	96	97	98	100	101	103	110	111	112	113	114	115	116	117	118	119	120	121	122	123	124	125	126	127	128	129	130
B6HR29_PENCW	169	170	171	172	174	175	176	177	178	179	180	181	182	183	193	194	195	196	221	222	223	225	226	227	228	229	230	232	240	241	242	243	244	245	246	247	248	249	250	251	252	253	254	255	256	257	258	259	260
C2QAV1_BACCE	18	19	20	34	36	37	38	39	40	41	42	43	44	45	52	53	54	55	70	71	72	74	75	76	77	79	80	82	89	90	91	92	93	94	95	96	97	98	99	100	101	102	103	104	105	106	107	108	109
C4SXI9_YERIN	9	10	11	30	32	33	34	35	36	37	38	39	40	41	48	49	50	51	71	72	73	75	76	77	78	80	81	83	90	91	92	93	94	95	96	97	98	99	100	101	102	103	104	105	106	107	108	109	110
C2UCN4_BACCE	18	19	20	34	36	37	38	39	40	41	42	43	44	45	52	53	54	55	70	71	72	74	75	76	77	79	80	82	89	90	91	92	93	94	95	96	97	98	99	100	101	102	103	104	105	106	107	108	109
C3GZS6_BACTU	18	19	20	34	36	37	38	39	40	41	42	43	44	45	52	53	54	55	70	71	72	74	75	76	77	79	80	82	89	90	91	92	93	94	95	96	97	98	99	100	101	102	103	104	105	106	107	108	109
C7CA35_METEX	44	45	46	65	67	68	69	70	71	72	73	74	75	76	83	84	85	86	121	122	123	125	126	127	128	130	131	133	140	141	142	143	144	145	146	147	148	149	150	151	152	153	154	155	156	157	158	159	160
C5AV12_METEA	44	45	46	65	67	68	69	70	71	72	73	74	75	76	83	84	85	86	121	122	123	125	126	127	128	130	131	133	140	141	142	143	144	145	146	147	148	149	150	151	152	153	154	155	156	157	158	159	160
Q2BDL9_9BACI	19	20	21	35	37	38	39	40	41	42	43	44	45	46	53	54	55	56	71	72	73	75	76	77	78	80	81	83	90	91	92	93	94	95	96	97	98	99	100	101	102	103	104	105	106	107	108	109	110
Q1QN83_NITHX	31	32	33	52	54	55	56	57	58	59	60	61	62	63	70	71	72	73	103	104	105	107	108	109	110	112	113	115	122	123	124	125	126	127	128	129	130	131	132	133	134	135	136	137	138	139	140	141	142
C2R701_BACCE	18	19	20	34	36	37	38	39	40	41	42	43	44	45	52	53	54	55	70	71	72	74	75	76	77	79	80	82	89	90	91	92	93	94	95	96	97	98	99	100	101	102	103	104	105	106	107	108	109
A6AYB2_VIBPA	24	25	26	27	29	30	31	32	33	34	35	36	37	38	48	49	50	51	69	70	71	73	74	75	76	77	78	80	88	89	90	91	92	93	94	95	96	97	98	99	100	101	102	103	104	105	106	107	108
C4SRD8_YERFR	15	16	17	31	33	34	35	36	37	38	39	40	41	42	49	50	51	52	70	71	72	74	75	76	77	79	80	82	89	90	91	92	93	94	95	96	97	98	99	100	101	102	103	104	105	106	107	108	109
A8P401_COPC7	49	50	51	70	72	73	74	75	76	77	78	79	80	81	88	89	90	91	114	115	116	118	119	120	121	123	124	126	133	134	135	136	137	138	139	140	141	142	143	144	145	146	147	148	149	150	151	152	153
Q0HEU5_SHESM	21	22	23	37	39	40	41	42	43	44	45	46	47	48	55	56	57	58	79	80	81	83	84	85	86	88	89	91	98	99	100	101	102	103	104	105	106	107	108	109	110	111	112	113	114	115	116	117	118
Q28QA1_JANSC	41	42	43	62	64	65	66	67	68	69	70	71	72	73	80	81	82	83	107	108	109	111	112	113	114	116	117	119	126	127	128	129	130	131	132	133	134	135	136	137	138	139	140	141	142	143	144	145	146
A3JPR9_9RHOB	24	25	26	45	47	48	49	50	51	52	53	54	55	56	63	64	65	66	90	91	92	94	95	96	97	99	100	102	109	110	111	112	113	114	115	116	117	118	119	120	121	122	123	124	125	126	127	128	129
C2VAX3_BACCE	18	19	20	34	36	37	38	39	40	41	42	43	44	45	52	53	54	55	70	71	72	74	75	76	77	79	80	82	89	90	91	92	93	94	95	96	97	98	99	100	101	102	103	104	105	106	107	108	109
C2Z6P5_BACCE	18	19	20	34	36	37	38	39	40	41	42	43	44	45	52	53	54	55	70	71	72	74	75	76	77	79	80	82	89	90	91	92	93	94	95	96	97	98	99	100	101	102	103	104	105	106	107	108	109
C2ZND4_BACCE	18	19	20	34	36	37	38	39	40	41	42	43	44	45	52	53	54	55	70	71	72	74	75	76	77	79	80	82	89	90	91	92	93	94	95	96	97	98	99	100	101	102	103	104	105	106	107	108	109
C4S8M2_YERMO	15	16	17	31	33	34	35	36	37	38	39	40	41	42	49	50	51	52	70	71	72	74	75	76	77	79	80	82	89	90	91	92	93	94	95	96	97	98	99	100	101	102	103	104	105	106	107	108	109
C6W009_9SPHI	49	50	51	52	54	55	56	57	58	59	60	61	62	63	73	74	75	76	93	94	95	97	98	99	100	101	102	104	112	113	114	115	116	117	118	119	120	121	122	123	124	125	126	127	128	129	130	131	132
Q89NP3_BRAJA	31	32	33	52	54	55	56	57	58	59	60	61	62	63	70	71	72	73	103	104	105	107	108	109	110	112	113	115	122	123	124	125	126	127	128	129	130	131	132	133	134	135	136	137	138	139	140	141	142
AB25B_ARATH	126	127	128	147	149	150	151	152	153	154	155	156	157	158	165	166	167	168	204	205	206	208	209	210	211	213	214	216	223	224	225	226	227	228	229	230	231	232	233	234	235	236	237	238	239	240	241	242	243
Q1YTE7_9GAMM	20	21	22	36	38	39	40	41	42	43	44	45	46	47	54	55	56	57	85	86	87	89	90	91	92	94	95	97	104	105	106	107	108	109	110	111	112	113	114	115	116	117	118	119	120	121	122	123	124
A8H0S9_SHEPA	21	22	23	37	39	40	41	42	43	44	45	46	47	48	55	56	57	58	79	80	81	83	84	85	86	88	89	91	98	99	100	101	102	103	104	105	106	107	108	109	110	111	112	113	114	115	116	117	118
Q1MJ31_RHIL3	18	19	20	39	41	42	43	44	45	46	47	48	49	50	57	58	59	60	86	87	88	90	91	92	93	95	96	98	105	106	107	108	109	110	111	112	113	114	115	116	117	118	119	120	121	122	123	124	125
C2SIV6_BACCE	18	19	20	34	36	37	38	39	40	41	42	43	44	45	52	53	54	55	70	71	72	74	75	76	77	79	80	82	89	90	91	92	93	94	95	96	97	98	99	100	101	102	103	104	105	106	107	108	109
C2XSU8_BACCE	18	19	20	34	36	37	38	39	40	41	42	43	44	45	52	53	54	55	70	71	72	74	75	76	77	79	80	82	89	90	91	92	93	94	95	96	97	98	99	100	101	102	103	104	105	106	107	108	109
A9VQS1_BACWK	18	19	20	34	36	37	38	39	40	41	42	43	44	45	52	53	54	55	70	71	72	74	75	76	77	79	80	82	89	90	91	92	93	94	95	96	97	98	99	100	101	102	103	104	105	106	107	108	109
C3A4S5_BACMY	18	19	20	34	36	37	38	39	40	41	42	43	44	45	52	53	54	55	70	71	72	74	75	76	77	79	80	82	89	90	91	92	93	94	95	96	97	98	99	100	101	102	103	104	105	106	107	108	109
Q6G071_BARQU	23	24	25	44	46	47	48	49	50	51	52	53	54	55	62	63	64	65	91	92	93	95	96	97	98	100	101	103	110	111	112	113	114	115	116	117	118	119	120	121	122	123	124	125	126	127	128	129	130
Q0HZ55_SHESR	21	22	23	37	39	40	41	42	43	44	45	46	47	48	55	56	57	58	79	80	81	83	84	85	86	88	89	91	98	99	100	101	102	103	104	105	106	107	108	109	110	111	112	113	114	115	116	117	118
Q7MEI3_VIBVY	24	25	26	27	29	30	31	32	33	34	35	36	37	38	48	49	50	51	69	70	71	73	74	75	76	77	78	80	88	89	90	91	92	93	94	95	96	97	98	99	100	101	102	103	104	105	106	107	108
C2TW70_BACCE	18	19	20	34	36	37	38	39	40	41	42	43	44	45	52	53	54	55	70	71	72	74	75	76	77	79	80	82	89	90	91	92	93	94	95	96	97	98	99	100	101	102	103	104	105	106	107	108	109
Q6VTH1_CHLRE	256	257	258	280	282	283	284	285	286	287	288	289	290	291	298	299	300	301	369	370	371	373	374	375	376	378	379	381	388	389	390	391	392	393	394	395	396	397	398	399	400	401	402	403	404	405	406	407	408
O18227_CAEEL	55	56	57	58	60	61	62	63	64	65	66	67	68	69	79	80	81	82	99	100	101	103	104	105	106	108	109	111	119	120	121	122	123	124	125	126	127	128	129	130	131	132	133	134	135	136	137	138	139
TAP1_RAT	162	163	164	165	167	168	169	170	171	172	173	174	175	176	186	187	188	189	206	207	208	210	211	212	213	215	216	218	226	227	228	229	230	231	232	233	234	235	236	237	238	239	240	241	242	243	244	245	246
Q0CZZ3_ASPTN	174	175	176	177	179	180	181	182	183	184	185	186	187	188	198	199	200	201	227	228	229	231	232	233	234	235	236	238	246	247	248	249	250	251	252	253	254	255	256	257	258	259	260	261	262	263	264	265	266
A3WWD3_9BRAD	45	46	47	66	68	69	70	71	72	73	74	75	76	77	84	85	86	87	117	118	119	121	122	123	124	126	127	129	136	137	138	139	140	141	142	143	144	145	146	147	148	149	150	151	152	153	154	155	156
B8EB71_SHEB2	21	22	23	37	39	40	41	42	43	44	45	46	47	48	55	56	57	58	79	80	81	83	84	85	86	88	89	91	98	99	100	101	102	103	104	105	106	107	108	109	110	111	112	113	114	115	116	117	118
B7IT73_BACC2	18	19	20	34	36	37	38	39	40	41	42	43	44	45	52	53	54	55	70	71	72	74	75	76	77	79	80	82	89	90	91	92	93	94	95	96	97	98	99	100	101	102	103	104	105	106	107	108	109
C3II97_BACTU	18	19	20	34	36	37	38	39	40	41	42	43	44	45	52	53	54	55	70	71	72	74	75	76	77	79	80	82	89	90	91	92	93	94	95	96	97	98	99	100	101	102	103	104	105	106	107	108	109
A9L357_SHEB9	21	22	23	37	39	40	41	42	43	44	45	46	47	48	55	56	57	58	79	80	81	83	84	85	86	88	89	91	98	99	100	101	102	103	104	105	106	107	108	109	110	111	112	113	114	115	116	117	118
A3D0R5_SHEB5	21	22	23	37	39	40	41	42	43	44	45	46	47	48	55	56	57	58	79	80	81	83	84	85	86	88	89	91	98	99	100	101	102	103	104	105	106	107	108	109	110	111	112	113	114	115	116	117	118
MDL1_YEAST	101	102	103	104	106	107	108	109	110	111	112	113	114	115	125	126	127	128	158	159	160	162	163	164	165	166	167	169	177	178	179	180	181	182	183	184	185	186	187	188	189	190	191	192	193	194	195	196	197
A8GCH6_SERP5	15	16	17	31	33	34	35	36	37	38	39	40	41	42	49	50	51	52	70	71	72	74	75	76	77	79	80	82	89	90	91	92	93	94	95	96	97	98	99	100	101	102	103	104	105	106	107	108	109
Q9KEB2_BACHD	9	10	11	25	27	28	29	30	31	32	33	34	35	36	43	44	45	46	71	72	73	75	76	77	78	80	81	83	90	91	92	93	94	95	96	97	98	99	100	101	102	103	104	105	106	107	108	109	110
Q6G5G7_BARHE	23	24	25	44	46	47	48	49	50	51	52	53	54	55	62	63	64	65	91	92	93	95	96	97	98	100	101	103	110	111	112	113	114	115	116	117	118	119	120	121	122	123	124	125	126	127	128	129	130
P97559_RAT	162	163	164	165	167	168	169	170	171	172	173	174	175	176	186	187	188	189	206	207	208	210	211	212	213	215	216	218	226	227	228	229	230	231	232	233	234	235	236	237	238	239	240	241	242	243	244	245	246
A5V7K6_SPHWW	22	23	24	43	45	46	47	48	49	50	51	52	53	54	61	62	63	64	84	85	86	88	89	90	91	93	94	96	103	104	105	106	107	108	109	110	111	112	113	114	115	116	117	118	119	120	121	122	123
Q65M89_BACLD	6	7	8	22	24	25	26	27	28	29	30	31	32	33	40	41	42	43	67	68	69	71	72	73	74	76	77	79	86	87	88	89	90	91	92	93	94	95	96	97	98	99	100	101	102	103	104	105	106
C6DFA1_PECCP	30	31	32	46	48	49	50	51	52	53	54	55	56	57	64	65	66	67	85	86	87	89	90	91	92	94	95	97	104	105	106	107	108	109	110	111	112	113	114	115	116	117	118	119	120	121	122	123	124
B3RH79_YEAS1	101	102	103	104	106	107	108	109	110	111	112	113	114	115	125	126	127	128	158	159	160	162	163	164	165	166	167	169	177	178	179	180	181	182	183	184	185	186	187	188	189	190	191	192	193	194	195	196	197
C6NEH0_9ENTR	30	31	32	46	48	49	50	51	52	53	54	55	56	57	64	65	66	67	85	86	87	89	90	91	92	94	95	97	104	105	106	107	108	109	110	111	112	113	114	115	116	117	118	119	120	121	122	123	124
C2PUU7_BACCE	18	19	20	34	36	37	38	39	40	41	42	43	44	45	52	53	54	55	70	71	72	74	75	76	77	79	80	82	89	90	91	92	93	94	95	96	97	98	99	100	101	102	103	104	105	106	107	108	109
C3DIN5_BACTS	18	19	20	34	36	37	38	39	40	41	42	43	44	45	52	53	54	55	70	71	72	74	75	76	77	79	80	82	89	90	91	92	93	94	95	96	97	98	99	100	101	102	103	104	105	106	107	108	109
C4UF73_YERRU	15	16	17	31	33	34	35	36	37	38	39	40	41	42	49	50	51	52	70	71	72	74	75	76	77	79	80	82	89	90	91	92	93	94	95	96	97	98	99	100	101	102	103	104	105	106	107	108	109
A1TWJ8_MARAV	22	23	24	38	40	41	42	43	44	45	46	47	48	49	56	57	58	59	81	82	83	85	86	87	88	90	91	93	100	101	102	103	104	105	106	107	108	109	110	111	112	113	114	115	116	117	118	119	120
Q8T9W2_DICDI	123	124	125	144	146	147	148	149	150	151	152	153	154	155	162	163	164	165	185	186	187	189	190	191	192	194	195	197	204	205	206	207	208	209	210	211	212	213	214	215	216	217	218	219	220	221	222	223	224
P97560_RAT	162	163	164	165	167	168	169	170	171	172	173	174	175	176	186	187	188	189	206	207	208	210	211	212	213	215	216	218	226	227	228	229	230	231	232	233	234	235	236	237	238	239	240	241	242	243	244	245	246
A5KXP5_9GAMM	44	45	46	47	49	50	51	52	53	54	55	56	57	58	68	69	70	71	89	90	91	93	94	95	96	97	98	100	108	109	110	111	112	113	114	115	116	117	118	119	120	121	122	123	124	125	126	127	128
A7K2Q7_9VIBR	24	25	26	27	29	30	31	32	33	34	35	36	37	38	48	49	50	51	69	70	71	73	74	75	76	77	78	80	88	89	90	91	92	93	94	95	96	97	98	99	100	101	102	103	104	105	106	107	108
A3I8M7_9BACI	19	20	21	35	37	38	39	40	41	42	43	44	45	46	53	54	55	56	71	72	73	75	76	77	78	80	81	83	90	91	92	93	94	95	96	97	98	99	100	101	102	103	104	105	106	107	108	109	110
A1RFW1_SHESW	21	22	23	37	39	40	41	42	43	44	45	46	47	48	55	56	57	58	79	80	81	83	84	85	86	88	89	91	98	99	100	101	102	103	104	105	106	107	108	109	110	111	112	113	114	115	116	117	118
MSBA_ERWCT	15	16	17	31	33	34	35	36	37	38	39	40	41	42	49	50	51	52	70	71	72	74	75	76	77	79	80	82	89	90	91	92	93	94	95	96	97	98	99	100	101	102	103	104	105	106	107	108	109
B8EMY7_METSB	47	48	49	68	70	71	72	73	74	75	76	77	78	79	86	87	88	89	113	114	115	117	118	119	120	122	123	125	132	133	134	135	136	137	138	139	140	141	142	143	144	145	146	147	148	149	150	151	152
C2W740_BACCE	18	19	20	34	36	37	38	39	40	41	42	43	44	45	52	53	54	55	70	71	72	74	75	76	77	79	80	82	89	90	91	92	93	94	95	96	97	98	99	100	101	102	103	104	105	106	107	108	109
A4YAG5_SHEPC	21	22	23	37	39	40	41	42	43	44	45	46	47	48	55	56	57	58	79	80	81	83	84	85	86	88	89	91	98	99	100	101	102	103	104	105	106	107	108	109	110	111	112	113	114	115	116	117	118
Q0F8L5_9RHOB	31	32	33	52	54	55	56	57	58	59	60	61	62	63	70	71	72	73	99	100	101	103	104	105	106	108	109	111	118	119	120	121	122	123	124	125	126	127	128	129	130	131	132	133	134	135	136	137	138
C4SZR7_YERIN	15	16	17	31	33	34	35	36	37	38	39	40	41	42	49	50	51	52	70	71	72	74	75	76	77	79	80	82	89	90	91	92	93	94	95	96	97	98	99	100	101	102	103	104	105	106	107	108	109
A9D724_9GAMM	21	22	23	37	39	40	41	42	43	44	45	46	47	48	55	56	57	58	79	80	81	83	84	85	86	88	89	91	98	99	100	101	102	103	104	105	106	107	108	109	110	111	112	113	114	115	116	117	118
A2QJH1_ASPNC	175	176	177	178	180	181	182	183	184	185	186	187	188	189	199	200	201	202	230	231	232	234	235	236	237	238	239	241	249	250	251	252	253	254	255	256	257	258	259	260	261	262	263	264	265	266	267	268	269
MSBA_SODGM	15	16	17	31	33	34	35	36	37	38	39	40	41	42	49	50	51	52	70	71	72	74	75	76	77	79	80	82	89	90	91	92	93	94	95	96	97	98	99	100	101	102	103	104	105	106	107	108	109
A7A178_YEAS7	101	102	103	104	106	107	108	109	110	111	112	113	114	115	125	126	127	128	158	159	160	162	163	164	165	166	167	169	177	178	179	180	181	182	183	184	185	186	187	188	189	190	191	192	193	194	195	196	197
C0S708_PARBP	178	179	180	181	183	184	185	186	187	188	189	190	191	192	202	203	204	205	230	231	232	234	235	236	237	238	239	241	249	250	251	252	253	254	255	256	257	258	259	260	261	262	263	264	265	266	267	268	269
B1LYD0_METRJ	32	33	34	35	37	38	39	40	41	42	43	44	45	46	56	57	58	59	77	78	79	81	82	83	84	85	86	88	96	97	98	99	100	101	102	103	104	105	106	107	108	109	110	111	112	113	114	115	116
A7IN13_XANP2	27	28	29	48	50	51	52	53	54	55	56	57	58	59	66	67	68	69	102	103	104	106	107	108	109	111	112	114	121	122	123	124	125	126	127	128	129	130	131	132	133	134	135	136	137	138	139	140	141
A6WSN8_SHEB8	21	22	23	37	39	40	41	42	43	44	45	46	47	48	55	56	57	58	79	80	81	83	84	85	86	88	89	91	98	99	100	101	102	103	104	105	106	107	108	109	110	111	112	113	114	115	116	117	118
C5P398_COCPO	179	180	181	182	184	185	186	187	188	189	190	191	192	193	203	204	205	206	230	231	232	234	235	236	237	238	239	241	249	250	251	252	253	254	255	256	257	258	259	260	261	262	263	264	265	266	267	268	269
B0U7G4_METS4	20	21	22	41	43	44	45	46	47	48	49	50	51	52	59	60	61	62	90	91	92	94	95	96	97	99	100	102	109	110	111	112	113	114	115	116	117	118	119	120	121	122	123	124	125	126	127	128	129
A8FB85_BACP2	6	7	8	22	24	25	26	27	28	29	30	31	32	33	40	41	42	43	67	68	69	71	72	73	74	76	77	79	86	87	88	89	90	91	92	93	94	95	96	97	98	99	100	101	102	103	104	105	106
Q1E4T9_COCIM	179	180	181	182	184	185	186	187	188	189	190	191	192	193	203	204	205	206	230	231	232	234	235	236	237	238	239	241	249	250	251	252	253	254	255	256	257	258	259	260	261	262	263	264	265	266	267	268	269
C2UU54_BACCE	18	19	20	34	36	37	38	39	40	41	42	43	44	45	52	53	54	55	70	71	72	74	75	76	77	79	80	82	89	90	91	92	93	94	95	96	97	98	99	100	101	102	103	104	105	106	107	108	109
B9YYN9_9NEIS	15	16	17	31	33	34	35	36	37	38	39	40	41	42	49	50	51	52	70	71	72	74	75	76	77	79	80	82	89	90	91	92	93	94	95	96	97	98	99	100	101	102	103	104	105	106	107	108	109
Q8NIW1_NEUCR	183	184	185	186	188	189	190	191	192	193	194	195	196	197	207	208	209	210	234	235	236	238	239	240	241	242	243	245	253	254	255	256	257	258	259	260	261	262	263	264	265	266	267	268	269	270	271	272	273
P97949_RAT	162	163	164	165	167	168	169	170	171	172	173	174	175	176	186	187	188	189	206	207	208	210	211	212	213	215	216	218	226	227	228	229	230	231	232	233	234	235	236	237	238	239	240	241	242	243	244	245	246
B6QIA9_PENMQ	167	168	169	170	172	173	174	175	176	177	178	179	180	181	191	192	193	194	217	218	219	221	222	223	224	225	226	228	236	237	238	239	240	241	242	243	244	245	246	247	248	249	250	251	252	253	254	255	256
A6ANR0_VIBHA	24	25	26	27	29	30	31	32	33	34	35	36	37	38	48	49	50	51	69	70	71	73	74	75	76	77	78	80	88	89	90	91	92	93	94	95	96	97	98	99	100	101	102	103	104	105	106	107	108
B6X7A4_9ENTR	14	15	16	30	32	33	34	35	36	37	38	39	40	41	48	49	50	51	69	70	71	73	74	75	76	78	79	81	88	89	90	91	92	93	94	95	96	97	98	99	100	101	102	103	104	105	106	107	108
A9DB80_9RHIZ	19	20	21	40	42	43	44	45	46	47	48	49	50	51	58	59	60	61	87	88	89	91	92	93	94	96	97	99	106	107	108	109	110	111	112	113	114	115	116	117	118	119	120	121	122	123	124	125	126
B5ZW98_RHILW	18	19	20	39	41	42	43	44	45	46	47	48	49	50	57	58	59	60	86	87	88	90	91	92	93	95	96	98	105	106	107	108	109	110	111	112	113	114	115	116	117	118	119	120	121	122	123	124	125
A7N6V9_VIBHB	24	25	26	27	29	30	31	32	33	34	35	36	37	38	48	49	50	51	69	70	71	73	74	75	76	77	78	80	88	89	90	91	92	93	94	95	96	97	98	99	100	101	102	103	104	105	106	107	108
C5JVU0_AJEDS	178	179	180	181	183	184	185	186	187	188	189	190	191	192	202	203	204	205	230	231	232	234	235	236	237	238	239	241	249	250	251	252	253	254	255	256	257	258	259	260	261	262	263	264	265	266	267	268	269
C5GNT7_AJEDR	178	179	180	181	183	184	185	186	187	188	189	190	191	192	202	203	204	205	230	231	232	234	235	236	237	238	239	241	249	250	251	252	253	254	255	256	257	258	259	260	261	262	263	264	265	266	267	268	269
A6EY75_9ALTE	22	23	24	38	40	41	42	43	44	45	46	47	48	49	56	57	58	59	81	82	83	85	86	87	88	90	91	93	100	101	102	103	104	105	106	107	108	109	110	111	112	113	114	115	116	117	118	119	120
C4W9X8_STAWA	9	10	11	25	27	28	29	30	31	32	33	34	35	36	43	44	45	46	61	62	63	65	66	67	68	70	71	73	80	81	82	83	84	85	86	87	88	89	90	91	92	93	94	95	96	97	98	99	100
C0NY44_AJECG	178	179	180	181	183	184	185	186	187	188	189	190	191	192	202	203	204	205	230	231	232	234	235	236	237	238	239	241	249	250	251	252	253	254	255	256	257	258	259	260	261	262	263	264	265	266	267	268	269
B9I784_POPTR	159	160	161	180	182	183	184	185	186	187	188	189	190	191	198	199	200	201	237	238	239	241	242	243	244	246	247	249	256	257	258	259	260	261	262	263	264	265	266	267	268	269	270	271	272	273	274	275	276
P97561_RAT	162	163	164	165	167	168	169	170	171	172	173	174	175	176	186	187	188	189	206	207	208	210	211	212	213	215	216	218	226	227	228	229	230	231	232	233	234	235	236	237	238	239	240	241	242	243	244	245	246
C2LYT0_STAHO	9	10	11	25	27	28	29	30	31	32	33	34	35	36	43	44	45	46	61	62	63	65	66	67	68	70	71	73	80	81	82	83	84	85	86	87	88	89	90	91	92	93	94	95	96	97	98	99	100
A2UUL1_SHEPU	21	22	23	37	39	40	41	42	43	44	45	46	47	48	55	56	57	58	79	80	81	83	84	85	86	88	89	91	98	99	100	101	102	103	104	105	106	107	108	109	110	111	112	113	114	115	116	117	118
Q2KAB8_RHIEC	18	19	20	39	41	42	43	44	45	46	47	48	49	50	57	58	59	60	86	87	88	90	91	92	93	95	96	98	105	106	107	108	109	110	111	112	113	114	115	116	117	118	119	120	121	122	123	124	125
Q1N614_9GAMM	21	22	23	37	39	40	41	42	43	44	45	46	47	48	55	56	57	58	82	83	84	86	87	88	89	91	92	94	101	102	103	104	105	106	107	108	109	110	111	112	113	114	115	116	117	118	119	120	121
Q5NMC4_ZYMMO	18	19	20	39	41	42	43	44	45	46	47	48	49	50	57	58	59	60	80	81	82	84	85	86	87	89	90	92	99	100	101	102	103	104	105	106	107	108	109	110	111	112	113	114	115	116	117	118	119
A3QB77_SHELP	21	22	23	37	39	40	41	42	43	44	45	46	47	48	55	56	57	58	79	80	81	83	84	85	86	88	89	91	98	99	100	101	102	103	104	105	106	107	108	109	110	111	112	113	114	115	116	117	118
B9JC96_AGRRK	21	22	23	42	44	45	46	47	48	49	50	51	52	53	60	61	62	63	89	90	91	93	94	95	96	98	99	101	108	109	110	111	112	113	114	115	116	117	118	119	120	121	122	123	124	125	126	127	128
B4ANX1_BACPU	6	7	8	22	24	25	26	27	28	29	30	31	32	33	40	41	42	43	67	68	69	71	72	73	74	76	77	79	86	87	88	89	90	91	92	93	94	95	96	97	98	99	100	101	102	103	104	105	106
B3PUR1_RHIE6	18	19	20	39	41	42	43	44	45	46	47	48	49	50	57	58	59	60	86	87	88	90	91	92	93	95	96	98	105	106	107	108	109	110	111	112	113	114	115	116	117	118	119	120	121	122	123	124	125
LMRA_LACLA	26	27	28	42	44	45	46	47	48	49	50	51	52	53	60	61	62	63	77	78	79	81	82	83	84	86	87	89	96	97	98	99	100	101	102	103	104	105	106	107	108	109	110	111	112	113	114	115	116
YGAD_BACSU	6	7	8	22	24	25	26	27	28	29	30	31	32	33	40	41	42	43	67	68	69	71	72	73	74	76	77	79	86	87	88	89	90	91	92	93	94	95	96	97	98	99	100	101	102	103	104	105	106
C1G515_PARBD	178	179	180	181	183	184	185	186	187	188	189	190	191	192	202	203	204	205	230	231	232	234	235	236	237	238	239	241	249	250	251	252	253	254	255	256	257	258	259	260	261	262	263	264	265	266	267	268	269
Q1NXE5_9DELT	9	10	11	25	27	28	29	30	31	32	33	34	35	36	43	44	45	46	64	65	66	68	69	70	71	73	74	76	83	84	85	86	87	88	89	90	91	92	93	94	95	96	97	98	99	100	101	102	103
C5D4J7_GEOSW	17	18	19	33	35	36	37	38	39	40	41	42	43	44	51	52	53	54	69	70	71	73	74	75	76	78	79	81	88	89	90	91	92	93	94	95	96	97	98	99	100	101	102	103	104	105	106	107	108
Q1N9T1_9SPHN	20	21	22	41	43	44	45	46	47	48	49	50	51	52	59	60	61	62	82	83	84	86	87	88	89	91	92	94	101	102	103	104	105	106	107	108	109	110	111	112	113	114	115	116	117	118	119	120	121
A3Y1N5_9VIBR	48	49	50	51	53	54	55	56	57	58	59	60	61	62	72	73	74	75	93	94	95	97	98	99	100	101	102	104	112	113	114	115	116	117	118	119	120	121	122	123	124	125	126	127	128	129	130	131	132
C5TFC4_ZYMMO	18	19	20	39	41	42	43	44	45	46	47	48	49	50	57	58	59	60	80	81	82	84	85	86	87	89	90	92	99	100	101	102	103	104	105	106	107	108	109	110	111	112	113	114	115	116	117	118	119
Q49VI9_STAS1	9	10	11	25	27	28	29	30	31	32	33	34	35	36	43	44	45	46	61	62	63	65	66	67	68	70	71	73	80	81	82	83	84	85	86	87	88	89	90	91	92	93	94	95	96	97	98	99	100
Q4L465_STAHJ	9	10	11	25	27	28	29	30	31	32	33	34	35	36	43	44	45	46	61	62	63	65	66	67	68	70	71	73	80	81	82	83	84	85	86	87	88	89	90	91	92	93	94	95	96	97	98	99	100
Q23PT3_TETTH	399	400	401	402	404	405	406	407	408	409	410	411	412	413	423	424	425	426	443	444	445	447	448	449	450	452	453	455	463	464	465	466	467	468	469	470	471	472	473	474	475	476	477	478	479	480	481	482	483
HLYBC_ECOLX	142	143	144	158	160	161	162	163	164	165	166	167	168	169	176	177	178	179	197	198	199	201	202	203	204	206	207	209	216	217	218	219	220	221	222	223	224	225	226	227	228	229	230	231	232	233	234	235	236
Q0T989_ECOL5	142	143	144	158	160	161	162	163	164	165	166	167	168	169	176	177	178	179	197	198	199	201	202	203	204	206	207	209	216	217	218	219	220	221	222	223	224	225	226	227	228	229	230	231	232	233	234	235	236
Q8G8E5_ECOLX	142	143	144	158	160	161	162	163	164	165	166	167	168	169	176	177	178	179	197	198	199	201	202	203	204	206	207	209	216	217	218	219	220	221	222	223	224	225	226	227	228	229	230	231	232	233	234	235	236
Q1M2T2_ECOLX	142	143	144	158	160	161	162	163	164	165	166	167	168	169	176	177	178	179	197	198	199	201	202	203	204	206	207	209	216	217	218	219	220	221	222	223	224	225	226	227	228	229	230	231	232	233	234	235	236
C2DNR3_ECOLX	142	143	144	158	160	161	162	163	164	165	166	167	168	169	176	177	178	179	197	198	199	201	202	203	204	206	207	209	216	217	218	219	220	221	222	223	224	225	226	227	228	229	230	231	232	233	234	235	236
Q87I14_VIBPA	24	25	26	27	29	30	31	32	33	34	35	36	37	38	48	49	50	51	69	70	71	73	74	75	76	77	78	80	88	89	90	91	92	93	94	95	96	97	98	99	100	101	102	103	104	105	106	107	108
C5BBR7_EDWI9	15	16	17	31	33	34	35	36	37	38	39	40	41	42	49	50	51	52	70	71	72	74	75	76	77	79	80	82	89	90	91	92	93	94	95	96	97	98	99	100	101	102	103	104	105	106	107	108	109
C4IST1_BRUAB	113	114	115	116	118	119	120	121	122	123	124	125	126	127	137	138	139	140	158	159	160	162	163	164	165	166	167	169	177	178	179	180	181	182	183	184	185	186	187	188	189	190	191	192	193	194	195	196	197
B2S7F1_BRUA1	113	114	115	116	118	119	120	121	122	123	124	125	126	127	137	138	139	140	158	159	160	162	163	164	165	166	167	169	177	178	179	180	181	182	183	184	185	186	187	188	189	190	191	192	193	194	195	196	197
Q1ZQN0_9VIBR	15	16	17	31	33	34	35	36	37	38	39	40	41	42	49	50	51	52	73	74	75	77	78	79	80	82	83	85	92	93	94	95	96	97	98	99	100	101	102	103	104	105	106	107	108	109	110	111	112
Q1V9R7_VIBAL	24	25	26	27	29	30	31	32	33	34	35	36	37	38	48	49	50	51	69	70	71	73	74	75	76	77	78	80	88	89	90	91	92	93	94	95	96	97	98	99	100	101	102	103	104	105	106	107	108
B7VP01_VIBSL	48	49	50	51	53	54	55	56	57	58	59	60	61	62	72	73	74	75	93	94	95	97	98	99	100	101	102	104	112	113	114	115	116	117	118	119	120	121	122	123	124	125	126	127	128	129	130	131	132
A6WY65_OCHA4	40	41	42	43	45	46	47	48	49	50	51	52	53	54	64	65	66	67	85	86	87	89	90	91	92	93	94	96	104	105	106	107	108	109	110	111	112	113	114	115	116	117	118	119	120	121	122	123	124
A7GKZ7_BACCN	6	7	8	22	24	25	26	27	28	29	30	31	32	33	40	41	42	43	67	68	69	71	72	73	74	76	77	79	86	87	88	89	90	91	92	93	94	95	96	97	98	99	100	101	102	103	104	105	106
B3INZ8_ECOLX	142	143	144	158	160	161	162	163	164	165	166	167	168	169	176	177	178	179	197	198	199	201	202	203	204	206	207	209	216	217	218	219	220	221	222	223	224	225	226	227	228	229	230	231	232	233	234	235	236
B6XBY2_9ENTR	14	15	16	30	32	33	34	35	36	37	38	39	40	41	48	49	50	51	69	70	71	73	74	75	76	78	79	81	88	89	90	91	92	93	94	95	96	97	98	99	100	101	102	103	104	105	106	107	108
Q5HR90_STAEQ	9	10	11	25	27	28	29	30	31	32	33	34	35	36	43	44	45	46	61	62	63	65	66	67	68	70	71	73	80	81	82	83	84	85	86	87	88	89	90	91	92	93	94	95	96	97	98	99	100
C5Q6Y2_STAEP	9	10	11	25	27	28	29	30	31	32	33	34	35	36	43	44	45	46	61	62	63	65	66	67	68	70	71	73	80	81	82	83	84	85	86	87	88	89	90	91	92	93	94	95	96	97	98	99	100
C6QTG6_9BACI	17	18	19	33	35	36	37	38	39	40	41	42	43	44	51	52	53	54	69	70	71	73	74	75	76	78	79	81	88	89	90	91	92	93	94	95	96	97	98	99	100	101	102	103	104	105	106	107	108
C0G8B3_9RHIZ	113	114	115	116	118	119	120	121	122	123	124	125	126	127	137	138	139	140	158	159	160	162	163	164	165	166	167	169	177	178	179	180	181	182	183	184	185	186	187	188	189	190	191	192	193	194	195	196	197
C0M638_ECOLX	142	143	144	158	160	161	162	163	164	165	166	167	168	169	176	177	178	179	197	198	199	201	202	203	204	206	207	209	216	217	218	219	220	221	222	223	224	225	226	227	228	229	230	231	232	233	234	235	236
Q2YRF4_BRUA2	31	32	33	34	36	37	38	39	40	41	42	43	44	45	55	56	57	58	76	77	78	80	81	82	83	84	85	87	95	96	97	98	99	100	101	102	103	104	105	106	107	108	109	110	111	112	113	114	115
Q57BG5_BRUAB	31	32	33	34	36	37	38	39	40	41	42	43	44	45	55	56	57	58	76	77	78	80	81	82	83	84	85	87	95	96	97	98	99	100	101	102	103	104	105	106	107	108	109	110	111	112	113	114	115
A9M7L2_BRUC2	31	32	33	34	36	37	38	39	40	41	42	43	44	45	55	56	57	58	76	77	78	80	81	82	83	84	85	87	95	96	97	98	99	100	101	102	103	104	105	106	107	108	109	110	111	112	113	114	115
Q8FYZ0_BRUSU	31	32	33	34	36	37	38	39	40	41	42	43	44	45	55	56	57	58	76	77	78	80	81	82	83	84	85	87	95	96	97	98	99	100	101	102	103	104	105	106	107	108	109	110	111	112	113	114	115
A9WWJ1_BRUSI	31	32	33	34	36	37	38	39	40	41	42	43	44	45	55	56	57	58	76	77	78	80	81	82	83	84	85	87	95	96	97	98	99	100	101	102	103	104	105	106	107	108	109	110	111	112	113	114	115
C5QV40_STAEP	9	10	11	25	27	28	29	30	31	32	33	34	35	36	43	44	45	46	61	62	63	65	66	67	68	70	71	73	80	81	82	83	84	85	86	87	88	89	90	91	92	93	94	95	96	97	98	99	100
A3WGA2_9SPHN	25	26	27	46	48	49	50	51	52	53	54	55	56	57	64	65	66	67	92	93	94	96	97	98	99	101	102	104	111	112	113	114	115	116	117	118	119	120	121	122	123	124	125	126	127	128	129	130	131
HLYB_ECOL6	142	143	144	158	160	161	162	163	164	165	166	167	168	169	176	177	178	179	197	198	199	201	202	203	204	206	207	209	216	217	218	219	220	221	222	223	224	225	226	227	228	229	230	231	232	233	234	235	236
C1AA26_GEMAT	29	30	31	32	34	35	36	37	38	39	40	41	42	43	53	54	55	56	74	75	76	78	79	80	81	82	83	85	93	94	95	96	97	98	99	100	101	102	103	104	105	106	107	108	109	110	111	112	113
HLYBP_ECOLX	142	143	144	158	160	161	162	163	164	165	166	167	168	169	176	177	178	179	197	198	199	201	202	203	204	206	207	209	216	217	218	219	220	221	222	223	224	225	226	227	228	229	230	231	232	233	234	235	236
HLYB3_ECOLX	142	143	144	158	160	161	162	163	164	165	166	167	168	169	176	177	178	179	197	198	199	201	202	203	204	206	207	209	216	217	218	219	220	221	222	223	224	225	226	227	228	229	230	231	232	233	234	235	236
B3HNB4_ECOLX	142	143	144	158	160	161	162	163	164	165	166	167	168	169	176	177	178	179	197	198	199	201	202	203	204	206	207	209	216	217	218	219	220	221	222	223	224	225	226	227	228	229	230	231	232	233	234	235	236
Q1R2T6_ECOUT	142	143	144	158	160	161	162	163	164	165	166	167	168	169	176	177	178	179	197	198	199	201	202	203	204	206	207	209	216	217	218	219	220	221	222	223	224	225	226	227	228	229	230	231	232	233	234	235	236
A8XDM5_CAEBR	219	220	221	222	224	225	226	227	228	229	230	231	232	233	243	244	245	246	263	264	265	267	268	269	270	272	273	275	283	284	285	286	287	288	289	290	291	292	293	294	295	296	297	298	299	300	301	302	303
B1ZSW0_OPITP	22	23	24	38	40	41	42	43	44	45	46	47	48	49	56	57	58	59	77	78	79	81	82	83	84	86	87	89	96	97	98	99	100	101	102	103	104	105	106	107	108	109	110	111	112	113	114	115	116
A3JIN4_9ALTE	22	23	24	38	40	41	42	43	44	45	46	47	48	49	56	57	58	59	81	82	83	85	86	87	88	90	91	93	100	101	102	103	104	105	106	107	108	109	110	111	112	113	114	115	116	117	118	119	120
Q2BZ32_9GAMM	15	16	17	31	33	34	35	36	37	38	39	40	41	42	49	50	51	52	73	74	75	77	78	79	80	82	83	85	92	93	94	95	96	97	98	99	100	101	102	103	104	105	106	107	108	109	110	111	112
B4ET30_PROMH	14	15	16	30	32	33	34	35	36	37	38	39	40	41	48	49	50	51	69	70	71	73	74	75	76	78	79	81	88	89	90	91	92	93	94	95	96	97	98	99	100	101	102	103	104	105	106	107	108
C2LJN1_PROMI	14	15	16	30	32	33	34	35	36	37	38	39	40	41	48	49	50	51	69	70	71	73	74	75	76	78	79	81	88	89	90	91	92	93	94	95	96	97	98	99	100	101	102	103	104	105	106	107	108
Q1NV40_9DELT	9	10	11	25	27	28	29	30	31	32	33	34	35	36	43	44	45	46	64	65	66	68	69	70	71	73	74	76	83	84	85	86	87	88	89	90	91	92	93	94	95	96	97	98	99	100	101	102	103
C1EGU7_9CHLO	17	18	19	20	22	23	24	25	26	27	28	29	30	31	41	42	43	44	67	68	69	71	72	73	74	76	77	79	87	88	89	90	91	92	93	94	95	96	97	98	99	100	101	102	103	104	105	106	107
Q1MC24_RHIL3	30	31	32	33	35	36	37	38	39	40	41	42	43	44	54	55	56	57	75	76	77	79	80	81	82	83	84	86	94	95	96	97	98	99	100	101	102	103	104	105	106	107	108	109	110	111	112	113	114
Q85JD6_PARBR	180	181	182	183	185	186	187	188	189	190	191	192	193	194	204	205	206	207	232	233	234	236	237	238	239	240	241	243	251	252	253	254	255	256	257	258	259	260	261	262	263	264	265	266	267	268	269	270	271
A1CWW5_NEOFI	112	113	114	115	117	118	119	120	121	122	123	124	125	126	136	137	138	139	164	165	166	168	169	170	171	172	173	175	183	184	185	186	187	188	189	190	191	192	193	194	195	196	197	198	199	200	201	202	203
A3N291_ACTP2	142	143	144	158	160	161	162	163	164	165	166	167	168	169	176	177	178	179	197	198	199	201	202	203	204	206	207	209	216	217	218	219	220	221	222	223	224	225	226	227	228	229	230	231	232	233	234	235	236
B3GYH7_ACTP7	142	143	144	158	160	161	162	163	164	165	166	167	168	169	176	177	178	179	197	198	199	201	202	203	204	206	207	209	216	217	218	219	220	221	222	223	224	225	226	227	228	229	230	231	232	233	234	235	236
RTX1B_ACTPL	142	143	144	158	160	161	162	163	164	165	166	167	168	169	176	177	178	179	197	198	199	201	202	203	204	206	207	209	216	217	218	219	220	221	222	223	224	225	226	227	228	229	230	231	232	233	234	235	236
O43129_ASPFU	179	180	181	182	184	185	186	187	188	189	190	191	192	193	203	204	205	206	231	232	233	235	236	237	238	239	240	242	250	251	252	253	254	255	256	257	258	259	260	261	262	263	264	265	266	267	268	269	270
B0Y6I8_ASPFC	179	180	181	182	184	185	186	187	188	189	190	191	192	193	203	204	205	206	231	232	233	235	236	237	238	239	240	242	250	251	252	253	254	255	256	257	258	259	260	261	262	263	264	265	266	267	268	269	270
Q4WPP6_ASPFU	179	180	181	182	184	185	186	187	188	189	190	191	192	193	203	204	205	206	231	232	233	235	236	237	238	239	240	242	250	251	252	253	254	255	256	257	258	259	260	261	262	263	264	265	266	267	268	269	270
A6SX87_JANMA	29	30	31	32	34	35	36	37	38	39	40	41	42	43	53	54	55	56	77	78	79	81	82	83	84	85	86	88	96	97	98	99	100	101	102	103	104	105	106	107	108	109	110	111	112	113	114	115	116
B8MKU3_TALSN	169	170	171	172	174	175	176	177	178	179	180	181	182	183	193	194	195	196	219	220	221	223	224	225	226	227	228	230	238	239	240	241	242	243	244	245	246	247	248	249	250	251	252	253	254	255	256	257	258
Q5JN97_ORYSJ	67	68	69	70	72	73	74	75	76	77	78	79	80	81	91	92	93	94	115	116	117	119	120	121	122	123	124	126	134	135	136	137	138	139	140	141	142	143	144	145	146	147	148	149	150	151	152	153	154
Q087S5_SHEFN	21	22	23	37	39	40	41	42	43	44	45	46	47	48	55	56	57	58	79	80	81	83	84	85	86	88	89	91	98	99	100	101	102	103	104	105	106	107	108	109	110	111	112	113	114	115	116	117	118
B1HU87_LYSSC	19	20	21	35	37	38	39	40	41	42	43	44	45	46	53	54	55	56	71	72	73	75	76	77	78	80	81	83	90	91	92	93	94	95	96	97	98	99	100	101	102	103	104	105	106	107	108	109	110
Q2SPJ9_HAHCH	22	23	24	38	40	41	42	43	44	45	46	47	48	49	56	57	58	59	80	81	82	84	85	86	87	89	90	92	99	100	101	102	103	104	105	106	107	108	109	110	111	112	113	114	115	116	117	118	119
Q8CTM1_STAES	9	10	11	25	27	28	29	30	31	32	33	34	35	36	43	44	45	46	61	62	63	65	66	67	68	70	71	73	80	81	82	83	84	85	86	87	88	89	90	91	92	93	94	95	96	97	98	99	100
B0TUG9_SHEHH	21	22	23	37	39	40	41	42	43	44	45	46	47	48	55	56	57	58	79	80	81	83	84	85	86	88	89	91	98	99	100	101	102	103	104	105	106	107	108	109	110	111	112	113	114	115	116	117	118
A8FRS7_SHESH	21	22	23	37	39	40	41	42	43	44	45	46	47	48	55	56	57	58	79	80	81	83	84	85	86	88	89	91	98	99	100	101	102	103	104	105	106	107	108	109	110	111	112	113	114	115	116	117	118
C3BFG3_9BACI	6	7	8	22	24	25	26	27	28	29	30	31	32	33	40	41	42	43	67	68	69	71	72	73	74	76	77	79	86	87	88	89	90	91	92	93	94	95	96	97	98	99	100	101	102	103	104	105	106
A5VS69_BRUO2	113	114	115	116	118	119	120	121	122	123	124	125	126	127	137	138	139	140	158	159	160	162	163	164	165	166	167	169	177	178	179	180	181	182	183	184	185	186	187	188	189	190	191	192	193	194	195	196	197
Q1GQM3_SPHAL	23	24	25	44	46	47	48	49	50	51	52	53	54	55	62	63	64	65	85	86	87	89	90	91	92	94	95	97	104	105	106	107	108	109	110	111	112	113	114	115	116	117	118	119	120	121	122	123	124
A3VAG7_9RHOB	29	30	31	32	34	35	36	37	38	39	40	41	42	43	53	54	55	56	73	74	75	77	78	79	80	81	82	84	92	93	94	95	96	97	98	99	100	101	102	103	104	105	106	107	108	109	110	111	112
C2W3T1_BACCE	6	7	8	22	24	25	26	27	28	29	30	31	32	33	40	41	42	43	67	68	69	71	72	73	74	76	77	79	86	87	88	89	90	91	92	93	94	95	96	97	98	99	100	101	102	103	104	105	106
C3AZ18_BACMY	6	7	8	22	24	25	26	27	28	29	30	31	32	33	40	41	42	43	67	68	69	71	72	73	74	76	77	79	86	87	88	89	90	91	92	93	94	95	96	97	98	99	100	101	102	103	104	105	106
B9DKA0_STACT	13	14	15	29	31	32	33	34	35	36	37	38	39	40	47	48	49	50	65	66	67	69	70	71	72	74	75	77	84	85	86	87	88	89	90	91	92	93	94	95	96	97	98	99	100	101	102	103	104
C0B1H1_9ENTR	14	15	16	30	32	33	34	35	36	37	38	39	40	41	48	49	50	51	69	70	71	73	74	75	76	78	79	81	88	89	90	91	92	93	94	95	96	97	98	99	100	101	102	103	104	105	106	107	108
C2RYQ2_BACCE	6	7	8	22	24	25	26	27	28	29	30	31	32	33	40	41	42	43	67	68	69	71	72	73	74	76	77	79	86	87	88	89	90	91	92	93	94	95	96	97	98	99	100	101	102	103	104	105	106
B9J2V9_BACCQ	6	7	8	22	24	25	26	27	28	29	30	31	32	33	40	41	42	43	67	68	69	71	72	73	74	76	77	79	86	87	88	89	90	91	92	93	94	95	96	97	98	99	100	101	102	103	104	105	106
B7HU63_BACC7	6	7	8	22	24	25	26	27	28	29	30	31	32	33	40	41	42	43	67	68	69	71	72	73	74	76	77	79	86	87	88	89	90	91	92	93	94	95	96	97	98	99	100	101	102	103	104	105	106
B5V1N7_BACCE	6	7	8	22	24	25	26	27	28	29	30	31	32	33	40	41	42	43	67	68	69	71	72	73	74	76	77	79	86	87	88	89	90	91	92	93	94	95	96	97	98	99	100	101	102	103	104	105	106
B7H9S2_BACC4	6	7	8	22	24	25	26	27	28	29	30	31	32	33	40	41	42	43	67	68	69	71	72	73	74	76	77	79	86	87	88	89	90	91	92	93	94	95	96	97	98	99	100	101	102	103	104	105	106
TAP1_MOUSE	161	162	163	164	166	167	168	169	170	171	172	173	174	175	185	186	187	188	205	206	207	209	210	211	212	214	215	217	225	226	227	228	229	230	231	232	233	234	235	236	237	238	239	240	241	242	243	244	245
Q3U543_MOUSE	161	162	163	164	166	167	168	169	170	171	172	173	174	175	185	186	187	188	205	206	207	209	210	211	212	214	215	217	225	226	227	228	229	230	231	232	233	234	235	236	237	238	239	240	241	242	243	244	245
B9IQY3_POPTR	38	39	40	59	61	62	63	64	65	66	67	68	69	70	77	78	79	80	116	117	118	120	121	122	123	125	126	128	135	136	137	138	139	140	141	142	143	144	145	146	147	148	149	150	151	152	153	154	155
Q8KWZ8_ACTEU	142	143	144	158	160	161	162	163	164	165	166	167	168	169	176	177	178	179	197	198	199	201	202	203	204	206	207	209	216	217	218	219	220	221	222	223	224	225	226	227	228	229	230	231	232	233	234	235	236
B5ZPA8_RHILW	30	31	32	33	35	36	37	38	39	40	41	42	43	44	54	55	56	57	75	76	77	79	80	81	82	83	84	86	94	95	96	97	98	99	100	101	102	103	104	105	106	107	108	109	110	111	112	113	114
C3AH62_BACMY	6	7	8	22	24	25	26	27	28	29	30	31	32	33	40	41	42	43	67	68	69	71	72	73	74	76	77	79	86	87	88	89	90	91	92	93	94	95	96	97	98	99	100	101	102	103	104	105	106
C2R360_BACCE	6	7	8	22	24	25	26	27	28	29	30	31	32	33	40	41	42	43	67	68	69	71	72	73	74	76	77	79	86	87	88	89	90	91	92	93	94	95	96	97	98	99	100	101	102	103	104	105	106
B5UIV9_BACCE	6	7	8	22	24	25	26	27	28	29	30	31	32	33	40	41	42	43	67	68	69	71	72	73	74	76	77	79	86	87	88	89	90	91	92	93	94	95	96	97	98	99	100	101	102	103	104	105	106
B3PG86_CELJU	31	32	33	47	49	50	51	52	53	54	55	56	57	58	65	66	67	68	88	89	90	92	93	94	95	97	98	100	107	108	109	110	111	112	113	114	115	116	117	118	119	120	121	122	123	124	125	126	127
B6B8F9_9RHOB	51	52	53	54	56	57	58	59	60	61	62	63	64	65	75	76	77	78	95	96	97	99	100	101	102	103	104	106	114	115	116	117	118	119	120	121	122	123	124	125	126	127	128	129	130	131	132	133	134
LMRA_LACLM	26	27	28	42	44	45	46	47	48	49	50	51	52	53	60	61	62	63	77	78	79	81	82	83	84	86	87	89	96	97	98	99	100	101	102	103	104	105	106	107	108	109	110	111	112	113	114	115	116
C3EFU4_BACTK	6	7	8	22	24	25	26	27	28	29	30	31	32	33	40	41	42	43	67	68	69	71	72	73	74	76	77	79	86	87	88	89	90	91	92	93	94	95	96	97	98	99	100	101	102	103	104	105	106
C2WHL0_BACCE	6	7	8	22	24	25	26	27	28	29	30	31	32	33	40	41	42	43	67	68	69	71	72	73	74	76	77	79	86	87	88	89	90	91	92	93	94	95	96	97	98	99	100	101	102	103	104	105	106
C5FRA5_NANOT	180	181	182	183	185	186	187	188	189	190	191	192	193	194	204	205	206	207	232	233	234	236	237	238	239	240	241	243	251	252	253	254	255	256	257	258	259	260	261	262	263	264	265	266	267	268	269	270	271
C4WHX1_9RHIZ	74	75	76	77	79	80	81	82	83	84	85	86	87	88	98	99	100	101	119	120	121	123	124	125	126	127	128	130	138	139	140	141	142	143	144	145	146	147	148	149	150	151	152	153	154	155	156	157	158
Q6LHF7_PHOPR	40	41	42	43	45	46	47	48	49	50	51	52	53	54	64	65	66	67	85	86	87	89	90	91	92	93	94	96	104	105	106	107	108	109	110	111	112	113	114	115	116	117	118	119	120	121	122	123	124
A3UM35_VIBSP	44	45	46	47	49	50	51	52	53	54	55	56	57	58	68	69	70	71	89	90	91	93	94	95	96	97	98	100	108	109	110	111	112	113	114	115	116	117	118	119	120	121	122	123	124	125	126	127	128
A7F7N1_SCLS1	183	184	185	186	188	189	190	191	192	193	194	195	196	197	207	208	209	210	234	235	236	238	239	240	241	242	243	245	253	254	255	256	257	258	259	260	261	262	263	264	265	266	267	268	269	270	271	272	273
C2MVM0_BACCE	6	7	8	22	24	25	26	27	28	29	30	31	32	33	40	41	42	43	67	68	69	71	72	73	74	76	77	79	86	87	88	89	90	91	92	93	94	95	96	97	98	99	100	101	102	103	104	105	106
C2NTW9_BACCE	6	7	8	22	24	25	26	27	28	29	30	31	32	33	40	41	42	43	67	68	69	71	72	73	74	76	77	79	86	87	88	89	90	91	92	93	94	95	96	97	98	99	100	101	102	103	104	105	106
C2X6V6_BACCE	6	7	8	22	24	25	26	27	28	29	30	31	32	33	40	41	42	43	67	68	69	71	72	73	74	76	77	79	86	87	88	89	90	91	92	93	94	95	96	97	98	99	100	101	102	103	104	105	106
A4NKK2_HAEIN	19	20	21	35	37	38	39	40	41	42	43	44	45	46	53	54	55	56	74	75	76	78	79	80	81	83	84	86	93	94	95	96	97	98	99	100	101	102	103	104	105	106	107	108	109	110	111	112	113
A6CVZ8_9VIBR	29	30	31	32	34	35	36	37	38	39	40	41	42	43	53	54	55	56	74	75	76	78	79	80	81	82	83	85	93	94	95	96	97	98	99	100	101	102	103	104	105	106	107	108	109	110	111	112	113
C4F0U5_HAEIN	19	20	21	35	37	38	39	40	41	42	43	44	45	46	53	54	55	56	74	75	76	78	79	80	81	83	84	86	93	94	95	96	97	98	99	100	101	102	103	104	105	106	107	108	109	110	111	112	113
A5UB79_HAEIE	19	20	21	35	37	38	39	40	41	42	43	44	45	46	53	54	55	56	74	75	76	78	79	80	81	83	84	86	93	94	95	96	97	98	99	100	101	102	103	104	105	106	107	108	109	110	111	112	113
B2VVI3_PYRTR	96	97	98	117	119	120	121	122	123	124	125	126	127	128	135	136	137	138	162	163	164	166	167	168	169	171	172	174	181	182	183	184	185	186	187	188	189	190	191	192	193	194	195	196	197	198	199	200	201
B4H449_DROPE	102	103	104	123	125	126	127	128	129	130	131	132	133	134	141	142	143	144	169	170	171	173	174	175	176	178	179	181	188	189	190	191	192	193	194	195	196	197	198	199	200	201	202	203	204	205	206	207	208
B8K4Z6_VIBPA	10	11	12	13	15	16	17	18	19	20	21	22	23	24	34	35	36	37	55	56	57	59	60	61	62	63	64	66	74	75	76	77	78	79	80	81	82	83	84	85	86	87	88	89	90	91	92	93	94
B3G0T7_PSEAE	165	166	167	181	183	184	185	186	187	188	189	190	191	192	199	200	201	202	220	221	222	224	225	226	227	229	230	232	239	240	241	242	243	244	245	246	247	248	249	250	251	252	253	254	255	256	257	258	259
C3A108_BACMY	6	7	8	22	24	25	26	27	28	29	30	31	32	33	40	41	42	43	67	68	69	71	72	73	74	76	77	79	86	87	88	89	90	91	92	93	94	95	96	97	98	99	100	101	102	103	104	105	106
B0BQR6_ACTPJ	142	143	144	158	160	161	162	163	164	165	166	167	168	169	176	177	178	179	197	198	199	201	202	203	204	206	207	209	216	217	218	219	220	221	222	223	224	225	226	227	228	229	230	231	232	233	234	235	236
B8N0R2_ASPFN	177	178	179	180	182	183	184	185	186	187	188	189	190	191	201	202	203	204	229	230	231	233	234	235	236	237	238	240	248	249	250	251	252	253	254	255	256	257	258	259	260	261	262	263	264	265	266	267	268
A4P0N5_HAEIN	19	20	21	35	37	38	39	40	41	42	43	44	45	46	53	54	55	56	74	75	76	78	79	80	81	83	84	86	93	94	95	96	97	98	99	100	101	102	103	104	105	106	107	108	109	110	111	112	113
B2ICB5_BEII9	41	42	43	44	46	47	48	49	50	51	52	53	54	55	65	66	67	68	86	87	88	90	91	92	93	94	95	97	105	106	107	108	109	110	111	112	113	114	115	116	117	118	119	120	121	122	123	124	125
C3HVF0_BACTU	6	7	8	22	24	25	26	27	28	29	30	31	32	33	40	41	42	43	67	68	69	71	72	73	74	76	77	79	86	87	88	89	90	91	92	93	94	95	96	97	98	99	100	101	102	103	104	105	106
Q73DX7_BACC1	6	7	8	22	24	25	26	27	28	29	30	31	32	33	40	41	42	43	67	68	69	71	72	73	74	76	77	79	86	87	88	89	90	91	92	93	94	95	96	97	98	99	100	101	102	103	104	105	106
C2Q717_BACCE	6	7	8	22	24	25	26	27	28	29	30	31	32	33	40	41	42	43	67	68	69	71	72	73	74	76	77	79	86	87	88	89	90	91	92	93	94	95	96	97	98	99	100	101	102	103	104	105	106
C2YLQ2_BACCE	6	7	8	22	24	25	26	27	28	29	30	31	32	33	40	41	42	43	67	68	69	71	72	73	74	76	77	79	86	87	88	89	90	91	92	93	94	95	96	97	98	99	100	101	102	103	104	105	106
Q78E61_MOUSE	161	162	163	164	166	167	168	169	170	171	172	173	174	175	185	186	187	188	205	206	207	209	210	211	212	214	215	217	225	226	227	228	229	230	231	232	233	234	235	236	237	238	239	240	241	242	243	244	245
Q64333_MUSMC	161	162	163	164	166	167	168	169	170	171	172	173	174	175	185	186	187	188	205	206	207	209	210	211	212	214	215	217	225	226	227	228	229	230	231	232	233	234	235	236	237	238	239	240	241	242	243	244	245
C3FF79_BACTB	6	7	8	22	24	25	26	27	28	29	30	31	32	33	40	41	42	43	67	68	69	71	72	73	74	76	77	79	86	87	88	89	90	91	92	93	94	95	96	97	98	99	100	101	102	103	104	105	106
C3CWP3_BACTU	6	7	8	22	24	25	26	27	28	29	30	31	32	33	40	41	42	43	67	68	69	71	72	73	74	76	77	79	86	87	88	89	90	91	92	93	94	95	96	97	98	99	100	101	102	103	104	105	106
C3CDQ5_BACTU	6	7	8	22	24	25	26	27	28	29	30	31	32	33	40	41	42	43	67	68	69	71	72	73	74	76	77	79	86	87	88	89	90	91	92	93	94	95	96	97	98	99	100	101	102	103	104	105	106
C2XP35_BACCE	6	7	8	22	24	25	26	27	28	29	30	31	32	33	40	41	42	43	67	68	69	71	72	73	74	76	77	79	86	87	88	89	90	91	92	93	94	95	96	97	98	99	100	101	102	103	104	105	106
C2SF39_BACCE	6	7	8	22	24	25	26	27	28	29	30	31	32	33	40	41	42	43	67	68	69	71	72	73	74	76	77	79	86	87	88	89	90	91	92	93	94	95	96	97	98	99	100	101	102	103	104	105	106
A9VSS4_BACWK	6	7	8	22	24	25	26	27	28	29	30	31	32	33	40	41	42	43	67	68	69	71	72	73	74	76	77	79	86	87	88	89	90	91	92	93	94	95	96	97	98	99	100	101	102	103	104	105	106
C2V6X7_BACCE	6	7	8	22	24	25	26	27	28	29	30	31	32	33	40	41	42	43	67	68	69	71	72	73	74	76	77	79	86	87	88	89	90	91	92	93	94	95	96	97	98	99	100	101	102	103	104	105	106
C2TSD8_BACCE	6	7	8	22	24	25	26	27	28	29	30	31	32	33	40	41	42	43	67	68	69	71	72	73	74	76	77	79	86	87	88	89	90	91	92	93	94	95	96	97	98	99	100	101	102	103	104	105	106
MSBA_HAEI8	19	20	21	35	37	38	39	40	41	42	43	44	45	46	53	54	55	56	74	75	76	78	79	80	81	83	84	86	93	94	95	96	97	98	99	100	101	102	103	104	105	106	107	108	109	110	111	112	113
B5DRP7_DROPS	102	103	104	123	125	126	127	128	129	130	131	132	133	134	141	142	143	144	169	170	171	173	174	175	176	178	179	181	188	189	190	191	192	193	194	195	196	197	198	199	200	201	202	203	204	205	206	207	208
C2QN21_BACCE	6	7	8	22	24	25	26	27	28	29	30	31	32	33	40	41	42	43	67	68	69	71	72	73	74	76	77	79	86	87	88	89	90	91	92	93	94	95	96	97	98	99	100	101	102	103	104	105	106
A4NB22_HAEIN	19	20	21	35	37	38	39	40	41	42	43	44	45	46	53	54	55	56	74	75	76	78	79	80	81	83	84	86	93	94	95	96	97	98	99	100	101	102	103	104	105	106	107	108	109	110	111	112	113
C4F6I1_HAEIN	19	20	21	35	37	38	39	40	41	42	43	44	45	46	53	54	55	56	74	75	76	78	79	80	81	83	84	86	93	94	95	96	97	98	99	100	101	102	103	104	105	106	107	108	109	110	111	112	113
A1CHU5_ASPCL	181	182	183	184	186	187	188	189	190	191	192	193	194	195	205	206	207	208	233	234	235	237	238	239	240	241	242	244	252	253	254	255	256	257	258	259	260	261	262	263	264	265	266	267	268	269	270	271	272
B2B724_PODAN	201	202	203	204	206	207	208	209	210	211	212	213	214	215	225	226	227	228	252	253	254	256	257	258	259	260	261	263	271	272	273	274	275	276	277	278	279	280	281	282	283	284	285	286	287	288	289	290	291
C2RI44_BACCE	6	7	8	22	24	25	26	27	28	29	30	31	32	33	40	41	42	43	67	68	69	71	72	73	74	76	77	79	86	87	88	89	90	91	92	93	94	95	96	97	98	99	100	101	102	103	104	105	106
C2Y5N7_BACCE	6	7	8	22	24	25	26	27	28	29	30	31	32	33	40	41	42	43	67	68	69	71	72	73	74	76	77	79	86	87	88	89	90	91	92	93	94	95	96	97	98	99	100	101	102	103	104	105	106
C2SVY9_BACCE	6	7	8	22	24	25	26	27	28	29	30	31	32	33	40	41	42	43	67	68	69	71	72	73	74	76	77	79	86	87	88	89	90	91	92	93	94	95	96	97	98	99	100	101	102	103	104	105	106
C2U900_BACCE	6	7	8	22	24	25	26	27	28	29	30	31	32	33	40	41	42	43	67	68	69	71	72	73	74	76	77	79	86	87	88	89	90	91	92	93	94	95	96	97	98	99	100	101	102	103	104	105	106
Q8YIW6_BRUME	78	79	80	81	83	84	85	86	87	88	89	90	91	92	102	103	104	105	123	124	125	127	128	129	130	131	132	134	142	143	144	145	146	147	148	149	150	151	152	153	154	155	156	157	158	159	160	161	162
Q2UJG0_ASPOR	177	178	179	180	182	183	184	185	186	187	188	189	190	191	201	202	203	204	229	230	231	233	234	235	236	237	238	240	248	249	250	251	252	253	254	255	256	257	258	259	260	261	262	263	264	265	266	267	268
Q658I3_ORYSJ	129	130	131	150	152	153	154	155	156	157	158	159	160	161	168	169	170	171	207	208	209	211	212	213	214	216	217	219	226	227	228	229	230	231	232	233	234	235	236	237	238	239	240	241	242	243	244	245	246
C5QQ13_STAEP	9	10	11	25	27	28	29	30	31	32	33	34	35	36	43	44	45	46	61	62	63	65	66	67	68	70	71	73	80	81	82	83	84	85	86	87	88	89	90	91	92	93	94	95	96	97	98	99	100
C2WYE8_BACCE	6	7	8	22	24	25	26	27	28	29	30	31	32	33	40	41	42	43	67	68	69	71	72	73	74	76	77	79	86	87	88	89	90	91	92	93	94	95	96	97	98	99	100	101	102	103	104	105	106
C6AVX0_RHILS	30	31	32	33	35	36	37	38	39	40	41	42	43	44	54	55	56	57	75	76	77	79	80	81	82	83	84	86	94	95	96	97	98	99	100	101	102	103	104	105	106	107	108	109	110	111	112	113	114
C2UQI7_BACCE	6	7	8	22	24	25	26	27	28	29	30	31	32	33	40	41	42	43	67	68	69	71	72	73	74	76	77	79	86	87	88	89	90	91	92	93	94	95	96	97	98	99	100	101	102	103	104	105	106
PAXB_PASAE	146	147	148	162	164	165	166	167	168	169	170	171	172	173	180	181	182	183	201	202	203	205	206	207	208	210	211	213	220	221	222	223	224	225	226	227	228	229	230	231	232	233	234	235	236	237	238	239	240
Q5WIF1_BACSK	6	7	8	22	24	25	26	27	28	29	30	31	32	33	40	41	42	43	68	69	70	72	73	74	75	77	78	80	87	88	89	90	91	92	93	94	95	96	97	98	99	100	101	102	103	104	105	106	107
Q62429_MOUSE	161	162	163	164	166	167	168	169	170	171	172	173	174	175	185	186	187	188	205	206	207	209	210	211	212	214	215	217	225	226	227	228	229	230	231	232	233	234	235	236	237	238	239	240	241	242	243	244	245
C3IEH3_BACTU	6	7	8	22	24	25	26	27	28	29	30	31	32	33	40	41	42	43	67	68	69	71	72	73	74	76	77	79	86	87	88	89	90	91	92	93	94	95	96	97	98	99	100	101	102	103	104	105	106
C3DEX3_BACTS	6	7	8	22	24	25	26	27	28	29	30	31	32	33	40	41	42	43	67	68	69	71	72	73	74	76	77	79	86	87	88	89	90	91	92	93	94	95	96	97	98	99	100	101	102	103	104	105	106
B7IW19_BACC2	6	7	8	22	24	25	26	27	28	29	30	31	32	33	40	41	42	43	67	68	69	71	72	73	74	76	77	79	86	87	88	89	90	91	92	93	94	95	96	97	98	99	100	101	102	103	104	105	106
A5UFM8_HAEIG	19	20	21	35	37	38	39	40	41	42	43	44	45	46	53	54	55	56	74	75	76	78	79	80	81	83	84	86	93	94	95	96	97	98	99	100	101	102	103	104	105	106	107	108	109	110	111	112	113
A8XH60_CAEBR	211	212	213	214	216	217	218	219	220	221	222	223	224	225	235	236	237	238	255	256	257	259	260	261	262	264	265	267	275	276	277	278	279	280	281	282	283	284	285	286	287	288	289	290	291	292	293	294	295
C3DYP5_BACTU	6	7	8	22	24	25	26	27	28	29	30	31	32	33	40	41	42	43	67	68	69	71	72	73	74	76	77	79	86	87	88	89	90	91	92	93	94	95	96	97	98	99	100	101	102	103	104	105	106
B3EGA6_CHLL2	28	29	30	31	33	34	35	36	37	38	39	40	41	42	52	53	54	55	76	77	78	80	81	82	83	84	85	87	95	96	97	98	99	100	101	102	103	104	105	106	107	108	109	110	111	112	113	114	115
Q8CV57_OCEIH	6	7	8	22	24	25	26	27	28	29	30	31	32	33	40	41	42	43	68	69	70	72	73	74	75	77	78	80	87	88	89	90	91	92	93	94	95	96	97	98	99	100	101	102	103	104	105	106	107
C0REX7_BRUMB	31	32	33	34	36	37	38	39	40	41	42	43	44	45	55	56	57	58	76	77	78	80	81	82	83	84	85	87	95	96	97	98	99	100	101	102	103	104	105	106	107	108	109	110	111	112	113	114	115
Q5D0F3_MOUSE	14	15	16	17	19	20	21	22	23	24	25	26	27	28	38	39	40	41	58	59	60	62	63	64	65	67	68	70	78	79	80	81	82	83	84	85	86	87	88	89	90	91	92	93	94	95	96	97	98
C3BXD0_BACTU	6	7	8	22	24	25	26	27	28	29	30	31	32	33	40	41	42	43	67	68	69	71	72	73	74	76	77	79	86	87	88	89	90	91	92	93	94	95	96	97	98	99	100	101	102	103	104	105	106
C1EWG3_BACC3	6	7	8	22	24	25	26	27	28	29	30	31	32	33	40	41	42	43	67	68	69	71	72	73	74	76	77	79	86	87	88	89	90	91	92	93	94	95	96	97	98	99	100	101	102	103	104	105	106
B0QK81_BACAN	6	7	8	22	24	25	26	27	28	29	30	31	32	33	40	41	42	43	67	68	69	71	72	73	74	76	77	79	86	87	88	89	90	91	92	93	94	95	96	97	98	99	100	101	102	103	104	105	106
C3LHA3_BACAC	6	7	8	22	24	25	26	27	28	29	30	31	32	33	40	41	42	43	67	68	69	71	72	73	74	76	77	79	86	87	88	89	90	91	92	93	94	95	96	97	98	99	100	101	102	103	104	105	106
B7JNG3_BACC0	6	7	8	22	24	25	26	27	28	29	30	31	32	33	40	41	42	43	67	68	69	71	72	73	74	76	77	79	86	87	88	89	90	91	92	93	94	95	96	97	98	99	100	101	102	103	104	105	106
B1GMM9_BACAN	6	7	8	22	24	25	26	27	28	29	30	31	32	33	40	41	42	43	67	68	69	71	72	73	74	76	77	79	86	87	88	89	90	91	92	93	94	95	96	97	98	99	100	101	102	103	104	105	106
B0Q702_BACAN	6	7	8	22	24	25	26	27	28	29	30	31	32	33	40	41	42	43	67	68	69	71	72	73	74	76	77	79	86	87	88	89	90	91	92	93	94	95	96	97	98	99	100	101	102	103	104	105	106
C3EWQ7_BACTU	6	7	8	22	24	25	26	27	28	29	30	31	32	33	40	41	42	43	67	68	69	71	72	73	74	76	77	79	86	87	88	89	90	91	92	93	94	95	96	97	98	99	100	101	102	103	104	105	106
B3YVA2_BACCE	6	7	8	22	24	25	26	27	28	29	30	31	32	33	40	41	42	43	67	68	69	71	72	73	74	76	77	79	86	87	88	89	90	91	92	93	94	95	96	97	98	99	100	101	102	103	104	105	106
C2TBC7_BACCE	6	7	8	22	24	25	26	27	28	29	30	31	32	33	40	41	42	43	67	68	69	71	72	73	74	76	77	79	86	87	88	89	90	91	92	93	94	95	96	97	98	99	100	101	102	103	104	105	106
Q6HNT1_BACHK	6	7	8	22	24	25	26	27	28	29	30	31	32	33	40	41	42	43	67	68	69	71	72	73	74	76	77	79	86	87	88	89	90	91	92	93	94	95	96	97	98	99	100	101	102	103	104	105	106
B3J9L0_BACAN	6	7	8	22	24	25	26	27	28	29	30	31	32	33	40	41	42	43	67	68	69	71	72	73	74	76	77	79	86	87	88	89	90	91	92	93	94	95	96	97	98	99	100	101	102	103	104	105	106
C3GDX5_BACTU	6	7	8	22	24	25	26	27	28	29	30	31	32	33	40	41	42	43	67	68	69	71	72	73	74	76	77	79	86	87	88	89	90	91	92	93	94	95	96	97	98	99	100	101	102	103	104	105	106
B0ARH9_BACAN	6	7	8	22	24	25	26	27	28	29	30	31	32	33	40	41	42	43	67	68	69	71	72	73	74	76	77	79	86	87	88	89	90	91	92	93	94	95	96	97	98	99	100	101	102	103	104	105	106
B1UX06_BACAN	6	7	8	22	24	25	26	27	28	29	30	31	32	33	40	41	42	43	67	68	69	71	72	73	74	76	77	79	86	87	88	89	90	91	92	93	94	95	96	97	98	99	100	101	102	103	104	105	106
C3HDG0_BACTU	6	7	8	22	24	25	26	27	28	29	30	31	32	33	40	41	42	43	67	68	69	71	72	73	74	76	77	79	86	87	88	89	90	91	92	93	94	95	96	97	98	99	100	101	102	103	104	105	106
C2PA15_BACCE	6	7	8	22	24	25	26	27	28	29	30	31	32	33	40	41	42	43	67	68	69	71	72	73	74	76	77	79	86	87	88	89	90	91	92	93	94	95	96	97	98	99	100	101	102	103	104	105	106
Q62428_MOUSE	161	162	163	164	166	167	168	169	170	171	172	173	174	175	185	186	187	188	205	206	207	209	210	211	212	214	215	217	225	226	227	228	229	230	231	232	233	234	235	236	237	238	239	240	241	242	243	244	245
C2PQY6_BACCE	6	7	8	22	24	25	26	27	28	29	30	31	32	33	40	41	42	43	67	68	69	71	72	73	74	76	77	79	86	87	88	89	90	91	92	93	94	95	96	97	98	99	100	101	102	103	104	105	106
B9ZLB9_9GAMM	23	24	25	39	41	42	43	44	45	46	47	48	49	50	57	58	59	60	81	82	83	85	86	87	88	90	91	93	100	101	102	103	104	105	106	107	108	109	110	111	112	113	114	115	116	117	118	119	120
CYAB_BORPE	145	146	147	161	163	164	165	166	167	168	169	170	171	172	179	180	181	182	200	201	202	204	205	206	207	209	210	212	219	220	221	222	223	224	225	226	227	228	229	230	231	232	233	234	235	236	237	238	239
C4L8W3_TOLAT	19	20	21	35	37	38	39	40	41	42	43	44	45	46	53	54	55	56	74	75	76	78	79	80	81	83	84	86	93	94	95	96	97	98	99	100	101	102	103	104	105	106	107	108	109	110	111	112	113
A7Z960_BACA2	17	18	19	33	35	36	37	38	39	40	41	42	43	44	51	52	53	54	69	70	71	73	74	75	76	78	79	81	88	89	90	91	92	93	94	95	96	97	98	99	100	101	102	103	104	105	106	107	108
Q62427_MOUSE	161	162	163	164	166	167	168	169	170	171	172	173	174	175	185	186	187	188	205	206	207	209	210	211	212	214	215	217	225	226	227	228	229	230	231	232	233	234	235	236	237	238	239	240	241	242	243	244	245
C2ZJF7_BACCE	6	7	8	22	24	25	26	27	28	29	30	31	32	33	40	41	42	43	67	68	69	71	72	73	74	76	77	79	86	87	88	89	90	91	92	93	94	95	96	97	98	99	100	101	102	103	104	105	106
C2Z2T8_BACCE	6	7	8	22	24	25	26	27	28	29	30	31	32	33	40	41	42	43	67	68	69	71	72	73	74	76	77	79	86	87	88	89	90	91	92	93	94	95	96	97	98	99	100	101	102	103	104	105	106
A3T0Q7_9RHOB	35	36	37	38	40	41	42	43	44	45	46	47	48	49	59	60	61	62	79	80	81	83	84	85	86	87	88	90	98	99	100	101	102	103	104	105	106	107	108	109	110	111	112	113	114	115	116	117	118
A1WTD3_HALHL	21	22	23	37	39	40	41	42	43	44	45	46	47	48	55	56	57	58	80	81	82	84	85	86	87	89	90	92	99	100	101	102	103	104	105	106	107	108	109	110	111	112	113	114	115	116	117	118	119
B7ZRX6_XENLA	151	152	153	154	156	157	158	159	160	161	162	163	164	165	175	176	177	178	195	196	197	199	200	201	202	204	205	207	215	216	217	218	219	220	221	222	223	224	225	226	227	228	229	230	231	232	233	234	235
B2AMA6_PODAN	127	128	129	148	150	151	152	153	154	155	156	157	158	159	166	167	168	169	193	194	195	197	198	199	200	202	203	205	212	213	214	215	216	217	218	219	220	221	222	223	224	225	226	227	228	229	230	231	232
Q48A62_COLP3	39	40	41	42	44	45	46	47	48	49	50	51	52	53	63	64	65	66	84	85	86	88	89	90	91	92	93	95	103	104	105	106	107	108	109	110	111	112	113	114	115	116	117	118	119	120	121	122	123
C2MFT3_BACCE	6	7	8	22	24	25	26	27	28	29	30	31	32	33	40	41	42	43	67	68	69	71	72	73	74	76	77	79	86	87	88	89	90	91	92	93	94	95	96	97	98	99	100	101	102	103	104	105	106
A9TK76_PHYPA	19	20	21	40	42	43	44	45	46	47	48	49	50	51	58	59	60	61	97	98	99	101	102	103	104	106	107	109	116	117	118	119	120	121	122	123	124	125	126	127	128	129	130	131	132	133	134	135	136
B3ZAW2_BACCE	6	7	8	22	24	25	26	27	28	29	30	31	32	33	40	41	42	43	67	68	69	71	72	73	74	76	77	79	86	87	88	89	90	91	92	93	94	95	96	97	98	99	100	101	102	103	104	105	106
Q2VZT1_MAGSA	39	40	41	56	58	59	60	61	62	63	64	65	66	67	74	75	76	77	95	96	97	99	100	101	102	104	105	107	114	115	116	117	118	119	120	121	122	123	124	125	126	127	128	129	130	131	132	133	134
B3QFB1_RHOPT	73	74	75	76	78	79	80	81	82	83	84	85	86	87	97	98	99	100	118	119	120	122	123	124	125	126	127	129	137	138	139	140	141	142	143	144	145	146	147	148	149	150	151	152	153	154	155	156	157
Q6NBA9_RHOPA	73	74	75	76	78	79	80	81	82	83	84	85	86	87	97	98	99	100	118	119	120	122	123	124	125	126	127	129	137	138	139	140	141	142	143	144	145	146	147	148	149	150	151	152	153	154	155	156	157
Q3U6V4_MOUSE	161	162	163	164	166	167	168	169	170	171	172	173	174	175	185	186	187	188	205	206	207	209	210	211	212	214	215	217	225	226	227	228	229	230	231	232	233	234	235	236	237	238	239	240	241	242	243	244	245
C2VNN9_BACCE	6	7	8	22	24	25	26	27	28	29	30	31	32	33	40	41	42	43	67	68	69	71	72	73	74	76	77	79	86	87	88	89	90	91	92	93	94	95	96	97	98	99	100	101	102	103	104	105	106
Q6XXY8_XENLA	151	152	153	154	156	157	158	159	160	161	162	163	164	165	175	176	177	178	195	196	197	199	200	201	202	204	205	207	215	216	217	218	219	220	221	222	223	224	225	226	227	228	229	230	231	232	233	234	235
A7JQA5_PASHA	143	144	145	159	161	162	163	164	165	166	167	168	169	170	177	178	179	180	198	199	200	202	203	204	205	207	208	210	217	218	219	220	221	222	223	224	225	226	227	228	229	230	231	232	233	234	235	236	237
LKB1B_PASHA	143	144	145	159	161	162	163	164	165	166	167	168	169	170	177	178	179	180	198	199	200	202	203	204	205	207	208	210	217	218	219	220	221	222	223	224	225	226	227	228	229	230	231	232	233	234	235	236	237
LKB13_PASHA	143	144	145	159	161	162	163	164	165	166	167	168	169	170	177	178	179	180	198	199	200	202	203	204	205	207	208	210	217	218	219	220	221	222	223	224	225	226	227	228	229	230	231	232	233	234	235	236	237
C3GW51_BACTU	6	7	8	22	24	25	26	27	28	29	30	31	32	33	40	41	42	43	67	68	69	71	72	73	74	76	77	79	86	87	88	89	90	91	92	93	94	95	96	97	98	99	100	101	102	103	104	105	106
Q1YK15_MOBAS	33	34	35	36	38	39	40	41	42	43	44	45	46	47	57	58	59	60	78	79	80	82	83	84	85	86	87	89	97	98	99	100	101	102	103	104	105	106	107	108	109	110	111	112	113	114	115	116	117
A3SET4_9RHOB	35	36	37	38	40	41	42	43	44	45	46	47	48	49	59	60	61	62	79	80	81	83	84	85	86	87	88	90	98	99	100	101	102	103	104	105	106	107	108	109	110	111	112	113	114	115	116	117	118
A4N3D4_HAEIN	19	20	21	35	37	38	39	40	41	42	43	44	45	46	53	54	55	56	74	75	76	78	79	80	81	83	84	86	93	94	95	96	97	98	99	100	101	102	103	104	105	106	107	108	109	110	111	112	113
Q74AU0_GEOSL	6	7	8	22	24	25	26	27	28	29	30	31	32	33	40	41	42	43	61	62	63	65	66	67	68	70	71	73	80	81	82	83	84	85	86	87	88	89	90	91	92	93	94	95	96	97	98	99	100
A1WL23_VEREI	48	49	50	64	66	67	68	69	70	71	72	73	74	75	82	83	84	85	108	109	110	112	113	114	115	117	118	120	127	128	129	130	131	132	133	134	135	136	137	138	139	140	141	142	143	144	145	146	147
LKB1A_PASHA	143	144	145	159	161	162	163	164	165	166	167	168	169	170	177	178	179	180	198	199	200	202	203	204	205	207	208	210	217	218	219	220	221	222	223	224	225	226	227	228	229	230	231	232	233	234	235	236	237
Q2YHJ1_9PAST	143	144	145	159	161	162	163	164	165	166	167	168	169	170	177	178	179	180	198	199	200	202	203	204	205	207	208	210	217	218	219	220	221	222	223	224	225	226	227	228	229	230	231	232	233	234	235	236	237
LKTB_MANGL	143	144	145	159	161	162	163	164	165	166	167	168	169	170	177	178	179	180	198	199	200	202	203	204	205	207	208	210	217	218	219	220	221	222	223	224	225	226	227	228	229	230	231	232	233	234	235	236	237
LKTB7_PASHA	143	144	145	159	161	162	163	164	165	166	167	168	169	170	177	178	179	180	198	199	200	202	203	204	205	207	208	210	217	218	219	220	221	222	223	224	225	226	227	228	229	230	231	232	233	234	235	236	237
LKB14_PASHA	143	144	145	159	161	162	163	164	165	166	167	168	169	170	177	178	179	180	198	199	200	202	203	204	205	207	208	210	217	218	219	220	221	222	223	224	225	226	227	228	229	230	231	232	233	234	235	236	237
LKB2A_PASHA	143	144	145	159	161	162	163	164	165	166	167	168	169	170	177	178	179	180	198	199	200	202	203	204	205	207	208	210	217	218	219	220	221	222	223	224	225	226	227	228	229	230	231	232	233	234	235	236	237
B8CT00_SHEPW	21	22	23	37	39	40	41	42	43	44	45	46	47	48	55	56	57	58	79	80	81	83	84	85	86	88	89	91	98	99	100	101	102	103	104	105	106	107	108	109	110	111	112	113	114	115	116	117	118
Q7WQK7_BORBR	168	169	170	184	186	187	188	189	190	191	192	193	194	195	202	203	204	205	223	224	225	227	228	229	230	232	233	235	242	243	244	245	246	247	248	249	250	251	252	253	254	255	256	257	258	259	260	261	262
Q2C307_9GAMM	24	25	26	27	29	30	31	32	33	34	35	36	37	38	48	49	50	51	69	70	71	73	74	75	76	77	78	80	88	89	90	91	92	93	94	95	96	97	98	99	100	101	102	103	104	105	106	107	108
A7K282_9VIBR	15	16	17	31	33	34	35	36	37	38	39	40	41	42	49	50	51	52	70	71	72	74	75	76	77	79	80	82	89	90	91	92	93	94	95	96	97	98	99	100	101	102	103	104	105	106	107	108	109
ATM1_NEUCR	107	108	109	128	130	131	132	133	134	135	136	137	138	139	146	147	148	149	173	174	175	177	178	179	180	182	183	185	192	193	194	195	196	197	198	199	200	201	202	203	204	205	206	207	208	209	210	211	212
Q2G506_NOVAD	22	23	24	43	45	46	47	48	49	50	51	52	53	54	61	62	63	64	86	87	88	90	91	92	93	95	96	98	105	106	107	108	109	110	111	112	113	114	115	116	117	118	119	120	121	122	123	124	125
B6INP9_RHOCS	44	45	46	47	49	50	51	52	53	54	55	56	57	58	68	69	70	71	89	90	91	93	94	95	96	97	98	100	108	109	110	111	112	113	114	115	116	117	118	119	120	121	122	123	124	125	126	127	128
Q0JCB0_ORYSJ	90	91	92	93	95	96	97	98	99	100	101	102	103	104	114	115	116	117	138	139	140	142	143	144	145	146	147	149	157	158	159	160	161	162	163	164	165	166	167	168	169	170	171	172	173	174	175	176	177
A4R1N3_MAGGR	208	209	210	211	213	214	215	216	217	218	219	220	221	222	232	233	234	235	259	260	261	263	264	265	266	267	268	270	278	279	280	281	282	283	284	285	286	287	288	289	290	291	292	293	294	295	296	297	298
A1S3B1_SHEAM	21	22	23	37	39	40	41	42	43	44	45	46	47	48	55	56	57	58	79	80	81	83	84	85	86	88	89	91	98	99	100	101	102	103	104	105	106	107	108	109	110	111	112	113	114	115	116	117	118
B2IED5_BEII9	28	29	30	49	51	52	53	54	55	56	57	58	59	60	67	68	69	70	102	103	104	106	107	108	109	111	112	114	121	122	123	124	125	126	127	128	129	130	131	132	133	134	135	136	137	138	139	140	141
ATM1_ASPOR	110	111	112	131	133	134	135	136	137	138	139	140	141	142	149	150	151	152	176	177	178	180	181	182	183	185	186	188	195	196	197	198	199	200	201	202	203	204	205	206	207	208	209	210	211	212	213	214	215
C3FY23_BACTU	6	7	8	22	24	25	26	27	28	29	30	31	32	33	40	41	42	43	67	68	69	71	72	73	74	76	77	79	86	87	88	89	90	91	92	93	94	95	96	97	98	99	100	101	102	103	104	105	106
Q63GB7_BACCZ	6	7	8	22	24	25	26	27	28	29	30	31	32	33	40	41	42	43	67	68	69	71	72	73	74	76	77	79	86	87	88	89	90	91	92	93	94	95	96	97	98	99	100	101	102	103	104	105	106
C2I2J4_VIBCH	15	16	17	31	33	34	35	36	37	38	39	40	41	42	49	50	51	52	70	71	72	74	75	76	77	79	80	82	89	90	91	92	93	94	95	96	97	98	99	100	101	102	103	104	105	106	107	108	109
LKB16_PASHA	143	144	145	159	161	162	163	164	165	166	167	168	169	170	177	178	179	180	198	199	200	202	203	204	205	207	208	210	217	218	219	220	221	222	223	224	225	226	227	228	229	230	231	232	233	234	235	236	237
LKTB_PASTR	143	144	145	159	161	162	163	164	165	166	167	168	169	170	177	178	179	180	198	199	200	202	203	204	205	207	208	210	217	218	219	220	221	222	223	224	225	226	227	228	229	230	231	232	233	234	235	236	237
Q7W1N1_BORPA	168	169	170	184	186	187	188	189	190	191	192	193	194	195	202	203	204	205	223	224	225	227	228	229	230	232	233	235	242	243	244	245	246	247	248	249	250	251	252	253	254	255	256	257	258	259	260	261	262
C1PAB6_BACCO	4	5	6	20	22	23	24	25	26	27	28	29	30	31	38	39	40	41	59	60	61	63	64	65	66	68	69	71	78	79	80	81	82	83	84	85	86	87	88	89	90	91	92	93	94	95	96	97	98
B4KYN4_DROMO	501	502	503	522	524	525	526	527	528	529	530	531	532	533	540	541	542	543	568	569	570	572	573	574	575	577	578	580	587	588	589	590	591	592	593	594	595	596	597	598	599	600	601	602	603	604	605	606	607
B9CR81_STACP	9	10	11	25	27	28	29	30	31	32	33	34	35	36	43	44	45	46	61	62	63	65	66	67	68	70	71	73	80	81	82	83	84	85	86	87	88	89	90	91	92	93	94	95	96	97	98	99	100
HLYB_PROVU	142	143	144	158	160	161	162	163	164	165	166	167	168	169	176	177	178	179	197	198	199	201	202	203	204	206	207	209	216	217	218	219	220	221	222	223	224	225	226	227	228	229	230	231	232	233	234	235	236
MSBA_DESPS	9	10	11	25	27	28	29	30	31	32	33	34	35	36	43	44	45	46	64	65	66	68	69	70	71	73	74	76	83	84	85	86	87	88	89	90	91	92	93	94	95	96	97	98	99	100	101	102	103
C1TKE8_9BACT	12	13	14	28	30	31	32	33	34	35	36	37	38	39	46	47	48	49	67	68	69	71	72	73	74	76	77	79	86	87	88	89	90	91	92	93	94	95	96	97	98	99	100	101	102	103	104	105	106
B3VKT1_9PAST	142	143	144	158	160	161	162	163	164	165	166	167	168	169	176	177	178	179	197	198	199	201	202	203	204	206	207	209	216	217	218	219	220	221	222	223	224	225	226	227	228	229	230	231	232	233	234	235	236
LKTB_ACTAC	142	143	144	158	160	161	162	163	164	165	166	167	168	169	176	177	178	179	197	198	199	201	202	203	204	206	207	209	216	217	218	219	220	221	222	223	224	225	226	227	228	229	230	231	232	233	234	235	236
Q2K4H3_RHIEC	5	6	7	8	10	11	12	13	14	15	16	17	18	19	29	30	31	32	50	51	52	54	55	56	57	58	59	61	69	70	71	72	73	74	75	76	77	78	79	80	81	82	83	84	85	86	87	88	89
A8T0A9_9VIBR	24	25	26	27	29	30	31	32	33	34	35	36	37	38	48	49	50	51	69	70	71	73	74	75	76	77	78	80	88	89	90	91	92	93	94	95	96	97	98	99	100	101	102	103	104	105	106	107	108
B8P787_POSPM	53	54	55	74	76	77	78	79	80	81	82	83	84	85	92	93	94	95	118	119	120	122	123	124	125	127	128	130	137	138	139	140	141	142	143	144	145	146	147	148	149	150	151	152	153	154	155	156	157
LKB2B_PASHA	143	144	145	159	161	162	163	164	165	166	167	168	169	170	177	178	179	180	198	199	200	202	203	204	205	207	208	210	217	218	219	220	221	222	223	224	225	226	227	228	229	230	231	232	233	234	235	236	237
Q6GJ27_STAAR	9	10	11	25	27	28	29	30	31	32	33	34	35	36	43	44	45	46	61	62	63	65	66	67	68	70	71	73	80	81	82	83	84	85	86	87	88	89	90	91	92	93	94	95	96	97	98	99	100
Q99VX4_STAAM	9	10	11	25	27	28	29	30	31	32	33	34	35	36	43	44	45	46	61	62	63	65	66	67	68	70	71	73	80	81	82	83	84	85	86	87	88	89	90	91	92	93	94	95	96	97	98	99	100
Q7A708_STAAN	9	10	11	25	27	28	29	30	31	32	33	34	35	36	43	44	45	46	61	62	63	65	66	67	68	70	71	73	80	81	82	83	84	85	86	87	88	89	90	91	92	93	94	95	96	97	98	99	100
Q2FIZ5_STAA3	9	10	11	25	27	28	29	30	31	32	33	34	35	36	43	44	45	46	61	62	63	65	66	67	68	70	71	73	80	81	82	83	84	85	86	87	88	89	90	91	92	93	94	95	96	97	98	99	100
A6TZC0_STAA2	9	10	11	25	27	28	29	30	31	32	33	34	35	36	43	44	45	46	61	62	63	65	66	67	68	70	71	73	80	81	82	83	84	85	86	87	88	89	90	91	92	93	94	95	96	97	98	99	100
A5IQJ6_STAA9	9	10	11	25	27	28	29	30	31	32	33	34	35	36	43	44	45	46	61	62	63	65	66	67	68	70	71	73	80	81	82	83	84	85	86	87	88	89	90	91	92	93	94	95	96	97	98	99	100
A6QEV3_STAAE	9	10	11	25	27	28	29	30	31	32	33	34	35	36	43	44	45	46	61	62	63	65	66	67	68	70	71	73	80	81	82	83	84	85	86	87	88	89	90	91	92	93	94	95	96	97	98	99	100
A8Z164_STAAT	9	10	11	25	27	28	29	30	31	32	33	34	35	36	43	44	45	46	61	62	63	65	66	67	68	70	71	73	80	81	82	83	84	85	86	87	88	89	90	91	92	93	94	95	96	97	98	99	100
C2K5F8_STAAU	9	10	11	25	27	28	29	30	31	32	33	34	35	36	43	44	45	46	61	62	63	65	66	67	68	70	71	73	80	81	82	83	84	85	86	87	88	89	90	91	92	93	94	95	96	97	98	99	100
Q5HI25_STAAC	9	10	11	25	27	28	29	30	31	32	33	34	35	36	43	44	45	46	61	62	63	65	66	67	68	70	71	73	80	81	82	83	84	85	86	87	88	89	90	91	92	93	94	95	96	97	98	99	100
C2G9Y3_STAAU	9	10	11	25	27	28	29	30	31	32	33	34	35	36	43	44	45	46	61	62	63	65	66	67	68	70	71	73	80	81	82	83	84	85	86	87	88	89	90	91	92	93	94	95	96	97	98	99	100
Q2G2E5_STAA8	9	10	11	25	27	28	29	30	31	32	33	34	35	36	43	44	45	46	61	62	63	65	66	67	68	70	71	73	80	81	82	83	84	85	86	87	88	89	90	91	92	93	94	95	96	97	98	99	100
C5N387_STAA3	9	10	11	25	27	28	29	30	31	32	33	34	35	36	43	44	45	46	61	62	63	65	66	67	68	70	71	73	80	81	82	83	84	85	86	87	88	89	90	91	92	93	94	95	96	97	98	99	100
A7WZA3_STAA1	9	10	11	25	27	28	29	30	31	32	33	34	35	36	43	44	45	46	61	62	63	65	66	67	68	70	71	73	80	81	82	83	84	85	86	87	88	89	90	91	92	93	94	95	96	97	98	99	100
Q89UA9_BRAJA	66	67	68	69	71	72	73	74	75	76	77	78	79	80	90	91	92	93	111	112	113	115	116	117	118	119	120	122	130	131	132	133	134	135	136	137	138	139	140	141	142	143	144	145	146	147	148	149	150
Q07TW2_RHOP5	74	75	76	77	79	80	81	82	83	84	85	86	87	88	98	99	100	101	119	120	121	123	124	125	126	127	128	130	138	139	140	141	142	143	144	145	146	147	148	149	150	151	152	153	154	155	156	157	158
Q6GBI7_STAAS	9	10	11	25	27	28	29	30	31	32	33	34	35	36	43	44	45	46	61	62	63	65	66	67	68	70	71	73	80	81	82	83	84	85	86	87	88	89	90	91	92	93	94	95	96	97	98	99	100
C5QH15_STAAU	9	10	11	25	27	28	29	30	31	32	33	34	35	36	43	44	45	46	61	62	63	65	66	67	68	70	71	73	80	81	82	83	84	85	86	87	88	89	90	91	92	93	94	95	96	97	98	99	100
C5PYW2_STAAU	9	10	11	25	27	28	29	30	31	32	33	34	35	36	43	44	45	46	61	62	63	65	66	67	68	70	71	73	80	81	82	83	84	85	86	87	88	89	90	91	92	93	94	95	96	97	98	99	100
Q8NXS2_STAAW	9	10	11	25	27	28	29	30	31	32	33	34	35	36	43	44	45	46	61	62	63	65	66	67	68	70	71	73	80	81	82	83	84	85	86	87	88	89	90	91	92	93	94	95	96	97	98	99	100
A3TT21_9RHOB	35	36	37	38	40	41	42	43	44	45	46	47	48	49	59	60	61	62	78	79	80	82	83	84	85	86	87	89	97	98	99	100	101	102	103	104	105	106	107	108	109	110	111	112	113	114	115	116	117
A5CW47_VESOH	23	24	25	39	41	42	43	44	45	46	47	48	49	50	57	58	59	60	79	80	81	83	84	85	86	88	89	91	98	99	100	101	102	103	104	105	106	107	108	109	110	111	112	113	114	115	116	117	118
A9HS12_GLUDA	22	23	24	43	45	46	47	48	49	50	51	52	53	54	61	62	63	64	85	86	87	89	90	91	92	94	95	97	104	105	106	107	108	109	110	111	112	113	114	115	116	117	118	119	120	121	122	123	124
MSBA_CHRVO	14	15	16	30	32	33	34	35	36	37	38	39	40	41	48	49	50	51	69	70	71	73	74	75	76	78	79	81	88	89	90	91	92	93	94	95	96	97	98	99	100	101	102	103	104	105	106	107	108
Q81YV3_BACAN	6	7	8	22	24	25	26	27	28	29	30	31	32	33	40	41	42	43	67	68	69	71	72	73	74	76	77	79	86	87	88	89	90	91	92	93	94	95	96	97	98	99	100	101	102	103	104	105	106
B1F027_BACAN	6	7	8	22	24	25	26	27	28	29	30	31	32	33	40	41	42	43	67	68	69	71	72	73	74	76	77	79	86	87	88	89	90	91	92	93	94	95	96	97	98	99	100	101	102	103	104	105	106
C3PCZ0_BACAA	6	7	8	22	24	25	26	27	28	29	30	31	32	33	40	41	42	43	67	68	69	71	72	73	74	76	77	79	86	87	88	89	90	91	92	93	94	95	96	97	98	99	100	101	102	103	104	105	106
A2QSG1_ASPNC	118	119	120	139	141	142	143	144	145	146	147	148	149	150	157	158	159	160	184	185	186	188	189	190	191	193	194	196	203	204	205	206	207	208	209	210	211	212	213	214	215	216	217	218	219	220	221	222	223
A5G6H4_GEOUR	6	7	8	22	24	25	26	27	28	29	30	31	32	33	40	41	42	43	61	62	63	65	66	67	68	70	71	73	80	81	82	83	84	85	86	87	88	89	90	91	92	93	94	95	96	97	98	99	100
Q1ZQ39_9VIBR	24	25	26	27	29	30	31	32	33	34	35	36	37	38	48	49	50	51	69	70	71	73	74	75	76	77	78	80	88	89	90	91	92	93	94	95	96	97	98	99	100	101	102	103	104	105	106	107	108
C0ZHP8_BREBN	18	19	20	34	36	37	38	39	40	41	42	43	44	45	52	53	54	55	70	71	72	74	75	76	77	79	80	82	89	90	91	92	93	94	95	96	97	98	99	100	101	102	103	104	105	106	107	108	109
Q92M72_RHIME	29	30	31	32	34	35	36	37	38	39	40	41	42	43	53	54	55	56	74	75	76	78	79	80	81	82	83	85	93	94	95	96	97	98	99	100	101	102	103	104	105	106	107	108	109	110	111	112	113
B8F8B7_HAEPS	24	25	26	40	42	43	44	45	46	47	48	49	50	51	58	59	60	61	80	81	82	84	85	86	87	89	90	92	99	100	101	102	103	104	105	106	107	108	109	110	111	112	113	114	115	116	117	118	119
A0R9G3_BACAH	6	7	8	22	24	25	26	27	28	29	30	31	32	33	40	41	42	43	67	68	69	71	72	73	74	76	77	79	86	87	88	89	90	91	92	93	94	95	96	97	98	99	100	101	102	103	104	105	106
B3ZQC9_BACCE	6	7	8	22	24	25	26	27	28	29	30	31	32	33	40	41	42	43	67	68	69	71	72	73	74	76	77	79	86	87	88	89	90	91	92	93	94	95	96	97	98	99	100	101	102	103	104	105	106
C2NCN2_BACCE	6	7	8	22	24	25	26	27	28	29	30	31	32	33	40	41	42	43	67	68	69	71	72	73	74	76	77	79	86	87	88	89	90	91	92	93	94	95	96	97	98	99	100	101	102	103	104	105	106
A9D1A9_9RHIZ	30	31	32	33	35	36	37	38	39	40	41	42	43	44	54	55	56	57	75	76	77	79	80	81	82	83	84	86	94	95	96	97	98	99	100	101	102	103	104	105	106	107	108	109	110	111	112	113	114
A6XWX1_VIBCH	15	16	17	31	33	34	35	36	37	38	39	40	41	42	49	50	51	52	70	71	72	74	75	76	77	79	80	82	89	90	91	92	93	94	95	96	97	98	99	100	101	102	103	104	105	106	107	108	109
C2IUS3_VIBCH	15	16	17	31	33	34	35	36	37	38	39	40	41	42	49	50	51	52	70	71	72	74	75	76	77	79	80	82	89	90	91	92	93	94	95	96	97	98	99	100	101	102	103	104	105	106	107	108	109
C2HSW9_VIBCH	15	16	17	31	33	34	35	36	37	38	39	40	41	42	49	50	51	52	70	71	72	74	75	76	77	79	80	82	89	90	91	92	93	94	95	96	97	98	99	100	101	102	103	104	105	106	107	108	109
B2D757_VIBCH	15	16	17	31	33	34	35	36	37	38	39	40	41	42	49	50	51	52	70	71	72	74	75	76	77	79	80	82	89	90	91	92	93	94	95	96	97	98	99	100	101	102	103	104	105	106	107	108	109
A6AHE3_VIBCH	15	16	17	31	33	34	35	36	37	38	39	40	41	42	49	50	51	52	70	71	72	74	75	76	77	79	80	82	89	90	91	92	93	94	95	96	97	98	99	100	101	102	103	104	105	106	107	108	109
A6Y4E2_VIBCH	15	16	17	31	33	34	35	36	37	38	39	40	41	42	49	50	51	52	70	71	72	74	75	76	77	79	80	82	89	90	91	92	93	94	95	96	97	98	99	100	101	102	103	104	105	106	107	108	109
A3EL31_VIBCH	15	16	17	31	33	34	35	36	37	38	39	40	41	42	49	50	51	52	70	71	72	74	75	76	77	79	80	82	89	90	91	92	93	94	95	96	97	98	99	100	101	102	103	104	105	106	107	108	109
A7ERG9_SCLS1	74	75	76	95	97	98	99	100	101	102	103	104	105	106	113	114	115	116	140	141	142	144	145	146	147	149	150	152	159	160	161	162	163	164	165	166	167	168	169	170	171	172	173	174	175	176	177	178	179
Q0API5_MARMM	51	52	53	54	56	57	58	59	60	61	62	63	64	65	75	76	77	78	106	107	108	110	111	112	113	114	115	117	125	126	127	128	129	130	131	132	133	134	135	136	137	138	139	140	141	142	143	144	145
B2VU78_PYRTR	183	184	185	186	188	189	190	191	192	193	194	195	196	197	207	208	209	210	234	235	236	238	239	240	241	242	243	245	253	254	255	256	257	258	259	260	261	262	263	264	265	266	267	268	269	270	271	272	273
Q2YST7_STAAB	9	10	11	25	27	28	29	30	31	32	33	34	35	36	43	44	45	46	61	62	63	65	66	67	68	70	71	73	80	81	82	83	84	85	86	87	88	89	90	91	92	93	94	95	96	97	98	99	100
C5PFU2_COCPO	110	111	112	131	133	134	135	136	137	138	139	140	141	142	149	150	151	152	176	177	178	180	181	182	183	185	186	188	195	196	197	198	199	200	201	202	203	204	205	206	207	208	209	210	211	212	213	214	215
RTX3B_ACTPL	146	147	148	162	164	165	166	167	168	169	170	171	172	173	180	181	182	183	201	202	203	205	206	207	208	210	211	213	220	221	222	223	224	225	226	227	228	229	230	231	232	233	234	235	236	237	238	239	240
Q0UZ67_PHANO	99	100	101	102	104	105	106	107	108	109	110	111	112	113	123	124	125	126	150	151	152	154	155	156	157	158	159	161	169	170	171	172	173	174	175	176	177	178	179	180	181	182	183	184	185	186	187	188	189
Q1VA53_VIBAL	15	16	17	31	33	34	35	36	37	38	39	40	41	42	49	50	51	52	70	71	72	74	75	76	77	79	80	82	89	90	91	92	93	94	95	96	97	98	99	100	101	102	103	104	105	106	107	108	109
A1CUC6_ASPCL	111	112	113	132	134	135	136	137	138	139	140	141	142	143	150	151	152	153	177	178	179	181	182	183	184	186	187	189	196	197	198	199	200	201	202	203	204	205	206	207	208	209	210	211	212	213	214	215	216
Q1H4I4_METFK	14	15	16	17	19	20	21	22	23	24	25	26	27	28	38	39	40	41	64	65	66	68	69	70	71	72	73	75	83	84	85	86	87	88	89	90	91	92	93	94	95	96	97	98	99	100	101	102	103
MSBA_PHOPR	15	16	17	31	33	34	35	36	37	38	39	40	41	42	49	50	51	52	73	74	75	77	78	79	80	82	83	85	92	93	94	95	96	97	98	99	100	101	102	103	104	105	106	107	108	109	110	111	112
Q1Z1E1_PHOPR	15	16	17	31	33	34	35	36	37	38	39	40	41	42	49	50	51	52	73	74	75	77	78	79	80	82	83	85	92	93	94	95	96	97	98	99	100	101	102	103	104	105	106	107	108	109	110	111	112
A9W595_METEP	40	41	42	43	45	46	47	48	49	50	51	52	53	54	64	65	66	67	85	86	87	89	90	91	92	93	94	96	104	105	106	107	108	109	110	111	112	113	114	115	116	117	118	119	120	121	122	123	124
Q2IRI7_RHOP2	80	81	82	83	85	86	87	88	89	90	91	92	93	94	104	105	106	107	125	126	127	129	130	131	132	133	134	136	144	145	146	147	148	149	150	151	152	153	154	155	156	157	158	159	160	161	162	163	164
C5RZH3_9PAST	138	139	140	154	156	157	158	159	160	161	162	163	164	165	172	173	174	175	193	194	195	197	198	199	200	202	203	205	212	213	214	215	216	217	218	219	220	221	222	223	224	225	226	227	228	229	230	231	232
B3MB05_DROAN	89	90	91	110	112	113	114	115	116	117	118	119	120	121	128	129	130	131	156	157	158	160	161	162	163	165	166	168	175	176	177	178	179	180	181	182	183	184	185	186	187	188	189	190	191	192	193	194	195
Q48NC6_PSE14	150	151	152	166	168	169	170	171	172	173	174	175	176	177	184	185	186	187	205	206	207	209	210	211	212	214	215	217	224	225	226	227	228	229	230	231	232	233	234	235	236	237	238	239	240	241	242	243	244
A4UBZ9_MAGGR	97	98	99	118	120	121	122	123	124	125	126	127	128	129	136	137	138	139	163	164	165	167	168	169	170	172	173	175	182	183	184	185	186	187	188	189	190	191	192	193	194	195	196	197	198	199	200	201	202
C3LNI2_VIBCM	15	16	17	31	33	34	35	36	37	38	39	40	41	42	49	50	51	52	70	71	72	74	75	76	77	79	80	82	89	90	91	92	93	94	95	96	97	98	99	100	101	102	103	104	105	106	107	108	109
MSBA_VIBCH	15	16	17	31	33	34	35	36	37	38	39	40	41	42	49	50	51	52	70	71	72	74	75	76	77	79	80	82	89	90	91	92	93	94	95	96	97	98	99	100	101	102	103	104	105	106	107	108	109
A3GPQ1_VIBCH	15	16	17	31	33	34	35	36	37	38	39	40	41	42	49	50	51	52	70	71	72	74	75	76	77	79	80	82	89	90	91	92	93	94	95	96	97	98	99	100	101	102	103	104	105	106	107	108	109
A2PJJ6_VIBCH	15	16	17	31	33	34	35	36	37	38	39	40	41	42	49	50	51	52	70	71	72	74	75	76	77	79	80	82	89	90	91	92	93	94	95	96	97	98	99	100	101	102	103	104	105	106	107	108	109
C2ILN2_VIBCH	15	16	17	31	33	34	35	36	37	38	39	40	41	42	49	50	51	52	70	71	72	74	75	76	77	79	80	82	89	90	91	92	93	94	95	96	97	98	99	100	101	102	103	104	105	106	107	108	109
C3NPE0_VIBCH	15	16	17	31	33	34	35	36	37	38	39	40	41	42	49	50	51	52	70	71	72	74	75	76	77	79	80	82	89	90	91	92	93	94	95	96	97	98	99	100	101	102	103	104	105	106	107	108	109
C6RY41_VIBCH	15	16	17	31	33	34	35	36	37	38	39	40	41	42	49	50	51	52	70	71	72	74	75	76	77	79	80	82	89	90	91	92	93	94	95	96	97	98	99	100	101	102	103	104	105	106	107	108	109
A1EL68_VIBCH	15	16	17	31	33	34	35	36	37	38	39	40	41	42	49	50	51	52	70	71	72	74	75	76	77	79	80	82	89	90	91	92	93	94	95	96	97	98	99	100	101	102	103	104	105	106	107	108	109
A3H1T1_VIBCH	15	16	17	31	33	34	35	36	37	38	39	40	41	42	49	50	51	52	70	71	72	74	75	76	77	79	80	82	89	90	91	92	93	94	95	96	97	98	99	100	101	102	103	104	105	106	107	108	109
C6YD54_VIBCH	15	16	17	31	33	34	35	36	37	38	39	40	41	42	49	50	51	52	70	71	72	74	75	76	77	79	80	82	89	90	91	92	93	94	95	96	97	98	99	100	101	102	103	104	105	106	107	108	109
C2JGZ1_VIBCH	15	16	17	31	33	34	35	36	37	38	39	40	41	42	49	50	51	52	70	71	72	74	75	76	77	79	80	82	89	90	91	92	93	94	95	96	97	98	99	100	101	102	103	104	105	106	107	108	109
A1F5E7_VIBCH	15	16	17	31	33	34	35	36	37	38	39	40	41	42	49	50	51	52	70	71	72	74	75	76	77	79	80	82	89	90	91	92	93	94	95	96	97	98	99	100	101	102	103	104	105	106	107	108	109
A5F729_VIBC3	15	16	17	31	33	34	35	36	37	38	39	40	41	42	49	50	51	52	70	71	72	74	75	76	77	79	80	82	89	90	91	92	93	94	95	96	97	98	99	100	101	102	103	104	105	106	107	108	109
C2CDI6_VIBCH	15	16	17	31	33	34	35	36	37	38	39	40	41	42	49	50	51	52	70	71	72	74	75	76	77	79	80	82	89	90	91	92	93	94	95	96	97	98	99	100	101	102	103	104	105	106	107	108	109
B7L2J0_METC4	40	41	42	43	45	46	47	48	49	50	51	52	53	54	64	65	66	67	85	86	87	89	90	91	92	93	94	96	104	105	106	107	108	109	110	111	112	113	114	115	116	117	118	119	120	121	122	123	124
C0Z655_BREBN	5	6	7	21	23	24	25	26	27	28	29	30	31	32	39	40	41	42	66	67	68	70	71	72	73	75	76	78	85	86	87	88	89	90	91	92	93	94	95	96	97	98	99	100	101	102	103	104	105
Q15V66_PSEA6	21	22	23	37	39	40	41	42	43	44	45	46	47	48	55	56	57	58	80	81	82	84	85	86	87	89	90	92	99	100	101	102	103	104	105	106	107	108	109	110	111	112	113	114	115	116	117	118	119
Q4ZRW2_PSEU2	150	151	152	166	168	169	170	171	172	173	174	175	176	177	184	185	186	187	205	206	207	209	210	211	212	214	215	217	224	225	226	227	228	229	230	231	232	233	234	235	236	237	238	239	240	241	242	243	244
ATM1_ASPFU	114	115	116	135	137	138	139	140	141	142	143	144	145	146	153	154	155	156	180	181	182	184	185	186	187	189	190	192	199	200	201	202	203	204	205	206	207	208	209	210	211	212	213	214	215	216	217	218	219
B0XM10_ASPFC	114	115	116	135	137	138	139	140	141	142	143	144	145	146	153	154	155	156	180	181	182	184	185	186	187	189	190	192	199	200	201	202	203	204	205	206	207	208	209	210	211	212	213	214	215	216	217	218	219
A6A1C7_VIBCH	15	16	17	31	33	34	35	36	37	38	39	40	41	42	49	50	51	52	70	71	72	74	75	76	77	79	80	82	89	90	91	92	93	94	95	96	97	98	99	100	101	102	103	104	105	106	107	108	109
Q0CSL4_ASPTN	120	121	122	141	143	144	145	146	147	148	149	150	151	152	159	160	161	162	186	187	188	190	191	192	193	195	196	198	205	206	207	208	209	210	211	212	213	214	215	216	217	218	219	220	221	222	223	224	225
B4PDQ0_DROYA	141	142	143	162	164	165	166	167	168	169	170	171	172	173	180	181	182	183	208	209	210	212	213	214	215	217	218	220	227	228	229	230	231	232	233	234	235	236	237	238	239	240	241	242	243	244	245	246	247
A1DP09_NEOFI	112	113	114	133	135	136	137	138	139	140	141	142	143	144	151	152	153	154	178	179	180	182	183	184	185	187	188	190	197	198	199	200	201	202	203	204	205	206	207	208	209	210	211	212	213	214	215	216	217
B4LDV6_DROVI	107	108	109	128	130	131	132	133	134	135	136	137	138	139	146	147	148	149	174	175	176	178	179	180	181	183	184	186	193	194	195	196	197	198	199	200	201	202	203	204	205	206	207	208	209	210	211	212	213
A4U4M8_9PROT	22	23	24	39	41	42	43	44	45	46	47	48	49	50	57	58	59	60	78	79	80	82	83	84	85	87	88	90	97	98	99	100	101	102	103	104	105	106	107	108	109	110	111	112	113	114	115	116	117
A9IYQ4_BART1	35	36	37	38	40	41	42	43	44	45	46	47	48	49	59	60	61	62	80	81	82	84	85	86	87	88	89	91	99	100	101	102	103	104	105	106	107	108	109	110	111	112	113	114	115	116	117	118	119
A9EKP3_9RHOB	92	93	94	95	97	98	99	100	101	102	103	104	105	106	116	117	118	119	136	137	138	140	141	142	143	144	145	147	155	156	157	158	159	160	161	162	163	164	165	166	167	168	169	170	171	172	173	174	175
C5AQP5_METEA	41	42	43	44	46	47	48	49	50	51	52	53	54	55	65	66	67	68	86	87	88	90	91	92	93	94	95	97	105	106	107	108	109	110	111	112	113	114	115	116	117	118	119	120	121	122	123	124	125
C7CLG2_METEX	41	42	43	44	46	47	48	49	50	51	52	53	54	55	65	66	67	68	86	87	88	90	91	92	93	94	95	97	105	106	107	108	109	110	111	112	113	114	115	116	117	118	119	120	121	122	123	124	125
Q0G0K0_9RHIZ	21	22	23	42	44	45	46	47	48	49	50	51	52	53	60	61	62	63	89	90	91	93	94	95	96	98	99	101	108	109	110	111	112	113	114	115	116	117	118	119	120	121	122	123	124	125	126	127	128
A5ERN5_BRASB	58	59	60	61	63	64	65	66	67	68	69	70	71	72	82	83	84	85	103	104	105	107	108	109	110	111	112	114	122	123	124	125	126	127	128	129	130	131	132	133	134	135	136	137	138	139	140	141	142
C0S955_PARBP	112	113	114	133	135	136	137	138	139	140	141	142	143	144	151	152	153	154	178	179	180	182	183	184	185	187	188	190	197	198	199	200	201	202	203	204	205	206	207	208	209	210	211	212	213	214	215	216	217
B1YED1_EXIS2	11	12	13	27	29	30	31	32	33	34	35	36	37	38	45	46	47	48	63	64	65	67	68	69	70	72	73	75	82	83	84	85	86	87	88	89	90	91	92	93	94	95	96	97	98	99	100	101	102
B8IL61_METNO	28	29	30	31	33	34	35	36	37	38	39	40	41	42	52	53	54	55	73	74	75	77	78	79	80	81	82	84	92	93	94	95	96	97	98	99	100	101	102	103	104	105	106	107	108	109	110	111	112
A7TF86_VANPO	112	113	114	115	117	118	119	120	121	122	123	124	125	126	136	137	138	139	180	181	182	184	185	186	187	188	189	191	199	200	201	202	203	204	205	206	207	208	209	210	211	212	213	214	215	216	217	218	219
C1GB90_PARBD	121	122	123	142	144	145	146	147	148	149	150	151	152	153	160	161	162	163	187	188	189	191	192	193	194	196	197	199	206	207	208	209	210	211	212	213	214	215	216	217	218	219	220	221	222	223	224	225	226
B7QXC2_9RHOB	51	52	53	54	56	57	58	59	60	61	62	63	64	65	75	76	77	78	95	96	97	99	100	101	102	103	104	106	114	115	116	117	118	119	120	121	122	123	124	125	126	127	128	129	130	131	132	133	134
Q65DF2_BACLD	24	25	26	40	42	43	44	45	46	47	48	49	50	51	58	59	60	61	79	80	81	83	84	85	86	88	89	91	98	99	100	101	102	103	104	105	106	107	108	109	110	111	112	113	114	115	116	117	118
B7ZRQ8_XENLA	152	153	154	155	157	158	159	160	161	162	163	164	165	166	176	177	178	179	196	197	198	200	201	202	203	205	206	208	216	217	218	219	220	221	222	223	224	225	226	227	228	229	230	231	232	233	234	235	236
C6AN11_AGGAN	14	15	16	30	32	33	34	35	36	37	38	39	40	41	48	49	50	51	69	70	71	73	74	75	76	78	79	81	88	89	90	91	92	93	94	95	96	97	98	99	100	101	102	103	104	105	106	107	108
Q7KVB1_DROME	107	108	109	128	130	131	132	133	134	135	136	137	138	139	146	147	148	149	174	175	176	178	179	180	181	183	184	186	193	194	195	196	197	198	199	200	201	202	203	204	205	206	207	208	209	210	211	212	213
A2P5D8_VIBCH	15	16	17	31	33	34	35	36	37	38	39	40	41	42	49	50	51	52	70	71	72	74	75	76	77	79	80	82	89	90	91	92	93	94	95	96	97	98	99	100	101	102	103	104	105	106	107	108	109
C6AAK9_BARGA	35	36	37	38	40	41	42	43	44	45	46	47	48	49	59	60	61	62	80	81	82	84	85	86	87	88	89	91	99	100	101	102	103	104	105	106	107	108	109	110	111	112	113	114	115	116	117	118	119
C5S926_CHRVI	32	33	34	35	37	38	39	40	41	42	43	44	45	46	56	57	58	59	77	78	79	81	82	83	84	85	86	88	96	97	98	99	100	101	102	103	104	105	106	107	108	109	110	111	112	113	114	115	116
A4NG90_HAEIN	19	20	21	35	37	38	39	40	41	42	43	44	45	46	53	54	55	56	74	75	76	78	79	80	81	83	84	86	93	94	95	96	97	98	99	100	101	102	103	104	105	106	107	108	109	110	111	112	113
Q9W0C5_DROME	141	142	143	162	164	165	166	167	168	169	170	171	172	173	180	181	182	183	208	209	210	212	213	214	215	217	218	220	227	228	229	230	231	232	233	234	235	236	237	238	239	240	241	242	243	244	245	246	247
A8T5Z5_9VIBR	15	16	17	31	33	34	35	36	37	38	39	40	41	42	49	50	51	52	70	71	72	74	75	76	77	79	80	82	89	90	91	92	93	94	95	96	97	98	99	100	101	102	103	104	105	106	107	108	109
Q0FIT4_9RHOB	35	36	37	38	40	41	42	43	44	45	46	47	48	49	59	60	61	62	79	80	81	83	84	85	86	87	88	90	98	99	100	101	102	103	104	105	106	107	108	109	110	111	112	113	114	115	116	117	118
ATM1_GIBZE	97	98	99	118	120	121	122	123	124	125	126	127	128	129	136	137	138	139	163	164	165	167	168	169	170	172	173	175	182	183	184	185	186	187	188	189	190	191	192	193	194	195	196	197	198	199	200	201	202
B4HVW2_DROSE	141	142	143	162	164	165	166	167	168	169	170	171	172	173	180	181	182	183	208	209	210	212	213	214	215	217	218	220	227	228	229	230	231	232	233	234	235	236	237	238	239	240	241	242	243	244	245	246	247
C2HN41_LACAC	24	25	26	40	42	43	44	45	46	47	48	49	50	51	58	59	60	61	74	75	76	78	79	80	81	83	84	86	93	94	95	96	97	98	99	100	101	102	103	104	105	106	107	108	109	110	111	112	113
Q5FLE8_LACAC	24	25	26	40	42	43	44	45	46	47	48	49	50	51	58	59	60	61	74	75	76	78	79	80	81	83	84	86	93	94	95	96	97	98	99	100	101	102	103	104	105	106	107	108	109	110	111	112	113
A4NTL5_HAEIN	19	20	21	35	37	38	39	40	41	42	43	44	45	46	53	54	55	56	74	75	76	78	79	80	81	83	84	86	93	94	95	96	97	98	99	100	101	102	103	104	105	106	107	108	109	110	111	112	113
B1K648_BURCC	154	155	156	170	172	173	174	175	176	177	178	179	180	181	188	189	190	191	209	210	211	213	214	215	216	218	219	221	228	229	230	231	232	233	234	235	236	237	238	239	240	241	242	243	244	245	246	247	248
B7RK06_9RHOB	35	36	37	38	40	41	42	43	44	45	46	47	48	49	59	60	61	62	78	79	80	82	83	84	85	86	87	89	97	98	99	100	101	102	103	104	105	106	107	108	109	110	111	112	113	114	115	116	117
C6PCZ4_CLOTS	6	7	8	22	24	25	26	27	28	29	30	31	32	33	40	41	42	43	61	62	63	65	66	67	68	70	71	73	80	81	82	83	84	85	86	87	88	89	90	91	92	93	94	95	96	97	98	99	100
A9AZ50_HERA2	25	26	27	41	43	44	45	46	47	48	49	50	51	52	59	60	61	62	114	115	116	118	119	120	121	123	124	126	133	134	135	136	137	138	139	140	141	142	143	144	145	146	147	148	149	150	151	152	153
Q6G1Z5_BARHE	35	36	37	38	40	41	42	43	44	45	46	47	48	49	59	60	61	62	80	81	82	84	85	86	87	88	89	91	99	100	101	102	103	104	105	106	107	108	109	110	111	112	113	114	115	116	117	118	119
Q93GF4_STAAU	9	10	11	25	27	28	29	30	31	32	33	34	35	36	43	44	45	46	61	62	63	65	66	67	68	70	71	73	80	81	82	83	84	85	86	87	88	89	90	91	92	93	94	95	96	97	98	99	100
A1SXX0_PSYIN	20	21	22	36	38	39	40	41	42	43	44	45	46	47	54	55	56	57	77	78	79	81	82	83	84	86	87	89	96	97	98	99	100	101	102	103	104	105	106	107	108	109	110	111	112	113	114	115	116
LKTB_PASSP	143	144	145	159	161	162	163	164	165	166	167	168	169	170	177	178	179	180	198	199	200	202	203	204	205	207	208	210	217	218	219	220	221	222	223	224	225	226	227	228	229	230	231	232	233	234	235	236	237
Q21YA8_RHOFD	46	47	48	49	51	52	53	54	55	56	57	58	59	60	70	71	72	73	95	96	97	99	100	101	102	103	104	106	114	115	116	117	118	119	120	121	122	123	124	125	126	127	128	129	130	131	132	133	134
A4MYZ0_HAEIN	19	20	21	35	37	38	39	40	41	42	43	44	45	46	53	54	55	56	74	75	76	78	79	80	81	83	84	86	93	94	95	96	97	98	99	100	101	102	103	104	105	106	107	108	109	110	111	112	113
B3PZ24_RHIE6	5	6	7	8	10	11	12	13	14	15	16	17	18	19	29	30	31	32	50	51	52	54	55	56	57	58	59	61	69	70	71	72	73	74	75	76	77	78	79	80	81	82	83	84	85	86	87	88	89
C5FL49_NANOT	117	118	119	139	141	142	143	144	145	146	147	148	149	150	157	158	159	160	184	185	186	188	189	190	191	193	194	196	203	204	205	206	207	208	209	210	211	212	213	214	215	216	217	218	219	220	221	222	223
B7RXV8_9GAMM	21	22	23	37	39	40	41	42	43	44	45	46	47	48	55	56	57	58	80	81	82	84	85	86	87	89	90	92	99	100	101	102	103	104	105	106	107	108	109	110	111	112	113	114	115	116	117	118	119
B0QRJ3_HAEPR	24	25	26	40	42	43	44	45	46	47	48	49	50	51	58	59	60	61	80	81	82	84	85	86	87	89	90	92	99	100	101	102	103	104	105	106	107	108	109	110	111	112	113	114	115	116	117	118	119
P72354_STAAU	9	10	11	25	27	28	29	30	31	32	33	34	35	36	43	44	45	46	61	62	63	65	66	67	68	70	71	73	80	81	82	83	84	85	86	87	88	89	90	91	92	93	94	95	96	97	98	99	100
B4N4C4_DROWI	141	142	143	162	164	165	166	167	168	169	170	171	172	173	180	181	182	183	208	209	210	212	213	214	215	217	218	220	227	228	229	230	231	232	233	234	235	236	237	238	239	240	241	242	243	244	245	246	247
C4CIW8_9CHLR	6	7	8	22	24	25	26	27	28	29	30	31	32	33	40	41	42	43	61	62	63	65	66	67	68	70	71	73	80	81	82	83	84	85	86	87	88	89	90	91	92	93	94	95	96	97	98	99	100
C5RNL5_CLOCL	4	5	6	20	22	23	24	25	26	27	28	29	30	31	38	39	40	41	59	60	61	63	64	65	66	68	69	71	78	79	80	81	82	83	84	85	86	87	88	89	90	91	92	93	94	95	96	97	98
AB23B_ARATH	86	87	88	107	109	110	111	112	113	114	115	116	117	118	125	126	127	128	159	160	161	163	164	165	166	168	169	171	178	179	180	181	182	183	184	185	186	187	188	189	190	191	192	193	194	195	196	197	198
A6AV24_VIBHA	15	16	17	31	33	34	35	36	37	38	39	40	41	42	49	50	51	52	70	71	72	74	75	76	77	79	80	82	89	90	91	92	93	94	95	96	97	98	99	100	101	102	103	104	105	106	107	108	109
MSBA_VIBF1	15	16	17	31	33	34	35	36	37	38	39	40	41	42	49	50	51	52	70	71	72	74	75	76	77	79	80	82	89	90	91	92	93	94	95	96	97	98	99	100	101	102	103	104	105	106	107	108	109
B5ETK4_VIBFM	15	16	17	31	33	34	35	36	37	38	39	40	41	42	49	50	51	52	70	71	72	74	75	76	77	79	80	82	89	90	91	92	93	94	95	96	97	98	99	100	101	102	103	104	105	106	107	108	109
B1Z966_METPB	44	45	46	47	49	50	51	52	53	54	55	56	57	58	68	69	70	71	89	90	91	93	94	95	96	97	98	100	108	109	110	111	112	113	114	115	116	117	118	119	120	121	122	123	124	125	126	127	128
A7MV07_VIBHB	15	16	17	31	33	34	35	36	37	38	39	40	41	42	49	50	51	52	70	71	72	74	75	76	77	79	80	82	89	90	91	92	93	94	95	96	97	98	99	100	101	102	103	104	105	106	107	108	109
B0DHZ2_LACBS	90	91	92	111	113	114	115	116	117	118	119	120	121	122	129	130	131	132	157	158	159	161	162	163	164	166	167	169	176	177	178	179	180	181	182	183	184	185	186	187	188	189	190	191	192	193	194	195	196
B8G971_CHLAD	21	22	23	37	39	40	41	42	43	44	45	46	47	48	55	56	57	58	110	111	112	114	115	116	117	119	120	122	129	130	131	132	133	134	135	136	137	138	139	140	141	142	143	144	145	146	147	148	149
Q6FYN7_BARQU	35	36	37	38	40	41	42	43	44	45	46	47	48	49	59	60	61	62	80	81	82	84	85	86	87	88	89	91	99	100	101	102	103	104	105	106	107	108	109	110	111	112	113	114	115	116	117	118	119
A4BEQ3_9GAMM	44	45	46	47	49	50	51	52	53	54	55	56	57	58	68	69	70	71	89	90	91	93	94	95	96	97	98	100	108	109	110	111	112	113	114	115	116	117	118	119	120	121	122	123	124	125	126	127	128
A6B126_VIBPA	15	16	17	31	33	34	35	36	37	38	39	40	41	42	49	50	51	52	70	71	72	74	75	76	77	79	80	82	89	90	91	92	93	94	95	96	97	98	99	100	101	102	103	104	105	106	107	108	109
MSBA_VIBPA	15	16	17	31	33	34	35	36	37	38	39	40	41	42	49	50	51	52	70	71	72	74	75	76	77	79	80	82	89	90	91	92	93	94	95	96	97	98	99	100	101	102	103	104	105	106	107	108	109
Q5KT14_9LACO	18	19	20	34	36	37	38	39	40	41	42	43	44	45	52	53	54	55	69	70	71	73	74	75	76	78	79	81	88	89	90	91	92	93	94	95	96	97	98	99	100	101	102	103	104	105	106	107	108
C5BT38_TERTT	20	21	22	36	38	39	40	41	42	43	44	45	46	47	54	55	56	57	78	79	80	82	83	84	85	87	88	90	97	98	99	100	101	102	103	104	105	106	107	108	109	110	111	112	113	114	115	116	117
Q62NX2_BACLD	4	5	6	20	22	23	24	25	26	27	28	29	30	31	38	39	40	41	59	60	61	63	64	65	66	68	69	71	78	79	80	81	82	83	84	85	86	87	88	89	90	91	92	93	94	95	96	97	98
Q130D0_RHOPS	78	79	80	81	83	84	85	86	87	88	89	90	91	92	102	103	104	105	123	124	125	127	128	129	130	131	132	134	142	143	144	145	146	147	148	149	150	151	152	153	154	155	156	157	158	159	160	161	162
C6E5B5_GEOSM	14	15	16	30	32	33	34	35	36	37	38	39	40	41	48	49	50	51	69	70	71	73	74	75	76	78	79	81	88	89	90	91	92	93	94	95	96	97	98	99	100	101	102	103	104	105	106	107	108
A1K6I3_AZOSB	16	17	18	33	35	36	37	38	39	40	41	42	43	44	51	52	53	54	73	74	75	77	78	79	80	82	83	85	92	93	94	95	96	97	98	99	100	101	102	103	104	105	106	107	108	109	110	111	112
Q5NU40_9LACO	18	19	20	34	36	37	38	39	40	41	42	43	44	45	52	53	54	55	69	70	71	73	74	75	76	78	79	81	88	89	90	91	92	93	94	95	96	97	98	99	100	101	102	103	104	105	106	107	108
B5S9J7_RALSO	33	34	35	49	51	52	53	54	55	56	57	58	59	60	67	68	69	70	88	89	90	92	93	94	95	97	98	100	107	108	109	110	111	112	113	114	115	116	117	118	119	120	121	122	123	124	125	126	127
Q21B68_RHOPB	71	72	73	74	76	77	78	79	80	81	82	83	84	85	95	96	97	98	116	117	118	120	121	122	123	124	125	127	135	136	137	138	139	140	141	142	143	144	145	146	147	148	149	150	151	152	153	154	155
A8VRP5_9BACI	9	10	11	25	27	28	29	30	31	32	33	34	35	36	43	44	45	46	71	72	73	75	76	77	78	80	81	83	90	91	92	93	94	95	96	97	98	99	100	101	102	103	104	105	106	107	108	109	110
A1AX63_RUTMC	24	25	26	40	42	43	44	45	46	47	48	49	50	51	58	59	60	61	80	81	82	84	85	86	87	89	90	92	99	100	101	102	103	104	105	106	107	108	109	110	111	112	113	114	115	116	117	118	119
O17895_CAEEL	85	86	87	88	90	91	92	93	94	95	96	97	98	99	109	110	111	112	142	143	144	146	147	148	149	150	151	153	161	162	163	164	165	166	167	168	169	170	171	172	173	174	175	176	177	178	179	180	181
A3XFF1_9RHOB	35	36	37	38	40	41	42	43	44	45	46	47	48	49	59	60	61	62	79	80	81	83	84	85	86	87	88	90	98	99	100	101	102	103	104	105	106	107	108	109	110	111	112	113	114	115	116	117	118
C4L364_EXISA	6	7	8	22	24	25	26	27	28	29	30	31	32	33	40	41	42	43	66	67	68	70	71	72	73	75	76	78	85	86	87	88	89	90	91	92	93	94	95	96	97	98	99	100	101	102	103	104	105
MSBA_THIDA	12	13	14	28	30	31	32	33	34	35	36	37	38	39	46	47	48	49	67	68	69	71	72	73	74	76	77	79	86	87	88	89	90	91	92	93	94	95	96	97	98	99	100	101	102	103	104	105	106
Q2NDV1_ERYLH	21	22	23	42	44	45	46	47	48	49	50	51	52	53	60	61	62	63	83	84	85	87	88	89	90	92	93	95	102	103	104	105	106	107	108	109	110	111	112	113	114	115	116	117	118	119	120	121	122
A9CFL3_AGRT5	30	31	32	33	35	36	37	38	39	40	41	42	43	44	54	55	56	57	75	76	77	79	80	81	82	83	84	86	94	95	96	97	98	99	100	101	102	103	104	105	106	107	108	109	110	111	112	113	114
AB24B_ARATH	91	92	93	112	114	115	116	117	118	119	120	121	122	123	130	131	132	133	161	162	163	165	166	167	168	170	171	173	180	181	182	183	184	185	186	187	188	189	190	191	192	193	194	195	196	197	198	199	200
Q7KVA9_DROME	4	5	6	25	27	28	29	30	31	32	33	34	35	36	43	44	45	46	71	72	73	75	76	77	78	80	81	83	90	91	92	93	94	95	96	97	98	99	100	101	102	103	104	105	106	107	108	109	110
B8MDB9_TALSN	112	113	114	133	135	136	137	138	139	140	141	142	143	144	151	152	153	154	178	179	180	182	183	184	185	187	188	190	197	198	199	200	201	202	203	204	205	206	207	208	209	210	211	212	213	214	215	216	217
B3NBD7_DROER	588	589	590	609	611	612	613	614	615	616	617	618	619	620	627	628	629	630	655	656	657	659	660	661	662	664	665	667	674	675	676	677	678	679	680	681	682	683	684	685	686	687	688	689	690	691	692	693	694
BMRA_BACSU	17	18	19	33	35	36	37	38	39	40	41	42	43	44	51	52	53	54	69	70	71	73	74	75	76	78	79	81	88	89	90	91	92	93	94	95	96	97	98	99	100	101	102	103	104	105	106	107	108
Q2V0S5_9LACO	18	19	20	34	36	37	38	39	40	41	42	43	44	45	52	53	54	55	69	70	71	73	74	75	76	78	79	81	88	89	90	91	92	93	94	95	96	97	98	99	100	101	102	103	104	105	106	107	108
A3RPC9_RALSO	156	157	158	172	174	175	176	177	178	179	180	181	182	183	190	191	192	193	211	212	213	215	216	217	218	220	221	223	230	231	232	233	234	235	236	237	238	239	240	241	242	243	244	245	246	247	248	249	250
Q9GTN7_DICDI	1057	1058	1059	1060	1062	1063	1064	1065	1066	1067	1068	1069	1070	1071	1081	1082	1083	1084	1100	1101	1102	1104	1105	1106	1107	1109	1110	1112	1120	1121	1122	1123	1124	1125	1126	1127	1128	1129	1130	1131	1132	1133	1134	1135	1136	1137	1138	1139	1140
A9G0T2_9RHOB	35	36	37	38	40	41	42	43	44	45	46	47	48	49	59	60	61	62	79	80	81	83	84	85	86	87	88	90	98	99	100	101	102	103	104	105	106	107	108	109	110	111	112	113	114	115	116	117	118
B5SAB7_RALSO	169	170	171	185	187	188	189	190	191	192	193	194	195	196	203	204	205	206	224	225	226	228	229	230	231	233	234	236	243	244	245	246	247	248	249	250	251	252	253	254	255	256	257	258	259	260	261	262	263
A0Z8G9_9GAMM	35	36	37	38	40	41	42	43	44	45	46	47	48	49	59	60	61	62	80	81	82	84	85	86	87	88	89	91	99	100	101	102	103	104	105	106	107	108	109	110	111	112	113	114	115	116	117	118	119
B6JJ30_OLICO	66	67	68	69	71	72	73	74	75	76	77	78	79	80	90	91	92	93	111	112	113	115	116	117	118	119	120	122	130	131	132	133	134	135	136	137	138	139	140	141	142	143	144	145	146	147	148	149	150
A4UX78_9LACO	18	19	20	34	36	37	38	39	40	41	42	43	44	45	52	53	54	55	69	70	71	73	74	75	76	78	79	81	88	89	90	91	92	93	94	95	96	97	98	99	100	101	102	103	104	105	106	107	108
A4UX83_9LACO	18	19	20	34	36	37	38	39	40	41	42	43	44	45	52	53	54	55	69	70	71	73	74	75	76	78	79	81	88	89	90	91	92	93	94	95	96	97	98	99	100	101	102	103	104	105	106	107	108
C6IWA1_9BACL	27	28	29	43	45	46	47	48	49	50	51	52	53	54	61	62	63	64	79	80	81	83	84	85	86	88	89	91	98	99	100	101	102	103	104	105	106	107	108	109	110	111	112	113	114	115	116	117	118
Q2CFH2_9RHOB	34	35	36	37	39	40	41	42	43	44	45	46	47	48	58	59	60	61	78	79	80	82	83	84	85	86	87	89	97	98	99	100	101	102	103	104	105	106	107	108	109	110	111	112	113	114	115	116	117
A6TX10_ALKMQ	4	5	6	20	22	23	24	25	26	27	28	29	30	31	38	39	40	41	59	60	61	63	64	65	66	68	69	71	78	79	80	81	82	83	84	85	86	87	88	89	90	91	92	93	94	95	96	97	98
A4YM93_BRASO	83	84	85	86	88	89	90	91	92	93	94	95	96	97	107	108	109	110	128	129	130	132	133	134	135	136	137	139	147	148	149	150	151	152	153	154	155	156	157	158	159	160	161	162	163	164	165	166	167
C4R178_PICPG	122	123	124	125	127	128	129	130	131	132	133	134	135	136	146	147	148	149	174	175	176	178	179	180	181	182	183	185	193	194	195	196	197	198	199	200	201	202	203	204	205	206	207	208	209	210	211	212	213
Q5NU41_LACBR	18	19	20	34	36	37	38	39	40	41	42	43	44	45	52	53	54	55	69	70	71	73	74	75	76	78	79	81	88	89	90	91	92	93	94	95	96	97	98	99	100	101	102	103	104	105	106	107	108
Q8UW63_ORYLA	151	152	153	154	156	157	158	159	160	161	162	163	164	165	175	176	177	178	195	196	197	199	200	201	202	204	205	207	215	216	217	218	219	220	221	222	223	224	225	226	227	228	229	230	231	232	233	234	235
A6F526_9ALTE	23	24	25	39	41	42	43	44	45	46	47	48	49	50	57	58	59	60	77	78	79	81	82	83	84	86	87	89	96	97	98	99	100	101	102	103	104	105	106	107	108	109	110	111	112	113	114	115	116
A0NNH4_9RHOB	35	36	37	38	40	41	42	43	44	45	46	47	48	49	59	60	61	62	80	81	82	84	85	86	87	88	89	91	99	100	101	102	103	104	105	106	107	108	109	110	111	112	113	114	115	116	117	118	119
Q39T50_GEOMG	6	7	8	22	24	25	26	27	28	29	30	31	32	33	40	41	42	43	61	62	63	65	66	67	68	70	71	73	80	81	82	83	84	85	86	87	88	89	90	91	92	93	94	95	96	97	98	99	100
Q07SP6_RHOP5	137	138	139	153	155	156	157	158	159	160	161	162	163	164	171	172	173	174	192	193	194	196	197	198	199	201	202	204	211	212	213	214	215	216	217	218	219	220	221	222	223	224	225	226	227	228	229	230	231
Q8XT23_RALSO	157	158	159	173	175	176	177	178	179	180	181	182	183	184	191	192	193	194	212	213	214	216	217	218	219	221	222	224	231	232	233	234	235	236	237	238	239	240	241	242	243	244	245	246	247	248	249	250	251
A0Y6I3_9GAMM	22	23	24	38	40	41	42	43	44	45	46	47	48	49	56	57	58	59	79	80	81	83	84	85	86	88	89	91	98	99	100	101	102	103	104	105	106	107	108	109	110	111	112	113	114	115	116	117	118
Q1YT30_9GAMM	48	49	50	51	53	54	55	56	57	58	59	60	61	62	72	73	74	75	93	94	95	97	98	99	100	101	102	104	112	113	114	115	116	117	118	119	120	121	122	123	124	125	126	127	128	129	130	131	132
B6AZC4_9RHOB	42	43	44	45	47	48	49	50	51	52	53	54	55	56	66	67	68	69	86	87	88	90	91	92	93	94	95	97	105	106	107	108	109	110	111	112	113	114	115	116	117	118	119	120	121	122	123	124	125
Q0EZ12_9PROT	6	7	8	22	24	25	26	27	28	29	30	31	32	33	40	41	42	43	61	62	63	65	66	67	68	70	71	73	80	81	82	83	84	85	86	87	88	89	90	91	92	93	94	95	96	97	98	99	100
Q2S9A9_HAHCH	147	148	149	163	165	166	167	168	169	170	171	172	173	174	181	182	183	184	202	203	204	206	207	208	209	211	212	214	221	222	223	224	225	226	227	228	229	230	231	232	233	234	235	236	237	238	239	240	241
Q5LP45_SILPO	79	80	81	82	84	85	86	87	88	89	90	91	92	93	103	104	105	106	123	124	125	127	128	129	130	131	132	134	142	143	144	145	146	147	148	149	150	151	152	153	154	155	156	157	158	159	160	161	162
Q1YIG3_MOBAS	27	28	29	48	50	51	52	53	54	55	56	57	58	59	66	67	68	69	95	96	97	99	100	101	102	104	105	107	114	115	116	117	118	119	120	121	122	123	124	125	126	127	128	129	130	131	132	133	134
B7VH38_VIBSL	22	23	24	38	40	41	42	43	44	45	46	47	48	49	56	57	58	59	77	78	79	81	82	83	84	86	87	89	96	97	98	99	100	101	102	103	104	105	106	107	108	109	110	111	112	113	114	115	116
ATM1_CRYNE	126	127	128	147	149	150	151	152	153	154	155	156	157	158	165	166	167	168	191	192	193	195	196	197	198	200	201	203	210	211	212	213	214	215	216	217	218	219	220	221	222	223	224	225	226	227	228	229	230
C5GW38_AJEDR	124	125	126	145	147	148	149	150	151	152	153	154	155	156	163	164	165	166	190	191	192	194	195	196	197	199	200	202	209	210	211	212	213	214	215	216	217	218	219	220	221	222	223	224	225	226	227	228	229
MSBA_HAEIN	19	20	21	35	37	38	39	40	41	42	43	44	45	46	53	54	55	56	74	75	76	78	79	80	81	83	84	86	93	94	95	96	97	98	99	100	101	102	103	104	105	106	107	108	109	110	111	112	113
O32748_LACBR	18	19	20	34	36	37	38	39	40	41	42	43	44	45	52	53	54	55	69	70	71	73	74	75	76	78	79	81	88	89	90	91	92	93	94	95	96	97	98	99	100	101	102	103	104	105	106	107	108
ATM1_SCHPO	102	103	104	123	125	126	127	128	129	130	131	132	133	134	141	142	143	144	168	169	170	172	173	174	175	177	178	180	187	188	189	190	191	192	193	194	195	196	197	198	199	200	201	202	203	204	205	206	207
Q98F51_RHILO	29	30	31	32	34	35	36	37	38	39	40	41	42	43	53	54	55	56	74	75	76	78	79	80	81	82	83	85	93	94	95	96	97	98	99	100	101	102	103	104	105	106	107	108	109	110	111	112	113
B2UK61_RALPJ	29	30	31	49	51	52	53	54	55	56	57	58	59	60	67	68	69	70	89	90	91	93	94	95	96	98	99	101	108	109	110	111	112	113	114	115	116	117	118	119	120	121	122	123	124	125	126	127	128
C6BLV2_RALP1	19	20	21	39	41	42	43	44	45	46	47	48	49	50	57	58	59	60	79	80	81	83	84	85	86	88	89	91	98	99	100	101	102	103	104	105	106	107	108	109	110	111	112	113	114	115	116	117	118
Q8UUM0_ORYLA	151	152	153	154	156	157	158	159	160	161	162	163	164	165	175	176	177	178	195	196	197	199	200	201	202	204	205	207	215	216	217	218	219	220	221	222	223	224	225	226	227	228	229	230	231	232	233	234	235
B3RYE2_TRIAD	82	83	84	103	105	106	107	108	109	110	111	112	113	114	121	122	123	124	154	155	156	158	159	160	161	163	164	166	173	174	175	176	177	178	179	180	181	182	183	184	185	186	187	188	189	190	191	192	193
A4G3Z9_HERAR	13	14	15	16	18	19	20	21	22	23	24	25	26	27	37	38	39	40	61	62	63	65	66	67	68	69	70	72	80	81	82	83	84	85	86	87	88	89	90	91	92	93	94	95	96	97	98	99	100
B9MPQ0_ANATD	50	51	52	66	68	69	70	71	72	73	74	75	76	77	84	85	86	87	105	106	107	109	110	111	112	114	115	117	124	125	126	127	128	129	130	131	132	133	134	135	136	137	138	139	140	141	142	143	144
A5L7C7_9GAMM	15	16	17	31	33	34	35	36	37	38	39	40	41	42	49	50	51	52	70	71	72	74	75	76	77	79	80	82	89	90	91	92	93	94	95	96	97	98	99	100	101	102	103	104	105	106	107	108	109
Q3IL54_PSEHT	22	23	24	38	40	41	42	43	44	45	46	47	48	49	56	57	58	59	79	80	81	83	84	85	86	88	89	91	98	99	100	101	102	103	104	105	106	107	108	109	110	111	112	113	114	115	116	117	118
B5WK60_9BURK	26	27	28	29	31	32	33	34	35	36	37	38	39	40	50	51	52	53	71	72	73	75	76	77	78	79	80	82	90	91	92	93	94	95	96	97	98	99	100	101	102	103	104	105	106	107	108	109	110
B2G501_LACRJ	13	14	15	29	31	32	33	34	35	36	37	38	39	40	47	48	49	50	63	64	65	67	68	69	70	72	73	75	82	83	84	85	86	87	88	89	90	91	92	93	94	95	96	97	98	99	100	101	102
A5VHH0_LACRD	13	14	15	29	31	32	33	34	35	36	37	38	39	40	47	48	49	50	63	64	65	67	68	69	70	72	73	75	82	83	84	85	86	87	88	89	90	91	92	93	94	95	96	97	98	99	100	101	102
C2F666_LACRE	13	14	15	29	31	32	33	34	35	36	37	38	39	40	47	48	49	50	63	64	65	67	68	69	70	72	73	75	82	83	84	85	86	87	88	89	90	91	92	93	94	95	96	97	98	99	100	101	102
A0YFL8_9GAMM	21	22	23	37	39	40	41	42	43	44	45	46	47	48	55	56	57	58	80	81	82	84	85	86	87	89	90	92	99	100	101	102	103	104	105	106	107	108	109	110	111	112	113	114	115	116	117	118	119
Q927A1_LISIN	13	14	15	29	31	32	33	34	35	36	37	38	39	40	47	48	49	50	65	66	67	69	70	71	72	74	75	77	84	85	86	87	88	89	90	91	92	93	94	95	96	97	98	99	100	101	102	103	104
C6QA99_9RHIZ	41	42	43	44	46	47	48	49	50	51	52	53	54	55	65	66	67	68	86	87	88	90	91	92	93	94	95	97	105	106	107	108	109	110	111	112	113	114	115	116	117	118	119	120	121	122	123	124	125
ATM1_USTMA	151	152	153	172	174	175	176	177	178	179	180	181	182	183	190	191	192	193	222	223	224	226	227	228	229	231	232	234	241	242	243	244	245	246	247	248	249	250	251	252	253	254	255	256	257	258	259	260	261
Q12K49_SHEDO	21	22	23	37	39	40	41	42	43	44	45	46	47	48	55	56	57	58	88	89	90	92	93	94	95	97	98	100	107	108	109	110	111	112	113	114	115	116	117	118	119	120	121	122	123	124	125	126	127
Q4MQM7_BACCE	6	7	8	22	24	25	26	27	28	29	30	31	32	33	40	41	42	43	67	68	69	71	72	73	74	76	77	79	86	87	88	89	90	91	92	93	94	95	96	97	98	99	100	101	102	103	104	105	106
B6ES05_ALISL	15	16	17	31	33	34	35	36	37	38	39	40	41	42	49	50	51	52	70	71	72	74	75	76	77	79	80	82	89	90	91	92	93	94	95	96	97	98	99	100	101	102	103	104	105	106	107	108	109
Q6XXZ1_XENLA	154	155	156	157	159	160	161	162	163	164	165	166	167	168	178	179	180	181	198	199	200	202	203	204	205	207	208	210	218	219	220	221	222	223	224	225	226	227	228	229	230	231	232	233	234	235	236	237	238
Q81I88_BACCR	6	7	8	22	24	25	26	27	28	29	30	31	32	33	40	41	42	43	67	68	69	71	72	73	74	76	77	79	86	87	88	89	90	91	92	93	94	95	96	97	98	99	100	101	102	103	104	105	106
A6DXS2_9RHOB	35	36	37	38	40	41	42	43	44	45	46	47	48	49	59	60	61	62	79	80	81	83	84	85	86	87	88	90	98	99	100	101	102	103	104	105	106	107	108	109	110	111	112	113	114	115	116	117	118
C6P6E3_9GAMM	9	10	11	25	27	28	29	30	31	32	33	34	35	36	43	44	45	46	64	65	66	68	69	70	71	73	74	76	83	84	85	86	87	88	89	90	91	92	93	94	95	96	97	98	99	100	101	102	103
A6W0Z8_MARMS	26	27	28	42	44	45	46	47	48	49	50	51	52	53	60	61	62	63	81	82	83	85	86	87	88	90	91	93	100	101	102	103	104	105	106	107	108	109	110	111	112	113	114	115	116	117	118	119	120
C5JD83_AJEDS	124	125	126	145	147	148	149	150	151	152	153	154	155	156	163	164	165	166	190	191	192	194	195	196	197	199	200	202	209	210	211	212	213	214	215	216	217	218	219	220	221	222	223	224	225	226	227	228	229
B3XMY2_LACRE	13	14	15	29	31	32	33	34	35	36	37	38	39	40	47	48	49	50	63	64	65	67	68	69	70	72	73	75	82	83	84	85	86	87	88	89	90	91	92	93	94	95	96	97	98	99	100	101	102
A3XZM0_9VIBR	15	16	17	31	33	34	35	36	37	38	39	40	41	42	49	50	51	52	70	71	72	74	75	76	77	79	80	82	89	90	91	92	93	94	95	96	97	98	99	100	101	102	103	104	105	106	107	108	109
C6CY83_PAESJ	19	20	21	35	37	38	39	40	41	42	43	44	45	46	53	54	55	56	71	72	73	75	76	77	78	80	81	83	90	91	92	93	94	95	96	97	98	99	100	101	102	103	104	105	106	107	108	109	110
MSBA_MANSM	17	18	19	33	35	36	37	38	39	40	41	42	43	44	51	52	53	54	72	73	74	76	77	78	79	81	82	84	91	92	93	94	95	96	97	98	99	100	101	102	103	104	105	106	107	108	109	110	111
Q1GFK5_SILST	36	37	38	39	41	42	43	44	45	46	47	48	49	50	60	61	62	63	80	81	82	84	85	86	87	88	89	91	99	100	101	102	103	104	105	106	107	108	109	110	111	112	113	114	115	116	117	118	119
A0Y5F8_9GAMM	28	29	30	31	33	34	35	36	37	38	39	40	41	42	52	53	54	55	73	74	75	77	78	79	80	81	82	84	92	93	94	95	96	97	98	99	100	101	102	103	104	105	106	107	108	109	110	111	112
Q02CW5_SOLUE	12	13	14	28	30	31	32	33	34	35	36	37	38	39	46	47	48	49	84	85	86	88	89	90	91	93	94	96	103	104	105	106	107	108	109	110	111	112	113	114	115	116	117	118	119	120	121	122	123
C3MIK1_RHISN	29	30	31	32	34	35	36	37	38	39	40	41	42	43	53	54	55	56	74	75	76	78	79	80	81	82	83	85	93	94	95	96	97	98	99	100	101	102	103	104	105	106	107	108	109	110	111	112	113
Q3SNZ2_NITWN	66	67	68	69	71	72	73	74	75	76	77	78	79	80	90	91	92	93	111	112	113	115	116	117	118	119	120	122	130	131	132	133	134	135	136	137	138	139	140	141	142	143	144	145	146	147	148	149	150
B0MFS8_9FIRM	13	14	15	29	31	32	33	34	35	36	37	38	39	40	47	48	49	50	71	72	73	75	76	77	78	80	81	83	90	91	92	93	94	95	96	97	98	99	100	101	102	103	104	105	106	107	108	109	110
Q127Z0_POLSJ	29	30	31	32	34	35	36	37	38	39	40	41	42	43	53	54	55	56	78	79	80	82	83	84	85	86	87	89	97	98	99	100	101	102	103	104	105	106	107	108	109	110	111	112	113	114	115	116	117
Q7N8T3_PHOLL	145	146	147	161	163	164	165	166	167	168	169	170	171	172	179	180	181	182	200	201	202	204	205	206	207	209	210	212	219	220	221	222	223	224	225	226	227	228	229	230	231	232	233	234	235	236	237	238	239
B1Z0Q0_BURA4	154	155	156	170	172	173	174	175	176	177	178	179	180	181	188	189	190	191	209	210	211	213	214	215	216	218	219	221	228	229	230	231	232	233	234	235	236	237	238	239	240	241	242	243	244	245	246	247	248
B9LER5_CHLSY	22	23	24	38	40	41	42	43	44	45	46	47	48	49	56	57	58	59	111	112	113	115	116	117	118	120	121	123	130	131	132	133	134	135	136	137	138	139	140	141	142	143	144	145	146	147	148	149	150
A9WCD5_CHLAA	22	23	24	38	40	41	42	43	44	45	46	47	48	49	56	57	58	59	111	112	113	115	116	117	118	120	121	123	130	131	132	133	134	135	136	137	138	139	140	141	142	143	144	145	146	147	148	149	150
MSBA_PASMU	14	15	16	30	32	33	34	35	36	37	38	39	40	41	48	49	50	51	69	70	71	73	74	75	76	78	79	81	88	89	90	91	92	93	94	95	96	97	98	99	100	101	102	103	104	105	106	107	108
MSBA_VIBVU	15	16	17	31	33	34	35	36	37	38	39	40	41	42	49	50	51	52	70	71	72	74	75	76	77	79	80	82	89	90	91	92	93	94	95	96	97	98	99	100	101	102	103	104	105	106	107	108	109
A6QPZ6_BOVIN	185	186	187	188	190	191	192	193	194	195	196	197	198	199	209	210	211	212	229	230	231	233	234	235	236	238	239	241	249	250	251	252	253	254	255	256	257	258	259	260	261	262	263	264	265	266	267	268	269
A7UU82_ANOGA	127	128	129	148	150	151	152	153	154	155	156	157	158	159	166	167	168	169	194	195	196	198	199	200	201	203	204	206	213	214	215	216	217	218	219	220	221	222	223	224	225	226	227	228	229	230	231	232	233
B0BP59_ACTPJ	14	15	16	30	32	33	34	35	36	37	38	39	40	41	48	49	50	51	69	70	71	73	74	75	76	78	79	81	88	89	90	91	92	93	94	95	96	97	98	99	100	101	102	103	104	105	106	107	108
C6MPW5_9DELT	15	16	17	31	33	34	35	36	37	38	39	40	41	42	49	50	51	52	70	71	72	74	75	76	77	79	80	82	89	90	91	92	93	94	95	96	97	98	99	100	101	102	103	104	105	106	107	108	109
A4EJ63_9RHOB	33	34	35	36	38	39	40	41	42	43	44	45	46	47	57	58	59	60	76	77	78	80	81	82	83	84	85	87	95	96	97	98	99	100	101	102	103	104	105	106	107	108	109	110	111	112	113	114	115
C1WBR4_9GAMM	15	16	17	31	33	34	35	36	37	38	39	40	41	42	49	50	51	52	71	72	73	75	76	77	78	80	81	83	90	91	92	93	94	95	96	97	98	99	100	101	102	103	104	105	106	107	108	109	110
A3JFY5_9ALTE	11	12	13	27	29	30	31	32	33	34	35	36	37	38	45	46	47	48	65	66	67	69	70	71	72	74	75	77	84	85	86	87	88	89	90	91	92	93	94	95	96	97	98	99	100	101	102	103	104
B5EEX2_GEOBB	14	15	16	30	32	33	34	35	36	37	38	39	40	41	48	49	50	51	69	70	71	73	74	75	76	78	79	81	88	89	90	91	92	93	94	95	96	97	98	99	100	101	102	103	104	105	106	107	108
ATM1_CHAGB	3	4	5	24	26	27	28	29	30	31	32	33	34	35	42	43	44	45	69	70	71	73	74	75	76	78	79	81	88	89	90	91	92	93	94	95	96	97	98	99	100	101	102	103	104	105	106	107	108
A0KLY2_AERHH	15	16	17	31	33	34	35	36	37	38	39	40	41	42	49	50	51	52	70	71	72	74	75	76	77	79	80	82	89	90	91	92	93	94	95	96	97	98	99	100	101	102	103	104	105	106	107	108	109
C0DTK8_EIKCO	19	20	21	35	37	38	39	40	41	42	43	44	45	46	53	54	55	56	74	75	76	78	79	80	81	83	84	86	93	94	95	96	97	98	99	100	101	102	103	104	105	106	107	108	109	110	111	112	113
MSBA_HAES1	14	15	16	30	32	33	34	35	36	37	38	39	40	41	48	49	50	51	69	70	71	73	74	75	76	78	79	81	88	89	90	91	92	93	94	95	96	97	98	99	100	101	102	103	104	105	106	107	108
A1ATF2_PELPD	7	8	9	23	25	26	27	28	29	30	31	32	33	34	41	42	43	44	62	63	64	66	67	68	69	71	72	74	81	82	83	84	85	86	87	88	89	90	91	92	93	94	95	96	97	98	99	100	101
Q3IJM5_PSEHT	27	28	29	30	32	33	34	35	36	37	38	39	40	41	51	52	53	54	72	73	74	76	77	78	79	80	81	83	91	92	93	94	95	96	97	98	99	100	101	102	103	104	105	106	107	108	109	110	111
A7JWI6_PASHA	19	20	21	35	37	38	39	40	41	42	43	44	45	46	53	54	55	56	74	75	76	78	79	80	81	83	84	86	93	94	95	96	97	98	99	100	101	102	103	104	105	106	107	108	109	110	111	112	113
A0LAC6_MAGSM	10	11	12	26	28	29	30	31	32	33	34	35	36	37	44	45	46	47	65	66	67	69	70	71	72	74	75	77	84	85	86	87	88	89	90	91	92	93	94	95	96	97	98	99	100	101	102	103	104
A3UPZ7_VIBSP	15	16	17	31	33	34	35	36	37	38	39	40	41	42	49	50	51	52	70	71	72	74	75	76	77	79	80	82	89	90	91	92	93	94	95	96	97	98	99	100	101	102	103	104	105	106	107	108	109
A3WTM0_9BRAD	77	78	79	80	82	83	84	85	86	87	88	89	90	91	101	102	103	104	122	123	124	126	127	128	129	130	131	133	141	142	143	144	145	146	147	148	149	150	151	152	153	154	155	156	157	158	159	160	161
A6D8M0_9VIBR	15	16	17	31	33	34	35	36	37	38	39	40	41	42	49	50	51	52	70	71	72	74	75	76	77	79	80	82	89	90	91	92	93	94	95	96	97	98	99	100	101	102	103	104	105	106	107	108	109
Q01ZC0_SOLUE	10	11	12	26	28	29	30	31	32	33	34	35	36	37	44	45	46	47	82	83	84	86	87	88	89	91	92	94	101	102	103	104	105	106	107	108	109	110	111	112	113	114	115	116	117	118	119	120	121
B3K384_9BACI	29	30	31	45	47	48	49	50	51	52	53	54	55	56	63	64	65	66	81	82	83	85	86	87	88	90	91	93	100	101	102	103	104	105	106	107	108	109	110	111	112	113	114	115	116	117	118	119	120
B0UUM6_HAES2	28	29	30	44	46	47	48	49	50	51	52	53	54	55	62	63	64	65	83	84	85	87	88	89	90	92	93	95	102	103	104	105	106	107	108	109	110	111	112	113	114	115	116	117	118	119	120	121	122
Q0ABP2_ALHEH	21	22	23	37	39	40	41	42	43	44	45	46	47	48	55	56	57	58	80	81	82	84	85	86	87	89	90	92	99	100	101	102	103	104	105	106	107	108	109	110	111	112	113	114	115	116	117	118	119
Q175A7_AEDAE	134	135	136	155	157	158	159	160	161	162	163	164	165	166	173	174	175	176	201	202	203	205	206	207	208	210	211	213	220	221	222	223	224	225	226	227	228	229	230	231	232	233	234	235	236	237	238	239	240
A3K5K1_9RHOB	34	35	36	37	39	40	41	42	43	44	45	46	47	48	58	59	60	61	77	78	79	81	82	83	84	85	86	88	96	97	98	99	100	101	102	103	104	105	106	107	108	109	110	111	112	113	114	115	116
B6QEP4_PENMQ	57	58	59	78	80	81	82	83	84	85	86	87	88	89	96	97	98	99	123	124	125	127	128	129	130	132	133	135	142	143	144	145	146	147	148	149	150	151	152	153	154	155	156	157	158	159	160	161	162
B1YK57_EXIS2	17	18	19	33	35	36	37	38	39	40	41	42	43	44	51	52	53	54	79	80	81	83	84	85	86	88	89	91	98	99	100	101	102	103	104	105	106	107	108	109	110	111	112	113	114	115	116	117	118
B2TER4_BURPP	82	83	84	85	87	88	89	90	91	92	93	94	95	96	106	107	108	109	127	128	129	131	132	133	134	135	136	138	146	147	148	149	150	151	152	153	154	155	156	157	158	159	160	161	162	163	164	165	166
A3W8F2_9RHOB	35	36	37	38	40	41	42	43	44	45	46	47	48	49	59	60	61	62	79	80	81	83	84	85	86	87	88	90	98	99	100	101	102	103	104	105	106	107	108	109	110	111	112	113	114	115	116	117	118
B9KC26_THENN	27	28	29	43	45	46	47	48	49	50	51	52	53	54	61	62	63	64	82	83	84	86	87	88	89	91	92	94	101	102	103	104	105	106	107	108	109	110	111	112	113	114	115	116	117	118	119	120	121
A9HAB1_9RHOB	39	40	41	42	44	45	46	47	48	49	50	51	52	53	63	64	65	66	83	84	85	87	88	89	90	91	92	94	102	103	104	105	106	107	108	109	110	111	112	113	114	115	116	117	118	119	120	121	122
Q97IM7_CLOAB	6	7	8	22	24	25	26	27	28	29	30	31	32	33	40	41	42	43	64	65	66	68	69	70	71	73	74	76	83	84	85	86	87	88	89	90	91	92	93	94	95	96	97	98	99	100	101	102	103
A7UU81_ANOGA	221	222	223	242	244	245	246	247	248	249	250	251	252	253	260	261	262	263	288	289	290	292	293	294	295	297	298	300	307	308	309	310	311	312	313	314	315	316	317	318	319	320	321	322	323	324	325	326	327
MSBA_VIBVY	15	16	17	31	33	34	35	36	37	38	39	40	41	42	49	50	51	52	70	71	72	74	75	76	77	79	80	82	89	90	91	92	93	94	95	96	97	98	99	100	101	102	103	104	105	106	107	108	109
Q8Y3T6_LISMO	13	14	15	29	31	32	33	34	35	36	37	38	39	40	47	48	49	50	65	66	67	69	70	71	72	74	75	77	84	85	86	87	88	89	90	91	92	93	94	95	96	97	98	99	100	101	102	103	104
Q0G1G5_9RHIZ	39	40	41	42	44	45	46	47	48	49	50	51	52	53	63	64	65	66	84	85	86	88	89	90	91	92	93	95	103	104	105	106	107	108	109	110	111	112	113	114	115	116	117	118	119	120	121	122	123
C4K5M0_HAMD5	15	16	17	31	33	34	35	36	37	38	39	40	41	42	49	50	51	52	70	71	72	74	75	76	77	79	80	82	89	90	91	92	93	94	95	96	97	98	99	100	101	102	103	104	105	106	107	108	109
Q168L4_ROSDO	77	78	79	80	82	83	84	85	86	87	88	89	90	91	101	102	103	104	121	122	123	125	126	127	128	129	130	132	140	141	142	143	144	145	146	147	148	149	150	151	152	153	154	155	156	157	158	159	160
C2CZL3_LACBR	24	25	26	40	42	43	44	45	46	47	48	49	50	51	58	59	60	61	75	76	77	79	80	81	82	84	85	87	94	95	96	97	98	99	100	101	102	103	104	105	106	107	108	109	110	111	112	113	114
B3H1B9_ACTP7	14	15	16	30	32	33	34	35	36	37	38	39	40	41	48	49	50	51	69	70	71	73	74	75	76	78	79	81	88	89	90	91	92	93	94	95	96	97	98	99	100	101	102	103	104	105	106	107	108
B1C6Q9_9FIRM	6	7	8	22	24	25	26	27	28	29	30	31	32	33	40	41	42	43	64	65	66	68	69	70	71	73	74	76	83	84	85	86	87	88	89	90	91	92	93	94	95	96	97	98	99	100	101	102	103
A3PI73_RHOS1	33	34	35	36	38	39	40	41	42	43	44	45	46	47	57	58	59	60	77	78	79	81	82	83	84	85	86	88	96	97	98	99	100	101	102	103	104	105	106	107	108	109	110	111	112	113	114	115	116
A8LRE7_DINSH	38	39	40	41	43	44	45	46	47	48	49	50	51	52	62	63	64	65	82	83	84	86	87	88	89	90	91	93	101	102	103	104	105	106	107	108	109	110	111	112	113	114	115	116	117	118	119	120	121
Q11DG4_MESSB	31	32	33	34	36	37	38	39	40	41	42	43	44	45	55	56	57	58	76	77	78	80	81	82	83	84	85	87	95	96	97	98	99	100	101	102	103	104	105	106	107	108	109	110	111	112	113	114	115
A4C665_9GAMM	21	22	23	37	39	40	41	42	43	44	45	46	47	48	55	56	57	58	79	80	81	83	84	85	86	88	89	91	98	99	100	101	102	103	104	105	106	107	108	109	110	111	112	113	114	115	116	117	118
Q5NY11_AZOSE	15	16	17	32	34	35	36	37	38	39	40	41	42	43	50	51	52	53	71	72	73	75	76	77	78	80	81	83	90	91	92	93	94	95	96	97	98	99	100	101	102	103	104	105	106	107	108	109	110
Q7X2A4_MORBO	172	173	174	188	190	191	192	193	194	195	196	197	198	199	206	207	208	209	227	228	229	231	232	233	234	236	237	239	246	247	248	249	250	251	252	253	254	255	256	257	258	259	260	261	262	263	264	265	266
A4WUR8_RHOS5	33	34	35	36	38	39	40	41	42	43	44	45	46	47	57	58	59	60	77	78	79	81	82	83	84	85	86	88	96	97	98	99	100	101	102	103	104	105	106	107	108	109	110	111	112	113	114	115	116
B9KPD9_RHOSK	33	34	35	36	38	39	40	41	42	43	44	45	46	47	57	58	59	60	77	78	79	81	82	83	84	85	86	88	96	97	98	99	100	101	102	103	104	105	106	107	108	109	110	111	112	113	114	115	116
B3KJU3_9BACI	21	22	23	37	39	40	41	42	43	44	45	46	47	48	55	56	57	58	73	74	75	77	78	79	80	82	83	85	92	93	94	95	96	97	98	99	100	101	102	103	104	105	106	107	108	109	110	111	112
Q3A549_PELCD	11	12	13	27	29	30	31	32	33	34	35	36	37	38	45	46	47	48	66	67	68	70	71	72	73	75	76	78	85	86	87	88	89	90	91	92	93	94	95	96	97	98	99	100	101	102	103	104	105
C5CT03_VARPS	29	30	31	32	34	35	36	37	38	39	40	41	42	43	53	54	55	56	78	79	80	82	83	84	85	86	87	89	97	98	99	100	101	102	103	104	105	106	107	108	109	110	111	112	113	114	115	116	117
B0TK44_SHEHH	15	16	17	31	33	34	35	36	37	38	39	40	41	42	49	50	51	52	94	95	96	98	99	100	101	103	104	106	113	114	115	116	117	118	119	120	121	122	123	124	125	126	127	128	129	130	131	132	133
B8EQD1_METSB	59	60	61	62	64	65	66	67	68	69	70	71	72	73	83	84	85	86	104	105	106	108	109	110	111	112	113	115	123	124	125	126	127	128	129	130	131	132	133	134	135	136	137	138	139	140	141	142	143
A4XLJ7_CALS8	27	28	29	43	45	46	47	48	49	50	51	52	53	54	61	62	63	64	82	83	84	86	87	88	89	91	92	94	101	102	103	104	105	106	107	108	109	110	111	112	113	114	115	116	117	118	119	120	121
[truncated: 63 more rows]
[truncated: 386 more columns]
