# Supplementary material for: Integrated Analysis of Residue Coevolution and Protein Structure in ABC Transporters
Source: PLoS One. 2012 May 8;7(5):e36546. doi: 10.1371/journal.pone.0036546 (PMC3348156; doi:10.1371/journal.pone.0036546)
Supplement: Dataset S4 — Positions of the ABC-C alignment. This is a modified version of the ABC-C alignment (Dataset S2). See Dataset 28 for further explanation. (TXT) [file pone.0036546.s022.txt]

B9WCR3_CANDC	228	229	230	231	232	233	234	235	236	237	238	239	240	241	242	243	244	245	258	259	260	261	262	263	264	265	266	267	268	269	270	271	272	273	274	275	276	277	278	279	280	281	283	284	286	287	288	289	290
B9WKB5_CANDC	394	395	396	397	398	399	400	401	402	403	404	405	406	407	408	409	410	411	424	425	426	427	428	429	430	431	432	433	434	435	436	437	438	439	440	441	442	443	444	445	446	447	449	450	452	453	454	455	456
CFTR_TRIVU	148	149	150	151	152	153	154	155	156	157	158	159	160	161	162	163	164	165	178	179	180	181	182	183	184	185	186	187	188	189	190	191	192	193	194	195	196	197	198	199	200	201	203	204	206	207	208	209	210
CFTR_XENLA	149	150	151	152	153	154	155	156	157	158	159	160	161	162	163	164	165	166	179	180	181	182	183	184	185	186	187	188	189	190	191	192	193	194	195	196	197	198	199	200	201	202	204	205	207	208	209	210	211
Q9U2G5_CAEEL	370	371	372	373	374	375	376	377	378	379	380	381	382	383	384	385	386	387	400	401	402	403	404	405	406	407	408	409	410	411	412	413	414	415	416	417	418	419	420	421	422	423	425	426	428	429	430	431	432
B3N1R9_DROAN	241	242	243	244	245	246	247	248	249	250	251	252	253	254	255	256	257	258	271	272	273	274	275	276	277	278	279	280	281	282	283	284	285	286	287	288	289	290	291	292	293	294	296	297	299	300	301	302	303
B9EIQ2_HUMAN	246	247	248	249	250	251	252	253	254	255	256	257	258	259	260	261	262	263	274	275	276	277	278	279	280	281	282	283	284	285	286	287	288	289	290	291	292	293	294	295	296	297	299	300	302	303	304	305	306
Q291V5_DROPS	159	160	161	162	163	164	165	166	167	168	169	170	171	172	173	174	175	176	188	189	190	191	192	193	194	195	196	197	198	199	200	201	202	203	204	205	206	207	208	209	210	211	213	214	216	217	218	219	220
B3MU66_DROAN	159	160	161	162	163	164	165	166	167	168	169	170	171	172	173	174	175	176	189	190	191	192	193	194	195	196	197	198	199	200	201	202	203	204	205	206	207	208	209	210	211	212	214	215	217	218	219	220	221
Q294S9_DROPS	166	167	168	169	170	171	172	173	174	175	176	177	178	179	180	181	182	183	196	197	198	199	200	201	202	203	204	205	206	207	208	209	210	211	212	213	214	215	216	217	218	219	221	222	224	225	226	227	228
A5D9Z6_PICGU	360	361	362	363	364	365	366	367	368	369	370	371	372	373	374	375	376	377	390	391	392	393	394	395	396	397	398	399	400	401	402	403	404	405	406	407	408	409	410	411	412	413	415	416	418	419	420	421	422
B3MNS1_DROAN	158	159	160	161	162	163	164	165	166	167	168	169	170	171	172	173	174	175	188	189	190	191	192	193	194	195	196	197	198	199	200	201	202	203	204	205	206	207	208	209	210	211	213	214	216	217	218	219	220
B3MNI5_DROAN	401	402	403	404	405	406	407	408	409	410	411	412	413	414	415	416	417	418	431	432	433	434	435	436	437	438	439	440	441	442	443	444	445	446	447	448	449	450	451	452	453	454	456	457	459	460	461	462	463
Q297E7_DROPS	238	239	240	241	242	243	244	245	246	247	248	249	250	251	252	253	254	255	268	269	270	271	272	273	274	275	276	277	278	279	280	281	282	283	284	285	286	287	288	289	290	291	293	294	296	297	298	299	300
C5XND9_SORBI	381	382	383	384	385	386	387	388	389	390	391	392	393	394	395	396	397	398	411	412	413	414	415	416	417	418	419	420	421	422	423	424	425	426	427	428	429	430	431	432	433	434	436	437	439	440	441	442	443
A5DEA4_PICGU	205	206	207	208	209	210	211	212	213	214	215	216	217	218	219	220	221	222	235	236	237	238	239	240	241	242	243	244	245	246	247	248	249	250	251	252	253	254	255	256	257	258	260	261	263	264	265	266	267
B3MBW4_DROAN	159	160	161	162	163	164	165	166	167	168	169	170	171	172	173	174	175	176	188	189	190	191	192	193	194	195	196	197	198	199	200	201	202	203	204	205	206	207	208	209	210	211	213	214	216	217	218	219	220
B3M1I6_DROAN	158	159	160	161	162	163	164	165	166	167	168	169	170	171	172	173	174	175	188	189	190	191	192	193	194	195	196	197	198	199	200	201	202	203	204	205	206	207	208	209	210	211	213	214	216	217	218	219	220
B3M1I5_DROAN	156	157	158	159	160	161	162	163	164	165	166	167	168	169	170	171	172	173	186	187	188	189	190	191	192	193	194	195	196	197	198	199	200	201	202	203	204	205	206	207	208	209	211	212	214	215	216	217	218
B3M0Y3_DROAN	156	157	158	159	160	161	162	163	164	165	166	167	168	169	170	171	172	173	186	187	188	189	190	191	192	193	194	195	196	197	198	199	200	201	202	203	204	205	206	207	208	209	211	212	214	215	216	217	218
B3LXS6_DROAN	163	164	165	166	167	168	169	170	171	172	173	174	175	176	177	178	179	180	193	194	195	196	197	198	199	200	201	202	203	204	205	206	207	208	209	210	211	212	213	214	215	216	218	219	221	222	223	224	225
Q29L70_DROPS	402	403	404	405	406	407	408	409	410	411	412	413	414	415	416	417	418	419	432	433	434	435	436	437	438	439	440	441	442	443	444	445	446	447	448	449	450	451	452	453	454	455	457	458	460	461	462	463	464
A5DH08_PICGU	218	219	220	221	222	223	224	225	226	227	228	229	230	231	232	233	234	235	248	249	250	251	252	253	254	255	256	257	258	259	260	261	262	263	264	265	266	267	268	269	270	271	273	274	276	277	278	279	280
Q29N89_DROPS	160	161	162	163	164	165	166	167	168	169	170	171	172	173	174	175	176	177	190	191	192	193	194	195	196	197	198	199	200	201	202	203	204	205	206	207	208	209	210	211	212	213	215	216	218	219	220	221	222
Q29NR3_DROPS	159	160	161	162	163	164	165	166	167	168	169	170	171	172	173	174	175	176	189	190	191	192	193	194	195	196	197	198	199	200	201	202	203	204	205	206	207	208	209	210	211	212	214	215	217	218	219	220	221
Q68CP7_HUMAN	65	66	67	68	69	70	71	72	73	74	75	76	77	78	79	80	81	82	95	96	97	98	99	100	101	102	103	104	105	106	107	108	109	110	111	112	113	114	115	116	117	118	120	121	123	124	125	126	127
B3DN70_DROME	157	158	159	160	161	162	163	164	165	166	167	168	169	170	171	172	173	174	187	188	189	190	191	192	193	194	195	196	197	198	199	200	201	202	203	204	205	206	207	208	209	210	212	213	215	216	217	218	219
Q3S1M2_CAEEL	364	365	366	367	368	369	370	371	372	373	374	375	376	377	378	379	380	381	394	395	396	397	398	399	400	401	402	403	404	405	406	407	408	409	410	411	412	413	414	415	416	417	419	420	422	423	424	425	426
B2WTI0_MYTCA	365	366	367	368	369	370	371	372	373	374	375	376	377	378	379	380	381	382	395	396	397	398	399	400	401	402	403	404	405	406	407	408	409	410	411	412	413	414	415	416	417	418	420	421	423	424	425	426	427
Q961D3_DROME	158	159	160	161	162	163	164	165	166	167	168	169	170	171	172	173	174	175	188	189	190	191	192	193	194	195	196	197	198	199	200	201	202	203	204	205	206	207	208	209	210	211	213	214	216	217	218	219	220
Q95QE2_CAEEL	364	365	366	367	368	369	370	371	372	373	374	375	376	377	378	379	380	381	394	395	396	397	398	399	400	401	402	403	404	405	406	407	408	409	410	411	412	413	414	415	416	417	419	420	422	423	424	425	426
Q94137_CAEEL	364	365	366	367	368	369	370	371	372	373	374	375	376	377	378	379	380	381	394	395	396	397	398	399	400	401	402	403	404	405	406	407	408	409	410	411	412	413	414	415	416	417	419	420	422	423	424	425	426
Q93552_CAEEL	408	409	410	411	412	413	414	415	416	417	418	419	420	421	422	423	424	425	438	439	440	441	442	443	444	445	446	447	448	449	450	451	452	453	454	455	456	457	458	459	460	461	463	464	466	467	468	469	470
B0DB81_LACBS	383	384	385	386	387	388	389	390	391	392	393	394	395	396	397	398	399	400	441	442	443	444	445	446	447	448	449	450	451	452	453	454	455	456	457	458	459	460	461	462	463	464	466	467	469	470	471	472	473
B0DA07_LACBS	247	248	249	250	251	252	253	254	255	256	257	258	259	260	261	262	263	264	277	278	279	280	281	282	283	284	285	286	287	288	289	290	291	292	293	294	295	296	297	298	299	300	302	303	305	306	307	308	309
A5DNM8_PICGU	385	386	387	388	389	390	391	392	393	394	395	396	397	398	399	400	401	402	415	416	417	418	419	420	421	422	423	424	425	426	427	428	429	430	431	432	433	434	435	436	437	438	440	441	443	444	445	446	447
B0D695_LACBS	252	253	254	255	256	257	258	259	260	261	262	263	264	265	266	267	268	269	282	283	284	285	286	287	288	289	290	291	292	293	294	295	296	297	298	299	300	301	302	303	304	305	307	308	310	311	312	313	314
B0CUK7_LACBS	358	359	360	361	362	363	364	365	366	367	368	369	370	371	372	373	374	375	387	388	389	390	391	392	393	394	395	396	397	398	399	400	401	402	403	404	405	406	407	408	409	410	412	413	415	416	417	418	419
L259_DROME	151	152	153	154	155	156	157	158	159	160	161	162	163	164	165	166	167	168	181	182	183	184	185	186	187	188	189	190	191	192	193	194	195	196	197	198	199	200	201	202	203	204	206	207	209	210	211	212	213
A5DTH6_LODEL	422	423	424	425	426	427	428	429	430	431	432	433	434	435	436	437	438	439	452	453	454	455	456	457	458	459	460	461	462	463	464	465	466	467	468	469	470	471	472	473	474	475	477	478	480	481	482	483	484
Q0JA19_ORYSJ	369	370	371	372	373	374	375	376	377	378	379	380	381	382	383	384	385	386	399	400	401	402	403	404	405	406	407	408	409	410	411	412	413	414	415	416	417	418	419	420	421	422	424	425	427	428	429	430	431
VMR1_YEAST	407	408	409	410	411	412	413	414	415	416	417	418	419	420	421	422	423	424	446	447	448	449	450	451	452	453	454	455	456	457	458	459	460	461	462	463	464	465	466	467	468	469	472	473	474	475	476	477	478
A5DXZ5_LODEL	382	383	384	385	386	387	388	389	390	391	392	393	394	395	396	397	398	399	412	413	414	415	416	417	418	419	420	421	422	423	424	425	426	427	428	429	430	431	432	433	434	435	436	437	439	440	441	442	443
B0WXE0_CULQU	356	357	358	359	360	361	362	363	364	365	366	367	368	369	370	371	372	373	386	387	388	389	390	391	392	393	394	395	396	397	398	399	400	401	402	403	404	405	406	407	408	409	411	412	414	415	416	417	418
B0WL16_CULQU	71	72	73	74	75	76	77	78	79	80	81	82	83	84	85	86	87	88	102	103	104	105	106	107	108	109	110	111	112	113	114	115	116	117	118	119	120	121	122	123	124	125	127	128	130	131	132	133	134
B0WL13_CULQU	159	160	161	162	163	164	165	166	167	168	169	170	171	172	173	174	175	176	190	191	192	193	194	195	196	197	198	199	200	201	202	203	204	205	206	207	208	209	210	211	212	213	215	216	218	219	220	221	222
A5E0F6_LODEL	353	354	355	356	357	358	359	360	361	362	363	364	365	366	367	368	369	370	383	384	385	386	387	388	389	390	391	392	393	394	395	396	397	398	399	400	401	402	403	404	405	406	408	409	411	412	413	414	415
B9EVE8_ORYSJ	83	84	85	86	87	88	89	90	91	92	93	94	95	96	97	98	99	100	110	111	112	113	114	115	116	117	118	119	120	121	122	123	124	125	126	127	128	129	130	131	132	133	135	136	138	139	140	141	142
A5E0L4_LODEL	224	225	226	227	228	229	230	231	232	233	234	235	236	237	238	239	240	241	254	255	256	257	258	259	260	261	262	263	264	265	266	267	268	269	270	271	272	273	274	275	276	277	279	280	282	283	284	285	286
A8PZG0_MALGO	413	414	415	416	417	418	419	420	421	422	423	424	425	426	427	428	429	430	463	464	465	466	467	468	469	470	471	472	473	474	475	476	477	478	479	480	481	482	483	484	485	486	489	490	492	493	494	495	496
A8PZE8_MALGO	222	223	224	225	226	227	228	229	230	231	232	233	234	235	236	237	238	239	263	264	265	266	267	268	269	270	271	272	273	274	275	276	277	278	279	280	281	282	283	284	285	286	289	290	292	293	294	295	296
B9IBC8_POPTR	376	377	378	379	380	381	382	383	384	385	386	387	388	389	390	391	392	393	406	407	408	409	410	411	412	413	414	415	416	417	418	419	420	421	422	423	424	425	426	427	428	429	431	432	434	435	436	437	438
B9I9S5_POPTR	393	394	395	396	397	398	399	400	401	402	403	404	405	406	407	408	409	410	423	424	425	426	427	428	429	430	431	432	433	434	435	436	437	438	439	440	441	442	443	444	445	446	448	449	451	452	453	454	455
Q8MT77_DROME	161	162	163	164	165	166	167	168	169	170	171	172	173	174	175	176	177	178	191	192	193	194	195	196	197	198	199	200	201	202	203	204	205	206	207	208	209	210	211	212	213	214	216	217	219	220	221	222	223
B0W537_CULQU	374	375	376	377	378	379	380	381	382	383	384	385	386	387	388	389	390	391	404	405	406	407	408	409	410	411	412	413	414	415	416	417	418	419	420	421	422	423	424	425	426	427	429	430	432	433	434	435	436
A6QTF0_AJECN	380	381	382	383	384	385	386	387	388	389	390	391	392	393	394	395	396	397	455	456	457	458	459	460	461	462	463	464	465	466	467	468	469	470	471	472	473	474	475	476	477	478	481	482	484	485	486	487	488
B0W305_CULQU	259	260	261	262	263	264	265	266	267	268	269	270	271	272	273	274	275	276	289	290	291	292	293	294	295	296	297	298	299	300	301	302	303	304	305	306	307	308	309	310	311	312	314	315	317	318	319	320	321
B0W304_CULQU	114	115	116	117	118	119	120	121	122	123	124	125	126	127	128	129	130	131	144	145	146	147	148	149	150	151	152	153	154	155	156	157	158	159	160	161	162	163	164	165	166	167	169	170	172	173	174	175	176
Q8MQ16_CAEEL	364	365	366	367	368	369	370	371	372	373	374	375	376	377	378	379	380	381	394	395	396	397	398	399	400	401	402	403	404	405	406	407	408	409	410	411	412	413	414	415	416	417	419	420	422	423	424	425	426
A8NNS4_COPC7	230	231	232	233	234	235	236	237	238	239	240	241	242	243	244	245	246	247	260	261	262	263	264	265	266	267	268	269	270	271	272	273	274	275	276	277	278	279	280	281	282	283	285	286	288	289	290	291	292
B9FB03_ORYSJ	1	2	3	4	5	6	7	8	9	10	11	12	13	14	15	16	17	18	31	32	33	34	35	36	37	38	39	40	41	42	43	44	45	46	47	48	49	50	51	52	53	54	56	57	59	60	61	62	63
A8NBZ2_COPC7	377	378	379	380	381	382	383	384	385	386	387	388	389	390	391	392	393	394	432	433	434	435	436	437	438	439	440	441	442	443	444	445	446	447	448	449	450	451	452	453	454	455	457	458	460	461	462	463	464
B9FC70_ORYSJ	405	406	407	408	409	410	411	412	413	414	415	416	417	418	419	420	421	422	435	436	437	438	439	440	441	442	443	444	445	446	447	448	449	450	451	452	453	454	455	456	457	458	460	461	463	464	465	466	467
Q7YU06_DROME	12	13	14	15	16	17	18	19	20	21	22	23	24	25	26	27	28	29	42	43	44	45	46	47	48	49	50	51	52	53	54	55	56	57	58	59	60	61	62	63	64	65	67	68	70	71	72	73	74
C5YCN5_SORBI	410	411	412	413	414	415	416	417	418	419	420	421	422	423	424	425	426	427	440	441	442	443	444	445	446	447	448	449	450	451	452	453	454	455	456	457	458	459	460	461	462	463	465	466	468	469	470	471	472
Q7QBD4_ANOGA	252	253	254	255	256	257	258	259	260	261	262	263	264	265	266	267	268	269	282	283	284	285	286	287	288	289	290	291	292	293	294	295	296	297	298	299	300	301	302	303	304	305	307	308	310	311	312	313	314
Q7Q5I0_ANOGA	160	161	162	163	164	165	166	167	168	169	170	171	172	173	174	175	176	177	190	191	192	193	194	195	196	197	198	199	200	201	202	203	204	205	206	207	208	209	210	211	212	213	215	216	218	219	220	221	222
C5YEU9_SORBI	203	204	205	206	207	208	209	210	211	212	213	214	215	216	217	218	219	220	233	234	235	236	237	238	239	240	241	242	243	244	245	246	247	248	249	250	251	252	253	254	255	256	258	259	261	262	263	264	265
A6RDY7_AJECN	117	118	119	120	121	122	123	124	125	126	127	128	129	130	131	132	133	134	208	209	210	211	212	213	214	215	216	217	218	219	220	221	222	223	224	225	226	227	228	229	230	231	233	234	236	237	238	239	240
A9UX43_MONBE	112	113	114	115	116	117	118	119	120	121	122	123	124	125	126	127	128	129	142	143	144	145	146	147	148	149	150	151	152	153	154	155	156	157	158	159	160	161	162	163	164	165	167	168	170	171	172	173	174
A7TSN9_VANPO	424	425	426	427	428	429	430	431	432	433	434	435	436	437	438	439	440	441	485	486	487	488	489	490	491	492	493	494	495	496	497	498	499	500	501	502	503	504	505	506	507	508	511	512	513	514	515	516	517
Q7PUQ0_ANOGA	161	162	163	164	165	166	167	168	169	170	171	172	173	174	175	176	177	178	191	192	193	194	195	196	197	198	199	200	201	202	203	204	205	206	207	208	209	210	211	212	213	214	216	217	219	220	221	222	223
B9I191_POPTR	361	362	363	364	365	366	367	368	369	370	371	372	373	374	375	376	377	378	391	392	393	394	395	396	397	398	399	400	401	402	403	404	405	406	407	408	409	410	411	412	413	414	416	417	419	420	421	422	423
Q7PPE3_ANOGA	161	162	163	164	165	166	167	168	169	170	171	172	173	174	175	176	177	178	192	193	194	195	196	197	198	199	200	201	202	203	204	205	206	207	208	209	210	211	212	213	214	215	217	218	220	221	222	223	224
A7TJ24_VANPO	374	375	376	377	378	379	380	381	382	383	384	385	386	387	388	389	390	391	404	405	406	407	408	409	410	411	412	413	414	415	416	417	418	419	420	421	422	423	424	425	426	427	429	430	432	433	434	435	436
Q01JU7_ORYSA	369	370	371	372	373	374	375	376	377	378	379	380	381	382	383	384	385	386	399	400	401	402	403	404	405	406	407	408	409	410	411	412	413	414	415	416	417	418	419	420	421	422	424	425	427	428	429	430	431
C5YG52_SORBI	370	371	372	373	374	375	376	377	378	379	380	381	382	383	384	385	386	387	400	401	402	403	404	405	406	407	408	409	410	411	412	413	414	415	416	417	418	419	420	421	422	423	425	426	428	429	430	431	432
Q7KTC4_DROME	400	401	402	403	404	405	406	407	408	409	410	411	412	413	414	415	416	417	430	431	432	433	434	435	436	437	438	439	440	441	442	443	444	445	446	447	448	449	450	451	452	453	455	456	458	459	460	461	462
Q7KTB7_DROME	400	401	402	403	404	405	406	407	408	409	410	411	412	413	414	415	416	417	430	431	432	433	434	435	436	437	438	439	440	441	442	443	444	445	446	447	448	449	450	451	452	453	455	456	458	459	460	461	462
Q7KT22_DROME	92	93	94	95	96	97	98	99	100	101	102	103	104	105	106	107	108	109	122	123	124	125	126	127	128	129	130	131	132	133	134	135	136	137	138	139	140	141	142	143	144	145	147	148	150	151	152	153	154
A7EV97_SCLS1	340	341	342	343	344	345	346	347	348	349	350	351	352	353	354	355	356	357	403	404	405	406	407	408	409	410	411	412	413	414	415	416	417	418	419	420	421	422	423	424	425	426	428	429	431	432	433	434	435
A6RKM9_BOTFB	330	331	332	333	334	335	336	337	338	339	340	341	342	343	344	345	346	347	392	393	394	395	396	397	398	399	400	401	402	403	404	405	406	407	408	409	410	411	412	413	414	415	417	418	420	421	422	423	424
B9GJX7_POPTR	365	366	367	368	369	370	371	372	373	374	375	376	377	378	379	380	381	382	395	396	397	398	399	400	401	402	403	404	405	406	407	408	409	410	411	412	413	414	415	416	417	418	420	421	423	424	425	426	427
A7EJR0_SCLS1	335	336	337	338	339	340	341	342	343	344	345	346	347	348	349	350	351	352	426	427	428	429	430	431	432	433	434	435	436	437	438	439	440	441	442	443	444	445	446	447	448	449	451	452	454	455	456	457	458
A8X6D4_CAEBR	394	395	396	397	398	399	400	401	402	403	404	405	406	407	408	409	410	411	424	425	426	427	428	429	430	431	432	433	434	435	436	437	438	439	440	441	442	443	444	445	446	447	449	450	452	453	454	455	456
A8X5X4_CAEBR	364	365	366	367	368	369	370	371	372	373	374	375	376	377	378	379	380	381	394	395	396	397	398	399	400	401	402	403	404	405	406	407	408	409	410	411	412	413	414	415	416	417	419	420	422	423	424	425	426
A8X5X3_CAEBR	371	372	373	374	375	376	377	378	379	380	381	382	383	384	385	386	387	388	401	402	403	404	405	406	407	408	409	410	411	412	413	414	415	416	417	418	419	420	421	422	423	424	426	427	429	430	431	432	433
Q015K8_OSTTA	186	187	188	189	190	191	192	193	194	195	196	197	198	199	200	201	202	203	216	217	218	219	220	221	222	223	224	225	226	227	228	229	230	231	232	233	234	235	236	237	238	239	241	242	244	245	246	247	248
A8WMT0_CAEBR	4	5	6	7	8	9	10	11	12	13	14	15	16	17	18	19	20	21	34	35	36	37	38	39	40	41	42	43	44	45	46	47	48	49	50	51	52	53	54	55	56	57	59	60	62	63	64	65	66
B9GS96_POPTR	394	395	396	397	398	399	400	401	402	403	404	405	406	407	408	409	410	411	424	425	426	427	428	429	430	431	432	433	434	435	436	437	438	439	440	441	442	443	444	445	446	447	449	450	452	453	454	455	456
A8WHL5_DROME	240	241	242	243	244	245	246	247	248	249	250	251	252	253	254	255	256	257	270	271	272	273	274	275	276	277	278	279	280	281	282	283	284	285	286	287	288	289	290	291	292	293	295	296	298	299	300	301	302
A7A0P1_YEAS7	361	362	363	364	365	366	367	368	369	370	371	372	373	374	375	376	377	378	391	392	393	394	395	396	397	398	399	400	401	402	403	404	405	406	407	408	409	410	411	412	413	414	416	417	419	420	421	422	423
A7A0L2_YEAS7	421	422	423	424	425	426	427	428	429	430	431	432	433	434	435	436	437	438	476	477	478	479	480	481	482	483	484	485	486	487	488	489	490	491	492	493	494	495	496	497	498	499	502	503	504	505	506	507	508
C5YIS3_SORBI	369	370	371	372	373	374	375	376	377	378	379	380	381	382	383	384	385	386	399	400	401	402	403	404	405	406	407	408	409	410	411	412	413	414	415	416	417	418	419	420	421	422	424	425	427	428	429	430	431
A8E786_DROME	156	157	158	159	160	161	162	163	164	165	166	167	168	169	170	171	172	173	186	187	188	189	190	191	192	193	194	195	196	197	198	199	200	201	202	203	204	205	206	207	208	209	211	212	214	215	216	217	218
A7A063_YEAS7	378	379	380	381	382	383	384	385	386	387	388	389	390	391	392	393	394	395	435	436	437	438	439	440	441	442	443	444	445	446	447	448	449	450	451	452	453	454	455	456	457	458	460	461	463	464	465	466	467
A7SEN5_NEMVE	167	168	169	170	171	172	173	174	175	176	177	178	179	180	181	182	183	184	197	198	199	200	201	202	203	204	205	206	207	208	209	210	211	212	213	214	215	216	217	218	219	220	222	223	225	226	227	228	229
A6ZY95_YEAS7	373	374	375	376	377	378	379	380	381	382	383	384	385	386	387	388	389	390	403	404	405	406	407	408	409	410	411	412	413	414	415	416	417	418	419	420	421	422	423	424	425	426	428	429	431	432	433	434	435
A7SFS4_NEMVE	157	158	159	160	161	162	163	164	165	166	167	168	169	170	171	172	173	174	187	188	189	190	191	192	193	194	195	196	197	198	199	200	201	202	203	204	205	206	207	208	209	210	212	213	215	216	217	218	219
A7SFS6_NEMVE	157	158	159	160	161	162	163	164	165	166	167	168	169	170	171	172	173	174	187	188	189	190	191	192	193	194	195	196	197	198	199	200	201	202	203	204	205	206	207	208	209	210	212	213	215	216	217	218	219
C5YUD8_SORBI	204	205	206	207	208	209	210	211	212	213	214	215	216	217	218	219	220	221	234	235	236	237	238	239	240	241	242	243	244	245	246	247	248	249	250	251	252	253	254	255	256	257	259	260	262	263	264	265	266
A7SII0_NEMVE	81	82	83	84	85	86	87	88	89	90	91	92	93	94	95	96	97	98	111	112	113	114	115	116	117	118	119	120	121	122	123	124	125	126	127	128	129	130	131	132	133	134	136	137	139	140	141	142	143
Q5KQS9_CAEEL	364	365	366	367	368	369	370	371	372	373	374	375	376	377	378	379	380	381	394	395	396	397	398	399	400	401	402	403	404	405	406	407	408	409	410	411	412	413	414	415	416	417	419	420	422	423	424	425	426
A6SAC3_BOTFB	340	341	342	343	344	345	346	347	348	349	350	351	352	353	354	355	356	357	431	432	433	434	435	436	437	438	439	440	441	442	443	444	445	446	447	448	449	450	451	452	453	454	456	457	459	460	461	462	463
B9GX56_POPTR	180	181	182	183	184	185	186	187	188	189	190	191	192	193	194	195	196	197	210	211	212	213	214	215	216	217	218	219	220	221	222	223	224	225	226	227	228	229	230	231	232	233	235	236	238	239	240	241	242
A6ZUT7_YEAS7	277	278	279	280	281	282	283	284	285	286	287	288	289	290	291	292	293	294	307	308	309	310	311	312	313	314	315	316	317	318	319	320	321	322	323	324	325	326	327	328	329	330	332	333	335	336	337	338	339
A6ZSL5_YEAS7	407	408	409	410	411	412	413	414	415	416	417	418	419	420	421	422	423	424	446	447	448	449	450	451	452	453	454	455	456	457	458	459	460	461	462	463	464	465	466	467	468	469	472	473	474	475	476	477	478
C5Z4P2_SORBI	367	368	369	370	371	372	373	374	375	376	377	378	379	380	381	382	383	384	397	398	399	400	401	402	403	404	405	406	407	408	409	410	411	412	413	414	415	416	417	418	419	420	422	423	425	426	427	428	429
C5Z4G3_SORBI	370	371	372	373	374	375	376	377	378	379	380	381	382	383	384	385	386	387	400	401	402	403	404	405	406	407	408	409	410	411	412	413	414	415	416	417	418	419	420	421	422	423	425	426	428	429	430	431	432
B9WML0_CANDC	346	347	348	349	350	351	352	353	354	355	356	357	358	359	360	361	362	363	376	377	378	379	380	381	382	383	384	385	386	387	388	389	390	391	392	393	394	395	396	397	398	399	401	402	404	405	406	407	408
B9W8K2_CANDC	396	397	398	399	400	401	402	403	404	405	406	407	408	409	410	411	412	413	426	427	428	429	430	431	432	433	434	435	436	437	438	439	440	441	442	443	444	445	446	447	448	449	451	452	454	455	456	457	458
C3YJF3_BRAFL	136	137	138	139	140	141	142	143	144	145	146	147	148	149	150	151	152	153	164	165	166	167	168	169	170	171	172	173	174	175	176	177	178	179	180	181	182	183	184	185	186	187	189	190	192	193	194	195	196
Q7F9Y7_ORYSJ	179	180	181	182	183	184	185	186	187	188	189	190	191	192	193	194	195	196	209	210	211	212	213	214	215	216	217	218	219	220	221	222	223	224	225	226	227	228	229	230	231	232	234	235	237	238	239	240	241
Q9IAR8_SALSA	149	150	151	152	153	154	155	156	157	158	159	160	161	162	163	164	165	166	179	180	181	182	183	184	185	186	187	188	189	190	191	192	193	194	195	196	197	198	199	200	201	202	204	205	207	208	209	210	211
A9TG36_PHYPA	113	114	115	116	117	118	119	120	121	122	123	124	125	126	127	128	129	130	143	144	145	146	147	148	149	150	151	152	153	154	155	156	157	158	159	160	161	162	163	164	165	166	168	169	171	172	173	174	175
Q9I8E2_TAKRU	149	150	151	152	153	154	155	156	157	158	159	160	161	162	163	164	165	166	179	180	181	182	183	184	185	186	187	188	189	190	191	192	193	194	195	196	197	198	199	200	201	202	204	205	207	208	209	210	211
A9SV23_PHYPA	131	132	133	134	135	136	137	138	139	140	141	142	143	144	145	146	147	148	161	162	163	164	165	166	167	168	169	170	171	172	173	174	175	176	177	178	179	180	181	182	183	184	186	187	189	190	191	192	193
A9TGD4_PHYPA	370	371	372	373	374	375	376	377	378	379	380	381	382	383	384	385	386	387	400	401	402	403	404	405	406	407	408	409	410	411	412	413	414	415	416	417	418	419	420	421	422	423	425	426	428	429	430	431	432
Q7FMW1_ORYSJ	279	280	281	282	283	284	285	286	287	288	289	290	291	292	293	294	295	296	306	307	308	309	310	311	312	313	314	315	316	317	318	319	320	321	322	323	324	325	326	327	328	329	331	332	334	335	336	337	338
C3ZF34_BRAFL	160	161	162	163	164	165	166	167	168	169	170	171	172	173	174	175	176	177	190	191	192	193	194	195	196	197	198	199	200	201	202	203	204	205	206	207	208	209	210	211	212	213	215	216	218	219	220	221	222
Q8QG98_RAJER	406	407	408	409	410	411	412	413	414	415	416	417	418	419	420	421	422	423	436	437	438	439	440	441	442	443	444	445	446	447	448	449	450	451	452	453	454	455	456	457	458	459	461	462	464	465	466	467	468
Q8QFL6_DANRE	162	163	164	165	166	167	168	169	170	171	172	173	174	175	176	177	178	179	192	193	194	195	196	197	198	199	200	201	202	203	204	205	206	207	208	209	210	211	212	213	214	215	217	218	220	221	222	223	224
C0NU04_AJECG	380	381	382	383	384	385	386	387	388	389	390	391	392	393	394	395	396	397	455	456	457	458	459	460	461	462	463	464	465	466	467	468	469	470	471	472	473	474	475	476	477	478	481	482	484	485	486	487	488
C0NUN2_AJECG	344	345	346	347	348	349	350	351	352	353	354	355	356	357	358	359	360	361	403	404	405	406	407	408	409	410	411	412	413	414	415	416	417	418	419	420	421	422	423	424	425	426	428	429	431	432	433	434	435
A9TGR0_PHYPA	370	371	372	373	374	375	376	377	378	379	380	381	382	383	384	385	386	387	400	401	402	403	404	405	406	407	408	409	410	411	412	413	414	415	416	417	418	419	420	421	422	423	425	426	428	429	430	431	432
A9SQV3_PHYPA	162	163	164	165	166	167	168	169	170	171	172	173	174	175	176	177	178	179	192	193	194	195	196	197	198	199	200	201	202	203	204	205	206	207	208	209	210	211	212	213	214	215	217	218	220	221	222	223	224
C0RYX9_PARBP	344	345	346	347	348	349	350	351	352	353	354	355	356	357	358	359	360	361	404	405	406	407	408	409	410	411	412	413	414	415	416	417	418	419	420	421	422	423	424	425	426	427	429	430	432	433	434	435	436
Q7XM41_ORYSJ	370	371	372	373	374	375	376	377	378	379	380	381	382	383	384	385	386	387	400	401	402	403	404	405	406	407	408	409	410	411	412	413	414	415	416	417	418	419	420	421	422	423	425	426	428	429	430	431	432
C0S7Z2_PARBP	171	172	173	174	175	176	177	178	179	180	181	182	183	184	185	186	187	188	248	249	250	251	252	253	254	255	256	257	258	259	260	261	262	263	264	265	266	267	268	269	270	271	274	275	277	278	279	280	281
Q7XTT6_ORYSJ	369	370	371	372	373	374	375	376	377	378	379	380	381	382	383	384	385	386	399	400	401	402	403	404	405	406	407	408	409	410	411	412	413	414	415	416	417	418	419	420	421	422	424	425	427	428	429	430	431
Q75Q02_THLCA	390	391	392	393	394	395	396	397	398	399	400	401	402	403	404	405	406	407	420	421	422	423	424	425	426	427	428	429	430	431	432	433	434	435	436	437	438	439	440	441	442	443	445	446	448	449	450	451	452
Q6PH26_DANRE	407	408	409	410	411	412	413	414	415	416	417	418	419	420	421	422	423	424	437	438	439	440	441	442	443	444	445	446	447	448	449	450	451	452	453	454	455	456	457	458	459	460	462	463	465	466	467	468	469
Q71CZ3_WHEAT	352	353	354	355	356	357	358	359	360	361	362	363	364	365	366	367	368	369	382	383	384	385	386	387	388	389	390	391	392	393	394	395	396	397	398	399	400	401	402	403	404	405	407	408	410	411	412	413	414
Q5ZMK2_CHICK	162	163	164	165	166	167	168	169	170	171	172	173	174	175	176	177	178	179	192	193	194	195	196	197	198	199	200	201	202	203	204	205	206	207	208	209	210	211	212	213	214	215	217	218	220	221	222	223	224
C1GJG2_PARBD	361	362	363	364	365	366	367	368	369	370	371	372	373	374	375	376	377	378	438	439	440	441	442	443	444	445	446	447	448	449	450	451	452	453	454	455	456	457	458	459	460	461	464	465	467	468	469	470	471
C1H041_PARBA	361	362	363	364	365	366	367	368	369	370	371	372	373	374	375	376	377	378	436	437	438	439	440	441	442	443	444	445	446	447	448	449	450	451	452	453	454	455	456	457	458	459	462	463	465	466	467	468	469
B8NY28_ASPFN	125	126	127	128	129	130	131	132	133	134	135	136	137	138	139	140	141	142	159	160	161	162	163	164	165	166	167	168	169	170	171	172	173	174	175	176	177	178	179	180	181	182	184	185	187	188	189	190	191
B9T464_RICCO	319	320	321	322	323	324	325	326	327	328	329	330	331	332	333	334	335	336	349	350	351	352	353	354	355	356	357	358	359	360	361	362	363	364	365	366	367	368	369	370	371	372	374	375	377	378	379	380	381
C4JEU2_UNCRE	249	250	251	252	253	254	255	256	257	258	259	260	261	262	263	264	265	266	337	338	339	340	341	342	343	344	345	346	347	348	349	350	351	352	353	354	355	356	357	358	359	360	362	363	365	366	367	368	369
B8NWS5_ASPFN	320	321	322	323	324	325	326	327	328	329	330	331	332	333	334	335	336	337	366	367	368	369	370	371	372	373	374	375	376	377	378	379	380	381	382	383	384	385	386	387	388	389	391	392	394	395	396	397	398
Q8GU61_ORYSJ	242	243	244	245	246	247	248	249	250	251	252	253	254	255	256	257	258	259	272	273	274	275	276	277	278	279	280	281	282	283	284	285	286	287	288	289	290	291	292	293	294	295	297	298	300	301	302	303	304
C4JLP6_UNCRE	380	381	382	383	384	385	386	387	388	389	390	391	392	393	394	395	396	397	457	458	459	460	461	462	463	464	465	466	467	468	469	470	471	472	473	474	475	476	477	478	479	480	483	484	486	487	488	489	490
AB10C_ARATH	287	288	289	290	291	292	293	294	295	296	297	298	299	300	301	302	303	304	317	318	319	320	321	322	323	324	325	326	327	328	329	330	331	332	333	334	335	336	337	338	339	340	342	343	345	346	347	348	349
C1DY23_9CHLO	117	118	119	120	121	122	123	124	125	126	127	128	129	130	131	132	133	134	147	148	149	150	151	152	153	154	155	156	157	158	159	160	161	162	163	164	165	166	167	168	169	170	172	173	175	176	177	178	179
Q8GU62_ORYSJ	447	448	449	450	451	452	453	454	455	456	457	458	459	460	461	462	463	464	477	478	479	480	481	482	483	484	485	486	487	488	489	490	491	492	493	494	495	496	497	498	499	500	502	503	505	506	507	508	509
AB11C_ARATH	368	369	370	371	372	373	374	375	376	377	378	379	380	381	382	383	384	385	398	399	400	401	402	403	404	405	406	407	408	409	410	411	412	413	414	415	416	417	418	419	420	421	423	424	426	427	428	429	430
B8NUE2_ASPFN	294	295	296	297	298	299	300	301	302	303	304	305	306	307	308	309	310	311	375	376	377	378	379	380	381	382	383	384	385	386	387	388	389	390	391	392	393	394	395	396	397	398	401	402	404	405	406	407	408
Q8GU63_ORYSJ	186	187	188	189	190	191	192	193	194	195	196	197	198	199	200	201	202	203	216	217	218	219	220	221	222	223	224	225	226	227	228	229	230	231	232	233	234	235	236	237	238	239	241	242	244	245	246	247	248
AB12C_ARATH	368	369	370	371	372	373	374	375	376	377	378	379	380	381	382	383	384	385	398	399	400	401	402	403	404	405	406	407	408	409	410	411	412	413	414	415	416	417	418	419	420	421	423	424	426	427	428	429	430
AB13C_ARATH	99	100	101	102	103	104	105	106	107	108	109	110	111	112	113	114	115	116	129	130	131	132	133	134	135	136	137	138	139	140	141	142	143	144	145	146	147	148	149	150	151	152	154	155	157	158	159	160	161
Q8GU64_ORYSJ	411	412	413	414	415	416	417	418	419	420	421	422	423	424	425	426	427	428	441	442	443	444	445	446	447	448	449	450	451	452	453	454	455	456	457	458	459	460	461	462	463	464	466	467	469	470	471	472	473
A9TR12_PHYPA	67	68	69	70	71	72	73	74	75	76	77	78	79	80	81	82	83	84	97	98	99	100	101	102	103	104	105	106	107	108	109	110	111	112	113	114	115	116	117	118	119	120	122	123	125	126	127	128	129
AB14C_ARATH	390	391	392	393	394	395	396	397	398	399	400	401	402	403	404	405	406	407	420	421	422	423	424	425	426	427	428	429	430	431	432	433	434	435	436	437	438	439	440	441	442	443	445	446	448	449	450	451	452
C4QWG7_PICPG	405	406	407	408	409	410	411	412	413	414	415	416	417	418	419	420	421	422	460	461	462	463	464	465	466	467	468	469	470	471	472	473	474	475	476	477	478	479	480	481	482	483	486	487	488	489	490	491	492
Q8GU65_ORYSJ	399	400	401	402	403	404	405	406	407	408	409	410	411	412	413	414	415	416	429	430	431	432	433	434	435	436	437	438	439	440	441	442	443	444	445	446	447	448	449	450	451	452	454	455	457	458	459	460	461
C4QYU4_PICPG	366	367	368	369	370	371	372	373	374	375	376	377	378	379	380	381	382	383	396	397	398	399	400	401	402	403	404	405	406	407	408	409	410	411	412	413	414	415	416	417	418	419	421	422	424	425	426	427	428
C4QZ04_PICPG	383	384	385	386	387	388	389	390	391	392	393	394	395	396	397	398	399	400	413	414	415	416	417	418	419	420	421	422	423	424	425	426	427	428	429	430	431	432	433	434	435	436	438	439	441	442	443	444	445
C4R737_PICPG	216	217	218	219	220	221	222	223	224	225	226	227	228	229	230	231	232	233	246	247	248	249	250	251	252	253	254	255	256	257	258	259	260	261	262	263	264	265	266	267	268	269	271	272	274	275	276	277	278
C4R738_PICPG	205	206	207	208	209	210	211	212	213	214	215	216	217	218	219	220	221	222	235	236	237	238	239	240	241	242	243	244	245	246	247	248	249	250	251	252	253	254	255	256	257	258	260	261	263	264	265	266	267
Q6Y3I1_MAIZE	361	362	363	364	365	366	367	368	369	370	371	372	373	374	375	376	377	378	391	392	393	394	395	396	397	398	399	400	401	402	403	404	405	406	407	408	409	410	411	412	413	414	416	417	419	420	421	422	423
AB1C_ARATH	367	368	369	370	371	372	373	374	375	376	377	378	379	380	381	382	383	384	397	398	399	400	401	402	403	404	405	406	407	408	409	410	411	412	413	414	415	416	417	418	419	420	422	423	425	426	427	428	429
C4Y1B9_CLAL4	403	404	405	406	407	408	409	410	411	412	413	414	415	416	417	418	419	420	433	434	435	436	437	438	439	440	441	442	443	444	445	446	447	448	449	450	451	452	453	454	455	456	458	459	461	462	463	464	465
C4Y863_CLAL4	209	210	211	212	213	214	215	216	217	218	219	220	221	222	223	224	225	226	239	240	241	242	243	244	245	246	247	248	249	250	251	252	253	254	255	256	257	258	259	260	261	262	264	265	267	268	269	270	271
C4YDK5_CANAL	396	397	398	399	400	401	402	403	404	405	406	407	408	409	410	411	412	413	426	427	428	429	430	431	432	433	434	435	436	437	438	439	440	441	442	443	444	445	446	447	448	449	451	452	454	455	456	457	458
C4YKR4_CANAL	222	223	224	225	226	227	228	229	230	231	232	233	234	235	236	237	238	239	252	253	254	255	256	257	258	259	260	261	262	263	264	265	266	267	268	269	270	271	272	273	274	275	277	278	280	281	282	283	284
C4YMM8_CANAL	345	346	347	348	349	350	351	352	353	354	355	356	357	358	359	360	361	362	375	376	377	378	379	380	381	382	383	384	385	386	387	388	389	390	391	392	393	394	395	396	397	398	400	401	403	404	405	406	407
B8NEH7_ASPFN	370	371	372	373	374	375	376	377	378	379	380	381	382	383	384	385	386	387	400	401	402	403	404	405	406	407	408	409	410	411	412	413	414	415	416	417	418	419	420	421	422	423	425	426	428	429	430	431	432
C4YTT7_CANAL	400	401	402	403	404	405	406	407	408	409	410	411	412	413	414	415	416	417	430	431	432	433	434	435	436	437	438	439	440	441	442	443	444	445	446	447	448	449	450	451	452	453	455	456	458	459	460	461	462
C5DC66_LACTC	384	385	386	387	388	389	390	391	392	393	394	395	396	397	398	399	400	401	419	420	421	422	423	424	425	426	427	428	429	430	431	432	433	434	435	436	437	438	439	440	441	442	445	446	447	448	449	450	451
AB2C_ARATH	367	368	369	370	371	372	373	374	375	376	377	378	379	380	381	382	383	384	397	398	399	400	401	402	403	404	405	406	407	408	409	410	411	412	413	414	415	416	417	418	419	420	422	423	425	426	427	428	429
C5DEH3_LACTC	365	366	367	368	369	370	371	372	373	374	375	376	377	378	379	380	381	382	395	396	397	398	399	400	401	402	403	404	405	406	407	408	409	410	411	412	413	414	415	416	417	418	420	421	423	424	425	426	427
C5DMY7_LACTC	363	364	365	366	367	368	369	370	371	372	373	374	375	376	377	378	379	380	393	394	395	396	397	398	399	400	401	402	403	404	405	406	407	408	409	410	411	412	413	414	415	416	418	419	421	422	423	424	425
A9TWW4_PHYPA	370	371	372	373	374	375	376	377	378	379	380	381	382	383	384	385	386	387	400	401	402	403	404	405	406	407	408	409	410	411	412	413	414	415	416	417	418	419	420	421	422	423	425	426	428	429	430	431	432
A7QTU6_VITVI	376	377	378	379	380	381	382	383	384	385	386	387	388	389	390	391	392	393	406	407	408	409	410	411	412	413	414	415	416	417	418	419	420	421	422	423	424	425	426	427	428	429	431	432	434	435	436	437	438
A7QTS7_VITVI	378	379	380	381	382	383	384	385	386	387	388	389	390	391	392	393	394	395	408	409	410	411	412	413	414	415	416	417	418	419	420	421	422	423	424	425	426	427	428	429	430	431	433	434	436	437	438	439	440
NFT1_YEAST	378	379	380	381	382	383	384	385	386	387	388	389	390	391	392	393	394	395	435	436	437	438	439	440	441	442	443	444	445	446	447	448	449	450	451	452	453	454	455	456	457	458	460	461	463	464	465	466	467
C5DVF0_ZYGRC	377	378	379	380	381	382	383	384	385	386	387	388	389	390	391	392	393	394	407	408	409	410	411	412	413	414	415	416	417	418	419	420	421	422	423	424	425	426	427	428	429	430	432	433	435	436	437	438	439
Q1LX78_DANRE	149	150	151	152	153	154	155	156	157	158	159	160	161	162	163	164	165	166	179	180	181	182	183	184	185	186	187	188	189	190	191	192	193	194	195	196	197	198	199	200	201	202	204	205	207	208	209	210	211
A7QND7_VITVI	135	136	137	138	139	140	141	142	143	144	145	146	147	148	149	150	151	152	165	166	167	168	169	170	171	172	173	174	175	176	177	178	179	180	181	182	183	184	185	186	187	188	190	191	193	194	195	196	197
C5DZV9_ZYGRC	471	472	473	474	475	476	477	478	479	480	481	482	483	484	485	486	487	488	528	529	530	531	532	533	534	535	536	537	538	539	540	541	542	543	544	545	546	547	548	549	550	551	554	555	556	557	558	559	560
C5E1M4_ZYGRC	372	373	374	375	376	377	378	379	380	381	382	383	384	385	386	387	388	389	402	403	404	405	406	407	408	409	410	411	412	413	414	415	416	417	418	419	420	421	422	423	424	425	427	428	430	431	432	433	434
A7QND2_VITVI	189	190	191	192	193	194	195	196	197	198	199	200	201	202	203	204	205	206	219	220	221	222	223	224	225	226	227	228	229	230	231	232	233	234	235	236	237	238	239	240	241	242	244	245	247	248	249	250	251
AB3C_ARATH	391	392	393	394	395	396	397	398	399	400	401	402	403	404	405	406	407	408	421	422	423	424	425	426	427	428	429	430	431	432	433	434	435	436	437	438	439	440	441	442	443	444	446	447	449	450	451	452	453
Q009X7_ONCMY	421	422	423	424	425	426	427	428	429	430	431	432	433	434	435	436	437	438	451	452	453	454	455	456	457	458	459	460	461	462	463	464	465	466	467	468	469	470	471	472	473	474	476	477	479	480	481	482	483
A7QNC9_VITVI	58	59	60	61	62	63	64	65	66	67	68	69	70	71	72	73	74	75	88	89	90	91	92	93	94	95	96	97	98	99	100	101	102	103	104	105	106	107	108	109	110	111	113	114	116	117	118	119	120
C5E3S9_LACTC	417	418	419	420	421	422	423	424	425	426	427	428	429	430	431	432	433	434	473	474	475	476	477	478	479	480	481	482	483	484	485	486	487	488	489	490	491	492	493	494	495	496	499	500	501	502	503	504	505
A7QNC5_VITVI	303	304	305	306	307	308	309	310	311	312	313	314	315	316	317	318	319	320	333	334	335	336	337	338	339	340	341	342	343	344	345	346	347	348	349	350	351	352	353	354	355	356	358	359	361	362	363	364	365
C5FIK1_NANOT	382	383	384	385	386	387	388	389	390	391	392	393	394	395	396	397	398	399	446	447	448	449	450	451	452	453	454	455	456	457	458	459	460	461	462	463	464	465	466	467	468	469	472	473	475	476	477	478	479
AB4C_ARATH	392	393	394	395	396	397	398	399	400	401	402	403	404	405	406	407	408	409	422	423	424	425	426	427	428	429	430	431	432	433	434	435	436	437	438	439	440	441	442	443	444	445	447	448	450	451	452	453	454
O73677_FUNHE	149	150	151	152	153	154	155	156	157	158	159	160	161	162	163	164	165	166	179	180	181	182	183	184	185	186	187	188	189	190	191	192	193	194	195	196	197	198	199	200	201	202	204	205	207	208	209	210	211
Q6Y3H9_MAIZE	169	170	171	172	173	174	175	176	177	178	179	180	181	182	183	184	185	186	199	200	201	202	203	204	205	206	207	208	209	210	211	212	213	214	215	216	217	218	219	220	221	222	224	225	227	228	229	230	231
AB5C_ARATH	373	374	375	376	377	378	379	380	381	382	383	384	385	386	387	388	389	390	403	404	405	406	407	408	409	410	411	412	413	414	415	416	417	418	419	420	421	422	423	424	425	426	428	429	431	432	433	434	435
AB6C_ARATH	352	353	354	355	356	357	358	359	360	361	362	363	364	365	366	367	368	369	382	383	384	385	386	387	388	389	390	391	392	393	394	395	396	397	398	399	400	401	402	403	404	405	407	408	410	411	412	413	414
C5FSN9_NANOT	353	354	355	356	357	358	359	360	361	362	363	364	365	366	367	368	369	370	409	410	411	412	413	414	415	416	417	418	419	420	421	422	423	424	425	426	427	428	429	430	431	432	434	435	437	438	439	440	441
C5FTC5_NANOT	342	343	344	345	346	347	348	349	350	351	352	353	354	355	356	357	358	359	407	408	409	410	411	412	413	414	415	416	417	418	419	420	421	422	423	424	425	426	427	428	429	430	432	433	435	436	437	438	439
AB7C_ARATH	375	376	377	378	379	380	381	382	383	384	385	386	387	388	389	390	391	392	405	406	407	408	409	410	411	412	413	414	415	416	417	418	419	420	421	422	423	424	425	426	427	428	430	431	433	434	435	436	437
C5FWB0_NANOT	371	372	373	374	375	376	377	378	379	380	381	382	383	384	385	386	387	388	401	402	403	404	405	406	407	408	409	410	411	412	413	414	415	416	417	418	419	420	421	422	423	424	426	427	429	430	431	432	433
ABC2_SCHPO	338	339	340	341	342	343	344	345	346	347	348	349	350	351	352	353	354	355	368	369	370	371	372	373	374	375	376	377	378	379	380	381	382	383	384	385	386	387	388	389	390	391	393	394	396	397	398	399	400
B9SN54_RICCO	356	357	358	359	360	361	362	363	364	365	366	367	368	369	370	371	372	373	386	387	388	389	390	391	392	393	394	395	396	397	398	399	400	401	402	403	404	405	406	407	408	409	411	412	414	415	416	417	418
A7Q947_VITVI	24	25	26	27	28	29	30	31	32	33	34	35	36	37	38	39	40	41	54	55	56	57	58	59	60	61	62	63	64	65	66	67	68	69	70	71	72	73	74	75	76	77	79	80	82	83	84	85	86
B7ZVN9_DANRE	149	150	151	152	153	154	155	156	157	158	159	160	161	162	163	164	165	166	179	180	181	182	183	184	185	186	187	188	189	190	191	192	193	194	195	196	197	198	199	200	201	202	204	205	207	208	209	210	211
B9SKU1_RICCO	367	368	369	370	371	372	373	374	375	376	377	378	379	380	381	382	383	384	397	398	399	400	401	402	403	404	405	406	407	408	409	410	411	412	413	414	415	416	417	418	419	420	422	423	425	426	427	428	429
C5GDH1_AJEDR	344	345	346	347	348	349	350	351	352	353	354	355	356	357	358	359	360	361	403	404	405	406	407	408	409	410	411	412	413	414	415	416	417	418	419	420	421	422	423	424	425	426	428	429	431	432	433	434	435
B9SKU0_RICCO	311	312	313	314	315	316	317	318	319	320	321	322	323	324	325	326	327	328	341	342	343	344	345	346	347	348	349	350	351	352	353	354	355	356	357	358	359	360	361	362	363	364	366	367	369	370	371	372	373
C5GHJ6_AJEDR	383	384	385	386	387	388	389	390	391	392	393	394	395	396	397	398	399	400	459	460	461	462	463	464	465	466	467	468	469	470	471	472	473	474	475	476	477	478	479	480	481	482	485	486	488	489	490	491	492
C5GWJ5_AJEDR	259	260	261	262	263	264	265	266	267	268	269	270	271	272	273	274	275	276	350	351	352	353	354	355	356	357	358	359	360	361	362	363	364	365	366	367	368	369	370	371	372	373	375	376	378	379	380	381	382
C5GY12_AJEDR	372	373	374	375	376	377	378	379	380	381	382	383	384	385	386	387	388	389	402	403	404	405	406	407	408	409	410	411	412	413	414	415	416	417	418	419	420	421	422	423	424	425	427	428	430	431	432	433	434
A1A655_USTMA	229	230	231	232	233	234	235	236	237	238	239	240	241	242	243	244	245	246	261	262	263	264	265	266	267	268	269	270	271	272	273	274	275	276	277	278	279	280	281	282	283	284	286	287	289	290	291	292	293
A9U4I9_PHYPA	173	174	175	176	177	178	179	180	181	182	183	184	185	186	187	188	189	190	203	204	205	206	207	208	209	210	211	212	213	214	215	216	217	218	219	220	221	222	223	224	225	226	228	229	231	232	233	234	235
B7Q4J2_IXOSC	352	353	354	355	356	357	358	359	360	361	362	363	364	365	366	367	368	369	382	383	384	385	386	387	388	389	390	391	392	393	394	395	396	397	398	399	400	401	402	403	404	405	407	408	410	411	412	413	414
B8N0Q8_ASPFN	206	207	208	209	210	211	212	213	214	215	216	217	218	219	220	221	222	223	264	265	266	267	268	269	270	271	272	273	274	275	276	277	278	279	280	281	282	283	284	285	286	287	289	290	292	293	294	295	296
B7Q372_IXOSC	352	353	354	355	356	357	358	359	360	361	362	363	364	365	366	367	368	369	382	383	384	385	386	387	388	389	390	391	392	393	394	395	396	397	398	399	400	401	402	403	404	405	407	408	410	411	412	413	414
C5JEZ4_AJEDS	383	384	385	386	387	388	389	390	391	392	393	394	395	396	397	398	399	400	459	460	461	462	463	464	465	466	467	468	469	470	471	472	473	474	475	476	477	478	479	480	481	482	485	486	488	489	490	491	492
A9U4V1_PHYPA	283	284	285	286	287	288	289	290	291	292	293	294	295	296	297	298	299	300	313	314	315	316	317	318	319	320	321	322	323	324	325	326	327	328	329	330	331	332	333	334	335	336	338	339	341	342	343	344	345
C5JIV4_AJEDS	304	305	306	307	308	309	310	311	312	313	314	315	316	317	318	319	320	321	363	364	365	366	367	368	369	370	371	372	373	374	375	376	377	378	379	380	381	382	383	384	385	386	388	389	391	392	393	394	395
A7Q1J8_VITVI	394	395	396	397	398	399	400	401	402	403	404	405	406	407	408	409	410	411	424	425	426	427	428	429	430	431	432	433	434	435	436	437	438	439	440	441	442	443	444	445	446	447	449	450	452	453	454	455	456
Q94E55_ORYSJ	375	376	377	378	379	380	381	382	383	384	385	386	387	388	389	390	391	392	405	406	407	408	409	410	411	412	413	414	415	416	417	418	419	420	421	422	423	424	425	426	427	428	430	431	433	434	435	436	437
A7Q0B2_VITVI	127	128	129	130	131	132	133	134	135	136	137	138	139	140	141	142	143	144	157	158	159	160	161	162	163	164	165	166	167	168	169	170	171	172	173	174	175	176	177	178	179	180	182	183	185	186	187	188	189
C5JXP3_AJEDS	259	260	261	262	263	264	265	266	267	268	269	270	271	272	273	274	275	276	350	351	352	353	354	355	356	357	358	359	360	361	362	363	364	365	366	367	368	369	370	371	372	373	375	376	378	379	380	381	382
C5K0Z2_AJEDS	372	373	374	375	376	377	378	379	380	381	382	383	384	385	386	387	388	389	402	403	404	405	406	407	408	409	410	411	412	413	414	415	416	417	418	419	420	421	422	423	424	425	427	428	430	431	432	433	434
B1Q479_CAPCH	368	369	370	371	372	373	374	375	376	377	378	379	380	381	382	383	384	385	398	399	400	401	402	403	404	405	406	407	408	409	410	411	412	413	414	415	416	417	418	419	420	421	423	424	426	427	428	429	430
C1FG31_9CHLO	177	178	179	180	181	182	183	184	185	186	187	188	189	190	191	192	193	194	207	208	209	210	211	212	213	214	215	216	217	218	219	220	221	222	223	224	225	226	227	228	229	230	232	233	235	236	237	238	239
C5M5C2_CANTT	222	223	224	225	226	227	228	229	230	231	232	233	234	235	236	237	238	239	252	253	254	255	256	257	258	259	260	261	262	263	264	265	266	267	268	269	270	271	272	273	274	275	277	278	280	281	282	283	284
B7PJI1_IXOSC	238	239	240	241	242	243	244	245	246	247	248	249	250	251	252	253	254	255	268	269	270	271	272	273	274	275	276	277	278	279	280	281	282	283	284	285	286	287	288	289	290	291	293	294	296	297	298	299	300
MRP9_RAT	191	192	193	194	195	196	197	198	199	200	201	202	203	204	205	206	207	208	219	220	221	222	223	224	225	226	227	228	229	230	231	232	233	234	235	236	237	238	239	240	241	242	244	245	247	248	249	250	251
B9SAP4_RICCO	392	393	394	395	396	397	398	399	400	401	402	403	404	405	406	407	408	409	422	423	424	425	426	427	428	429	430	431	432	433	434	435	436	437	438	439	440	441	442	443	444	445	447	448	450	451	452	453	454
A1CAE3_ASPCL	357	358	359	360	361	362	363	364	365	366	367	368	369	370	371	372	373	374	438	439	440	441	442	443	444	445	446	447	448	449	450	451	452	453	454	455	456	457	458	459	460	461	464	465	467	468	469	470	471
MRP9_MOUSE	191	192	193	194	195	196	197	198	199	200	201	202	203	204	205	206	207	208	219	220	221	222	223	224	225	226	227	228	229	230	231	232	233	234	235	236	237	238	239	240	241	242	244	245	247	248	249	250	251
MRP7_MOUSE	352	353	354	355	356	357	358	359	360	361	362	363	364	365	366	367	368	369	379	380	381	382	383	384	385	386	387	388	389	390	391	392	393	394	395	396	397	398	399	400	401	402	404	405	407	408	409	410	411
MRP7_HUMAN	351	352	353	354	355	356	357	358	359	360	361	362	363	364	365	366	367	368	378	379	380	381	382	383	384	385	386	387	388	389	390	391	392	393	394	395	396	397	398	399	400	401	403	404	406	407	408	409	410
MRP6_RAT	375	376	377	378	379	380	381	382	383	384	385	386	387	388	389	390	391	392	405	406	407	408	409	410	411	412	413	414	415	416	417	418	419	420	421	422	423	424	425	426	427	428	430	431	433	434	435	436	437
ABCC8_DICDI	348	349	350	351	352	353	354	355	356	357	358	359	360	361	362	363	364	365	376	377	378	379	380	381	382	383	384	385	386	387	388	389	390	391	392	393	394	395	396	397	398	399	401	402	404	405	406	407	408
ABCCB_HUMAN	230	231	232	233	234	235	236	237	238	239	240	241	242	243	244	245	246	247	258	259	260	261	262	263	264	265	266	267	268	269	270	271	272	273	274	275	276	277	278	279	280	281	283	284	286	287	288	289	290
MRP6_MOUSE	375	376	377	378	379	380	381	382	383	384	385	386	387	388	389	390	391	392	405	406	407	408	409	410	411	412	413	414	415	416	417	418	419	420	421	422	423	424	425	426	427	428	430	431	433	434	435	436	437
MRP6_HUMAN	377	378	379	380	381	382	383	384	385	386	387	388	389	390	391	392	393	394	407	408	409	410	411	412	413	414	415	416	417	418	419	420	421	422	423	424	425	426	427	428	429	430	432	433	435	436	437	438	439
MRP5_RAT	246	247	248	249	250	251	252	253	254	255	256	257	258	259	260	261	262	263	274	275	276	277	278	279	280	281	282	283	284	285	286	287	288	289	290	291	292	293	294	295	296	297	299	300	302	303	304	305	306
MRP5_MOUSE	246	247	248	249	250	251	252	253	254	255	256	257	258	259	260	261	262	263	274	275	276	277	278	279	280	281	282	283	284	285	286	287	288	289	290	291	292	293	294	295	296	297	299	300	302	303	304	305	306
MRP5_HUMAN	246	247	248	249	250	251	252	253	254	255	256	257	258	259	260	261	262	263	274	275	276	277	278	279	280	281	282	283	284	285	286	287	288	289	290	291	292	293	294	295	296	297	299	300	302	303	304	305	306
MRP4_HUMAN	162	163	164	165	166	167	168	169	170	171	172	173	174	175	176	177	178	179	192	193	194	195	196	197	198	199	200	201	202	203	204	205	206	207	208	209	210	211	212	213	214	215	217	218	220	221	222	223	224
B7P546_IXOSC	352	353	354	355	356	357	358	359	360	361	362	363	364	365	366	367	368	369	382	383	384	385	386	387	388	389	390	391	392	393	394	395	396	397	398	399	400	401	402	403	404	405	407	408	410	411	412	413	414
MRP3_RAT	375	376	377	378	379	380	381	382	383	384	385	386	387	388	389	390	391	392	405	406	407	408	409	410	411	412	413	414	415	416	417	418	419	420	421	422	423	424	425	426	427	428	430	431	433	434	435	436	437
MRP3_MOUSE	376	377	378	379	380	381	382	383	384	385	386	387	388	389	390	391	392	393	406	407	408	409	410	411	412	413	414	415	416	417	418	419	420	421	422	423	424	425	426	427	428	429	431	432	434	435	436	437	438
MRP3_HUMAN	377	378	379	380	381	382	383	384	385	386	387	388	389	390	391	392	393	394	407	408	409	410	411	412	413	414	415	416	417	418	419	420	421	422	423	424	425	426	427	428	429	430	432	433	435	436	437	438	439
A1CAQ8_ASPCL	376	377	378	379	380	381	382	383	384	385	386	387	388	389	390	391	392	393	406	407	408	409	410	411	412	413	414	415	416	417	418	419	420	421	422	423	424	425	426	427	428	429	431	432	434	435	436	437	438
MRP2_RAT	384	385	386	387	388	389	390	391	392	393	394	395	396	397	398	399	400	401	414	415	416	417	418	419	420	421	422	423	424	425	426	427	428	429	430	431	432	433	434	435	436	437	439	440	442	443	444	445	446
B4F741_XENTR	362	363	364	365	366	367	368	369	370	371	372	373	374	375	376	377	378	379	392	393	394	395	396	397	398	399	400	401	402	403	404	405	406	407	408	409	410	411	412	413	414	415	417	418	420	421	422	423	424
MRP2_RABIT	386	387	388	389	390	391	392	393	394	395	396	397	398	399	400	401	402	403	416	417	418	419	420	421	422	423	424	425	426	427	428	429	430	431	432	433	434	435	436	437	438	439	441	442	444	445	446	447	448
MRP2_MOUSE	386	387	388	389	390	391	392	393	394	395	396	397	398	399	400	401	402	403	416	417	418	419	420	421	422	423	424	425	426	427	428	429	430	431	432	433	434	435	436	437	438	439	441	442	444	445	446	447	448
MRP2_HUMAN	388	389	390	391	392	393	394	395	396	397	398	399	400	401	402	403	404	405	418	419	420	421	422	423	424	425	426	427	428	429	430	431	432	433	434	435	436	437	438	439	440	441	443	444	446	447	448	449	450
MRP1_RAT	392	393	394	395	396	397	398	399	400	401	402	403	404	405	406	407	408	409	422	423	424	425	426	427	428	429	430	431	432	433	434	435	436	437	438	439	440	441	442	443	444	445	447	448	450	451	452	453	454
B2LUM7_DANRE	162	163	164	165	166	167	168	169	170	171	172	173	174	175	176	177	178	179	192	193	194	195	196	197	198	199	200	201	202	203	204	205	206	207	208	209	210	211	212	213	214	215	217	218	220	221	222	223	224
MRP1_MOUSE	392	393	394	395	396	397	398	399	400	401	402	403	404	405	406	407	408	409	422	423	424	425	426	427	428	429	430	431	432	433	434	435	436	437	438	439	440	441	442	443	444	445	447	448	450	451	452	453	454
MRP1_MACFA	391	392	393	394	395	396	397	398	399	400	401	402	403	404	405	406	407	408	421	422	423	424	425	426	427	428	429	430	431	432	433	434	435	436	437	438	439	440	441	442	443	444	446	447	449	450	451	452	453
MRP1_HUMAN	391	392	393	394	395	396	397	398	399	400	401	402	403	404	405	406	407	408	421	422	423	424	425	426	427	428	429	430	431	432	433	434	435	436	437	438	439	440	441	442	443	444	446	447	449	450	451	452	453
MRP1_CHICK	390	391	392	393	394	395	396	397	398	399	400	401	402	403	404	405	406	407	420	421	422	423	424	425	426	427	428	429	430	431	432	433	434	435	436	437	438	439	440	441	442	443	445	446	448	449	450	451	452
MRP1_CANFA	391	392	393	394	395	396	397	398	399	400	401	402	403	404	405	406	407	408	421	422	423	424	425	426	427	428	429	430	431	432	433	434	435	436	437	438	439	440	441	442	443	444	446	447	449	450	451	452	453
MRP1_BOVIN	391	392	393	394	395	396	397	398	399	400	401	402	403	404	405	406	407	408	421	422	423	424	425	426	427	428	429	430	431	432	433	434	435	436	437	438	439	440	441	442	443	444	446	447	449	450	451	452	453
B1Q3K6_9PERC	149	150	151	152	153	154	155	156	157	158	159	160	161	162	163	164	165	166	179	180	181	182	183	184	185	186	187	188	189	190	191	192	193	194	195	196	197	198	199	200	201	202	204	205	207	208	209	210	211
C5M887_CANTT	409	410	411	412	413	414	415	416	417	418	419	420	421	422	423	424	425	426	467	468	469	470	471	472	473	474	475	476	477	478	479	480	481	482	483	484	485	486	487	488	489	490	493	494	495	496	497	498	499
A1CGM5_ASPCL	319	320	321	322	323	324	325	326	327	328	329	330	331	332	333	334	335	336	361	362	363	364	365	366	367	368	369	370	371	372	373	374	375	376	377	378	379	380	381	382	383	384	386	387	389	390	391	392	393
C5MAE2_CANTT	346	347	348	349	350	351	352	353	354	355	356	357	358	359	360	361	362	363	376	377	378	379	380	381	382	383	384	385	386	387	388	389	390	391	392	393	394	395	396	397	398	399	401	402	404	405	406	407	408
Q6K8A7_ORYSJ	237	238	239	240	241	242	243	244	245	246	247	248	249	250	251	252	253	254	267	268	269	270	271	272	273	274	275	276	277	278	279	280	281	282	283	284	285	286	287	288	289	290	292	293	295	296	297	298	299
C5MAW2_CANTT	394	395	396	397	398	399	400	401	402	403	404	405	406	407	408	409	410	411	424	425	426	427	428	429	430	431	432	433	434	435	436	437	438	439	440	441	442	443	444	445	446	447	449	450	452	453	454	455	456
A1CHN0_ASPCL	218	219	220	221	222	223	224	225	226	227	228	229	230	231	232	233	234	235	282	283	284	285	286	287	288	289	290	291	292	293	294	295	296	297	298	299	300	301	302	303	304	305	307	308	310	311	312	313	314
A7PK05_VITVI	279	280	281	282	283	284	285	286	287	288	289	290	291	292	293	294	295	296	309	310	311	312	313	314	315	316	317	318	319	320	321	322	323	324	325	326	327	328	329	330	331	332	334	335	337	338	339	340	341
Q9W750_SALSA	149	150	151	152	153	154	155	156	157	158	159	160	161	162	163	164	165	166	179	180	181	182	183	184	185	186	187	188	189	190	191	192	193	194	195	196	197	198	199	200	201	202	204	205	207	208	209	210	211
A9JRK6_XENTR	385	386	387	388	389	390	391	392	393	394	395	396	397	398	399	400	401	402	415	416	417	418	419	420	421	422	423	424	425	426	427	428	429	430	431	432	433	434	435	436	437	438	440	441	443	444	445	446	447
B8MEA0_TALSN	243	244	245	246	247	248	249	250	251	252	253	254	255	256	257	258	259	260	297	298	299	300	301	302	303	304	305	306	307	308	309	310	311	312	313	314	315	316	317	318	319	320	322	323	325	326	327	328	329
Q6J0P5_MAIZE	378	379	380	381	382	383	384	385	386	387	388	389	390	391	392	393	394	395	408	409	410	411	412	413	414	415	416	417	418	419	420	421	422	423	424	425	426	427	428	429	430	431	433	434	436	437	438	439	440
B8MD48_TALSN	341	342	343	344	345	346	347	348	349	350	351	352	353	354	355	356	357	358	396	397	398	399	400	401	402	403	404	405	406	407	408	409	410	411	412	413	414	415	416	417	418	419	422	423	425	426	427	428	429
C5P463_COCPO	348	349	350	351	352	353	354	355	356	357	358	359	360	361	362	363	364	365	403	404	405	406	407	408	409	410	411	412	413	414	415	416	417	418	419	420	421	422	423	424	425	426	428	429	431	432	433	434	435
C5P514_COCPO	378	379	380	381	382	383	384	385	386	387	388	389	390	391	392	393	394	395	450	451	452	453	454	455	456	457	458	459	460	461	462	463	464	465	466	467	468	469	470	471	472	473	476	477	479	480	481	482	483
C5P7I5_COCPO	366	367	368	369	370	371	372	373	374	375	376	377	378	379	380	381	382	383	396	397	398	399	400	401	402	403	404	405	406	407	408	409	410	411	412	413	414	415	416	417	418	419	421	422	424	425	426	427	428
A0M8W1_DANRE	149	150	151	152	153	154	155	156	157	158	159	160	161	162	163	164	165	166	179	180	181	182	183	184	185	186	187	188	189	190	191	192	193	194	195	196	197	198	199	200	201	202	204	205	207	208	209	210	211
A0M8U4_CHICK	149	150	151	152	153	154	155	156	157	158	159	160	161	162	163	164	165	166	179	180	181	182	183	184	185	186	187	188	189	190	191	192	193	194	195	196	197	198	199	200	201	202	204	205	207	208	209	210	211
C5PJ34_COCPO	249	250	251	252	253	254	255	256	257	258	259	260	261	262	263	264	265	266	335	336	337	338	339	340	341	342	343	344	345	346	347	348	349	350	351	352	353	354	355	356	357	358	360	361	363	364	365	366	367
B8M9Z2_TALSN	374	375	376	377	378	379	380	381	382	383	384	385	386	387	388	389	390	391	404	405	406	407	408	409	410	411	412	413	414	415	416	417	418	419	420	421	422	423	424	425	426	427	429	430	432	433	434	435	436
B8M9W7_TALSN	191	192	193	194	195	196	197	198	199	200	201	202	203	204	205	206	207	208	256	257	258	259	260	261	262	263	264	265	266	267	268	269	270	271	272	273	274	275	276	277	278	279	281	282	284	285	286	287	288
B5DXT4_DROPS	156	157	158	159	160	161	162	163	164	165	166	167	168	169	170	171	172	173	186	187	188	189	190	191	192	193	194	195	196	197	198	199	200	201	202	203	204	205	206	207	208	209	211	212	214	215	216	217	218
B5DXT3_DROPS	158	159	160	161	162	163	164	165	166	167	168	169	170	171	172	173	174	175	188	189	190	191	192	193	194	195	196	197	198	199	200	201	202	203	204	205	206	207	208	209	210	211	213	214	216	217	218	219	220
B5DW27_DROPS	156	157	158	159	160	161	162	163	164	165	166	167	168	169	170	171	172	173	186	187	188	189	190	191	192	193	194	195	196	197	198	199	200	201	202	203	204	205	206	207	208	209	211	212	214	215	216	217	218
A7P6T7_VITVI	192	193	194	195	196	197	198	199	200	201	202	203	204	205	206	207	208	209	222	223	224	225	226	227	228	229	230	231	232	233	234	235	236	237	238	239	240	241	242	243	244	245	247	248	250	251	252	253	254
A7P6T6_VITVI	337	338	339	340	341	342	343	344	345	346	347	348	349	350	351	352	353	354	367	368	369	370	371	372	373	374	375	376	377	378	379	380	381	382	383	384	385	386	387	388	389	390	392	393	395	396	397	398	399
B5DJ61_DROPS	160	161	162	163	164	165	166	167	168	169	170	171	172	173	174	175	176	177	190	191	192	193	194	195	196	197	198	199	200	201	202	203	204	205	206	207	208	209	210	211	212	213	215	216	218	219	220	221	222
C6HSX2_AJECA	350	351	352	353	354	355	356	357	358	359	360	361	362	363	364	365	366	367	380	381	382	383	384	385	386	387	388	389	390	391	392	393	394	395	396	397	398	399	400	401	402	403	405	406	408	409	410	411	412
A7P6T5_VITVI	67	68	69	70	71	72	73	74	75	76	77	78	79	80	81	82	83	84	97	98	99	100	101	102	103	104	105	106	107	108	109	110	111	112	113	114	115	116	117	118	119	120	122	123	125	126	127	128	129
B8LTC7_TALSN	350	351	352	353	354	355	356	357	358	359	360	361	362	363	364	365	366	367	409	410	411	412	413	414	415	416	417	418	419	420	421	422	423	424	425	426	427	428	429	430	431	432	434	435	437	438	439	440	441
Q0CDA5_ASPTN	373	374	375	376	377	378	379	380	381	382	383	384	385	386	387	388	389	390	403	404	405	406	407	408	409	410	411	412	413	414	415	416	417	418	419	420	421	422	423	424	425	426	428	429	431	432	433	434	435
Q5VMX7_ORYSJ	369	370	371	372	373	374	375	376	377	378	379	380	381	382	383	384	385	386	399	400	401	402	403	404	405	406	407	408	409	410	411	412	413	414	415	416	417	418	419	420	421	422	424	425	427	428	429	430	431
B4QZH8_DROSI	158	159	160	161	162	163	164	165	166	167	168	169	170	171	172	173	174	175	188	189	190	191	192	193	194	195	196	197	198	199	200	201	202	203	204	205	206	207	208	209	210	211	213	214	216	217	218	219	220
A7MAN8_CATRO	350	351	352	353	354	355	356	357	358	359	360	361	362	363	364	365	366	367	380	381	382	383	384	385	386	387	388	389	390	391	392	393	394	395	396	397	398	399	400	401	402	403	405	406	408	409	410	411	412
Q0CID5_ASPTN	527	528	529	530	531	532	533	534	535	536	537	538	539	540	541	542	543	544	607	608	609	610	611	612	613	614	615	616	617	618	619	620	621	622	623	624	625	626	627	628	629	630	633	634	636	637	638	639	640
B4QST5_DROSI	164	165	166	167	168	169	170	171	172	173	174	175	176	177	178	179	180	181	194	195	196	197	198	199	200	201	202	203	204	205	206	207	208	209	210	211	212	213	214	215	216	217	219	220	222	223	224	225	226
A7KVC2_MAIZE	380	381	382	383	384	385	386	387	388	389	390	391	392	393	394	395	396	397	410	411	412	413	414	415	416	417	418	419	420	421	422	423	424	425	426	427	428	429	430	431	432	433	435	436	438	439	440	441	442
Q0CNR7_ASPTN	322	323	324	325	326	327	328	329	330	331	332	333	334	335	336	337	338	339	376	377	378	379	380	381	382	383	384	385	386	387	388	389	390	391	392	393	394	395	396	397	398	399	401	402	404	405	406	407	408
A5LI40_FAGES	168	169	170	171	172	173	174	175	176	177	178	179	180	181	182	183	184	185	198	199	200	201	202	203	204	205	206	207	208	209	210	211	212	213	214	215	216	217	218	219	220	221	223	224	226	227	228	229	230
Q0CVM9_ASPTN	203	204	205	206	207	208	209	210	211	212	213	214	215	216	217	218	219	220	278	279	280	281	282	283	284	285	286	287	288	289	290	291	292	293	294	295	296	297	298	299	300	301	303	304	306	307	308	309	310
B6QVT3_PENMQ	183	184	185	186	187	188	189	190	191	192	193	194	195	196	197	198	199	200	238	239	240	241	242	243	244	245	246	247	248	249	250	251	252	253	254	255	256	257	258	259	260	261	263	264	266	267	268	269	270
Q0CWK5_ASPTN	349	350	351	352	353	354	355	356	357	358	359	360	361	362	363	364	365	366	398	399	400	401	402	403	404	405	406	407	408	409	410	411	412	413	414	415	416	417	418	419	420	421	423	424	426	427	428	429	430
B4QH83_DROSI	231	232	233	234	235	236	237	238	239	240	241	242	243	244	245	246	247	248	261	262	263	264	265	266	267	268	269	270	271	272	273	274	275	276	277	278	279	280	281	282	283	284	286	287	289	290	291	292	293
B4Q9E0_DROSI	157	158	159	160	161	162	163	164	165	166	167	168	169	170	171	172	173	174	187	188	189	190	191	192	193	194	195	196	197	198	199	200	201	202	203	204	205	206	207	208	209	210	212	213	215	216	217	218	219
Q0UFX8_PHANO	393	394	395	396	397	398	399	400	401	402	403	404	405	406	407	408	409	410	472	473	474	475	476	477	478	479	480	481	482	483	484	485	486	487	488	489	490	491	492	493	494	495	498	499	501	502	503	504	505
B4Q495_DROSI	400	401	402	403	404	405	406	407	408	409	410	411	412	413	414	415	416	417	430	431	432	433	434	435	436	437	438	439	440	441	442	443	444	445	446	447	448	449	450	451	452	453	455	456	458	459	460	461	462
B4Q3X1_DROSI	142	143	144	145	146	147	148	149	150	151	152	153	154	155	156	157	158	159	172	173	174	175	176	177	178	179	180	181	182	183	184	185	186	187	188	189	190	191	192	193	194	195	197	198	200	201	202	203	204
A1CX59_NEOFI	215	216	217	218	219	220	221	222	223	224	225	226	227	228	229	230	231	232	275	276	277	278	279	280	281	282	283	284	285	286	287	288	289	290	291	292	293	294	295	296	297	298	300	301	303	304	305	306	307
Q0UX26_PHANO	227	228	229	230	231	232	233	234	235	236	237	238	239	240	241	242	243	244	308	309	310	311	312	313	314	315	316	317	318	319	320	321	322	323	324	325	326	327	328	329	330	331	333	334	336	337	338	339	340
B6QL60_PENMQ	245	246	247	248	249	250	251	252	253	254	255	256	257	258	259	260	261	262	298	299	300	301	302	303	304	305	306	307	308	309	310	311	312	313	314	315	316	317	318	319	320	321	323	324	326	327	328	329	330
B4PVS7_DROYA	241	242	243	244	245	246	247	248	249	250	251	252	253	254	255	256	257	258	271	272	273	274	275	276	277	278	279	280	281	282	283	284	285	286	287	288	289	290	291	292	293	294	296	297	299	300	301	302	303
B4PU49_DROYA	156	157	158	159	160	161	162	163	164	165	166	167	168	169	170	171	172	173	186	187	188	189	190	191	192	193	194	195	196	197	198	199	200	201	202	203	204	205	206	207	208	209	211	212	214	215	216	217	218
B6QKF1_PENMQ	197	198	199	200	201	202	203	204	205	206	207	208	209	210	211	212	213	214	278	279	280	281	282	283	284	285	286	287	288	289	290	291	292	293	294	295	296	297	298	299	300	301	303	304	306	307	308	309	310
Q9JIH8_MOUSE	386	387	388	389	390	391	392	393	394	395	396	397	398	399	400	401	402	403	416	417	418	419	420	421	422	423	424	425	426	427	428	429	430	431	432	433	434	435	436	437	438	439	441	442	444	445	446	447	448
B6QG10_PENMQ	375	376	377	378	379	380	381	382	383	384	385	386	387	388	389	390	391	392	405	406	407	408	409	410	411	412	413	414	415	416	417	418	419	420	421	422	423	424	425	426	427	428	430	431	433	434	435	436	437
C1MQY8_9CHLO	116	117	118	119	120	121	122	123	124	125	126	127	128	129	130	131	132	133	146	147	148	149	150	151	152	153	154	155	156	157	158	159	160	161	162	163	164	165	166	167	168	169	171	172	174	175	176	177	178
B4PQ59_DROYA	158	159	160	161	162	163	164	165	166	167	168	169	170	171	172	173	174	175	188	189	190	191	192	193	194	195	196	197	198	199	200	201	202	203	204	205	206	207	208	209	210	211	213	214	216	217	218	219	220
B4PQ58_DROYA	156	157	158	159	160	161	162	163	164	165	166	167	168	169	170	171	172	173	186	187	188	189	190	191	192	193	194	195	196	197	198	199	200	201	202	203	204	205	206	207	208	209	211	212	214	215	216	217	218
B4PNK7_DROYA	164	165	166	167	168	169	170	171	172	173	174	175	176	177	178	179	180	181	194	195	196	197	198	199	200	201	202	203	204	205	206	207	208	209	210	211	212	213	214	215	216	217	219	220	222	223	224	225	226
Q5N6Y2_ORYSJ	380	381	382	383	384	385	386	387	388	389	390	391	392	393	394	395	396	397	407	408	409	410	411	412	413	414	415	416	417	418	419	420	421	422	423	424	425	426	427	428	429	430	432	433	435	436	437	438	439
Q1DLI0_COCIM	348	349	350	351	352	353	354	355	356	357	358	359	360	361	362	363	364	365	403	404	405	406	407	408	409	410	411	412	413	414	415	416	417	418	419	420	421	422	423	424	425	426	428	429	431	432	433	434	435
Q8VI46_MOUSE	386	387	388	389	390	391	392	393	394	395	396	397	398	399	400	401	402	403	416	417	418	419	420	421	422	423	424	425	426	427	428	429	430	431	432	433	434	435	436	437	438	439	441	442	444	445	446	447	448
B6QG05_PENMQ	191	192	193	194	195	196	197	198	199	200	201	202	203	204	205	206	207	208	221	222	223	224	225	226	227	228	229	230	231	232	233	234	235	236	237	238	239	240	241	242	243	244	246	247	249	250	251	252	253
B6QEB7_PENMQ	377	378	379	380	381	382	383	384	385	386	387	388	389	390	391	392	393	394	432	433	434	435	436	437	438	439	440	441	442	443	444	445	446	447	448	449	450	451	452	453	454	455	458	459	461	462	463	464	465
Q1DSM3_COCIM	378	379	380	381	382	383	384	385	386	387	388	389	390	391	392	393	394	395	450	451	452	453	454	455	456	457	458	459	460	461	462	463	464	465	466	467	468	469	470	471	472	473	476	477	479	480	481	482	483
B4PAE6_DROYA	161	162	163	164	165	166	167	168	169	170	171	172	173	174	175	176	177	178	191	192	193	194	195	196	197	198	199	200	201	202	203	204	205	206	207	208	209	210	211	212	213	214	216	217	219	220	221	222	223
B4PAE5_DROYA	157	158	159	160	161	162	163	164	165	166	167	168	169	170	171	172	173	174	187	188	189	190	191	192	193	194	195	196	197	198	199	200	201	202	203	204	205	206	207	208	209	210	212	213	215	216	217	218	219
B4P9E5_DROYA	159	160	161	162	163	164	165	166	167	168	169	170	171	172	173	174	175	176	188	189	190	191	192	193	194	195	196	197	198	199	200	201	202	203	204	205	206	207	208	209	210	211	213	214	216	217	218	219	220
Q1DU46_COCIM	366	367	368	369	370	371	372	373	374	375	376	377	378	379	380	381	382	383	396	397	398	399	400	401	402	403	404	405	406	407	408	409	410	411	412	413	414	415	416	417	418	419	421	422	424	425	426	427	428
B4P711_DROYA	159	160	161	162	163	164	165	166	167	168	169	170	171	172	173	174	175	176	189	190	191	192	193	194	195	196	197	198	199	200	201	202	203	204	205	206	207	208	209	210	211	212	214	215	217	218	219	220	221
B4P413_DROYA	242	243	244	245	246	247	248	249	250	251	252	253	254	255	256	257	258	259	272	273	274	275	276	277	278	279	280	281	282	283	284	285	286	287	288	289	290	291	292	293	294	295	297	298	300	301	302	303	304
B4P2J1_DROYA	400	401	402	403	404	405	406	407	408	409	410	411	412	413	414	415	416	417	430	431	432	433	434	435	436	437	438	439	440	441	442	443	444	445	446	447	448	449	450	451	452	453	455	456	458	459	460	461	462
B4NWW9_DROYA	157	158	159	160	161	162	163	164	165	166	167	168	169	170	171	172	173	174	187	188	189	190	191	192	193	194	195	196	197	198	199	200	201	202	203	204	205	206	207	208	209	210	212	213	215	216	217	218	219
B6Q5L7_PENMQ	356	357	358	359	360	361	362	363	364	365	366	367	368	369	370	371	372	373	414	415	416	417	418	419	420	421	422	423	424	425	426	427	428	429	430	431	432	433	434	435	436	437	439	440	442	443	444	445	446
B4NIH0_DROWI	225	226	227	228	229	230	231	232	233	234	235	236	237	238	239	240	241	242	255	256	257	258	259	260	261	262	263	264	265	266	267	268	269	270	271	272	273	274	275	276	277	278	280	281	283	284	285	286	287
B4NGE4_DROWI	164	165	166	167	168	169	170	171	172	173	174	175	176	177	178	179	180	181	194	195	196	197	198	199	200	201	202	203	204	205	206	207	208	209	210	211	212	213	214	215	216	217	219	220	222	223	224	225	226
Q6QMG6_RAT	162	163	164	165	166	167	168	169	170	171	172	173	174	175	176	177	178	179	192	193	194	195	196	197	198	199	200	201	202	203	204	205	206	207	208	209	210	211	212	213	214	215	217	218	220	221	222	223	224
Q6QMG5_RAT	125	126	127	128	129	130	131	132	133	134	135	136	137	138	139	140	141	142	155	156	157	158	159	160	161	162	163	164	165	166	167	168	169	170	171	172	173	174	175	176	177	178	180	181	183	184	185	186	187
B4NFM6_DROWI	169	170	171	172	173	174	175	176	177	178	179	180	181	182	183	184	185	186	199	200	201	202	203	204	205	206	207	208	209	210	211	212	213	214	215	216	217	218	219	220	221	222	224	225	227	228	229	230	231
B4NFM5_DROWI	158	159	160	161	162	163	164	165	166	167	168	169	170	171	172	173	174	175	188	189	190	191	192	193	194	195	196	197	198	199	200	201	202	203	204	205	206	207	208	209	210	211	213	214	216	217	218	219	220
Q2HC01_CHAGB	764	765	766	767	768	769	770	771	772	773	774	775	776	777	778	779	780	782	797	798	799	800	801	802	803	804	805	806	807	808	809	810	811	812	813	814	815	816	817	818	819	820	822	823	825	826	827	828	829
Q16M86_AEDAE	159	160	161	162	163	164	165	166	167	168	169	170	171	172	173	174	175	176	190	191	192	193	194	195	196	197	198	199	200	201	202	203	204	205	206	207	208	209	210	211	212	213	215	216	218	219	220	221	222
B4NAW0_DROWI	160	161	162	163	164	165	166	167	168	169	170	171	172	173	174	175	176	177	190	191	192	193	194	195	196	197	198	199	200	201	202	203	204	205	206	207	208	209	210	211	212	213	215	216	218	219	220	221	222
Q16M87_AEDAE	159	160	161	162	163	164	165	166	167	168	169	170	171	172	173	174	175	176	190	191	192	193	194	195	196	197	198	199	200	201	202	203	204	205	206	207	208	209	210	211	212	213	215	216	218	219	220	221	222
Q2HDB9_CHAGB	337	338	339	340	341	342	343	344	345	346	347	348	349	350	351	352	353	354	397	398	399	400	401	402	403	404	405	406	407	408	409	410	411	412	413	414	415	416	417	418	419	420	422	423	425	426	427	428	429
Q16MU1_AEDAE	159	160	161	162	163	164	165	166	167	168	169	170	171	172	173	174	175	176	190	191	192	193	194	195	196	197	198	199	200	201	202	203	204	205	206	207	208	209	210	211	212	213	215	216	218	219	220	221	222
B7G1J7_PHATR	202	203	204	205	206	207	208	209	210	211	212	213	214	215	216	217	218	219	232	233	234	235	236	237	238	239	240	241	242	243	244	245	246	247	248	249	250	251	252	253	254	255	257	258	260	261	262	263	264
B4N103_DROWI	160	161	162	163	164	165	166	167	168	169	170	171	172	173	174	175	176	177	190	191	192	193	194	195	196	197	198	199	200	201	202	203	204	205	206	207	208	209	210	211	212	213	215	216	218	219	220	221	222
B4N102_DROWI	161	162	163	164	165	166	167	168	169	170	171	172	173	174	175	176	177	178	191	192	193	194	195	196	197	198	199	200	201	202	203	204	205	206	207	208	209	210	211	212	213	214	216	217	219	220	221	222	223
YBT1_YEAST	421	422	423	424	425	426	427	428	429	430	431	432	433	434	435	436	437	438	476	477	478	479	480	481	482	483	484	485	486	487	488	489	490	491	492	493	494	495	496	497	498	499	502	503	504	505	506	507	508
B4MZU2_DROWI	159	160	161	162	163	164	165	166	167	168	169	170	171	172	173	174	175	176	189	190	191	192	193	194	195	196	197	198	199	200	201	202	203	204	205	206	207	208	209	210	211	212	214	215	217	218	219	220	221
B4MZU1_DROWI	158	159	160	161	162	163	164	165	166	167	168	169	170	171	172	173	174	175	188	189	190	191	192	193	194	195	196	197	198	199	200	201	202	203	204	205	206	207	208	209	210	211	213	214	216	217	218	219	220
Q5CZY2_MOUSE	246	247	248	249	250	251	252	253	254	255	256	257	258	259	260	261	262	263	274	275	276	277	278	279	280	281	282	283	284	285	286	287	288	289	290	291	292	293	294	295	296	297	299	300	302	303	304	305	306
Q59DL1_RAT	162	163	164	165	166	167	168	169	170	171	172	173	174	175	176	177	178	179	192	193	194	195	196	197	198	199	200	201	202	203	204	205	206	207	208	209	210	211	212	213	214	215	217	218	220	221	222	223	224
YCFI_YEAST	373	374	375	376	377	378	379	380	381	382	383	384	385	386	387	388	389	390	403	404	405	406	407	408	409	410	411	412	413	414	415	416	417	418	419	420	421	422	423	424	425	426	428	429	431	432	433	434	435
Q53WJ5_ORYSJ	368	369	370	371	372	373	374	375	376	377	378	379	380	381	382	383	384	385	398	399	400	401	402	403	404	405	406	407	408	409	410	411	412	413	414	415	416	417	418	419	420	421	423	424	426	427	428	429	430
Q2TWB7_ASPOR	348	349	350	351	352	353	354	355	356	357	358	359	360	361	362	363	364	365	394	395	396	397	398	399	400	401	402	403	404	405	406	407	408	409	410	411	412	413	414	415	416	417	419	420	422	423	424	425	426
Q2TYI8_ASPOR	206	207	208	209	210	211	212	213	214	215	216	217	218	219	220	221	222	223	240	241	242	243	244	245	246	247	248	249	250	251	252	253	254	255	256	257	258	259	260	261	262	263	265	266	268	269	270	271	272
B4MP79_DROWI	130	131	132	133	134	135	136	137	138	139	140	141	142	143	144	145	146	147	159	160	161	162	163	164	165	166	167	168	169	170	171	172	173	174	175	176	177	178	179	180	181	182	184	185	187	188	189	190	191
B6K0F0_SCHJY	336	337	338	339	340	341	342	343	344	345	346	347	348	349	350	351	352	353	366	367	368	369	370	371	372	373	374	375	376	377	378	379	380	381	382	383	384	385	386	387	388	389	391	392	394	395	396	397	398
Q3TZN9_MOUSE	162	163	164	165	166	167	168	169	170	171	172	173	174	175	176	177	178	179	192	193	194	195	196	197	198	199	200	201	202	203	204	205	206	207	208	209	210	211	212	213	214	215	217	218	220	221	222	223	224
Q53QH6_ORYSJ	369	370	371	372	373	374	375	376	377	378	379	380	381	382	383	384	385	386	399	400	401	402	403	404	405	406	407	408	409	410	411	412	413	414	415	416	417	418	419	420	421	422	424	425	427	428	429	430	431
Q07E05_CAVPO	148	149	150	151	152	153	154	155	156	157	158	159	160	161	162	163	164	165	178	179	180	181	182	183	184	185	186	187	188	189	190	191	192	193	194	195	196	197	198	199	200	201	203	204	206	207	208	209	210
BPT1_YEAST	361	362	363	364	365	366	367	368	369	370	371	372	373	374	375	376	377	378	391	392	393	394	395	396	397	398	399	400	401	402	403	404	405	406	407	408	409	410	411	412	413	414	416	417	419	420	421	422	423
B4MDM7_DROVI	402	403	404	405	406	407	408	409	410	411	412	413	414	415	416	417	418	419	432	433	434	435	436	437	438	439	440	441	442	443	444	445	446	447	448	449	450	451	452	453	454	455	457	458	460	461	462	463	464
B6HQB6_PENCW	371	372	373	374	375	376	377	378	379	380	381	382	383	384	385	386	387	388	401	402	403	404	405	406	407	408	409	410	411	412	413	414	415	416	417	418	419	420	421	422	423	424	426	427	429	430	431	432	433
Q2U7T3_ASPOR	370	371	372	373	374	375	376	377	378	379	380	381	382	383	384	385	386	387	400	401	402	403	404	405	406	407	408	409	410	411	412	413	414	415	416	417	418	419	420	421	422	423	425	426	428	429	430	431	432
B4MBT9_DROVI	156	157	158	159	160	161	162	163	164	165	166	167	168	169	170	171	172	173	186	187	188	189	190	191	192	193	194	195	196	197	198	199	200	201	202	203	204	205	206	207	208	209	211	212	214	215	216	217	218
B4MBT8_DROVI	158	159	160	161	162	163	164	165	166	167	168	169	170	171	172	173	174	175	188	189	190	191	192	193	194	195	196	197	198	199	200	201	202	203	204	205	206	207	208	209	210	211	213	214	216	217	218	219	220
B6HM37_PENCW	373	374	375	376	377	378	379	380	381	382	383	384	385	386	387	388	389	390	452	453	454	455	456	457	458	459	460	461	462	463	464	465	466	467	468	469	470	471	472	473	474	475	478	479	481	482	483	484	485
B9EKC2_MOUSE	162	163	164	165	166	167	168	169	170	171	172	173	174	175	176	177	178	179	192	193	194	195	196	197	198	199	200	201	202	203	204	205	206	207	208	209	210	211	212	213	214	215	217	218	220	221	222	223	224
B9EKB9_MOUSE	352	353	354	355	356	357	358	359	360	361	362	363	364	365	366	367	368	369	379	380	381	382	383	384	385	386	387	388	389	390	391	392	393	394	395	396	397	398	399	400	401	402	404	405	407	408	409	410	411
B6HBC7_PENCW	213	214	215	216	217	218	219	220	221	222	223	224	225	226	227	228	229	230	289	290	291	292	293	294	295	296	297	298	299	300	301	302	303	304	305	306	307	308	309	310	311	312	314	315	317	318	319	320	321
Q178E8_AEDAE	252	253	254	255	256	257	258	259	260	261	262	263	264	265	266	267	268	269	282	283	284	285	286	287	288	289	290	291	292	293	294	295	296	297	298	299	300	301	302	303	304	305	307	308	310	311	312	313	314
Q2UJF6_ASPOR	338	339	340	341	342	343	344	345	346	347	348	349	350	351	352	353	354	355	396	397	398	399	400	401	402	403	404	405	406	407	408	409	410	411	412	413	414	415	416	417	418	419	421	422	424	425	426	427	428
B2RRF4_MOUSE	191	192	193	194	195	196	197	198	199	200	201	202	203	204	205	206	207	208	219	220	221	222	223	224	225	226	227	228	229	230	231	232	233	234	235	236	237	238	239	240	241	242	244	245	247	248	249	250	251
A5D6P3_MOUSE	392	393	394	395	396	397	398	399	400	401	402	403	404	405	406	407	408	409	422	423	424	425	426	427	428	429	430	431	432	433	434	435	436	437	438	439	440	441	442	443	444	445	447	448	450	451	452	453	454
B4M5D9_DROVI	160	161	162	163	164	165	166	167	168	169	170	171	172	173	174	175	176	177	190	191	192	193	194	195	196	197	198	199	200	201	202	203	204	205	206	207	208	209	210	211	212	213	215	216	218	219	220	221	222
A2TAJ1_MOUSE	375	376	377	378	379	380	381	382	383	384	385	386	387	388	389	390	391	392	405	406	407	408	409	410	411	412	413	414	415	416	417	418	419	420	421	422	423	424	425	426	427	428	430	431	433	434	435	436	437
A2TAJ0_MOUSE	375	376	377	378	379	380	381	382	383	384	385	386	387	388	389	390	391	392	405	406	407	408	409	410	411	412	413	414	415	416	417	418	419	420	421	422	423	424	425	426	427	428	430	431	433	434	435	436	437
B8A7S2_ORYSI	83	84	85	86	87	88	89	90	91	92	93	94	95	96	97	98	99	100	110	111	112	113	114	115	116	117	118	119	120	121	122	123	124	125	126	127	128	129	130	131	132	133	135	136	138	139	140	141	142
B4M5D8_DROVI	160	161	162	163	164	165	166	167	168	169	170	171	172	173	174	175	176	177	190	191	192	193	194	195	196	197	198	199	200	201	202	203	204	205	206	207	208	209	210	211	212	213	215	216	218	219	220	221	222
B4M4S0_DROVI	164	165	166	167	168	169	170	171	172	173	174	175	176	177	178	179	180	181	194	195	196	197	198	199	200	201	202	203	204	205	206	207	208	209	210	211	212	213	214	215	216	217	219	220	222	223	224	225	226
Q178F1_AEDAE	160	161	162	163	164	165	166	167	168	169	170	171	172	173	174	175	176	177	190	191	192	193	194	195	196	197	198	199	200	201	202	203	204	205	206	207	208	209	210	211	212	213	215	216	218	219	220	221	222
B6H492_PENCW	340	341	342	343	344	345	346	347	348	349	350	351	352	353	354	355	356	357	397	398	399	400	401	402	403	404	405	406	407	408	409	410	411	412	413	414	415	416	417	418	419	420	422	423	425	426	427	428	429
B4LXY4_DROVI	233	234	235	236	237	238	239	240	241	242	243	244	245	246	247	248	249	250	263	264	265	266	267	268	269	270	271	272	273	274	275	276	277	278	279	280	281	282	283	284	285	286	288	289	291	292	293	294	295
Q17B96_AEDAE	382	383	384	385	386	387	388	389	390	391	392	393	394	395	396	397	398	399	412	413	414	415	416	417	418	419	420	421	422	423	424	425	426	427	428	429	430	431	432	433	434	435	437	438	440	441	442	443	444
Q17B97_AEDAE	283	284	285	286	287	288	289	290	291	292	293	294	295	296	297	298	299	300	313	314	315	316	317	318	319	320	321	322	323	324	325	326	327	328	329	330	331	332	333	334	335	336	338	339	341	342	343	344	345
B4LS94_DROVI	161	162	163	164	165	166	167	168	169	170	171	172	173	174	175	176	177	178	191	192	193	194	195	196	197	198	199	200	201	202	203	204	205	206	207	208	209	210	211	212	213	214	216	217	219	220	221	222	223
B4LS93_DROVI	159	160	161	162	163	164	165	166	167	168	169	170	171	172	173	174	175	176	189	190	191	192	193	194	195	196	197	198	199	200	201	202	203	204	205	206	207	208	209	210	211	212	214	215	217	218	219	220	221
Q4P7Q2_USTMA	546	547	548	549	550	551	552	553	554	555	556	557	558	559	560	561	562	563	618	619	620	621	622	623	624	625	626	627	628	629	630	631	632	633	634	635	636	637	638	639	640	641	644	645	647	648	649	650	651
A2ZPT4_ORYSJ	340	341	342	343	344	345	346	347	348	349	350	351	352	353	354	355	356	357	370	371	372	373	374	375	376	377	378	379	380	381	382	383	384	385	386	387	388	389	390	391	392	393	395	396	398	399	400	401	402
YH85_SCHPO	320	321	322	323	324	325	326	327	328	329	330	331	332	333	334	335	336	337	350	351	352	353	354	355	356	357	358	359	360	361	362	363	364	365	366	367	368	369	370	371	372	373	375	376	378	379	380	381	382
A1DER7_NEOFI	382	383	384	385	386	387	388	389	390	391	392	393	394	395	396	397	398	399	459	460	461	462	463	464	465	466	467	468	469	470	471	472	473	474	475	476	477	478	479	480	481	482	485	486	488	489	490	491	492
Q4PEN2_USTMA	229	230	231	232	233	234	235	236	237	238	239	240	241	242	243	244	245	246	261	262	263	264	265	266	267	268	269	270	271	272	273	274	275	276	277	278	279	280	281	282	283	284	286	287	289	290	291	292	293
A2Y198_ORYSI	368	369	370	371	372	373	374	375	376	377	378	379	380	381	382	383	384	385	398	399	400	401	402	403	404	405	406	407	408	409	410	411	412	413	414	415	416	417	418	419	420	421	423	424	426	427	428	429	430
Q4PGQ1_USTMA	345	346	347	348	349	350	351	352	353	354	355	356	357	358	359	360	361	362	372	373	374	375	376	377	378	379	380	381	382	383	384	385	386	387	388	389	390	391	392	393	394	395	397	398	400	401	402	403	404
A1DF17_NEOFI	344	345	346	347	348	349	350	351	352	353	354	355	356	357	358	359	360	361	384	385	386	387	388	389	390	391	392	393	394	395	396	397	398	399	400	401	402	403	404	405	406	407	409	410	412	413	414	415	416
A1DF34_NEOFI	374	375	376	377	378	379	380	381	382	383	384	385	386	387	388	389	390	391	404	405	406	407	408	409	410	411	412	413	414	415	416	417	418	419	420	421	422	423	424	425	426	427	429	430	432	433	434	435	436
Q4PHG3_USTMA	525	526	527	528	529	530	531	532	533	534	535	536	537	538	539	540	541	542	590	591	592	593	594	595	596	597	598	599	600	601	602	603	604	605	606	607	608	609	610	611	612	613	615	616	618	619	620	621	622
A2XXN8_ORYSI	369	370	371	372	373	374	375	376	377	378	379	380	381	382	383	384	385	386	399	400	401	402	403	404	405	406	407	408	409	410	411	412	413	414	415	416	417	418	419	420	421	422	424	425	427	428	429	430	431
A2XCD4_ORYSI	374	375	376	377	378	379	380	381	382	383	384	385	386	387	388	389	390	391	404	405	406	407	408	409	410	411	412	413	414	415	416	417	418	419	420	421	422	423	424	425	426	427	429	430	432	433	434	435	436
B9RMN4_RICCO	352	353	354	355	356	357	358	359	360	361	362	363	364	365	366	367	368	369	379	380	381	382	383	384	385	386	387	388	389	390	391	392	393	394	395	396	397	398	399	400	401	402	404	405	407	408	409	410	411
B5VMT0_YEAS6	361	362	363	364	365	366	367	368	369	370	371	372	373	374	375	376	377	378	391	392	393	394	395	396	397	398	399	400	401	402	403	404	405	406	407	408	409	410	411	412	413	414	416	417	419	420	421	422	423
Q4WPG2_ASPFU	215	216	217	218	219	220	221	222	223	224	225	226	227	228	229	230	231	232	275	276	277	278	279	280	281	282	283	284	285	286	287	288	289	290	291	292	293	294	295	296	297	298	300	301	303	304	305	306	307
Q4WUC5_ASPFU	373	374	375	376	377	378	379	380	381	382	383	384	385	386	387	388	389	390	403	404	405	406	407	408	409	410	411	412	413	414	415	416	417	418	419	420	421	422	423	424	425	426	428	429	431	432	433	434	435
Q4WUE3_ASPFU	345	346	347	348	349	350	351	352	353	354	355	356	357	358	359	360	361	362	385	386	387	388	389	390	391	392	393	394	395	396	397	398	399	400	401	402	403	404	405	406	407	408	410	411	413	414	415	416	417
Q4WUP4_ASPFU	584	585	586	587	588	589	590	591	592	593	594	595	596	597	598	599	600	601	662	663	664	665	666	667	668	669	670	671	672	673	674	675	676	677	678	679	680	681	682	683	684	685	688	689	691	692	693	694	695
B4KQ05_DROMO	157	158	159	160	161	162	163	164	165	166	167	168	169	170	171	172	173	174	186	187	188	189	190	191	192	193	194	195	196	197	198	199	200	201	202	203	204	205	206	207	208	209	211	212	214	215	216	217	218
Q55P23_CRYNE	318	319	320	321	322	323	324	325	326	327	328	329	330	331	332	333	334	335	348	349	350	351	352	353	354	355	356	357	358	359	360	361	362	363	364	365	366	367	368	369	370	371	373	374	376	377	378	379	380
Q55P71_CRYNE	416	417	418	419	420	421	422	423	424	425	426	427	428	429	430	431	432	433	476	477	478	479	480	481	482	483	484	485	486	487	488	489	490	491	492	493	494	495	496	497	498	499	501	502	504	505	506	507	508
Q55S96_CRYNE	413	414	415	416	417	418	419	420	421	422	423	424	425	426	427	428	429	430	477	478	479	480	481	482	483	484	485	486	487	488	489	490	491	492	493	494	495	496	516	517	518	519	521	522	524	525	526	527	528
B4KE75_DROMO	161	162	163	164	165	166	167	168	169	170	171	172	173	174	175	176	177	178	191	192	193	194	195	196	197	198	199	200	201	202	203	204	205	206	207	208	209	210	211	212	213	214	216	217	219	220	221	222	223
B4KE02_DROMO	160	161	162	163	164	165	166	167	168	169	170	171	172	173	174	175	176	177	190	191	192	193	194	195	196	197	198	199	200	201	202	203	204	205	206	207	208	209	210	211	212	213	215	216	218	219	220	221	222
B4KE01_DROMO	129	130	131	132	133	134	135	136	137	138	139	140	141	142	143	144	145	146	159	160	161	162	163	164	165	166	167	168	169	170	171	172	173	174	175	176	177	178	179	180	181	182	184	185	187	188	189	190	191
A2WL88_ORYSI	331	332	333	334	335	336	337	338	339	340	341	342	343	344	345	346	347	348	361	362	363	364	365	366	367	368	369	370	371	372	373	374	375	376	377	378	379	380	381	382	383	384	386	387	389	390	391	392	393
B4KE00_DROMO	160	161	162	163	164	165	166	167	168	169	170	171	172	173	174	175	176	177	190	191	192	193	194	195	196	197	198	199	200	201	202	203	204	205	206	207	208	209	210	211	212	213	215	216	218	219	220	221	222
Q20943_CAEEL	364	365	366	367	368	369	370	371	372	373	374	375	376	377	378	379	380	381	394	395	396	397	398	399	400	401	402	403	404	405	406	407	408	409	410	411	412	413	414	415	416	417	419	420	422	423	424	425	426
B4K9Z1_DROMO	205	206	207	208	209	210	211	212	213	214	215	216	217	218	219	220	221	222	235	236	237	238	239	240	241	242	243	244	245	246	247	248	249	250	251	252	253	254	255	256	257	258	260	261	263	264	265	266	267
B4K9Y9_DROMO	231	232	233	234	235	236	237	238	239	240	241	242	243	244	245	246	247	248	261	262	263	264	265	266	267	268	269	270	271	272	273	274	275	276	277	278	279	280	281	282	283	284	286	287	289	290	291	292	293
B4K5X0_DROMO	156	157	158	159	160	161	162	163	164	165	166	167	168	169	170	171	172	173	186	187	188	189	190	191	192	193	194	195	196	197	198	199	200	201	202	203	204	205	206	207	208	209	211	212	214	215	216	217	218
B4K5W9_DROMO	158	159	160	161	162	163	164	165	166	167	168	169	170	171	172	173	174	175	188	189	190	191	192	193	194	195	196	197	198	199	200	201	202	203	204	205	206	207	208	209	210	211	213	214	216	217	218	219	220
B4K4S1_DROMO	164	165	166	167	168	169	170	171	172	173	174	175	176	177	178	179	180	181	194	195	196	197	198	199	200	201	202	203	204	205	206	207	208	209	210	211	212	213	214	215	216	217	219	220	222	223	224	225	226
B9RIN7_RICCO	376	377	378	379	380	381	382	383	384	385	386	387	388	389	390	391	392	393	406	407	408	409	410	411	412	413	414	415	416	417	418	419	420	421	422	423	424	425	426	427	428	429	431	432	434	435	436	437	438
Q5A384_CANAL	22	23	24	25	26	27	28	29	30	31	32	33	34	35	36	37	38	39	52	53	54	55	56	57	58	59	60	61	62	63	64	65	66	67	68	69	70	71	72	73	74	75	77	78	80	81	82	83	84
Q5A3H1_CANAL	22	23	24	25	26	27	28	29	30	31	32	33	34	35	36	37	38	39	52	53	54	55	56	57	58	59	60	61	62	63	64	65	66	67	68	69	70	71	72	73	74	75	77	78	80	81	82	83	84
B4JYI4_DROGR	158	159	160	161	162	163	164	165	166	167	168	169	170	171	172	173	174	175	188	189	190	191	192	193	194	195	196	197	198	199	200	201	202	203	204	205	206	207	208	209	210	211	213	214	216	217	218	219	220
B4JYI3_DROGR	158	159	160	161	162	163	164	165	166	167	168	169	170	171	172	173	174	175	188	189	190	191	192	193	194	195	196	197	198	199	200	201	202	203	204	205	206	207	208	209	210	211	213	214	216	217	218	219	220
Q5A762_CANAL	396	397	398	399	400	401	402	403	404	405	406	407	408	409	410	411	412	413	426	427	428	429	430	431	432	433	434	435	436	437	438	439	440	441	442	443	444	445	446	447	448	449	451	452	454	455	456	457	458
YOR1_YEAST	277	278	279	280	281	282	283	284	285	286	287	288	289	290	291	292	293	294	307	308	309	310	311	312	313	314	315	316	317	318	319	320	321	322	323	324	325	326	327	328	329	330	332	333	335	336	337	338	339
B4JUQ1_DROGR	160	161	162	163	164	165	166	167	168	169	170	171	172	173	174	175	176	177	190	191	192	193	194	195	196	197	198	199	200	201	202	203	204	205	206	207	208	209	210	211	212	213	215	216	218	219	220	221	222
B4JUQ0_DROGR	160	161	162	163	164	165	166	167	168	169	170	171	172	173	174	175	176	177	190	191	192	193	194	195	196	197	198	199	200	201	202	203	204	205	206	207	208	209	210	211	212	213	215	216	218	219	220	221	222
B4JT10_DROGR	162	163	164	165	166	167	168	169	170	171	172	173	174	175	176	177	178	179	192	193	194	195	196	197	198	199	200	201	202	203	204	205	206	207	208	209	210	211	212	213	214	215	217	218	220	221	222	223	224
B4JSW1_DROGR	160	161	162	163	164	165	166	167	168	169	170	171	172	173	174	175	176	177	190	191	192	193	194	195	196	197	198	199	200	201	202	203	204	205	206	207	208	209	210	211	212	213	215	216	218	219	220	221	222
B4JQD3_DROGR	402	403	404	405	406	407	408	409	410	411	412	413	414	415	416	417	418	419	432	433	434	435	436	437	438	439	440	441	442	443	444	445	446	447	448	449	450	451	452	453	454	455	457	458	460	461	462	463	464
B5VG30_YEAS6	373	374	375	376	377	378	379	380	381	382	383	384	385	386	387	388	389	390	403	404	405	406	407	408	409	410	411	412	413	414	415	416	417	418	419	420	421	422	423	424	425	426	428	429	431	432	433	434	435
Q5AH59_CANAL	400	401	402	403	404	405	406	407	408	409	410	411	412	413	414	415	416	417	430	431	432	433	434	435	436	437	438	439	440	441	442	443	444	445	446	447	448	449	450	451	452	453	455	456	458	459	460	461	462
Q5ARX3_EMENI	386	387	388	389	390	391	392	393	394	395	396	397	398	399	400	401	402	403	440	441	442	443	444	445	446	447	448	449	450	451	452	453	454	455	456	457	458	459	460	461	462	463	465	466	468	469	470	471	472
A2QGP8_ASPNC	373	374	375	376	377	378	379	380	381	382	383	384	385	386	387	388	389	390	403	404	405	406	407	408	409	410	411	412	413	414	415	416	417	418	419	420	421	422	423	424	425	426	428	429	431	432	433	434	435
Q5AVF1_EMENI	369	370	371	372	373	374	375	376	377	378	379	380	381	382	383	384	385	386	399	400	401	402	403	404	405	406	407	408	409	410	411	412	413	414	415	416	417	418	419	420	421	422	424	425	427	428	429	430	431
B4JG08_DROGR	206	207	208	209	210	211	212	213	214	215	216	217	218	219	220	221	222	223	236	237	238	239	240	241	242	243	244	245	246	247	248	249	250	251	252	253	254	255	256	257	258	259	261	262	264	265	266	267	268
B4JG06_DROGR	231	232	233	234	235	236	237	238	239	240	241	242	243	244	245	246	247	248	261	262	263	264	265	266	267	268	269	270	271	272	273	274	275	276	277	278	279	280	281	282	283	284	286	287	289	290	291	292	293
B5RV03_DEBHA	212	213	214	215	216	217	218	219	220	221	222	223	224	225	226	227	228	229	242	243	244	245	246	247	248	249	250	251	252	253	254	255	256	257	258	259	260	261	262	263	264	265	267	268	270	271	272	273	274
B4JAL3_DROGR	159	160	161	162	163	164	165	166	167	168	169	170	171	172	173	174	175	176	189	190	191	192	193	194	195	196	197	198	199	200	201	202	203	204	205	206	207	208	209	210	211	212	214	215	217	218	219	220	221
B4JAL2_DROGR	161	162	163	164	165	166	167	168	169	170	171	172	173	174	175	176	177	178	191	192	193	194	195	196	197	198	199	200	201	202	203	204	205	206	207	208	209	210	211	212	213	214	216	217	219	220	221	222	223
B4J880_DROGR	157	158	159	160	161	162	163	164	165	166	167	168	169	170	171	172	173	174	186	187	188	189	190	191	192	193	194	195	196	197	198	199	200	201	202	203	204	205	206	207	208	209	211	212	214	215	216	217	218
B5RTT1_DEBHA	356	357	358	359	360	361	362	363	364	365	366	367	368	369	370	371	372	373	386	387	388	389	390	391	392	393	394	395	396	397	398	399	400	401	402	403	404	405	406	407	408	409	411	412	414	415	416	417	418
B5RSV9_DEBHA	228	229	230	231	232	233	234	235	236	237	238	239	240	241	242	243	244	245	258	259	260	261	262	263	264	265	266	267	268	269	270	271	272	273	274	275	276	277	278	279	280	281	283	284	286	287	288	289	290
Q5AZ37_EMENI	217	218	219	220	221	222	223	224	225	226	227	228	229	230	231	232	233	234	281	282	283	284	285	286	287	288	289	290	291	292	293	294	295	296	297	298	299	300	301	302	303	304	306	307	309	310	311	312	313
Q95M36_CANFA	388	389	390	391	392	393	394	395	396	397	398	399	400	401	402	403	404	405	418	419	420	421	422	423	424	425	426	427	428	429	430	431	432	433	434	435	436	437	438	439	440	441	443	444	446	447	448	449	450
A2QN01_ASPNC	377	378	379	380	381	382	383	384	385	386	387	388	389	390	391	392	393	394	439	440	441	442	443	444	445	446	447	448	449	450	451	452	453	454	455	456	457	458	459	460	461	462	465	466	468	469	470	471	472
Q95L75_MACMU	388	389	390	391	392	393	394	395	396	397	398	399	400	401	402	403	404	405	418	419	420	421	422	423	424	425	426	427	428	429	430	431	432	433	434	435	436	437	438	439	440	441	443	444	446	447	448	449	450
B9RGL4_RICCO	283	284	285	286	287	288	289	290	291	292	293	294	295	296	297	298	299	300	313	314	315	316	317	318	319	320	321	322	323	324	325	326	327	328	329	330	331	332	333	334	335	336	338	339	341	342	343	344	345
Q10RX7_ORYSJ	374	375	376	377	378	379	380	381	382	383	384	385	386	387	388	389	390	391	404	405	406	407	408	409	410	411	412	413	414	415	416	417	418	419	420	421	422	423	424	425	426	427	429	430	432	433	434	435	436
B4IHR5_DROSE	164	165	166	167	168	169	170	171	172	173	174	175	176	177	178	179	180	181	194	195	196	197	198	199	200	201	202	203	204	205	206	207	208	209	210	211	212	213	214	215	216	217	219	220	222	223	224	225	226
C5WYU6_SORBI	382	383	384	385	386	387	388	389	390	391	392	393	394	395	396	397	398	399	412	413	414	415	416	417	418	419	420	421	422	423	424	425	426	427	428	429	430	431	432	433	434	435	437	438	440	441	442	443	444
B4IEC5_DROSE	400	401	402	403	404	405	406	407	408	409	410	411	412	413	414	415	416	417	430	431	432	433	434	435	436	437	438	439	440	441	442	443	444	445	446	447	448	449	450	451	452	453	455	456	458	459	460	461	462
Q5BGV5_EMENI	378	379	380	381	382	383	384	385	386	387	388	389	390	391	392	393	394	395	453	454	455	456	457	458	459	460	461	462	463	464	465	466	467	468	469	470	471	472	473	474	475	476	479	480	482	483	484	485	486
B4I7N2_DROSE	159	160	161	162	163	164	165	166	167	168	169	170	171	172	173	174	175	176	188	189	190	191	192	193	194	195	196	197	198	199	200	201	202	203	204	205	206	207	208	209	210	211	213	214	216	217	218	219	220
Q7YR74_MACMU	184	185	186	187	188	189	190	191	192	193	194	195	196	197	198	199	200	201	214	215	216	217	218	219	220	221	222	223	224	225	226	227	228	229	230	231	232	233	234	235	236	237	239	240	242	243	244	245	246
B3LS84_YEAS1	407	408	409	410	411	412	413	414	415	416	417	418	419	420	421	422	423	424	446	447	448	449	450	451	452	453	454	455	456	457	458	459	460	461	462	463	464	465	466	467	468	469	472	473	474	475	476	477	478
B4I5N9_DROSE	161	162	163	164	165	166	167	168	169	170	171	172	173	174	175	176	177	178	191	192	193	194	195	196	197	198	199	200	201	202	203	204	205	206	207	208	209	210	211	212	213	214	216	217	219	220	221	222	223
Q5KE86_CRYNE	416	417	418	419	420	421	422	423	424	425	426	427	428	429	430	431	432	433	476	477	478	479	480	481	482	483	484	485	486	487	488	489	490	491	492	493	494	495	496	497	498	499	501	502	504	505	506	507	508
B4I5N8_DROSE	157	158	159	160	161	162	163	164	165	166	167	168	169	170	171	172	173	174	187	188	189	190	191	192	193	194	195	196	197	198	199	200	201	202	203	204	205	206	207	208	209	210	212	213	215	216	217	218	219
Q5KED3_CRYNE	318	319	320	321	322	323	324	325	326	327	328	329	330	331	332	333	334	335	348	349	350	351	352	353	354	355	356	357	358	359	360	361	362	363	364	365	366	367	368	369	370	371	373	374	376	377	378	379	380
Q5KJN9_CRYNE	416	417	418	419	420	421	422	423	424	425	426	427	428	429	430	431	432	433	446	447	448	449	450	451	452	453	454	455	456	457	458	459	460	461	462	463	464	465	466	467	468	469	471	472	474	475	476	477	478
A2R374_ASPNC	347	348	349	350	351	352	353	354	355	356	357	358	359	360	361	362	363	364	395	396	397	398	399	400	401	402	403	404	405	406	407	408	409	410	411	412	413	414	415	416	417	418	420	421	423	424	425	426	427
B4HYJ3_DROSE	157	158	159	160	161	162	163	164	165	166	167	168	169	170	171	172	173	174	187	188	189	190	191	192	193	194	195	196	197	198	199	200	201	202	203	204	205	206	207	208	209	210	212	213	215	216	217	218	219
B3LHW4_YEAS1	277	278	279	280	281	282	283	284	285	286	287	288	289	290	291	292	293	294	307	308	309	310	311	312	313	314	315	316	317	318	319	320	321	322	323	324	325	326	327	328	329	330	332	333	335	336	337	338	339
A2R5R6_ASPNC	341	342	343	344	345	346	347	348	349	350	351	352	353	354	355	356	357	358	387	388	389	390	391	392	393	394	395	396	397	398	399	400	401	402	403	404	405	406	407	408	409	410	412	413	415	416	417	418	419
Q6PSM3_CANFA	388	389	390	391	392	393	394	395	396	397	398	399	400	401	402	403	404	405	418	419	420	421	422	423	424	425	426	427	428	429	430	431	432	433	434	435	436	437	438	439	440	441	443	444	446	447	448	449	450
Q6BP04_DEBHA	380	381	382	383	384	385	386	387	388	389	390	391	392	393	394	395	396	397	410	411	412	413	414	415	416	417	418	419	420	421	422	423	424	425	426	427	428	429	430	431	432	433	435	436	438	439	440	441	442
Q6BS27_DEBHA	396	397	398	399	400	401	402	403	404	405	406	407	408	409	410	411	412	413	458	459	460	461	462	463	464	465	466	467	468	469	470	471	472	473	474	475	476	477	478	479	480	481	484	485	486	487	488	489	490
Q6BXP1_DEBHA	197	198	199	200	201	202	203	204	205	206	207	208	209	210	211	212	213	214	227	228	229	230	231	232	233	234	235	236	237	238	239	240	241	242	243	244	245	246	247	248	249	250	252	253	255	256	257	258	259
B3LGE3_YEAS1	373	374	375	376	377	378	379	380	381	382	383	384	385	386	387	388	389	390	403	404	405	406	407	408	409	410	411	412	413	414	415	416	417	418	419	420	421	422	423	424	425	426	428	429	431	432	433	434	435
Q6BZQ2_YARLI	329	330	331	332	333	334	335	336	337	338	339	340	341	342	343	344	345	346	359	360	361	362	363	364	365	366	367	368	369	370	371	372	373	374	375	376	377	378	379	380	381	382	384	385	387	388	389	390	391
Q6C1Z6_YARLI	349	350	351	352	353	354	355	356	357	358	359	360	361	362	363	364	365	366	379	380	381	382	383	384	385	386	387	388	389	390	391	392	393	394	395	396	397	398	399	400	401	402	404	405	407	408	409	410	411
Q6C4M7_YARLI	158	159	160	161	162	163	164	165	166	167	168	169	170	171	172	173	174	175	188	189	190	191	192	193	194	195	196	197	198	199	200	201	202	203	204	205	206	207	208	209	210	211	213	214	216	217	218	219	220
B4HH37_DROSE	239	240	241	242	243	244	245	246	247	248	249	250	251	252	253	254	255	256	269	270	271	272	273	274	275	276	277	278	279	280	281	282	283	284	285	286	287	288	289	290	291	292	294	295	297	298	299	300	301
Q6C4N2_YARLI	351	352	353	354	355	356	357	358	359	360	361	362	363	364	365	366	367	368	378	379	380	381	382	383	384	385	386	387	388	389	390	391	392	393	394	395	396	397	398	399	400	401	403	404	406	407	408	409	410
A3GHE6_PICST	398	399	400	401	402	403	404	405	406	407	408	409	410	411	412	413	414	415	455	456	457	458	459	460	461	462	463	464	465	466	467	468	469	470	471	472	473	474	475	476	477	478	481	482	483	484	485	486	487
Q6C5X7_YARLI	405	406	407	408	409	410	411	412	413	414	415	416	417	418	419	420	421	422	463	464	465	466	467	468	469	470	471	472	473	474	475	476	477	478	479	480	481	482	483	484	485	486	489	490	491	492	493	494	495
Q4U3V2_MACMU	388	389	390	391	392	393	394	395	396	397	398	399	400	401	402	403	404	405	418	419	420	421	422	423	424	425	426	427	428	429	430	431	432	433	434	435	436	437	438	439	440	441	443	444	446	447	448	449	450
Q6C6J9_YARLI	333	334	335	336	337	338	339	340	341	342	343	344	345	346	347	348	349	350	363	364	365	366	367	368	369	370	371	372	373	374	375	376	377	378	379	380	381	382	383	384	385	386	388	389	391	392	393	394	395
Q6CBK3_YARLI	375	376	377	378	379	380	381	382	383	384	385	386	387	388	389	390	391	392	405	406	407	408	409	410	411	412	413	414	415	416	417	418	419	420	421	422	423	424	425	426	427	428	430	431	433	434	435	436	437
A3LPB4_PICST	219	220	221	222	223	224	225	226	227	228	229	230	231	232	233	234	235	236	249	250	251	252	253	254	255	256	257	258	259	260	261	262	263	264	265	266	267	268	269	270	271	272	274	275	277	278	279	280	281
Q6CGR0_YARLI	225	226	227	228	229	230	231	232	233	234	235	236	237	238	239	240	241	242	255	256	257	258	259	260	261	262	263	264	265	266	267	268	269	270	271	272	273	274	275	276	277	278	280	281	283	284	285	286	287
A3LPF9_PICST	388	389	390	391	392	393	394	395	396	397	398	399	400	401	402	403	404	405	418	419	420	421	422	423	424	425	426	427	428	429	430	431	432	433	434	435	436	437	438	439	440	441	443	444	446	447	448	449	450
B4GPH2_DROPE	156	157	158	159	160	161	162	163	164	165	166	167	168	169	170	171	172	173	186	187	188	189	190	191	192	193	194	195	196	197	198	199	200	201	202	203	204	205	206	207	208	209	211	212	214	215	216	217	218
Q6CJA7_KLULA	371	372	373	374	375	376	377	378	379	380	381	382	383	384	385	386	387	388	401	402	403	404	405	406	407	408	409	410	411	412	413	414	415	416	417	418	419	420	421	422	423	424	426	427	429	430	431	432	433
B4GPH1_DROPE	158	159	160	161	162	163	164	165	166	167	168	169	170	171	172	173	174	175	188	189	190	191	192	193	194	195	196	197	198	199	200	201	202	203	204	205	206	207	208	209	210	211	213	214	216	217	218	219	220
Q6CQ19_KLULA	426	427	428	429	430	431	432	433	434	435	436	437	438	439	440	441	442	443	483	484	485	486	487	488	489	490	491	492	493	494	495	496	497	498	499	500	501	502	503	504	505	506	509	510	511	512	513	514	515
Q6CS45_KLULA	357	358	359	360	361	362	363	364	365	366	367	368	369	370	371	372	373	374	387	388	389	390	391	392	393	394	395	396	397	398	399	400	401	402	403	404	405	406	407	408	409	410	412	413	415	416	417	418	419
B4GMJ2_DROPE	156	157	158	159	160	161	162	163	164	165	166	167	168	169	170	171	172	173	186	187	188	189	190	191	192	193	194	195	196	197	198	199	200	201	202	203	204	205	206	207	208	209	211	212	214	215	216	217	218
B4GJG5_DROPE	159	160	161	162	163	164	165	166	167	168	169	170	171	172	173	174	175	176	189	190	191	192	193	194	195	196	197	198	199	200	201	202	203	204	205	206	207	208	209	210	211	212	214	215	217	218	219	220	221
Q6CTA2_KLULA	286	287	288	289	290	291	292	293	294	295	296	297	298	299	300	301	302	303	316	317	318	319	320	321	322	323	324	325	326	327	328	329	330	331	332	333	334	335	336	337	338	339	341	342	344	345	346	347	348
Q0NXS1_HORSE	391	392	393	394	395	396	397	398	399	400	401	402	403	404	405	406	407	408	421	422	423	424	425	426	427	428	429	430	431	432	433	434	435	436	437	438	439	440	441	442	443	444	446	447	449	450	451	452	453
Q6FL41_CANGA	392	393	394	395	396	397	398	399	400	401	402	403	404	405	406	407	408	409	422	423	424	425	426	427	428	429	430	431	432	433	434	435	436	437	438	439	440	441	442	443	444	445	447	448	450	451	452	453	454
A3LQB3_PICST	436	437	438	439	440	441	442	443	444	445	446	447	448	449	450	451	452	453	466	467	468	469	470	471	472	473	474	475	476	477	478	479	480	481	482	483	484	485	486	487	488	489	491	492	494	495	496	497	498
B4GE82_DROPE	238	239	240	241	242	243	244	245	246	247	248	249	250	251	252	253	254	255	268	269	270	271	272	273	274	275	276	277	278	279	280	281	282	283	284	285	286	287	288	289	290	291	293	294	296	297	298	299	300
B4GA79_DROPE	159	160	161	162	163	164	165	166	167	168	169	170	171	172	173	174	175	176	188	189	190	191	192	193	194	195	196	197	198	199	200	201	202	203	204	205	206	207	208	209	210	211	213	214	216	217	218	219	220
Q6FTR9_CANGA	287	288	289	290	291	292	293	294	295	296	297	298	299	300	301	302	303	304	317	318	319	320	321	322	323	324	325	326	327	328	329	330	331	332	333	334	335	336	337	338	339	340	342	343	345	346	347	348	349
Q6FV84_CANGA	431	432	433	434	435	436	437	438	439	440	441	442	443	444	445	446	447	448	495	496	497	498	499	500	501	502	503	504	505	506	507	508	509	510	511	512	513	514	515	516	517	518	521	522	523	524	525	526	527
B4G834_DROPE	160	161	162	163	164	165	166	167	168	169	170	171	172	173	174	175	176	177	190	191	192	193	194	195	196	197	198	199	200	201	202	203	204	205	206	207	208	209	210	211	212	213	215	216	218	219	220	221	222
A3LU78_PICST	217	218	219	220	221	222	223	224	225	226	227	228	229	230	231	232	233	234	247	248	249	250	251	252	253	254	255	256	257	258	259	260	261	262	263	264	265	266	267	268	269	270	272	273	275	276	277	278	279
Q6FVB0_CANGA	344	345	346	347	348	349	350	351	352	353	354	355	356	357	358	359	360	361	374	375	376	377	378	379	380	381	382	383	384	385	386	387	388	389	390	391	392	393	394	395	396	397	399	400	402	403	404	405	406
Q6FWS5_CANGA	423	424	425	426	427	428	429	430	431	432	433	434	435	436	437	438	439	440	488	489	490	491	492	493	494	495	496	497	498	499	500	501	502	503	504	505	506	507	508	509	510	511	514	515	516	517	518	519	520
Q750B0_ASHGO	354	355	356	357	358	359	360	361	362	363	364	365	366	367	368	369	370	371	384	385	386	387	388	389	390	391	392	393	394	395	396	397	398	399	400	401	402	403	404	405	406	407	409	410	412	413	414	415	416
Q751N6_ASHGO	241	242	243	244	245	246	247	248	249	250	251	252	253	254	255	256	257	258	271	272	273	274	275	276	277	278	279	280	281	282	283	284	285	286	287	288	289	290	291	292	293	294	296	297	299	300	301	302	303
A3LWA2_PICST	374	375	376	377	378	379	380	381	382	383	384	385	386	387	388	389	390	391	404	405	406	407	408	409	410	411	412	413	414	415	416	417	418	419	420	421	422	423	424	425	426	427	429	430	432	433	434	435	436
B8K1W7_CANFA	163	164	165	166	167	168	169	170	171	172	173	174	175	176	177	178	179	180	193	194	195	196	197	198	199	200	201	202	203	204	205	206	207	208	209	210	211	212	213	214	215	216	218	219	221	222	223	224	225
B3S9C2_TRIAD	313	314	315	316	317	318	319	320	321	322	323	324	325	326	327	328	329	330	343	344	345	346	347	348	349	350	351	352	353	354	355	356	357	358	359	360	361	362	363	364	365	366	368	369	371	372	373	374	375
Q75CJ1_ASHGO	402	403	404	405	406	407	408	409	410	411	412	413	414	415	416	417	418	419	456	457	458	459	460	461	462	463	464	465	466	467	468	469	470	471	472	473	474	475	476	477	478	479	482	483	484	485	486	487	488
B2VUU0_PYRTR	359	360	361	362	363	364	365	366	367	368	369	370	371	372	373	374	375	376	438	439	440	441	442	443	444	445	446	447	448	449	450	451	452	453	454	455	456	457	458	459	460	461	464	465	467	468	469	470	471
B3S9B6_TRIAD	162	163	164	165	166	167	168	169	170	171	172	173	174	175	176	177	178	179	192	193	194	195	196	197	198	199	200	201	202	203	204	205	206	207	208	209	210	211	212	213	214	215	217	218	220	221	222	223	224
A3LY16_PICST	217	218	219	220	221	222	223	224	225	226	227	228	229	230	231	232	233	234	247	248	249	250	251	252	253	254	255	256	257	258	259	260	261	262	263	264	265	266	267	268	269	270	272	273	275	276	277	278	279
B2VUJ4_PYRTR	368	369	370	371	372	373	374	375	376	377	378	379	380	381	382	383	384	385	398	399	400	401	402	403	404	405	406	407	408	409	410	411	412	413	414	415	416	417	418	419	420	421	423	424	426	427	428	429	430
B8BJ66_ORYSI	369	370	371	372	373	374	375	376	377	378	379	380	381	382	383	384	385	386	399	400	401	402	403	404	405	406	407	408	409	410	411	412	413	414	415	416	417	418	419	420	421	422	424	425	427	428	429	430	431
A3LYW5_PICST	22	23	24	25	26	27	28	29	30	31	32	33	34	35	36	37	38	39	52	53	54	55	56	57	58	59	60	61	62	63	64	65	66	67	68	69	70	71	72	73	74	75	77	78	80	81	82	83	84
Q7S0S1_NEUCR	389	390	391	392	393	394	395	396	397	398	399	400	401	402	403	404	405	406	419	420	421	422	423	424	425	426	427	428	429	430	431	432	433	434	435	436	437	438	439	440	441	442	444	445	447	448	449	450	451
B3RSQ0_TRIAD	236	237	238	239	240	241	242	243	244	245	246	247	248	249	250	251	252	253	266	267	268	269	270	271	272	273	274	275	276	277	278	279	280	281	282	283	284	285	286	287	288	289	291	292	294	295	296	297	298
A4QQZ1_MAGGR	337	338	339	340	341	342	343	344	345	346	347	348	349	350	351	352	353	354	393	394	395	396	397	398	399	400	401	402	403	404	405	406	407	408	409	410	411	412	413	414	415	416	418	419	421	422	423	424	425
Q7SGQ7_NEUCR	328	329	330	331	332	333	334	335	336	337	338	339	340	341	342	343	344	345	405	406	407	408	409	410	411	412	413	414	415	416	417	418	419	420	421	422	423	424	425	426	427	428	430	431	433	434	435	436	437
Q7Z999_PHACH	286	287	288	289	290	291	292	293	294	295	296	297	298	299	300	301	302	303	316	317	318	319	320	321	322	323	324	325	326	327	328	329	330	331	332	333	334	335	336	337	338	339	341	342	344	345	346	347	348
A5GZW6_MACFA	388	389	390	391	392	393	394	395	396	397	398	399	400	401	402	403	404	405	418	419	420	421	422	423	424	425	426	427	428	429	430	431	432	433	434	435	436	437	438	439	440	441	443	444	446	447	448	449	450
A4D7T4_MACEU	148	149	150	151	152	153	154	155	156	157	158	159	160	161	162	163	164	165	178	179	180	181	182	183	184	185	186	187	188	189	190	191	192	193	194	195	196	197	198	199	200	201	203	204	206	207	208	209	210
A0M8T4_FELCA	148	149	150	151	152	153	154	155	156	157	158	159	160	161	162	163	164	165	178	179	180	181	182	183	184	185	186	187	188	189	190	191	192	193	194	195	196	197	198	199	200	201	203	204	206	207	208	209	210
A0M8S3_PAPAN	148	149	150	151	152	153	154	155	156	157	158	159	160	161	162	163	164	165	178	179	180	181	182	183	184	185	186	187	188	189	190	191	192	193	194	195	196	197	198	199	200	201	203	204	206	207	208	209	210
B3RLS7_TRIAD	140	141	142	143	144	145	146	147	148	149	150	151	152	153	154	155	156	157	170	171	172	173	174	175	176	177	178	179	180	181	182	183	184	185	186	187	188	189	190	191	192	193	195	196	198	199	200	201	202
A4QU64_MAGGR	366	367	368	369	370	371	372	373	374	375	376	377	378	379	380	381	382	383	445	446	447	448	449	450	451	452	453	454	455	456	457	458	459	460	461	462	463	464	465	466	467	468	471	472	474	475	476	477	478
B3P719_DROER	241	242	243	244	245	246	247	248	249	250	251	252	253	254	255	256	257	258	271	272	273	274	275	276	277	278	279	280	281	282	283	284	285	286	287	288	289	290	291	292	293	294	296	297	299	300	301	302	303
B2B7G8_PODAN	293	294	295	296	297	298	299	300	301	302	303	304	305	306	307	308	309	310	359	360	361	362	363	364	365	366	367	368	369	370	371	372	373	374	375	376	377	378	379	380	381	382	384	385	387	388	389	390	391
B3P5K0_DROER	158	159	160	161	162	163	164	165	166	167	168	169	170	171	172	173	174	175	188	189	190	191	192	193	194	195	196	197	198	199	200	201	202	203	204	205	206	207	208	209	210	211	213	214	216	217	218	219	220
B3P5J9_DROER	156	157	158	159	160	161	162	163	164	165	166	167	168	169	170	171	172	173	186	187	188	189	190	191	192	193	194	195	196	197	198	199	200	201	202	203	204	205	206	207	208	209	211	212	214	215	216	217	218
B3P4J2_DROER	156	157	158	159	160	161	162	163	164	165	166	167	168	169	170	171	172	173	186	187	188	189	190	191	192	193	194	195	196	197	198	199	200	201	202	203	204	205	206	207	208	209	211	212	214	215	216	217	218
B3P077_DROER	164	165	166	167	168	169	170	171	172	173	174	175	176	177	178	179	180	181	194	195	196	197	198	199	200	201	202	203	204	205	206	207	208	209	210	211	212	213	214	215	216	217	219	220	222	223	224	225	226
Q9XW61_CAEEL	321	322	323	324	325	326	327	328	329	330	331	332	333	334	335	336	337	338	351	352	353	354	355	356	357	358	359	360	361	362	363	364	365	366	367	368	369	370	371	372	373	374	376	377	379	380	381	382	383
Q9W2I5_DROME	159	160	161	162	163	164	165	166	167	168	169	170	171	172	173	174	175	176	188	189	190	191	192	193	194	195	196	197	198	199	200	201	202	203	204	205	206	207	208	209	210	211	213	214	216	217	218	219	220
Q0JQA5_ORYSJ	387	388	389	390	391	392	393	394	395	396	397	398	399	400	401	402	403	404	417	418	419	420	421	422	423	424	425	426	427	428	429	430	431	432	433	434	435	436	437	438	439	440	442	443	445	446	447	448	449
B9N818_POPTR	165	166	167	168	169	170	171	172	173	174	175	176	177	178	179	180	181	182	192	193	194	195	196	197	198	199	200	201	202	203	204	205	206	207	208	209	210	211	212	213	214	215	217	218	220	221	222	223	224
Q9C229_NEUCR	253	254	255	256	257	258	259	260	261	262	263	264	265	266	267	268	269	270	322	323	324	325	326	327	328	329	330	331	332	333	334	335	336	337	338	339	340	341	342	343	344	345	347	348	350	351	352	353	354
B3NL68_DROER	123	124	125	126	127	128	129	130	131	132	133	134	135	136	137	138	139	140	153	154	155	156	157	158	159	160	161	162	163	164	165	166	167	168	169	170	171	172	173	174	175	176	178	179	181	182	183	184	185
Q9UW87_CANAL	396	397	398	399	400	401	402	403	404	405	406	407	408	409	410	411	412	413	426	427	428	429	430	431	432	433	434	435	436	437	438	439	440	441	442	443	444	445	446	447	448	449	451	452	454	455	456	457	458
B3NL67_DROER	161	162	163	164	165	166	167	168	169	170	171	172	173	174	175	176	177	178	191	192	193	194	195	196	197	198	199	200	201	202	203	204	205	206	207	208	209	210	211	212	213	214	216	217	219	220	221	222	223
B3NKW1_DROER	159	160	161	162	163	164	165	166	167	168	169	170	171	172	173	174	175	176	189	190	191	192	193	194	195	196	197	198	199	200	201	202	203	204	205	206	207	208	209	210	211	212	214	215	217	218	219	220	221
B2AAH8_PODAN	333	334	335	336	337	338	339	340	341	342	343	344	345	346	347	348	349	350	393	394	395	396	397	398	399	400	401	402	403	404	405	406	407	408	409	410	411	412	413	414	415	416	418	419	421	422	423	424	425
A2RRN8_HUMAN	377	378	379	380	381	382	383	384	385	386	387	388	389	390	391	392	393	394	407	408	409	410	411	412	413	414	415	416	417	418	419	420	421	422	423	424	425	426	427	428	429	430	432	433	435	436	437	438	439
Q9VLN6_DROME	157	158	159	160	161	162	163	164	165	166	167	168	169	170	171	172	173	174	187	188	189	190	191	192	193	194	195	196	197	198	199	200	201	202	203	204	205	206	207	208	209	210	212	213	215	216	217	218	219
B0Y6A7_ASPFC	215	216	217	218	219	220	221	222	223	224	225	226	227	228	229	230	231	232	275	276	277	278	279	280	281	282	283	284	285	286	287	288	289	290	291	292	293	294	295	296	297	298	300	301	303	304	305	306	307
B3NJW2_DROER	159	160	161	162	163	164	165	166	167	168	169	170	171	172	173	174	175	176	188	189	190	191	192	193	194	195	196	197	198	199	200	201	202	203	204	205	206	207	208	209	210	211	213	214	216	217	218	219	220
A4RJ03_MAGGR	296	297	298	299	300	301	302	303	304	305	306	307	308	309	310	311	312	313	361	362	363	364	365	366	367	368	369	370	371	372	373	374	375	376	377	378	379	380	381	382	383	384	386	387	389	390	391	392	393
Q9VJ21_DROME	123	124	125	126	127	128	129	130	131	132	133	134	135	136	137	138	139	140	153	154	155	156	157	158	159	160	161	162	163	164	165	166	167	168	169	170	171	172	173	174	175	176	178	179	181	182	183	184	185
B0Y471_ASPFC	584	585	586	587	588	589	590	591	592	593	594	595	596	597	598	599	600	601	662	663	664	665	666	667	668	669	670	671	672	673	674	675	676	677	678	679	680	681	682	683	684	685	688	689	691	692	693	694	695
Q9VIG9_DROME	12	13	14	15	16	17	18	19	20	21	22	23	24	25	26	27	28	29	42	43	44	45	46	47	48	49	50	51	52	53	54	55	56	57	58	59	60	61	62	63	64	65	67	68	70	71	72	73	74
A8Y988_HUMAN	377	378	379	380	381	382	383	384	385	386	387	388	389	390	391	392	393	394	407	408	409	410	411	412	413	414	415	416	417	418	419	420	421	422	423	424	425	426	427	428	429	430	432	433	435	436	437	438	439
B0Y3W7_ASPFC	345	346	347	348	349	350	351	352	353	354	355	356	357	358	359	360	361	362	385	386	387	388	389	390	391	392	393	394	395	396	397	398	399	400	401	402	403	404	405	406	407	408	410	411	413	414	415	416	417
Q9VGM1_DROME	147	148	149	150	151	152	153	154	155	156	157	158	159	160	161	162	163	164	177	178	179	180	181	182	183	184	185	186	187	188	189	190	191	192	193	194	195	196	197	198	199	200	202	203	205	206	207	208	209
B2RMT8_HUMAN	388	389	390	391	392	393	394	395	396	397	398	399	400	401	402	403	404	405	418	419	420	421	422	423	424	425	426	427	428	429	430	431	432	433	434	435	436	437	438	439	440	441	443	444	446	447	448	449	450
B0Y3U9_ASPFC	373	374	375	376	377	378	379	380	381	382	383	384	385	386	387	388	389	390	403	404	405	406	407	408	409	410	411	412	413	414	415	416	417	418	419	420	421	422	423	424	425	426	428	429	431	432	433	434	435
B2RPA9_HUMAN	377	378	379	380	381	382	383	384	385	386	387	388	389	390	391	392	393	394	407	408	409	410	411	412	413	414	415	416	417	418	419	420	421	422	423	424	425	426	427	428	429	430	432	433	435	436	437	438	439
Q9VDT3_DROME	164	165	166	167	168	169	170	171	172	173	174	175	176	177	178	179	180	181	194	195	196	197	198	199	200	201	202	203	204	205	206	207	208	209	210	211	212	213	214	215	216	217	219	220	222	223	224	225	226
B3N7H5_DROER	189	190	191	192	193	194	195	196	197	198	199	200	201	202	203	204	205	206	219	220	221	222	223	224	225	226	227	228	229	230	231	232	233	234	235	236	237	238	239	240	241	242	244	245	247	248	249	250	251
Q9VC63_DROME	240	241	242	243	244	245	246	247	248	249	250	251	252	253	254	255	256	257	270	271	272	273	274	275	276	277	278	279	280	281	282	283	284	285	286	287	288	289	290	291	292	293	295	296	298	299	300	301	302
B3N748_DROER	157	158	159	160	161	162	163	164	165	166	167	168	169	170	171	172	173	174	187	188	189	190	191	192	193	194	195	196	197	198	199	200	201	202	203	204	205	206	207	208	209	210	212	213	215	216	217	218	219
Q9VAN4_DROME	156	157	158	159	160	161	162	163	164	165	166	167	168	169	170	171	172	173	186	187	188	189	190	191	192	193	194	195	196	197	198	199	200	201	202	203	204	205	206	207	208	209	211	212	214	215	216	217	218
CFTR_AOTNA	148	149	150	151	152	153	154	155	156	157	158	159	160	161	162	163	164	165	178	179	180	181	182	183	184	185	186	187	188	189	190	191	192	193	194	195	196	197	198	199	200	201	203	204	206	207	208	209	210
CFTR_ATEAB	148	149	150	151	152	153	154	155	156	157	158	159	160	161	162	163	164	165	178	179	180	181	182	183	184	185	186	187	188	189	190	191	192	193	194	195	196	197	198	199	200	201	203	204	206	207	208	209	210
CFTR_ATEGE	148	149	150	151	152	153	154	155	156	157	158	159	160	161	162	163	164	165	178	179	180	181	182	183	184	185	186	187	188	189	190	191	192	193	194	195	196	197	198	199	200	201	203	204	206	207	208	209	210
CFTR_BOVIN	148	149	150	151	152	153	154	155	156	157	158	159	160	161	162	163	164	165	178	179	180	181	182	183	184	185	186	187	188	189	190	191	192	193	194	195	196	197	198	199	200	201	203	204	206	207	208	209	210
CFTR_CALJA	148	149	150	151	152	153	154	155	156	157	158	159	160	161	162	163	164	165	178	179	180	181	182	183	184	185	186	187	188	189	190	191	192	193	194	195	196	197	198	199	200	201	203	204	206	207	208	209	210
CFTR_CALMO	148	149	150	151	152	153	154	155	156	157	158	159	160	161	162	163	164	165	178	179	180	181	182	183	184	185	186	187	188	189	190	191	192	193	194	195	196	197	198	199	200	201	203	204	206	207	208	209	210
CFTR_CANFA	148	149	150	151	152	153	154	155	156	157	158	159	160	161	162	163	164	165	178	179	180	181	182	183	184	185	186	187	188	189	190	191	192	193	194	195	196	197	198	199	200	201	203	204	206	207	208	209	210
CFTR_CARPS	148	149	150	151	152	153	154	155	156	157	158	159	160	161	162	163	164	165	178	179	180	181	182	183	184	185	186	187	188	189	190	191	192	193	194	195	196	197	198	199	200	201	203	204	206	207	208	209	210
CFTR_CERAE	148	149	150	151	152	153	154	155	156	157	158	159	160	161	162	163	164	165	178	179	180	181	182	183	184	185	186	187	188	189	190	191	192	193	194	195	196	197	198	199	200	201	203	204	206	207	208	209	210
CFTR_COLGU	148	149	150	151	152	153	154	155	156	157	158	159	160	161	162	163	164	165	178	179	180	181	182	183	184	185	186	187	188	189	190	191	192	193	194	195	196	197	198	199	200	201	203	204	206	207	208	209	210
CFTR_DASNO	148	149	150	151	152	153	154	155	156	157	158	159	160	161	162	163	164	165	178	179	180	181	182	183	184	185	186	187	188	189	190	191	192	193	194	195	196	197	198	199	200	201	203	204	206	207	208	209	210
CFTR_DIDMA	148	149	150	151	152	153	154	155	156	157	158	159	160	161	162	163	164	165	178	179	180	181	182	183	184	185	186	187	188	189	190	191	192	193	194	195	196	197	198	199	200	201	203	204	206	207	208	209	210
CFTR_GORGO	148	149	150	151	152	153	154	155	156	157	158	159	160	161	162	163	164	165	178	179	180	181	182	183	184	185	186	187	188	189	190	191	192	193	194	195	196	197	198	199	200	201	203	204	206	207	208	209	210
CFTR_HORSE	148	149	150	151	152	153	154	155	156	157	158	159	160	161	162	163	164	165	178	179	180	181	182	183	184	185	186	187	188	189	190	191	192	193	194	195	196	197	198	199	200	201	203	204	206	207	208	209	210
CFTR_HUMAN	148	149	150	151	152	153	154	155	156	157	158	159	160	161	162	163	164	165	178	179	180	181	182	183	184	185	186	187	188	189	190	191	192	193	194	195	196	197	198	199	200	201	203	204	206	207	208	209	210
CFTR_HYLLE	148	149	150	151	152	153	154	155	156	157	158	159	160	161	162	163	164	165	178	179	180	181	182	183	184	185	186	187	188	189	190	191	192	193	194	195	196	197	198	199	200	201	203	204	206	207	208	209	210
CFTR_LOXAF	148	149	150	151	152	153	154	155	156	157	158	159	160	161	162	163	164	165	178	179	180	181	182	183	184	185	186	187	188	189	190	191	192	193	194	195	196	197	198	199	200	201	203	204	206	207	208	209	210
CFTR_MACFA	148	149	150	151	152	153	154	155	156	157	158	159	160	161	162	163	164	165	178	179	180	181	182	183	184	185	186	187	188	189	190	191	192	193	194	195	196	197	198	199	200	201	203	204	206	207	208	209	210
CFTR_MACFU	148	149	150	151	152	153	154	155	156	157	158	159	160	161	162	163	164	165	178	179	180	181	182	183	184	185	186	187	188	189	190	191	192	193	194	195	196	197	198	199	200	201	203	204	206	207	208	209	210
CFTR_MICMU	148	149	150	151	152	153	154	155	156	157	158	159	160	161	162	163	164	165	178	179	180	181	182	183	184	185	186	187	188	189	190	191	192	193	194	195	196	197	198	199	200	201	203	204	206	207	208	209	210
CFTR_MOUSE	148	149	150	151	152	153	154	155	156	157	158	159	160	161	162	163	164	165	178	179	180	181	182	183	184	185	186	187	188	189	190	191	192	193	194	195	196	197	198	199	200	201	203	204	206	207	208	209	210
CFTR_MUNMU	148	149	150	151	152	153	154	155	156	157	158	159	160	161	162	163	164	165	178	179	180	181	182	183	184	185	186	187	188	189	190	191	192	193	194	195	196	197	198	199	200	201	203	204	206	207	208	209	210
CFTR_MUNRE	148	149	150	151	152	153	154	155	156	157	158	159	160	161	162	163	164	165	178	179	180	181	182	183	184	185	186	187	188	189	190	191	192	193	194	195	196	197	198	199	200	201	203	204	206	207	208	209	210
CFTR_MUSPF	148	149	150	151	152	153	154	155	156	157	158	159	160	161	162	163	164	165	178	179	180	181	182	183	184	185	186	187	188	189	190	191	192	193	194	195	196	197	198	199	200	201	203	204	206	207	208	209	210
CFTR_ORNAN	148	149	150	151	152	153	154	155	156	157	158	159	160	161	162	163	164	165	178	179	180	181	182	183	184	185	186	187	188	189	190	191	192	193	194	195	196	197	198	199	200	201	203	204	206	207	208	209	210
CFTR_OTOGA	148	149	150	151	152	153	154	155	156	157	158	159	160	161	162	163	164	165	178	179	180	181	182	183	184	185	186	187	188	189	190	191	192	193	194	195	196	197	198	199	200	201	203	204	206	207	208	209	210
CFTR_PANTR	148	149	150	151	152	153	154	155	156	157	158	159	160	161	162	163	164	165	178	179	180	181	182	183	184	185	186	187	188	189	190	191	192	193	194	195	196	197	198	199	200	201	203	204	206	207	208	209	210
CFTR_PAPAN	148	149	150	151	152	153	154	155	156	157	158	159	160	161	162	163	164	165	178	179	180	181	182	183	184	185	186	187	188	189	190	191	192	193	194	195	196	197	198	199	200	201	203	204	206	207	208	209	210
CFTR_PIG	148	149	150	151	152	153	154	155	156	157	158	159	160	161	162	163	164	165	178	179	180	181	182	183	184	185	186	187	188	189	190	191	192	193	194	195	196	197	198	199	200	201	203	204	206	207	208	209	210
CFTR_PONAB	148	149	150	151	152	153	154	155	156	157	158	159	160	161	162	163	164	165	178	179	180	181	182	183	184	185	186	187	188	189	190	191	192	193	194	195	196	197	198	199	200	201	203	204	206	207	208	209	210
CFTR_RABIT	148	149	150	151	152	153	154	155	156	157	158	159	160	161	162	163	164	165	178	179	180	181	182	183	184	185	186	187	188	189	190	191	192	193	194	195	196	197	198	199	200	201	203	204	206	207	208	209	210
CFTR_RAT	148	149	150	151	152	153	154	155	156	157	158	159	160	161	162	163	164	165	178	179	180	181	182	183	184	185	186	187	188	189	190	191	192	193	194	195	196	197	198	199	200	201	203	204	206	207	208	209	210
CFTR_RHIFE	148	149	150	151	152	153	154	155	156	157	158	159	160	161	162	163	164	165	178	179	180	181	182	183	184	185	186	187	188	189	190	191	192	193	194	195	196	197	198	199	200	201	203	204	206	207	208	209	210
CFTR_SAIBB	148	149	150	151	152	153	154	155	156	157	158	159	160	161	162	163	164	165	178	179	180	181	182	183	184	185	186	187	188	189	190	191	192	193	194	195	196	197	198	199	200	201	203	204	206	207	208	209	210
CFTR_SHEEP	148	149	150	151	152	153	154	155	156	157	158	159	160	161	162	163	164	165	178	179	180	181	182	183	184	185	186	187	188	189	190	191	192	193	194	195	196	197	198	199	200	201	203	204	206	207	208	209	210
CFTR_SQUAC	149	150	151	152	153	154	155	156	157	158	159	160	161	162	163	164	165	166	179	180	181	182	183	184	185	186	187	188	189	190	191	192	193	194	195	196	197	198	199	200	201	202	204	205	207	208	209	210	211
Q2HGA2_CHAGB	290	291	292	293	294	295	296	297	298	299	300	301	302	303	304	305	306	307	354	355	356	357	358	359	360	361	362	363	364	365	366	367	368	369	370	371	372	373	374	375	376	377	379	380	382	383	384	385	386
B2AYX0_PODAN	349	350	351	352	353	354	355	356	357	358	359	360	361	362	363	364	365	366	416	417	418	419	420	421	422	423	424	425	426	427	428	429	430	431	432	433	434	435	436	437	438	439	441	442	444	445	446	447	448
[truncated: 831 more columns]
