# Supplementary material for: Integrated Analysis of Residue Coevolution and Protein Structure in ABC Transporters
Source: PLoS One. 2012 May 8;7(5):e36546. doi: 10.1371/journal.pone.0036546 (PMC3348156; doi:10.1371/journal.pone.0036546)
Supplement: Dataset S5 — List of all predicted coevolving pairs in the ABC-B family. Each Excel sheet lists the predicted coevolving pairs (including those not in structural contact) for a given fraction of all pairs, which determines the specificity of the prediction. Compare with Table 1. (XLS) [file pone.0036546.s023.xls]

## Sheet: explanation
Predicted coevolving position pairs in the ABC-B family
from the manuscript "Integrated Analysis of Residue Coevolution and Protein Structure in ABC Transporters" by Attila Gulyás-Kovács
	Explanation for sheet labels
		gamma is the fraction of predicted pairs in all possible pairs; the lower gamma means higher specificity but lower sensitivity
		All tables in the manuscript correspond to gamma = 10^(-3)
	Explanation for list column heads
			column head	explanation
		positon i	aln col i	alignment column
			Sav residue i	amino acid residue corresponding to Sav1688
			Sav position i	amino acid position corresponding to Sav1688
			Pgp N residue i	amino acid residue corresponding to P-glycoprotein N-terminal half
			Pgp N position i	amino acid position corresponding to P-glycoprotein N-terminal half
			Pgp C residue i	amino acid residue corresponding to P-glycoprotein C-terminal half
			Pgp C position i	amino acid position corresponding to P-glycoprotein C-terminal half
			region i	each region is a continuous segment of helix, b-strand or loop
			domain i
			sec struc i	corresponds to region
			subst rate i	discretized amino acid substitution rate 'r' at i (eq. 21)
		positon j	aln col j
			Sav residue j
			Sav position j
			Pgp N residue j
			Pgp N position j
			Pgp C residue j
			Pgp C position j
			region j
			domain j
			sec struc j
			subst rate j
		distance d (Å)	d_Sav	Sav1866 X-ray structure, PDB: 2HYD
			d_in	P-glycoprotein X-ray structure, PDB: 3G5U
			d_out	P-glycoprotein homology model on closed MalK2 dimer, FEBS Lett 581: 4217-22
			min(d_out, d_in)	minimum
			d_out - d_in	denoted as ∆d (eq. 23)
			|d_out - d_in|
			j - i (column)
			j - i (Sav position)
			j - i (Pgp N position)
			j - i (Pgp C position)
			region_j - region_i
			domain_j - domain_i
			|sec_struc_j - sec_struc_i|
			|subst_rate_j - subst_rate_i|
			H1	the set defined in eq. 24: pairs in this set are marked with a '+'
			Table 1	Table 1 of the manuscript (only for gamma = 10^(-3): pairs in this set are marked with a '+'

## Sheet: gamma = 10^(-4)
aln col i	Sav residue i	Sav position i	Pgp N residue i	Pgp N position i	Pgp C residue i	Pgp C position i	region i	domain i	sec struc i	subst rate i	aln col j	Sav residue j	Sav position j	Pgp N residue j	Pgp N position j	Pgp C residue j	Pgp C position j	region j	domain j	sec struc j	subst rate j	Column1	d_Sav	d_in	d_out	min(d_out, d_in)	d_out - d_in	|d_out - d_in|	Column2	j - i (column)	j - i (Sav position)	j - i (Pgp N position)	j - i (Pgp C position)	region_j - region_i	domain_j - domain_i	|sec_struc_j - sec_struc_i|	|subst_rate_j - subst_rate_i|	H1
10	F	27	I	59	I	719	TM1	TMD	helix	3	77	M	140	G	191	A	834	TM3	TMD	loop	2		14.8103	12.8204	10.7493	10.7493	-2.07111	2.07111		67	113	132	115	6	0	1	1
10	F	27	I	59	I	719	TM1	TMD	helix	3	109	Y	174	L	225	I	868	TM4	TMD	helix	2		22.6741	28.7414	23.8703	23.8703	-4.87114	4.87114		99	147	166	149	8	0	0	1
47	H	103	A	154	S	795	TM2 ext. (ICL1)	TMD	helix	2	51	L	107	Q	158	Q	799	TM2 ext. (ICL1)	TMD	helix	0		7.03956	4.36785	7.10774	4.36785	2.73988	2.73988		4	4	4	4	0	0	0	2
248	S	346	H	398	V	1041	S1	NBD	sheet	3	255	D	359	G	412	G	1055	S2	NBD	sheet	2		5.99807	26.0693	5.37588	5.37588	-20.6934	20.6934		7	13	14	14	2	0	0	1	+
261	E	365	Q	418	K	1061	S2-S3 loop	NBD	loop	3	264	E	368	Q	421	Q	1064	S2-S3 loop	NBD	loop	2		5.02629	10.9533	4.96617	4.96617	-5.9871	5.9871		3	3	3	3	0	0	0	1
264	E	368	Q	421	Q	1064	S2-S3 loop	NBD	loop	2	415	K	544	V	597	L	1242	S9	NBD	sheet	3		6.48989	5.64683	6.73779	5.64683	1.09096	1.09096		151	176	176	178	28	0	2	1	+
293	Q	397	M	450	K	1093	S4	NBD	sheet	3	297	N	404	D	457	E	1100	S5	NBD	sheet	2		5.55945	8.73229	5.4744	5.4744	-3.25789	3.25789		4	7	7	7	2	0	0	1	+
328	V	448	E	501	V	1146	H4	NBD	helix	3	332	K	452	K	505	K	1150	H4	NBD	helix	2		6.35406	7.08714	6.47401	6.47401	-0.613133	0.613133		4	4	4	4	0	0	0	1
415	K	544	V	597	L	1242	S9	NBD	sheet	3	426	T	556	K	609	H	1254	S10	NBD	sheet	2		6.61111	19.2797	6.44702	6.44702	-12.8327	12.8327		11	12	12	12	2	0	0	1	+

## Sheet: gamma = 10^(-3.5)
aln col i	Sav residue i	Sav position i	Pgp N residue i	Pgp N position i	Pgp C residue i	Pgp C position i	region i	domain i	sec struc i	subst rate i	aln col j	Sav residue j	Sav position j	Pgp N residue j	Pgp N position j	Pgp C residue j	Pgp C position j	region j	domain j	sec struc j	subst rate j	Column1	d_Sav	d_in	d_out	min(d_out, d_in)	d_out - d_in	|d_out - d_in|	Column2	j - i (column)	j - i (Sav position)	j - i (Pgp N position)	j - i (Pgp C position)	region_j - region_i	domain_j - domain_i	|sec_struc_j - sec_struc_i|	|subst_rate_j - subst_rate_i|	H1
10	F	27	I	59	I	719	TM1	TMD	helix	3	23	V	71	G	124	I	765	TM2	TMD	helix	3		19.5319	5.40685	15.5129	5.40685	10.106	10.106		13	44	65	46	2	0	0	0	+
10	F	27	I	59	I	719	TM1	TMD	helix	3	77	M	140	G	191	A	834	TM3	TMD	loop	2		14.8103	12.8204	10.7493	10.7493	-2.07111	2.07111		67	113	132	115	6	0	1	1
10	F	27	I	59	I	719	TM1	TMD	helix	3	109	Y	174	L	225	I	868	TM4	TMD	helix	2		22.6741	28.7414	23.8703	23.8703	-4.87114	4.87114		99	147	166	149	8	0	0	1
47	H	103	A	154	S	795	TM2 ext. (ICL1)	TMD	helix	2	51	L	107	Q	158	Q	799	TM2 ext. (ICL1)	TMD	helix	0		7.03956	4.36785	7.10774	4.36785	2.73988	2.73988		4	4	4	4	0	0	0	2
51	L	107	Q	158	Q	799	TM2 ext. (ICL1)	TMD	helix	0	147	K	214	I	265	V	908	cpl. helix (ICL2)	TMD	helix	2		31.7189	46.2159	31.803	31.803	-14.4129	14.4129		96	107	107	109	7	0	0	2
51	L	107	Q	158	Q	799	TM2 ext. (ICL1)	TMD	helix	0	241	E	320	N	371	K	1014	TMD1-NBD1 linker	TMD	loop	2		6.21617	13.8669	6.30534	6.30534	-7.56154	7.56154		190	213	213	215	13	0	1	2	+
52	S	108	E	159	D	800	cpl. helix (ICL1)	TMD	helix	1	241	E	320	N	371	K	1014	TMD1-NBD1 linker	TMD	loop	2		9.59816	16.003	9.55427	9.55427	-6.44872	6.44872		189	212	212	214	12	0	1	1
64	D	127	D	178	D	821	TM3 ext. (ICL1)	TMD	helix	0	120	L	185	L	236	L	879	TM4	TMD	helix	2		15.85	29.6878	15.8298	15.8298	-13.858	13.858		56	58	58	58	3	0	0	2
64	D	127	D	178	D	821	TM3 ext. (ICL1)	TMD	helix	0	130	L	196	Y	247	L	890	TM4 ext. (ICL2)	TMD	helix	2		8.92713	33.2398	9.05726	9.05726	-24.1826	24.1826		66	69	69	69	4	0	0	2
64	D	127	D	178	D	821	TM3 ext. (ICL1)	TMD	helix	0	184	I	251	A	302	T	945	TM5	TMD	helix	2		25.5316	37.3951	25.5039	25.5039	-11.8912	11.8912		120	124	124	124	7	0	0	2
120	L	185	L	236	L	879	TM4	TMD	helix	2	358	Q	482	Q	535	Q	1180	H5	NBD	helix	0		53.7858	59.6532	53.8213	53.8213	-5.83188	5.83188		238	297	299	301	30	1	0	2
124	T	189	T	240	A	883	TM4 ext. (ICL2)	TMD	helix	2	232	S	310	A	361	S	1004	TM6 ext.	TMD	helix	1		7.38836	27.1394	7.2492	7.2492	-19.8902	19.8902		108	121	121	121	6	0	0	1	+
124	T	189	T	240	A	883	TM4 ext. (ICL2)	TMD	helix	2	388	S	512	S	565	S	1210	H6	NBD	helix	0		55.3199	58.8371	55.1669	55.1669	-3.6702	3.6702		264	323	325	327	33	1	0	2
125	R	190	D	241	L	884	TM4 ext. (ICL2)	TMD	helix	3	234	D	312	Y	363	A	1006	TM6 ext.	TMD	helix	3		6.12324	30.2093	6.08212	6.08212	-24.1272	24.1272		109	122	122	122	6	0	0	0	+
141	Q	208	A	259	E	902	TM4 ext. (ICL2)	TMD	helix	2	358	Q	482	Q	535	Q	1180	H5	NBD	helix	0		20.2044	41.8846	20.408	20.408	-21.4767	21.4767		217	274	276	278	29	1	0	2
184	I	251	A	302	T	945	TM5	TMD	helix	2	358	Q	482	Q	535	Q	1180	H5	NBD	helix	0		63.7328	72.7837	63.725	63.725	-9.05864	9.05864		174	231	233	235	26	1	0	2
208	A	282	V	334	V	977	TM6	TMD	helix	1	210	V	284	F	336	S	979	TM6	TMD	helix	2		7.4872	7.00958	7.76565	7.00958	0.756075	0.756075		2	2	2	2	0	0	0	1
208	A	282	V	334	V	977	TM6	TMD	helix	1	212	Y	286	V	338	V	981	TM6	TMD	helix	2		7.42468	7.25667	8.03392	7.25667	0.777246	0.777246		4	4	4	4	0	0	0	1
243	D	341	E	393	T	1036	S1	NBD	sheet	3	245	D	343	R	395	G	1038	S1	NBD	sheet	3		5.84894	5.83079	5.87954	5.83079	0.0487413	0.0487413		2	2	2	2	0	0	0	0
243	D	341	E	393	T	1036	S1	NBD	sheet	3	259	S	363	K	416	E	1059	S2	NBD	sheet	3		5.3557	22.2976	5.4128	5.4128	-16.8848	16.8848		16	22	23	23	2	0	0	0	+
245	D	343	R	395	G	1038	S1	NBD	sheet	3	293	Q	397	M	450	K	1093	S4	NBD	sheet	3		5.19318	21.3494	5.16707	5.16707	-16.1823	16.1823		48	54	55	55	8	0	0	0	+
248	S	346	H	398	V	1041	S1	NBD	sheet	3	255	D	359	G	412	G	1055	S2	NBD	sheet	2		5.99807	26.0693	5.37588	5.37588	-20.6934	20.6934		7	13	14	14	2	0	0	1	+
261	E	365	Q	418	K	1061	S2-S3 loop	NBD	loop	3	264	E	368	Q	421	Q	1064	S2-S3 loop	NBD	loop	2		5.02629	10.9533	4.96617	4.96617	-5.9871	5.9871		3	3	3	3	0	0	0	1
264	E	368	Q	421	Q	1064	S2-S3 loop	NBD	loop	2	415	K	544	V	597	L	1242	S9	NBD	sheet	3		6.48989	5.64683	6.73779	5.64683	1.09096	1.09096		151	176	176	178	28	0	2	1	+
293	Q	397	M	450	K	1093	S4	NBD	sheet	3	297	N	404	D	457	E	1100	S5	NBD	sheet	2		5.55945	8.73229	5.4744	5.4744	-3.25789	3.25789		4	7	7	7	2	0	0	1	+
328	V	448	E	501	V	1146	H4	NBD	helix	3	332	K	452	K	505	K	1150	H4	NBD	helix	2		6.35406	7.08714	6.47401	6.47401	-0.613133	0.613133		4	4	4	4	0	0	0	1
328	V	448	E	501	V	1146	H4	NBD	helix	3	340	M	461	M	514	E	1159	H4b	NBD	helix	3		9.59594	17.8709	9.66176	9.66176	-8.20912	8.20912		12	13	13	13	2	0	0	0
329	E	449	K	502	R	1147	H4	NBD	helix	3	333	M	453	E	506	E	1151	H4	NBD	helix	3		6.25682	8.426	6.19662	6.19662	-2.22938	2.22938		4	4	4	4	0	0	0	0
337	D	458	D	511	A	1156	H4b	NBD	helix	3	340	M	461	M	514	E	1159	H4b	NBD	helix	3		6.21773	10.94	6.12977	6.12977	-4.81023	4.81023		3	3	3	3	0	0	0	0
415	K	544	V	597	L	1242	S9	NBD	sheet	3	426	T	556	K	609	H	1254	S10	NBD	sheet	2		6.61111	19.2797	6.44702	6.44702	-12.8327	12.8327		11	12	12	12	2	0	0	1	+

## Sheet: gamma = 10^(-3)
aln col i	Sav residue i	Sav position i	Pgp N residue i	Pgp N position i	Pgp C residue i	Pgp C position i	region i	domain i	sec struc i	subst rate i	aln col j	Sav residue j	Sav position j	Pgp N residue j	Pgp N position j	Pgp C residue j	Pgp C position j	region j	domain j	sec struc j	subst rate j	Column1	d_Sav	d_in	d_out	min(d_out, d_in)	d_out - d_in	|d_out - d_in|	Column2	j - i (column)	j - i (Sav position)	j - i (Pgp N position)	j - i (Pgp C position)	region_j - region_i	domain_j - domain_i	|sec_struc_j - sec_struc_i|	|subst_rate_j - subst_rate_i|	H1	Table 1
9	K	26	A	58	A	718	TM1	TMD	loop	2	26	P	75	V	127	I	768	TM2	TMD	helix	3		12.4228	10.798	14.1469	10.798	3.34891	3.34891		17	49	69	50	2	0	1	1
9	K	26	A	58	A	718	TM1	TMD	loop	2	81	L	144	Q	195	Q	838	TM3	TMD	helix	2		8.09948	11.7415	5.28046	5.28046	-6.46102	6.46102		72	118	137	120	6	0	1	0	+	+
10	F	27	I	59	I	719	TM1	TMD	helix	3	21	F	68	I	121	L	762	TM2	TMD	helix	3		19.1777	9.16591	18.3955	9.16591	9.2296	9.2296		11	41	62	43	2	0	0	0
10	F	27	I	59	I	719	TM1	TMD	helix	3	23	V	71	G	124	I	765	TM2	TMD	helix	3		19.5319	5.40685	15.5129	5.40685	10.106	10.106		13	44	65	46	2	0	0	0	+	+
10	F	27	I	59	I	719	TM1	TMD	helix	3	63	N	126	D	177	N	820	TM3 ext. (ICL1)	TMD	helix	2		34.7684	28.8616	32.9399	28.8616	4.07833	4.07833		53	99	118	101	5	0	0	1
10	F	27	I	59	I	719	TM1	TMD	helix	3	77	M	140	G	191	A	834	TM3	TMD	loop	2		14.8103	12.8204	10.7493	10.7493	-2.07111	2.07111		67	113	132	115	6	0	1	1
10	F	27	I	59	I	719	TM1	TMD	helix	3	91	S	154	I	205	I	848	TM3	TMD	helix	3		14.4433	17.2746	15.6217	15.6217	-1.65295	1.65295		81	127	146	129	6	0	0	0
10	F	27	I	59	I	719	TM1	TMD	helix	3	109	Y	174	L	225	I	868	TM4	TMD	helix	2		22.6741	28.7414	23.8703	23.8703	-4.87114	4.87114		99	147	166	149	8	0	0	1
10	F	27	I	59	I	719	TM1	TMD	helix	3	120	L	185	L	236	L	879	TM4	TMD	helix	2		29.8334	37.255	29.3855	29.3855	-7.86949	7.86949		110	158	177	160	8	0	0	1
10	F	27	I	59	I	719	TM1	TMD	helix	3	130	L	196	Y	247	L	890	TM4 ext. (ICL2)	TMD	helix	2		38.024	49.6807	36.9224	36.9224	-12.7582	12.7582		120	169	188	171	9	0	0	1
10	F	27	I	59	I	719	TM1	TMD	helix	3	144	S	211	R	262	R	905	cpl. helix (ICL2)	TMD	helix	1		60.9723	72.6794	59.3759	59.3759	-13.3035	13.3035		134	184	203	186	10	0	0	2
10	F	27	I	59	I	719	TM1	TMD	helix	3	148	S	215	A	266	S	909	cpl. helix (ICL2)	TMD	helix	1		65.3553	64.6509	63.9164	63.9164	-0.734501	0.734501		138	188	207	190	10	0	0	2
10	F	27	I	59	I	719	TM1	TMD	helix	3	210	V	284	F	336	S	979	TM6	TMD	helix	2		20.5314	16.1002	21.8383	16.1002	5.73811	5.73811		200	257	277	260	14	0	0	1
10	F	27	I	59	I	719	TM1	TMD	helix	3	232	S	310	A	361	S	1004	TM6 ext.	TMD	helix	1		30.4927	36.0159	28.1154	28.1154	-7.90056	7.90056		222	283	302	285	15	0	0	2
13	P	30	G	62	G	722	TM1	TMD	helix	2	77	M	140	G	191	A	834	TM3	TMD	loop	2		18.3845	11.213	14.6243	11.213	3.41135	3.41135		64	110	129	112	6	0	1	0
13	P	30	G	62	G	722	TM1	TMD	helix	2	93	M	156	G	207	S	850	TM3	TMD	helix	2		19.6981	18.744	19.1683	18.744	0.424381	0.424381		80	126	145	128	6	0	0	0
16	Y	39	E	74	K	734	TM1	TMD	helix	3	89	A	152	G	203	G	846	TM3	TMD	helix	2		25.1205	19.1731	23.366	19.1731	4.19283	4.19283		73	113	129	112	6	0	0	1
20	L	67	G	120	A	761	TM2	TMD	helix	2	23	V	71	G	124	I	765	TM2	TMD	helix	3		5.21672	5.8847	4.66008	4.66008	-1.22461	1.22461		3	4	4	4	0	0	0	1
21	F	68	I	121	L	762	TM2	TMD	helix	3	91	S	154	I	205	I	848	TM3	TMD	helix	3		31.1935	21.4524	28.9455	21.4524	7.49309	7.49309		70	86	84	86	4	0	0	0
23	V	71	G	124	I	765	TM2	TMD	helix	3	63	N	126	D	177	N	820	TM3 ext. (ICL1)	TMD	helix	2		41.1178	27.1264	38.6217	27.1264	11.4953	11.4953		40	55	53	55	3	0	0	1
23	V	71	G	124	I	765	TM2	TMD	helix	3	91	S	154	I	205	I	848	TM3	TMD	helix	3		33.1952	21.9548	28.486	21.9548	6.53118	6.53118		68	83	81	83	4	0	0	0
23	V	71	G	124	I	765	TM2	TMD	helix	3	93	M	156	G	207	S	850	TM3	TMD	helix	2		35.2335	28.1548	32.0251	28.1548	3.87032	3.87032		70	85	83	85	4	0	0	1
23	V	71	G	124	I	765	TM2	TMD	helix	3	195	I	263	F	314	F	957	TM5	TMD	helix	1		39.9716	32.5577	39.463	32.5577	6.90528	6.90528		172	192	190	192	10	0	0	2
28	E	78	Y	130	F	771	TM2	TMD	helix	3	30	Q	86	C	137	G	778	TM2	TMD	helix	3		12.9332	11.2098	10.9854	10.9854	-0.224419	0.224419		2	8	7	7	0	0	0	0
30	Q	86	C	137	G	778	TM2	TMD	helix	3	70	D	133	E	184	G	827	TM3	TMD	helix	2		12.4129	13.227	12.498	12.498	-0.728983	0.728983		40	47	47	49	4	0	0	1
37	L	93	I	144	T	785	TM2 ext. (ICL1)	TMD	helix	2	75	G	138	K	189	R	832	TM3	TMD	loop	2		14.7617	24.5839	14.1891	14.1891	-10.3948	10.3948		38	45	45	47	3	0	1	0
41	R	97	R	148	R	789	TM2 ext. (ICL1)	TMD	helix	0	232	S	310	A	361	S	1004	TM6 ext.	TMD	helix	1		13.3652	14.5436	13.3833	13.3833	-1.16026	1.16026		191	213	213	215	12	0	0	1
44	L	100	F	151	V	792	TM2 ext. (ICL1)	TMD	helix	2	75	G	138	K	189	R	832	TM3	TMD	loop	2		21.6381	32.7841	20.6545	20.6545	-12.1296	12.1296		31	38	38	40	3	0	1	0
44	L	100	F	151	V	792	TM2 ext. (ICL1)	TMD	helix	2	221	A	299	P	350	S	993	TM6	TMD	helix	2		28.9142	25.5768	29.0037	25.5768	3.4269	3.4269		177	199	199	201	11	0	0	0
44	L	100	F	151	V	792	TM2 ext. (ICL1)	TMD	helix	2	240	I	318	I	369	I	1012	TM6 ext.	TMD	helix	1		7.06433	11.1033	7.15109	7.15109	-3.95225	3.95225		196	218	218	220	12	0	0	1	+	+
47	H	103	A	154	S	795	TM2 ext. (ICL1)	TMD	helix	2	51	L	107	Q	158	Q	799	TM2 ext. (ICL1)	TMD	helix	0		7.03956	4.36785	7.10774	4.36785	2.73988	2.73988		4	4	4	4	0	0	0	2
47	H	103	A	154	S	795	TM2 ext. (ICL1)	TMD	helix	2	52	S	108	E	159	D	800	cpl. helix (ICL1)	TMD	helix	1		11.9526	9.28392	11.9548	9.28392	2.67089	2.67089		5	5	5	5	1	0	0	1
51	L	107	Q	158	Q	799	TM2 ext. (ICL1)	TMD	helix	0	52	S	108	E	159	D	800	cpl. helix (ICL1)	TMD	helix	1		5.45795	5.44299	5.43179	5.43179	-0.0112033	0.0112033		1	1	1	1	1	0	0	1
51	L	107	Q	158	Q	799	TM2 ext. (ICL1)	TMD	helix	0	147	K	214	I	265	V	908	cpl. helix (ICL2)	TMD	helix	2		31.7189	46.2159	31.803	31.803	-14.4129	14.4129		96	107	107	109	7	0	0	2
51	L	107	Q	158	Q	799	TM2 ext. (ICL1)	TMD	helix	0	241	E	320	N	371	K	1014	TMD1-NBD1 linker	TMD	loop	2		6.21617	13.8669	6.30534	6.30534	-7.56154	7.56154		190	213	213	215	13	0	1	2	+	+
52	S	108	E	159	D	800	cpl. helix (ICL1)	TMD	helix	1	54	R	110	G	161	S	802	cpl. helix (ICL1)	TMD	helix	3		4.6709	7.90912	4.87912	4.87912	-3.03	3.03		2	2	2	2	0	0	0	2
52	S	108	E	159	D	800	cpl. helix (ICL1)	TMD	helix	1	241	E	320	N	371	K	1014	TMD1-NBD1 linker	TMD	loop	2		9.59816	16.003	9.55427	9.55427	-6.44872	6.44872		189	212	212	214	12	0	1	1
61	R	123	R	174	R	817	TM3 ext. (ICL1)	TMD	helix	1	64	D	127	D	178	D	821	TM3 ext. (ICL1)	TMD	helix	0		4.61102	6.66503	4.59338	4.59338	-2.07165	2.07165		3	4	4	4	0	0	0	1
63	N	126	D	177	N	820	TM3 ext. (ICL1)	TMD	helix	2	183	A	250	A	301	F	944	TM5	TMD	helix	3		28.1332	36.5534	28.0339	28.0339	-8.51947	8.51947		120	124	124	124	7	0	0	1
64	D	127	D	178	D	821	TM3 ext. (ICL1)	TMD	helix	0	120	L	185	L	236	L	879	TM4	TMD	helix	2		15.85	29.6878	15.8298	15.8298	-13.858	13.858		56	58	58	58	3	0	0	2
64	D	127	D	178	D	821	TM3 ext. (ICL1)	TMD	helix	0	130	L	196	Y	247	L	890	TM4 ext. (ICL2)	TMD	helix	2		8.92713	33.2398	9.05726	9.05726	-24.1826	24.1826		66	69	69	69	4	0	0	2
64	D	127	D	178	D	821	TM3 ext. (ICL1)	TMD	helix	0	184	I	251	A	302	T	945	TM5	TMD	helix	2		25.5316	37.3951	25.5039	25.5039	-11.8912	11.8912		120	124	124	124	7	0	0	2
75	G	138	K	189	R	832	TM3	TMD	loop	2	221	A	299	P	350	S	993	TM6	TMD	helix	2		11.4632	11.958	12.802	11.958	0.844007	0.844007		146	161	161	161	8	0	1	0
77	M	140	G	191	A	834	TM3	TMD	loop	2	284	P	388	Q	441	E	1084	H1-S4 loop	NBD	loop	1		47.8042	53.8345	48.2138	48.2138	-5.62067	5.62067		207	248	250	250	18	1	0	1
81	L	144	Q	195	Q	838	TM3	TMD	helix	2	232	S	310	A	361	S	1004	TM6 ext.	TMD	helix	1		23.1828	32.4643	23.0634	23.0634	-9.40089	9.40089		151	166	166	166	9	0	0	1
89	A	152	G	203	G	846	TM3	TMD	helix	2	217	R	295	G	346	G	989	TM6	TMD	helix	2		12.6945	23.587	14.0969	14.0969	-9.49013	9.49013		128	143	143	143	8	0	0	0
93	M	156	G	207	S	850	TM3	TMD	helix	2	206	L	280	V	331	V	974	TM6	TMD	helix	1		11.882	9.76975	12.0395	9.76975	2.26975	2.26975		113	124	124	124	8	0	0	1
112	T	177	S	228	A	871	TM4	TMD	helix	2	183	A	250	A	301	F	944	TM5	TMD	helix	3		5.50153	9.35943	5.50569	5.50569	-3.85374	3.85374		71	73	73	73	4	0	0	1	+	+
114	Y	179	A	230	V	873	TM4	TMD	helix	3	225	T	303	A	354	D	997	TM6	TMD	helix	2		16.6931	23.2183	16.668	16.668	-6.55026	6.55026		111	124	124	124	6	0	0	1
114	Y	179	A	230	V	873	TM4	TMD	helix	3	234	D	312	Y	363	A	1006	TM6 ext.	TMD	helix	3		18.1951	32.9588	18.0391	18.0391	-14.9197	14.9197		120	133	133	133	7	0	0	0
117	F	182	A	233	M	876	TM4	TMD	helix	2	210	V	284	F	336	S	979	TM6	TMD	helix	2		31.5246	22.1326	32.6861	22.1326	10.5535	10.5535		93	102	103	103	6	0	0	0
120	L	185	L	236	L	879	TM4	TMD	helix	2	176	W	243	T	294	I	937	TM5	TMD	helix	3		5.76426	9.66923	5.7541	5.7541	-3.91513	3.91513		56	58	58	58	4	0	0	1	+	+
120	L	185	L	236	L	879	TM4	TMD	helix	2	358	Q	482	Q	535	Q	1180	H5	NBD	helix	0		53.7858	59.6532	53.8213	53.8213	-5.83188	5.83188		238	297	299	301	30	1	0	2
124	T	189	T	240	A	883	TM4 ext. (ICL2)	TMD	helix	2	232	S	310	A	361	S	1004	TM6 ext.	TMD	helix	1		7.38836	27.1394	7.2492	7.2492	-19.8902	19.8902		108	121	121	121	6	0	0	1	+	+
124	T	189	T	240	A	883	TM4 ext. (ICL2)	TMD	helix	2	388	S	512	S	565	S	1210	H6	NBD	helix	0		55.3199	58.8371	55.1669	55.1669	-3.6702	3.6702		264	323	325	327	33	1	0	2
125	R	190	D	241	L	884	TM4 ext. (ICL2)	TMD	helix	3	234	D	312	Y	363	A	1006	TM6 ext.	TMD	helix	3		6.12324	30.2093	6.08212	6.08212	-24.1272	24.1272		109	122	122	122	6	0	0	0	+	+
141	Q	208	A	259	E	902	TM4 ext. (ICL2)	TMD	helix	2	144	S	211	R	262	R	905	cpl. helix (ICL2)	TMD	helix	1		8.78852	6.24667	8.88802	6.24667	2.64135	2.64135		3	3	3	3	1	0	0	1
141	Q	208	A	259	E	902	TM4 ext. (ICL2)	TMD	helix	2	358	Q	482	Q	535	Q	1180	H5	NBD	helix	0		20.2044	41.8846	20.408	20.408	-21.4767	21.4767		217	274	276	278	29	1	0	2
151	I	218	G	269	Q	912	TM5 ext. (ICL2)	TMD	helix	2	154	N	221	K	272	K	915	TM5 ext. (ICL2)	TMD	helix	3		4.31259	5.52133	4.48136	4.48136	-1.03997	1.03997		3	3	3	3	0	0	0	1
166	F	233	A	284	P	927	TM5 ext. (ICL2)	TMD	helix	2	212	Y	286	V	338	V	981	TM6	TMD	helix	2		45.4979	30.4201	42.5514	30.4201	12.1313	12.1313		46	53	54	54	3	0	0	0
176	W	243	T	294	I	937	TM5	TMD	helix	3	184	I	251	A	302	T	945	TM5	TMD	helix	2		12.0928	11.9577	12.0199	11.9577	0.0621872	0.0621872		8	8	8	8	0	0	0	1
184	I	251	A	302	T	945	TM5	TMD	helix	2	224	T	302	E	353	P	996	TM6	TMD	helix	2		8.77164	29.1155	8.65931	8.65931	-20.4561	20.4561		40	51	51	51	2	0	0	0
184	I	251	A	302	T	945	TM5	TMD	helix	2	358	Q	482	Q	535	Q	1180	H5	NBD	helix	0		63.7328	72.7837	63.725	63.725	-9.05864	9.05864		174	231	233	235	26	1	0	2
191	P	259	Y	310	Y	953	TM5	TMD	helix	2	194	V	262	A	313	C	956	TM5	TMD	helix	2		5.28354	7.49375	5.55946	5.55946	-1.93429	1.93429		3	3	3	3	0	0	0	0
208	A	282	V	334	V	977	TM6	TMD	helix	1	210	V	284	F	336	S	979	TM6	TMD	helix	2		7.4872	7.00958	7.76565	7.00958	0.756075	0.756075		2	2	2	2	0	0	0	1
208	A	282	V	334	V	977	TM6	TMD	helix	1	212	Y	286	V	338	V	981	TM6	TMD	helix	2		7.42468	7.25667	8.03392	7.25667	0.777246	0.777246		4	4	4	4	0	0	0	1
219	L	297	A	348	V	991	TM6	TMD	helix	2	415	K	544	V	597	L	1242	S9	NBD	sheet	3		74.6284	60.1486	74.8619	60.1486	14.7133	14.7133		196	247	249	251	34	1	1	1
243	D	341	E	393	T	1036	S1	NBD	sheet	3	245	D	343	R	395	G	1038	S1	NBD	sheet	3		5.84894	5.83079	5.87954	5.83079	0.0487413	0.0487413		2	2	2	2	0	0	0	0
243	D	341	E	393	T	1036	S1	NBD	sheet	3	259	S	363	K	416	E	1059	S2	NBD	sheet	3		5.3557	22.2976	5.4128	5.4128	-16.8848	16.8848		16	22	23	23	2	0	0	0	+	+
245	D	343	R	395	G	1038	S1	NBD	sheet	3	293	Q	397	M	450	K	1093	S4	NBD	sheet	3		5.19318	21.3494	5.16707	5.16707	-16.1823	16.1823		48	54	55	55	8	0	0	0	+	+
246	H	344	N	396	E	1039	S1	NBD	sheet	2	255	D	359	G	412	G	1055	S2	NBD	sheet	2		5.72965	22.5852	5.80115	5.80115	-16.7841	16.7841		9	15	16	16	2	0	0	0	+	+
248	S	346	H	398	V	1041	S1	NBD	sheet	3	255	D	359	G	412	G	1055	S2	NBD	sheet	2		5.99807	26.0693	5.37588	5.37588	-20.6934	20.6934		7	13	14	14	2	0	0	1	+	+
248	S	346	H	398	V	1041	S1	NBD	sheet	3	291	S	395	E	448	A	1091	S4	NBD	sheet	3		3.82021	22.6474	3.63738	3.63738	-19.0101	19.0101		43	49	50	50	8	0	0	0	+	+
250	Q	348	S	400	N	1043	S1-S2 loop (RI)	NBD	loop	3	290	T	394	T	447	L	1090	H1-S4 loop	NBD	loop	3		4.62867	21.5874	4.73102	4.73102	-16.8563	16.8563		40	46	47	47	6	0	0	0	+	+
254	K	358	K	411	Q	1054	S2	NBD	sheet	3	423	H	552	V	605	R	1250	S10	NBD	sheet	3		5.92771	7.53493	5.55072	5.55072	-1.98421	1.98421		169	194	194	196	31	0	0	0	+	+
258	L	362	L	415	L	1058	S2	NBD	sheet	2	417	V	546	A	599	V	1244	S9	NBD	sheet	2		6.61032	27.8142	6.63939	6.63939	-21.1748	21.1748		159	184	184	186	29	0	0	0	+	+
261	E	365	Q	418	K	1061	S2-S3 loop	NBD	loop	3	262	K	366	S	419	K	1062	S2-S3 loop	NBD	loop	2		5.27362	5.97452	5.34876	5.34876	-0.625761	0.625761		1	1	1	1	0	0	0	1
261	E	365	Q	418	K	1061	S2-S3 loop	NBD	loop	3	264	E	368	Q	421	Q	1064	S2-S3 loop	NBD	loop	2		5.02629	10.9533	4.96617	4.96617	-5.9871	5.9871		3	3	3	3	0	0	0	1
264	E	368	Q	421	Q	1064	S2-S3 loop	NBD	loop	2	415	K	544	V	597	L	1242	S9	NBD	sheet	3		6.48989	5.64683	6.73779	5.64683	1.09096	1.09096		151	176	176	178	28	0	2	1	+	+
266	V	370	V	423	L	1066	S3	NBD	sheet	1	415	K	544	V	597	L	1242	S9	NBD	sheet	3		5.08303	3.86821	5.19986	3.86821	1.33165	1.33165		149	174	174	176	27	0	0	2	+	+
280	I	384	V	437	V	1080	H1	NBD	helix	2	376	I	500	L	553	L	1198	S7	NBD	sheet	1		5.55339	15.0523	5.35892	5.35892	-9.69334	9.69334		96	116	116	118	17	0	1	1	+	+
293	Q	397	M	450	K	1093	S4	NBD	sheet	3	297	N	404	D	457	E	1100	S5	NBD	sheet	2		5.55945	8.73229	5.4744	5.4744	-3.25789	3.25789		4	7	7	7	2	0	0	1	+	+
299	F	408	I	461	L	1104	H2	NBD	helix	3	301	T	410	V	463	V	1106	H2	NBD	helix	2		7.01293	7.26152	7.42703	7.26152	0.165514	0.165514		2	2	2	2	0	0	0	1
317	S	428	A	481	D	1124	Q-loop	NBD	loop	2	318	D	429	T	482	C	1125	Q-loop	NBD	loop	2		5.75585	5.08888	5.81562	5.08888	0.726734	0.726734		1	1	1	1	0	0	0	0
318	D	429	T	482	C	1125	Q-loop	NBD	loop	2	322	E	433	E	486	E	1129	H3	NBD	helix	2		3.71372	6.67452	3.74222	3.74222	-2.9323	2.9323		4	4	4	4	1	0	1	0
321	K	432	A	485	A	1128	H3	NBD	helix	3	346	D	468	D	521	S	1166	X-loop	NBD	helix	2		6.32322	17.3332	6.32743	6.32743	-11.0058	11.0058		25	36	36	38	5	0	0	1	+	+
328	V	448	E	501	V	1146	H4	NBD	helix	3	332	K	452	K	505	K	1150	H4	NBD	helix	2		6.35406	7.08714	6.47401	6.47401	-0.613133	0.613133		4	4	4	4	0	0	0	1
328	V	448	E	501	V	1146	H4	NBD	helix	3	340	M	461	M	514	E	1159	H4b	NBD	helix	3		9.59594	17.8709	9.66176	9.66176	-8.20912	8.20912		12	13	13	13	2	0	0	0
329	E	449	K	502	R	1147	H4	NBD	helix	3	333	M	453	E	506	E	1151	H4	NBD	helix	3		6.25682	8.426	6.19662	6.19662	-2.22938	2.22938		4	4	4	4	0	0	0	0
335	N	455	N	508	N	1153	H4-H4b loop	NBD	loop	1	391	I	515	V	568	V	1213	H6	NBD	helix	3		4.3408	12.129	4.39824	4.39824	-7.73071	7.73071		56	60	60	60	8	0	1	2	+	+
337	D	458	D	511	A	1156	H4b	NBD	helix	3	340	M	461	M	514	E	1159	H4b	NBD	helix	3		6.21773	10.94	6.12977	6.12977	-4.81023	4.81023		3	3	3	3	0	0	0	0
415	K	544	V	597	L	1242	S9	NBD	sheet	3	417	V	546	A	599	V	1244	S9	NBD	sheet	2		6.47873	6.20212	6.0533	6.0533	-0.148824	0.148824		2	2	2	2	0	0	0	1
415	K	544	V	597	L	1242	S9	NBD	sheet	3	426	T	556	K	609	H	1254	S10	NBD	sheet	2		6.61111	19.2797	6.44702	6.44702	-12.8327	12.8327		11	12	12	12	2	0	0	1	+	+
420	E	549	D	602	Q	1247	S9	NBD	sheet	3	421	N	550	D	603	N	1248	S9-S10 loop	NBD	loop	3		4.86575	5.66597	4.85087	4.85087	-0.815104	0.815104		1	1	1	1	1	0	2	0

## Sheet: gamma = 10^(-2.5)
aln col i	Sav residue i	Sav position i	Pgp N residue i	Pgp N position i	Pgp C residue i	Pgp C position i	region i	domain i	sec struc i	subst rate i	aln col j	Sav residue j	Sav position j	Pgp N residue j	Pgp N position j	Pgp C residue j	Pgp C position j	region j	domain j	sec struc j	subst rate j	Column1	d_Sav	d_in	d_out	min(d_out, d_in)	d_out - d_in	|d_out - d_in|	Column2	j - i (column)	j - i (Sav position)	j - i (Pgp N position)	j - i (Pgp C position)	region_j - region_i	domain_j - domain_i	|sec_struc_j - sec_struc_i|	|subst_rate_j - subst_rate_i|	H1
1	R	4	L	49	P	709	elbow helix	TMD	helix	3	75	G	138	K	189	R	832	TM3	TMD	loop	2		15.437	14.0898	16.9202	14.0898	2.83043	2.83043		74	134	140	123	8	0	1	1
3	L	6	M	51	F	711	elbow helix	TMD	helix	2	114	Y	179	A	230	V	873	TM4	TMD	helix	3		22.255	32.8208	26.5098	26.5098	-6.31104	6.31104		111	173	179	162	10	0	0	1
3	L	6	M	51	F	711	elbow helix	TMD	helix	2	222	S	300	S	351	F	994	TM6	TMD	helix	2		18.0364	16.2678	16.3336	16.2678	0.0657349	0.0657349		219	294	300	283	16	0	0	0
5	V	22	G	54	G	714	TM1	TMD	helix	2	13	P	30	G	62	G	722	TM1	TMD	helix	2		14.5758	13.0415	13.8206	13.0415	0.779111	0.779111		8	8	8	8	0	0	0	0
5	V	22	G	54	G	714	TM1	TMD	helix	2	81	L	144	Q	195	Q	838	TM3	TMD	helix	2		10.5535	15.4922	10.1212	10.1212	-5.37099	5.37099		76	122	141	124	6	0	0	0
5	V	22	G	54	G	714	TM1	TMD	helix	2	113	V	178	A	229	G	872	TM4	TMD	helix	2		28.2853	30.4956	25.6113	25.6113	-4.88436	4.88436		108	156	175	158	8	0	0	0
5	V	22	G	54	G	714	TM1	TMD	helix	2	174	T	241	A	292	A	935	TM5	TMD	helix	2		34.3239	35.1902	31.7605	31.7605	-3.42967	3.42967		169	219	238	221	12	0	0	0
5	V	22	G	54	G	714	TM1	TMD	helix	2	212	Y	286	V	338	V	981	TM6	TMD	helix	2		24.8279	22.9324	28.7494	22.9324	5.81693	5.81693		207	264	284	267	14	0	0	0
5	V	22	G	54	G	714	TM1	TMD	helix	2	219	L	297	A	348	V	991	TM6	TMD	helix	2		20.5868	14.7098	18.9833	14.7098	4.27348	4.27348		214	275	294	277	14	0	0	0
8	I	25	A	57	C	717	TM1	TMD	helix	3	212	Y	286	V	338	V	981	TM6	TMD	helix	2		21.2201	19.2267	27.7684	19.2267	8.54171	8.54171		204	261	281	264	14	0	0	1
9	K	26	A	58	A	718	TM1	TMD	loop	2	13	P	30	G	62	G	722	TM1	TMD	helix	2		7.55989	6.53133	8.81337	6.53133	2.28203	2.28203		4	4	4	4	0	0	1	0
9	K	26	A	58	A	718	TM1	TMD	loop	2	20	L	67	G	120	A	761	TM2	TMD	helix	2		18.5998	12.6917	18.0217	12.6917	5.33	5.33		11	41	62	43	2	0	1	0
9	K	26	A	58	A	718	TM1	TMD	loop	2	26	P	75	V	127	I	768	TM2	TMD	helix	3		12.4228	10.798	14.1469	10.798	3.34891	3.34891		17	49	69	50	2	0	1	1
9	K	26	A	58	A	718	TM1	TMD	loop	2	81	L	144	Q	195	Q	838	TM3	TMD	helix	2		8.09948	11.7415	5.28046	5.28046	-6.46102	6.46102		72	118	137	120	6	0	1	0	+
9	K	26	A	58	A	718	TM1	TMD	loop	2	93	M	156	G	207	S	850	TM3	TMD	helix	2		22.1674	23.9565	23.8133	23.8133	-0.143208	0.143208		84	130	149	132	6	0	1	0
9	K	26	A	58	A	718	TM1	TMD	loop	2	210	V	284	F	336	S	979	TM6	TMD	helix	2		25.3997	15.963	24.34	15.963	8.37696	8.37696		201	258	278	261	14	0	1	0
10	F	27	I	59	I	719	TM1	TMD	helix	3	21	F	68	I	121	L	762	TM2	TMD	helix	3		19.1777	9.16591	18.3955	9.16591	9.2296	9.2296		11	41	62	43	2	0	0	0
10	F	27	I	59	I	719	TM1	TMD	helix	3	23	V	71	G	124	I	765	TM2	TMD	helix	3		19.5319	5.40685	15.5129	5.40685	10.106	10.106		13	44	65	46	2	0	0	0	+
10	F	27	I	59	I	719	TM1	TMD	helix	3	57	Q	119	E	170	A	813	TM3 ext. (ICL1)	TMD	helix	2		44.4313	38.0569	42.0643	38.0569	4.00735	4.00735		47	92	111	94	5	0	0	1
10	F	27	I	59	I	719	TM1	TMD	helix	3	63	N	126	D	177	N	820	TM3 ext. (ICL1)	TMD	helix	2		34.7684	28.8616	32.9399	28.8616	4.07833	4.07833		53	99	118	101	5	0	0	1
10	F	27	I	59	I	719	TM1	TMD	helix	3	77	M	140	G	191	A	834	TM3	TMD	loop	2		14.8103	12.8204	10.7493	10.7493	-2.07111	2.07111		67	113	132	115	6	0	1	1
10	F	27	I	59	I	719	TM1	TMD	helix	3	91	S	154	I	205	I	848	TM3	TMD	helix	3		14.4433	17.2746	15.6217	15.6217	-1.65295	1.65295		81	127	146	129	6	0	0	0
10	F	27	I	59	I	719	TM1	TMD	helix	3	109	Y	174	L	225	I	868	TM4	TMD	helix	2		22.6741	28.7414	23.8703	23.8703	-4.87114	4.87114		99	147	166	149	8	0	0	1
10	F	27	I	59	I	719	TM1	TMD	helix	3	120	L	185	L	236	L	879	TM4	TMD	helix	2		29.8334	37.255	29.3855	29.3855	-7.86949	7.86949		110	158	177	160	8	0	0	1
10	F	27	I	59	I	719	TM1	TMD	helix	3	130	L	196	Y	247	L	890	TM4 ext. (ICL2)	TMD	helix	2		38.024	49.6807	36.9224	36.9224	-12.7582	12.7582		120	169	188	171	9	0	0	1
10	F	27	I	59	I	719	TM1	TMD	helix	3	141	Q	208	A	259	E	902	TM4 ext. (ICL2)	TMD	helix	2		53.0711	68.704	51.0638	51.0638	-17.6402	17.6402		131	181	200	183	9	0	0	1
10	F	27	I	59	I	719	TM1	TMD	helix	3	144	S	211	R	262	R	905	cpl. helix (ICL2)	TMD	helix	1		60.9723	72.6794	59.3759	59.3759	-13.3035	13.3035		134	184	203	186	10	0	0	2
10	F	27	I	59	I	719	TM1	TMD	helix	3	148	S	215	A	266	S	909	cpl. helix (ICL2)	TMD	helix	1		65.3553	64.6509	63.9164	63.9164	-0.734501	0.734501		138	188	207	190	10	0	0	2
10	F	27	I	59	I	719	TM1	TMD	helix	3	183	A	250	A	301	F	944	TM5	TMD	helix	3		28.609	35.69	30.3357	30.3357	-5.35434	5.35434		173	223	242	225	12	0	0	0
10	F	27	I	59	I	719	TM1	TMD	helix	3	210	V	284	F	336	S	979	TM6	TMD	helix	2		20.5314	16.1002	21.8383	16.1002	5.73811	5.73811		200	257	277	260	14	0	0	1
10	F	27	I	59	I	719	TM1	TMD	helix	3	232	S	310	A	361	S	1004	TM6 ext.	TMD	helix	1		30.4927	36.0159	28.1154	28.1154	-7.90056	7.90056		222	283	302	285	15	0	0	2
12	I	29	H	61	N	721	TM1	TMD	helix	2	127	R	192	E	243	D	886	TM4 ext. (ICL2)	TMD	helix	2		38.3178	38.7993	33.7205	33.7205	-5.07885	5.07885		115	163	182	165	9	0	0	0
13	P	30	G	62	G	722	TM1	TMD	helix	2	77	M	140	G	191	A	834	TM3	TMD	loop	2		18.3845	11.213	14.6243	11.213	3.41135	3.41135		64	110	129	112	6	0	1	0
13	P	30	G	62	G	722	TM1	TMD	helix	2	84	I	147	A	198	A	841	TM3	TMD	helix	3		14.339	7.1897	9.89431	7.1897	2.70461	2.70461		71	117	136	119	6	0	0	1	+
13	P	30	G	62	G	722	TM1	TMD	helix	2	93	M	156	G	207	S	850	TM3	TMD	helix	2		19.6981	18.744	19.1683	18.744	0.424381	0.424381		80	126	145	128	6	0	0	0
13	P	30	G	62	G	722	TM1	TMD	helix	2	191	P	259	Y	310	Y	953	TM5	TMD	helix	2		20.7274	23.4391	21.6453	21.6453	-1.7938	1.7938		178	229	248	231	12	0	0	0
13	P	30	G	62	G	722	TM1	TMD	helix	2	192	I	260	A	311	A	954	TM5	TMD	helix	2		26.1472	26.7392	26.9434	26.7392	0.204168	0.204168		179	230	249	232	12	0	0	0
13	P	30	G	62	G	722	TM1	TMD	helix	2	210	V	284	F	336	S	979	TM6	TMD	helix	2		20.2374	11.5981	17.0244	11.5981	5.42628	5.42628		197	254	274	257	14	0	0	0
13	P	30	G	62	G	722	TM1	TMD	helix	2	223	F	301	I	352	A	995	TM6	TMD	helix	2		23.7733	25.1986	22.1693	22.1693	-3.02926	3.02926		210	271	290	273	14	0	0	0
13	P	30	G	62	G	722	TM1	TMD	helix	2	284	P	388	Q	441	E	1084	H1-S4 loop	NBD	loop	1		65.3379	60.9684	62.4287	60.9684	1.46027	1.46027		271	358	379	362	24	1	1	1
15	K	38	G	73	S	733	TM1	TMD	helix	1	47	H	103	A	154	S	795	TM2 ext. (ICL1)	TMD	helix	2		59.4038	63.7989	59.2338	59.2338	-4.56517	4.56517		32	65	81	62	3	0	0	1
15	K	38	G	73	S	733	TM1	TMD	helix	1	51	L	107	Q	158	Q	799	TM2 ext. (ICL1)	TMD	helix	0		65.5952	66.0721	65.4119	65.4119	-0.660202	0.660202		36	69	85	66	3	0	0	1
15	K	38	G	73	S	733	TM1	TMD	helix	1	284	P	388	Q	441	E	1084	H1-S4 loop	NBD	loop	1		79.6588	77.512	79.4042	77.512	1.89217	1.89217		269	350	368	351	24	1	1	0
15	K	38	G	73	S	733	TM1	TMD	helix	1	353	K	477	Q	530	Q	1175	C-loop (ABC sign.)	NBD	loop	1		74.9386	86.7578	74.532	74.532	-12.2258	12.2258		338	439	457	442	37	1	1	0
16	Y	39	E	74	K	734	TM1	TMD	helix	3	26	P	75	V	127	I	768	TM2	TMD	helix	3		22.3781	27.6846	24.2424	24.2424	-3.44223	3.44223		10	36	53	34	2	0	0	0
16	Y	39	E	74	K	734	TM1	TMD	helix	3	37	L	93	I	144	T	785	TM2 ext. (ICL1)	TMD	helix	2		45.8392	50.8401	45.1358	45.1358	-5.70429	5.70429		21	54	70	51	3	0	0	1
16	Y	39	E	74	K	734	TM1	TMD	helix	3	89	A	152	G	203	G	846	TM3	TMD	helix	2		25.1205	19.1731	23.366	19.1731	4.19283	4.19283		73	113	129	112	6	0	0	1
20	L	67	G	120	A	761	TM2	TMD	helix	2	23	V	71	G	124	I	765	TM2	TMD	helix	3		5.21672	5.8847	4.66008	4.66008	-1.22461	1.22461		3	4	4	4	0	0	0	1
20	L	67	G	120	A	761	TM2	TMD	helix	2	26	P	75	V	127	I	768	TM2	TMD	helix	3		11.7434	10.0089	10.2017	10.0089	0.192794	0.192794		6	8	7	7	0	0	0	1
21	F	68	I	121	L	762	TM2	TMD	helix	3	23	V	71	G	124	I	765	TM2	TMD	helix	3		6.71289	6.24698	7.3831	6.24698	1.13612	1.13612		2	3	3	3	0	0	0	0
21	F	68	I	121	L	762	TM2	TMD	helix	3	84	I	147	A	198	A	841	TM3	TMD	helix	3		26.7291	15.271	23.2433	15.271	7.9723	7.9723		63	79	77	79	4	0	0	0
21	F	68	I	121	L	762	TM2	TMD	helix	3	91	S	154	I	205	I	848	TM3	TMD	helix	3		31.1935	21.4524	28.9455	21.4524	7.49309	7.49309		70	86	84	86	4	0	0	0
21	F	68	I	121	L	762	TM2	TMD	helix	3	352	V	476	A	529	T	1174	C-loop (ABC sign.)	NBD	helix	2		64.3184	65.0015	60.0736	60.0736	-4.92791	4.92791		331	408	408	412	35	1	0	1
23	V	71	G	124	I	765	TM2	TMD	helix	3	63	N	126	D	177	N	820	TM3 ext. (ICL1)	TMD	helix	2		41.1178	27.1264	38.6217	27.1264	11.4953	11.4953		40	55	53	55	3	0	0	1
23	V	71	G	124	I	765	TM2	TMD	helix	3	77	M	140	G	191	A	834	TM3	TMD	loop	2		26.1692	13.5795	21.4546	13.5795	7.8751	7.8751		54	69	67	69	4	0	1	1
23	V	71	G	124	I	765	TM2	TMD	helix	3	91	S	154	I	205	I	848	TM3	TMD	helix	3		33.1952	21.9548	28.486	21.9548	6.53118	6.53118		68	83	81	83	4	0	0	0
23	V	71	G	124	I	765	TM2	TMD	helix	3	93	M	156	G	207	S	850	TM3	TMD	helix	2		35.2335	28.1548	32.0251	28.1548	3.87032	3.87032		70	85	83	85	4	0	0	1
23	V	71	G	124	I	765	TM2	TMD	helix	3	195	I	263	F	314	F	957	TM5	TMD	helix	1		39.9716	32.5577	39.463	32.5577	6.90528	6.90528		172	192	190	192	10	0	0	2
23	V	71	G	124	I	765	TM2	TMD	helix	3	227	T	305	A	356	A	999	TM6	TMD	helix	2		40.1943	29.9072	36.601	29.9072	6.69374	6.69374		204	234	232	234	12	0	0	1
26	P	75	V	127	I	768	TM2	TMD	helix	3	221	A	299	P	350	S	993	TM6	TMD	helix	2		27.0711	20.1417	27.8141	20.1417	7.67238	7.67238		195	224	223	225	12	0	0	1
28	E	78	Y	130	F	771	TM2	TMD	helix	3	30	Q	86	C	137	G	778	TM2	TMD	helix	3		12.9332	11.2098	10.9854	10.9854	-0.224419	0.224419		2	8	7	7	0	0	0	0
28	E	78	Y	130	F	771	TM2	TMD	helix	3	71	F	134	G	185	A	828	TM3	TMD	helix	2		23.3016	14.3894	22.3735	14.3894	7.98414	7.98414		43	56	55	57	4	0	0	1
29	A	85	W	136	F	777	TM2	TMD	helix	1	75	G	138	K	189	R	832	TM3	TMD	loop	2		11.0105	13.6991	11.6035	11.6035	-2.09564	2.09564		46	53	53	55	4	0	1	1
29	A	85	W	136	F	777	TM2	TMD	helix	1	163	N	230	L	281	L	924	TM5 ext. (ICL2)	TMD	helix	1		34.4161	39.4876	34.4581	34.4581	-5.02952	5.02952		134	145	145	147	9	0	0	0
30	Q	86	C	137	G	778	TM2	TMD	helix	3	66	E	129	S	180	A	823	TM3 ext. (ICL1)	TMD	helix	2		13.2631	11.5742	13.2408	11.5742	1.66667	1.66667		36	43	43	45	3	0	0	1
30	Q	86	C	137	G	778	TM2	TMD	helix	3	70	D	133	E	184	G	827	TM3	TMD	helix	2		12.4129	13.227	12.498	12.498	-0.728983	0.728983		40	47	47	49	4	0	0	1
30	Q	86	C	137	G	778	TM2	TMD	helix	3	127	R	192	E	243	D	886	TM4 ext. (ICL2)	TMD	helix	2		25.3575	38.797	25.3767	25.3767	-13.4203	13.4203		97	106	106	108	7	0	0	1
30	Q	86	C	137	G	778	TM2	TMD	helix	3	222	S	300	S	351	F	994	TM6	TMD	helix	2		18.0029	15.9637	18.0919	15.9637	2.12823	2.12823		192	214	214	216	12	0	0	1
32	T	88	A	139	A	780	TM2	TMD	helix	2	230	F	308	R	359	K	1002	TM6 ext.	TMD	helix	2		19.3178	12.8132	19.3076	12.8132	6.49446	6.49446		198	220	220	222	13	0	0	0
36	I	92	Q	143	L	784	TM2 ext. (ICL1)	TMD	helix	2	44	L	100	F	151	V	792	TM2 ext. (ICL1)	TMD	helix	2		12.7545	12.3691	12.7516	12.3691	0.382514	0.382514		8	8	8	8	0	0	0	0
36	I	92	Q	143	L	784	TM2 ext. (ICL1)	TMD	helix	2	93	M	156	G	207	S	850	TM3	TMD	helix	2		37.3579	48.9963	38.2409	38.2409	-10.7554	10.7554		57	64	64	66	3	0	0	0
36	I	92	Q	143	L	784	TM2 ext. (ICL1)	TMD	helix	2	184	I	251	A	302	T	945	TM5	TMD	helix	2		28.6803	43.5515	28.7319	28.7319	-14.8195	14.8195		148	159	159	161	9	0	0	0
37	L	93	I	144	T	785	TM2 ext. (ICL1)	TMD	helix	2	75	G	138	K	189	R	832	TM3	TMD	loop	2		14.7617	24.5839	14.1891	14.1891	-10.3948	10.3948		38	45	45	47	3	0	1	0
37	L	93	I	144	T	785	TM2 ext. (ICL1)	TMD	helix	2	133	Q	200	G	251	G	894	TM4 ext. (ICL2)	TMD	helix	2		18.3626	38.0482	19.6338	19.6338	-18.4144	18.4144		96	107	107	109	6	0	0	0
38	Y	94	H	145	K	786	TM2 ext. (ICL1)	TMD	helix	2	57	Q	119	E	170	A	813	TM3 ext. (ICL1)	TMD	helix	2		22.2149	16.289	22.2111	16.289	5.9221	5.9221		19	25	25	27	2	0	0	0
38	Y	94	H	145	K	786	TM2 ext. (ICL1)	TMD	helix	2	167	L	234	K	285	Y	928	TM5 ext. (ICL2)	TMD	helix	3		31.2106	45.2566	31.172	31.172	-14.0846	14.0846		129	140	140	142	8	0	0	1
39	D	95	K	146	R	787	TM2 ext. (ICL1)	TMD	helix	2	52	S	108	E	159	D	800	cpl. helix (ICL1)	TMD	helix	1		24.6787	21.1361	24.6512	21.1361	3.51503	3.51503		13	13	13	13	1	0	0	1
41	R	97	R	148	R	789	TM2 ext. (ICL1)	TMD	helix	0	107	P	172	P	223	P	866	TM4	TMD	helix	1		41.0529	49.0654	41.1184	41.1184	-7.94694	7.94694		66	75	75	77	5	0	0	1
41	R	97	R	148	R	789	TM2 ext. (ICL1)	TMD	helix	0	144	S	211	R	262	R	905	cpl. helix (ICL2)	TMD	helix	1		30.9405	50.6993	30.8456	30.8456	-19.8538	19.8538		103	114	114	116	7	0	0	1
41	R	97	R	148	R	789	TM2 ext. (ICL1)	TMD	helix	0	198	G	266	G	317	G	960	TM5	TMD	helix	1		54.2866	63.5668	54.5039	54.5039	-9.06291	9.06291		157	169	169	171	9	0	0	1
41	R	97	R	148	R	789	TM2 ext. (ICL1)	TMD	helix	0	232	S	310	A	361	S	1004	TM6 ext.	TMD	helix	1		13.3652	14.5436	13.3833	13.3833	-1.16026	1.16026		191	213	213	215	12	0	0	1
44	L	100	F	151	V	792	TM2 ext. (ICL1)	TMD	helix	2	74	T	137	D	188	S	831	TM3	TMD	helix	2		22.3413	31.3498	22.3135	22.3135	-9.03626	9.03626		30	37	37	39	3	0	0	0
44	L	100	F	151	V	792	TM2 ext. (ICL1)	TMD	helix	2	75	G	138	K	189	R	832	TM3	TMD	loop	2		21.6381	32.7841	20.6545	20.6545	-12.1296	12.1296		31	38	38	40	3	0	1	0
44	L	100	F	151	V	792	TM2 ext. (ICL1)	TMD	helix	2	84	I	147	A	198	A	841	TM3	TMD	helix	3		34.6006	46.8234	34.5318	34.5318	-12.2916	12.2916		40	47	47	49	3	0	0	1
44	L	100	F	151	V	792	TM2 ext. (ICL1)	TMD	helix	2	86	I	149	F	200	L	843	TM3	TMD	helix	2		36.8819	47.8512	36.9501	36.9501	-10.9011	10.9011		42	49	49	51	3	0	0	0
44	L	100	F	151	V	792	TM2 ext. (ICL1)	TMD	helix	2	93	M	156	G	207	S	850	TM3	TMD	helix	2		47.281	59.9272	48.2277	48.2277	-11.6995	11.6995		49	56	56	58	3	0	0	0
44	L	100	F	151	V	792	TM2 ext. (ICL1)	TMD	helix	2	221	A	299	P	350	S	993	TM6	TMD	helix	2		28.9142	25.5768	29.0037	25.5768	3.4269	3.4269		177	199	199	201	11	0	0	0
44	L	100	F	151	V	792	TM2 ext. (ICL1)	TMD	helix	2	222	S	300	S	351	F	994	TM6	TMD	helix	2		26.7906	25.452	26.8953	25.452	1.44329	1.44329		178	200	200	202	11	0	0	0
44	L	100	F	151	V	792	TM2 ext. (ICL1)	TMD	helix	2	223	F	301	I	352	A	995	TM6	TMD	helix	2		27.364	25.1684	27.3322	25.1684	2.16376	2.16376		179	201	201	203	11	0	0	0
44	L	100	F	151	V	792	TM2 ext. (ICL1)	TMD	helix	2	225	T	303	A	354	D	997	TM6	TMD	helix	2		22.4384	19.6115	22.53	19.6115	2.91844	2.91844		181	203	203	205	11	0	0	0
44	L	100	F	151	V	792	TM2 ext. (ICL1)	TMD	helix	2	240	I	318	I	369	I	1012	TM6 ext.	TMD	helix	1		7.06433	11.1033	7.15109	7.15109	-3.95225	3.95225		196	218	218	220	12	0	0	1	+
45	Y	101	F	152	F	793	TM2 ext. (ICL1)	TMD	helix	1	145	V	212	T	263	T	906	cpl. helix (ICL2)	TMD	helix	0		29.6921	50.1563	29.86	29.86	-20.2964	20.2964		100	111	111	113	7	0	0	1
47	H	103	A	154	S	795	TM2 ext. (ICL1)	TMD	helix	2	51	L	107	Q	158	Q	799	TM2 ext. (ICL1)	TMD	helix	0		7.03956	4.36785	7.10774	4.36785	2.73988	2.73988		4	4	4	4	0	0	0	2
47	H	103	A	154	S	795	TM2 ext. (ICL1)	TMD	helix	2	52	S	108	E	159	D	800	cpl. helix (ICL1)	TMD	helix	1		11.9526	9.28392	11.9548	9.28392	2.67089	2.67089		5	5	5	5	1	0	0	1
47	H	103	A	154	S	795	TM2 ext. (ICL1)	TMD	helix	2	353	K	477	Q	530	Q	1175	C-loop (ABC sign.)	NBD	loop	1		31.979	32.1606	32.0483	32.0483	-0.112244	0.112244		306	374	376	380	34	1	1	1
49	Q	105	M	156	L	797	TM2 ext. (ICL1)	TMD	helix	1	53	A	109	I	160	V	801	cpl. helix (ICL1)	TMD	helix	1		12.392	5.77367	12.2951	5.77367	6.52142	6.52142		4	4	4	4	1	0	0	0
49	Q	105	M	156	L	797	TM2 ext. (ICL1)	TMD	helix	1	77	M	140	G	191	A	834	TM3	TMD	loop	2		32.6973	47.9844	33.2461	33.2461	-14.7382	14.7382		28	35	35	37	3	0	1	1
49	Q	105	M	156	L	797	TM2 ext. (ICL1)	TMD	helix	1	284	P	388	Q	441	E	1084	H1-S4 loop	NBD	loop	1		15.4463	9.18976	15.3812	9.18976	6.1914	6.1914		235	283	285	287	21	1	1	0
51	L	107	Q	158	Q	799	TM2 ext. (ICL1)	TMD	helix	0	52	S	108	E	159	D	800	cpl. helix (ICL1)	TMD	helix	1		5.45795	5.44299	5.43179	5.43179	-0.0112033	0.0112033		1	1	1	1	1	0	0	1
51	L	107	Q	158	Q	799	TM2 ext. (ICL1)	TMD	helix	0	147	K	214	I	265	V	908	cpl. helix (ICL2)	TMD	helix	2		31.7189	46.2159	31.803	31.803	-14.4129	14.4129		96	107	107	109	7	0	0	2
51	L	107	Q	158	Q	799	TM2 ext. (ICL1)	TMD	helix	0	241	E	320	N	371	K	1014	TMD1-NBD1 linker	TMD	loop	2		6.21617	13.8669	6.30534	6.30534	-7.56154	7.56154		190	213	213	215	13	0	1	2	+
51	L	107	Q	158	Q	799	TM2 ext. (ICL1)	TMD	helix	0	353	K	477	Q	530	Q	1175	C-loop (ABC sign.)	NBD	loop	1		29.6632	28.3639	29.602	28.3639	1.23817	1.23817		302	370	372	376	34	1	1	1
52	S	108	E	159	D	800	cpl. helix (ICL1)	TMD	helix	1	54	R	110	G	161	S	802	cpl. helix (ICL1)	TMD	helix	3		4.6709	7.90912	4.87912	4.87912	-3.03	3.03		2	2	2	2	0	0	0	2
52	S	108	E	159	D	800	cpl. helix (ICL1)	TMD	helix	1	145	V	212	T	263	T	906	cpl. helix (ICL2)	TMD	helix	0		27.5202	42.7851	27.5797	27.5797	-15.2054	15.2054		93	104	104	106	6	0	0	1
52	S	108	E	159	D	800	cpl. helix (ICL1)	TMD	helix	1	241	E	320	N	371	K	1014	TMD1-NBD1 linker	TMD	loop	2		9.59816	16.003	9.55427	9.55427	-6.44872	6.44872		189	212	212	214	12	0	1	1
52	S	108	E	159	D	800	cpl. helix (ICL1)	TMD	helix	1	313	N	424	P	477	P	1120	Q-loop	NBD	loop	1		19.7345	21.9146	19.9421	19.9421	-1.97245	1.97245		261	316	318	320	26	1	1	0
52	S	108	E	159	D	800	cpl. helix (ICL1)	TMD	helix	1	353	K	477	Q	530	Q	1175	C-loop (ABC sign.)	NBD	loop	1		30.9817	25.3237	31.0454	25.3237	5.72175	5.72175		301	369	371	375	33	1	1	0
53	A	109	I	160	V	801	cpl. helix (ICL1)	TMD	helix	1	284	P	388	Q	441	E	1084	H1-S4 loop	NBD	loop	1		9.93852	12.4819	9.92908	9.92908	-2.55282	2.55282		231	279	281	283	20	1	1	0
53	A	109	I	160	V	801	cpl. helix (ICL1)	TMD	helix	1	310	Q	421	S	474	S	1117	S6	NBD	loop	1		11.0361	19.6875	10.9135	10.9135	-8.77401	8.77401		257	312	314	316	25	1	1	0
59	I	121	N	172	T	815	TM3 ext. (ICL1)	TMD	helix	2	167	L	234	K	285	Y	928	TM5 ext. (ICL2)	TMD	helix	3		20.4891	33.0319	20.538	20.538	-12.4938	12.4938		108	113	113	113	6	0	0	1
60	S	122	T	173	T	816	TM3 ext. (ICL1)	TMD	helix	1	61	R	123	R	174	R	817	TM3 ext. (ICL1)	TMD	helix	1		5.28531	5.0002	5.28089	5.0002	0.280688	0.280688		1	1	1	1	0	0	0	0
60	S	122	T	173	T	816	TM3 ext. (ICL1)	TMD	helix	1	64	D	127	D	178	D	821	TM3 ext. (ICL1)	TMD	helix	0		6.78062	10.0732	6.79344	6.79344	-3.27974	3.27974		4	5	5	5	0	0	0	1	+
60	S	122	T	173	T	816	TM3 ext. (ICL1)	TMD	helix	1	358	Q	482	Q	535	Q	1180	H5	NBD	helix	0		33.9412	34.5067	33.9741	33.9741	-0.532589	0.532589		298	360	362	364	33	1	0	1
61	R	123	R	174	R	817	TM3 ext. (ICL1)	TMD	helix	1	64	D	127	D	178	D	821	TM3 ext. (ICL1)	TMD	helix	0		4.61102	6.66503	4.59338	4.59338	-2.07165	2.07165		3	4	4	4	0	0	0	1
63	N	126	D	177	N	820	TM3 ext. (ICL1)	TMD	helix	2	67	Q	130	K	181	Q	824	TM3 ext. (ICL1)	TMD	helix	2		6.38996	6.88384	6.3872	6.3872	-0.496642	0.496642		4	4	4	4	0	0	0	0
63	N	126	D	177	N	820	TM3 ext. (ICL1)	TMD	helix	2	82	D	145	S	196	N	839	TM3	TMD	helix	2		27.6903	26.9215	27.6114	26.9215	0.689957	0.689957		19	19	19	19	1	0	0	0
63	N	126	D	177	N	820	TM3 ext. (ICL1)	TMD	helix	2	109	Y	174	L	225	I	868	TM4	TMD	helix	2		31.565	30.7972	31.5546	30.7972	0.757351	0.757351		46	48	48	48	3	0	0	0
63	N	126	D	177	N	820	TM3 ext. (ICL1)	TMD	helix	2	130	L	196	Y	247	L	890	TM4 ext. (ICL2)	TMD	helix	2		6.33987	27.6827	6.3768	6.3768	-21.3059	21.3059		67	70	70	70	4	0	0	0	+
63	N	126	D	177	N	820	TM3 ext. (ICL1)	TMD	helix	2	166	F	233	A	284	P	927	TM5 ext. (ICL2)	TMD	helix	2		11.9541	32.8236	11.8655	11.8655	-20.9581	20.9581		103	107	107	107	6	0	0	0
63	N	126	D	177	N	820	TM3 ext. (ICL1)	TMD	helix	2	183	A	250	A	301	F	944	TM5	TMD	helix	3		28.1332	36.5534	28.0339	28.0339	-8.51947	8.51947		120	124	124	124	7	0	0	1
64	D	127	D	178	D	821	TM3 ext. (ICL1)	TMD	helix	0	120	L	185	L	236	L	879	TM4	TMD	helix	2		15.85	29.6878	15.8298	15.8298	-13.858	13.858		56	58	58	58	3	0	0	2
64	D	127	D	178	D	821	TM3 ext. (ICL1)	TMD	helix	0	130	L	196	Y	247	L	890	TM4 ext. (ICL2)	TMD	helix	2		8.92713	33.2398	9.05726	9.05726	-24.1826	24.1826		66	69	69	69	4	0	0	2
64	D	127	D	178	D	821	TM3 ext. (ICL1)	TMD	helix	0	143	I	210	I	261	F	904	cpl. helix (ICL2)	TMD	helix	1		26.9913	48.1201	26.9439	26.9439	-21.1763	21.1763		79	83	83	83	5	0	0	1
64	D	127	D	178	D	821	TM3 ext. (ICL1)	TMD	helix	0	144	S	211	R	262	R	905	cpl. helix (ICL2)	TMD	helix	1		30.4976	51.7103	30.5061	30.5061	-21.2041	21.2041		80	84	84	84	5	0	0	1
64	D	127	D	178	D	821	TM3 ext. (ICL1)	TMD	helix	0	148	S	215	A	266	S	909	cpl. helix (ICL2)	TMD	helix	1		34.9583	45.9383	34.6552	34.6552	-11.283	11.283		84	88	88	88	5	0	0	1
64	D	127	D	178	D	821	TM3 ext. (ICL1)	TMD	helix	0	184	I	251	A	302	T	945	TM5	TMD	helix	2		25.5316	37.3951	25.5039	25.5039	-11.8912	11.8912		120	124	124	124	7	0	0	2
64	D	127	D	178	D	821	TM3 ext. (ICL1)	TMD	helix	0	232	S	310	A	361	S	1004	TM6 ext.	TMD	helix	1		4.44837	10.2319	4.49399	4.49399	-5.73789	5.73789		168	183	183	183	10	0	0	1	+
67	Q	130	K	181	Q	824	TM3 ext. (ICL1)	TMD	helix	2	130	L	196	Y	247	L	890	TM4 ext. (ICL2)	TMD	helix	2		10.1386	32.3894	10.1667	10.1667	-22.2226	22.2226		63	66	66	66	4	0	0	0
67	Q	130	K	181	Q	824	TM3 ext. (ICL1)	TMD	helix	2	224	T	302	E	353	P	996	TM6	TMD	helix	2		13.0639	7.17736	13.1464	7.17736	5.969	5.969		157	172	172	172	9	0	0	0	+
71	F	134	G	185	A	828	TM3	TMD	helix	2	75	G	138	K	189	R	832	TM3	TMD	loop	2		5.54187	6.58107	4.14267	4.14267	-2.4384	2.4384		4	4	4	4	0	0	1	0
71	F	134	G	185	A	828	TM3	TMD	helix	2	212	Y	286	V	338	V	981	TM6	TMD	helix	2		30.6267	21.2865	29.3583	21.2865	8.07184	8.07184		141	152	153	153	8	0	0	0
71	F	134	G	185	A	828	TM3	TMD	helix	2	221	A	299	P	350	S	993	TM6	TMD	helix	2		14.137	7.00714	13.1435	7.00714	6.13636	6.13636		150	165	165	165	8	0	0	0	+
74	T	137	D	188	S	831	TM3	TMD	helix	2	75	G	138	K	189	R	832	TM3	TMD	loop	2		4.46436	5.13116	5.56711	5.13116	0.435947	0.435947		1	1	1	1	0	0	1	0
74	T	137	D	188	S	831	TM3	TMD	helix	2	221	A	299	P	350	S	993	TM6	TMD	helix	2		8.23398	7.71942	8.3789	7.71942	0.659473	0.659473		147	162	162	162	8	0	0	0	+
75	G	138	K	189	R	832	TM3	TMD	loop	2	86	I	149	F	200	L	843	TM3	TMD	helix	2		15.3576	15.8712	16.3195	15.8712	0.448317	0.448317		11	11	11	11	0	0	1	0
75	G	138	K	189	R	832	TM3	TMD	loop	2	166	F	233	A	284	P	927	TM5 ext. (ICL2)	TMD	helix	2		26.7479	39.7691	26.7889	26.7889	-12.9802	12.9802		91	95	95	95	5	0	1	0
75	G	138	K	189	R	832	TM3	TMD	loop	2	221	A	299	P	350	S	993	TM6	TMD	helix	2		11.4632	11.958	12.802	11.958	0.844007	0.844007		146	161	161	161	8	0	1	0
75	G	138	K	189	R	832	TM3	TMD	loop	2	223	F	301	I	352	A	995	TM6	TMD	helix	2		9.97519	14.1789	10.6766	10.6766	-3.50233	3.50233		148	163	163	163	8	0	1	0
77	M	140	G	191	A	834	TM3	TMD	loop	2	81	L	144	Q	195	Q	838	TM3	TMD	helix	2		8.14449	6.09133	7.36643	6.09133	1.2751	1.2751		4	4	4	4	0	0	1	0
77	M	140	G	191	A	834	TM3	TMD	loop	2	109	Y	174	L	225	I	868	TM4	TMD	helix	2		22.4087	18.0487	21.3773	18.0487	3.32856	3.32856		32	34	34	34	2	0	1	0
77	M	140	G	191	A	834	TM3	TMD	loop	2	217	R	295	G	346	G	989	TM6	TMD	helix	2		18.8305	9.49768	17.264	9.49768	7.76637	7.76637		140	155	155	155	8	0	1	0
77	M	140	G	191	A	834	TM3	TMD	loop	2	284	P	388	Q	441	E	1084	H1-S4 loop	NBD	loop	1		47.8042	53.8345	48.2138	48.2138	-5.62067	5.62067		207	248	250	250	18	1	0	1
77	M	140	G	191	A	834	TM3	TMD	loop	2	313	N	424	P	477	P	1120	Q-loop	NBD	loop	1		49.316	47.6092	50.1521	47.6092	2.5428	2.5428		236	284	286	286	24	1	0	1
81	L	144	Q	195	Q	838	TM3	TMD	helix	2	109	Y	174	L	225	I	868	TM4	TMD	helix	2		18.3612	14.8591	18.4006	14.8591	3.54151	3.54151		28	30	30	30	2	0	0	0
81	L	144	Q	195	Q	838	TM3	TMD	helix	2	130	L	196	Y	247	L	890	TM4 ext. (ICL2)	TMD	helix	2		31.5931	39.7292	31.4931	31.4931	-8.23608	8.23608		49	52	52	52	3	0	0	0
81	L	144	Q	195	Q	838	TM3	TMD	helix	2	177	N	244	A	295	F	938	TM5	TMD	helix	2		22.8868	22.0037	22.9078	22.0037	0.904125	0.904125		96	100	100	100	6	0	0	0
81	L	144	Q	195	Q	838	TM3	TMD	helix	2	210	V	284	F	336	S	979	TM6	TMD	helix	2		23.4538	7.75001	20.7042	7.75001	12.9541	12.9541		129	140	141	141	8	0	0	0	+
81	L	144	Q	195	Q	838	TM3	TMD	helix	2	224	T	302	E	353	P	996	TM6	TMD	helix	2		17.276	21.2608	17.3767	17.3767	-3.8841	3.8841		143	158	158	158	8	0	0	0
81	L	144	Q	195	Q	838	TM3	TMD	helix	2	232	S	310	A	361	S	1004	TM6 ext.	TMD	helix	1		23.1828	32.4643	23.0634	23.0634	-9.40089	9.40089		151	166	166	166	9	0	0	1
82	D	145	S	196	N	839	TM3	TMD	helix	2	220	V	298	S	349	S	992	TM6	TMD	helix	2		10.2769	18.2375	10.2184	10.2184	-8.01913	8.01913		138	153	153	153	8	0	0	0
84	I	147	A	198	A	841	TM3	TMD	helix	3	93	M	156	G	207	S	850	TM3	TMD	helix	2		14.7959	13.6999	15.5797	13.6999	1.87986	1.87986		9	9	9	9	0	0	0	1
84	I	147	A	198	A	841	TM3	TMD	helix	3	219	L	297	A	348	V	991	TM6	TMD	helix	2		11.9333	18.3108	11.937	11.937	-6.37388	6.37388		135	150	150	150	8	0	0	1
86	I	149	F	200	L	843	TM3	TMD	helix	2	221	A	299	P	350	S	993	TM6	TMD	helix	2		14.7376	24.6964	14.897	14.897	-9.79941	9.79941		135	150	150	150	8	0	0	0
88	I	151	T	202	T	845	TM3	TMD	helix	3	123	L	188	F	239	Q	882	TM4 ext. (ICL2)	TMD	helix	2		34.7488	38.7667	34.8194	34.8194	-3.94727	3.94727		35	37	37	37	3	0	0	1
89	A	152	G	203	G	846	TM3	TMD	helix	2	212	Y	286	V	338	V	981	TM6	TMD	helix	2		5.80547	11.4967	9.85543	9.85543	-1.6413	1.6413		123	134	135	135	8	0	0	0
89	A	152	G	203	G	846	TM3	TMD	helix	2	217	R	295	G	346	G	989	TM6	TMD	helix	2		12.6945	23.587	14.0969	14.0969	-9.49013	9.49013		128	143	143	143	8	0	0	0
91	S	154	I	205	I	848	TM3	TMD	helix	3	119	R	184	I	235	M	878	TM4	TMD	helix	3		34.4183	38.5664	34.7246	34.7246	-3.84173	3.84173		28	30	30	30	2	0	0	0
91	S	154	I	205	I	848	TM3	TMD	helix	3	184	I	251	A	302	T	945	TM5	TMD	helix	2		23.5617	26.3748	23.9563	23.9563	-2.41845	2.41845		93	97	97	97	6	0	0	1
93	M	156	G	207	S	850	TM3	TMD	helix	2	130	L	196	Y	247	L	890	TM4 ext. (ICL2)	TMD	helix	2		44.998	54.9964	46.0828	46.0828	-8.91359	8.91359		37	40	40	40	3	0	0	0
93	M	156	G	207	S	850	TM3	TMD	helix	2	147	K	214	I	265	V	908	cpl. helix (ICL2)	TMD	helix	2		70.4791	74.1748	71.7337	71.7337	-2.44112	2.44112		54	58	58	58	4	0	0	0
93	M	156	G	207	S	850	TM3	TMD	helix	2	192	I	260	A	311	A	954	TM5	TMD	helix	2		15.9161	16.1715	16.6473	16.1715	0.475863	0.475863		99	104	104	104	6	0	0	0
93	M	156	G	207	S	850	TM3	TMD	helix	2	194	V	262	A	313	C	956	TM5	TMD	helix	2		9.47375	12.4916	10.1003	10.1003	-2.39137	2.39137		101	106	106	106	6	0	0	0
93	M	156	G	207	S	850	TM3	TMD	helix	2	206	L	280	V	331	V	974	TM6	TMD	helix	1		11.882	9.76975	12.0395	9.76975	2.26975	2.26975		113	124	124	124	8	0	0	1
93	M	156	G	207	S	850	TM3	TMD	helix	2	219	L	297	A	348	V	991	TM6	TMD	helix	2		17.7407	30.3604	18.7208	18.7208	-11.6396	11.6396		126	141	141	141	8	0	0	0
93	M	156	G	207	S	850	TM3	TMD	helix	2	227	T	305	A	356	A	999	TM6	TMD	helix	2		29.5676	42.9601	30.4845	30.4845	-12.4757	12.4757		134	149	149	149	8	0	0	0
104	F	169	A	220	A	863	TM4	TMD	helix	3	193	I	261	L	312	G	955	TM5	TMD	helix	3		5.61493	12.7252	5.6016	5.6016	-7.12356	7.12356		89	92	92	92	4	0	0	0	+
107	P	172	P	223	P	866	TM4	TMD	helix	1	232	S	310	A	361	S	1004	TM6 ext.	TMD	helix	1		29.5375	38.062	29.5257	29.5257	-8.53627	8.53627		125	138	138	138	7	0	0	0
109	Y	174	L	225	I	868	TM4	TMD	helix	2	144	S	211	R	262	R	905	cpl. helix (ICL2)	TMD	helix	1		57.5091	60.5967	57.5043	57.5043	-3.09238	3.09238		35	37	37	37	2	0	0	1
109	Y	174	L	225	I	868	TM4	TMD	helix	2	210	V	284	F	336	S	979	TM6	TMD	helix	2		19.6338	14.6904	21.7599	14.6904	7.06951	7.06951		101	110	111	111	6	0	0	0
112	T	177	S	228	A	871	TM4	TMD	helix	2	183	A	250	A	301	F	944	TM5	TMD	helix	3		5.50153	9.35943	5.50569	5.50569	-3.85374	3.85374		71	73	73	73	4	0	0	1	+
113	V	178	A	229	G	872	TM4	TMD	helix	2	180	S	247	S	298	T	941	TM5	TMD	helix	2		8.25672	4.37073	8.26099	4.37073	3.89025	3.89025		67	69	69	69	4	0	0	0	+
114	Y	179	A	230	V	873	TM4	TMD	helix	3	221	A	299	P	350	S	993	TM6	TMD	helix	2		16.782	18.4558	16.7846	16.7846	-1.67124	1.67124		107	120	120	120	6	0	0	1
114	Y	179	A	230	V	873	TM4	TMD	helix	3	225	T	303	A	354	D	997	TM6	TMD	helix	2		16.6931	23.2183	16.668	16.668	-6.55026	6.55026		111	124	124	124	6	0	0	1
114	Y	179	A	230	V	873	TM4	TMD	helix	3	234	D	312	Y	363	A	1006	TM6 ext.	TMD	helix	3		18.1951	32.9588	18.0391	18.0391	-14.9197	14.9197		120	133	133	133	7	0	0	0
114	Y	179	A	230	V	873	TM4	TMD	helix	3	348	E	470	L	523	K	1168	X-loop	NBD	loop	3		56.4205	51.1446	56.3609	51.1446	5.21634	5.21634		234	291	293	295	28	1	1	0
116	F	181	W	232	E	875	TM4	TMD	helix	2	147	K	214	I	265	V	908	cpl. helix (ICL2)	TMD	helix	2		47.2731	42.417	47.3029	42.417	4.88597	4.88597		31	33	33	33	2	0	0	0
116	F	181	W	232	E	875	TM4	TMD	helix	2	184	I	251	A	302	T	945	TM5	TMD	helix	2		7.53983	11.7626	7.46288	7.46288	-4.29972	4.29972		68	70	70	70	4	0	0	0	+
117	F	182	A	233	M	876	TM4	TMD	helix	2	210	V	284	F	336	S	979	TM6	TMD	helix	2		31.5246	22.1326	32.6861	22.1326	10.5535	10.5535		93	102	103	103	6	0	0	0
117	F	182	A	233	M	876	TM4	TMD	helix	2	224	T	302	E	353	P	996	TM6	TMD	helix	2		9.46028	18.5458	9.40252	9.40252	-9.14328	9.14328		107	120	120	120	6	0	0	0
117	F	182	A	233	M	876	TM4	TMD	helix	2	231	A	309	G	360	I	1003	TM6 ext.	TMD	helix	2		10.7738	27.1915	11.0339	11.0339	-16.1576	16.1576		114	127	127	127	7	0	0	0
117	F	182	A	233	M	876	TM4	TMD	helix	2	233	M	311	A	362	A	1005	TM6 ext.	TMD	helix	1		14.5845	31.1155	14.1977	14.1977	-16.9178	16.9178		116	129	129	129	7	0	0	1
119	R	184	I	235	M	878	TM4	TMD	helix	3	130	L	196	Y	247	L	890	TM4 ext. (ICL2)	TMD	helix	2		18.8673	19.8358	18.8521	18.8521	-0.983673	0.983673		11	12	12	12	1	0	0	1
119	R	184	I	235	M	878	TM4	TMD	helix	3	220	V	298	S	349	S	992	TM6	TMD	helix	2		15.5727	19.2831	15.5172	15.5172	-3.76591	3.76591		101	114	114	114	6	0	0	1
119	R	184	I	235	M	878	TM4	TMD	helix	3	227	T	305	A	356	A	999	TM6	TMD	helix	2		9.06794	26.7321	9.08079	9.08079	-17.6513	17.6513		108	121	121	121	6	0	0	1
120	L	185	L	236	L	879	TM4	TMD	helix	2	124	T	189	T	240	A	883	TM4 ext. (ICL2)	TMD	helix	2		6.03896	6.55087	6.16927	6.16927	-0.381601	0.381601		4	4	4	4	1	0	0	0
120	L	185	L	236	L	879	TM4	TMD	helix	2	176	W	243	T	294	I	937	TM5	TMD	helix	3		5.76426	9.66923	5.7541	5.7541	-3.91513	3.91513		56	58	58	58	4	0	0	1	+
120	L	185	L	236	L	879	TM4	TMD	helix	2	184	I	251	A	302	T	945	TM5	TMD	helix	2		11.3449	16.7014	11.2755	11.2755	-5.42589	5.42589		64	66	66	66	4	0	0	0
120	L	185	L	236	L	879	TM4	TMD	helix	2	224	T	302	E	353	P	996	TM6	TMD	helix	2		7.09156	20.4432	6.89625	6.89625	-13.5469	13.5469		104	117	117	117	6	0	0	0	+
120	L	185	L	236	L	879	TM4	TMD	helix	2	358	Q	482	Q	535	Q	1180	H5	NBD	helix	0		53.7858	59.6532	53.8213	53.8213	-5.83188	5.83188		238	297	299	301	30	1	0	2
124	T	189	T	240	A	883	TM4 ext. (ICL2)	TMD	helix	2	224	T	302	E	353	P	996	TM6	TMD	helix	2		9.77602	19.2699	9.86336	9.86336	-9.40655	9.40655		100	113	113	113	5	0	0	0
124	T	189	T	240	A	883	TM4 ext. (ICL2)	TMD	helix	2	232	S	310	A	361	S	1004	TM6 ext.	TMD	helix	1		7.38836	27.1394	7.2492	7.2492	-19.8902	19.8902		108	121	121	121	6	0	0	1	+
124	T	189	T	240	A	883	TM4 ext. (ICL2)	TMD	helix	2	352	V	476	A	529	T	1174	C-loop (ABC sign.)	NBD	helix	2		38.6388	51.0994	38.505	38.505	-12.5944	12.5944		228	287	289	291	28	1	0	0
124	T	189	T	240	A	883	TM4 ext. (ICL2)	TMD	helix	2	388	S	512	S	565	S	1210	H6	NBD	helix	0		55.3199	58.8371	55.1669	55.1669	-3.6702	3.6702		264	323	325	327	33	1	0	2
125	R	190	D	241	L	884	TM4 ext. (ICL2)	TMD	helix	3	234	D	312	Y	363	A	1006	TM6 ext.	TMD	helix	3		6.12324	30.2093	6.08212	6.08212	-24.1272	24.1272		109	122	122	122	6	0	0	0	+
126	E	191	K	242	K	885	TM4 ext. (ICL2)	TMD	helix	3	169	R	236	I	287	N	930	TM5 ext. (ICL2)	TMD	helix	3		5.39113	11.6393	5.27862	5.27862	-6.36063	6.36063		43	45	45	45	2	0	0	0	+
127	R	192	E	243	D	886	TM4 ext. (ICL2)	TMD	helix	2	222	S	300	S	351	F	994	TM6	TMD	helix	2		19.5952	28.9711	19.6158	19.6158	-9.35532	9.35532		95	108	108	108	5	0	0	0
129	A	195	A	246	E	889	TM4 ext. (ICL2)	TMD	helix	2	162	K	229	N	280	S	923	TM5 ext. (ICL2)	TMD	helix	3		7.67667	5.97131	7.78975	5.97131	1.81844	1.81844		33	34	34	34	2	0	0	1	+
130	L	196	Y	247	L	890	TM4 ext. (ICL2)	TMD	helix	2	147	K	214	I	265	V	908	cpl. helix (ICL2)	TMD	helix	2		26.3492	20.661	26.4501	20.661	5.78911	5.78911		17	18	18	18	1	0	0	0
130	L	196	Y	247	L	890	TM4 ext. (ICL2)	TMD	helix	2	227	T	305	A	356	A	999	TM6	TMD	helix	2		16.6521	29.6456	16.7528	16.7528	-12.8928	12.8928		97	109	109	109	5	0	0	0
132	V	199	A	250	S	893	TM4 ext. (ICL2)	TMD	helix	1	136	L	203	A	254	A	897	TM4 ext. (ICL2)	TMD	helix	1		6.21179	11.1308	6.33197	6.33197	-4.79886	4.79886		4	4	4	4	0	0	0	0
132	V	199	A	250	S	893	TM4 ext. (ICL2)	TMD	helix	1	163	N	230	L	281	L	924	TM5 ext. (ICL2)	TMD	helix	1		5.8422	10.014	5.95206	5.95206	-4.06198	4.06198		31	31	31	31	2	0	0	0	+
133	Q	200	G	251	G	894	TM4 ext. (ICL2)	TMD	helix	2	212	Y	286	V	338	V	981	TM6	TMD	helix	2		49.1266	42.3494	47.8543	42.3494	5.50487	5.50487		79	86	87	87	5	0	0	0
137	H	204	E	255	T	898	TM4 ext. (ICL2)	TMD	helix	2	224	T	302	E	353	P	996	TM6	TMD	helix	2		30.5888	34.7935	30.5489	30.5489	-4.24464	4.24464		87	98	98	98	5	0	0	0
141	Q	208	A	259	E	902	TM4 ext. (ICL2)	TMD	helix	2	144	S	211	R	262	R	905	cpl. helix (ICL2)	TMD	helix	1		8.78852	6.24667	8.88802	6.24667	2.64135	2.64135		3	3	3	3	1	0	0	1
141	Q	208	A	259	E	902	TM4 ext. (ICL2)	TMD	helix	2	148	S	215	A	266	S	909	cpl. helix (ICL2)	TMD	helix	1		14.4158	11.4376	14.2395	11.4376	2.80186	2.80186		7	7	7	7	1	0	0	1
141	Q	208	A	259	E	902	TM4 ext. (ICL2)	TMD	helix	2	358	Q	482	Q	535	Q	1180	H5	NBD	helix	0		20.2044	41.8846	20.408	20.408	-21.4767	21.4767		217	274	276	278	29	1	0	2
142	G	209	A	260	N	903	cpl. helix (ICL2)	TMD	helix	2	314	I	425	V	478	I	1121	Q-loop	NBD	loop	2		15.4099	44.0125	15.227	15.227	-28.7855	28.7855		172	216	218	218	20	1	1	0
143	I	210	I	261	F	904	cpl. helix (ICL2)	TMD	helix	1	144	S	211	R	262	R	905	cpl. helix (ICL2)	TMD	helix	1		5.52509	5.36013	5.63044	5.36013	0.270308	0.270308		1	1	1	1	0	0	0	0
143	I	210	I	261	F	904	cpl. helix (ICL2)	TMD	helix	1	148	S	215	A	266	S	909	cpl. helix (ICL2)	TMD	helix	1		9.16521	11.1786	9.03979	9.03979	-2.13876	2.13876		5	5	5	5	0	0	0	0
144	S	211	R	262	R	905	cpl. helix (ICL2)	TMD	helix	1	232	S	310	A	361	S	1004	TM6 ext.	TMD	helix	1		34.5613	47.4888	34.6085	34.6085	-12.8803	12.8803		88	99	99	99	5	0	0	0
144	S	211	R	262	R	905	cpl. helix (ICL2)	TMD	helix	1	284	P	388	Q	441	E	1084	H1-S4 loop	NBD	loop	1		29.3727	56.0573	29.4242	29.4242	-26.6331	26.6331		140	177	179	179	14	1	1	0
144	S	211	R	262	R	905	cpl. helix (ICL2)	TMD	helix	1	312	D	423	E	476	E	1119	Q-loop	NBD	loop	0		15.0627	43.4402	15.0638	15.0638	-28.3764	28.3764		168	212	214	214	20	1	1	1
147	K	214	I	265	V	908	cpl. helix (ICL2)	TMD	helix	2	166	F	233	A	284	P	927	TM5 ext. (ICL2)	TMD	helix	2		25.0893	30.4655	25.0896	25.0896	-5.37589	5.37589		19	19	19	19	1	0	0	0
147	K	214	I	265	V	908	cpl. helix (ICL2)	TMD	helix	2	219	L	297	A	348	V	991	TM6	TMD	helix	2		53.0493	51.1571	53.2399	51.1571	2.08284	2.08284		72	83	83	83	4	0	0	0
147	K	214	I	265	V	908	cpl. helix (ICL2)	TMD	helix	2	223	F	301	I	352	A	995	TM6	TMD	helix	2		48.4792	48.6318	48.5352	48.5352	-0.0966072	0.0966072		76	87	87	87	4	0	0	0
148	S	215	A	266	S	909	cpl. helix (ICL2)	TMD	helix	1	232	S	310	A	361	S	1004	TM6 ext.	TMD	helix	1		38.7996	42.0712	38.5338	38.5338	-3.53742	3.53742		84	95	95	95	5	0	0	0
148	S	215	A	266	S	909	cpl. helix (ICL2)	TMD	helix	1	336	A	456	A	509	I	1154	H4b	NBD	helix	1		29.0734	54.2563	29.1058	29.1058	-25.1505	25.1505		188	241	243	245	25	1	0	0
151	I	218	G	269	Q	912	TM5 ext. (ICL2)	TMD	helix	2	154	N	221	K	272	K	915	TM5 ext. (ICL2)	TMD	helix	3		4.31259	5.52133	4.48136	4.48136	-1.03997	1.03997		3	3	3	3	0	0	0	1
153	D	220	K	271	Q	914	TM5 ext. (ICL2)	TMD	helix	3	157	K	224	E	275	H	918	TM5 ext. (ICL2)	TMD	helix	3		6.89083	6.02573	6.8659	6.02573	0.840169	0.840169		4	4	4	4	0	0	0	0
164	T	231	E	282	Q	925	TM5 ext. (ICL2)	TMD	helix	3	168	T	235	R	286	R	929	TM5 ext. (ICL2)	TMD	helix	3		6.14207	5.23846	6.16974	5.23846	0.931275	0.931275		4	4	4	4	0	0	0	0
166	F	233	A	284	P	927	TM5 ext. (ICL2)	TMD	helix	2	212	Y	286	V	338	V	981	TM6	TMD	helix	2		45.4979	30.4201	42.5514	30.4201	12.1313	12.1313		46	53	54	54	3	0	0	0
167	L	234	K	285	Y	928	TM5 ext. (ICL2)	TMD	helix	3	210	V	284	F	336	S	979	TM6	TMD	helix	2		45.9389	33.3573	46.6447	33.3573	13.2874	13.2874		43	50	51	51	3	0	0	1
171	L	238	I	289	L	932	TM5	TMD	helix	3	435	H	571	K	624	S	1269	H9	NBD	helix	3		62.428	69.2003	62.5099	62.5099	-6.69035	6.69035		264	333	335	337	42	1	0	0
175	R	242	I	293	H	936	TM5	TMD	helix	3	235	R	313	E	364	H	1007	TM6 ext.	TMD	helix	2		21.3483	42.4814	21.4486	21.4486	-21.0328	21.0328		60	71	71	71	3	0	0	1
176	W	243	T	294	I	937	TM5	TMD	helix	3	184	I	251	A	302	T	945	TM5	TMD	helix	2		12.0928	11.9577	12.0199	11.9577	0.0621872	0.0621872		8	8	8	8	0	0	0	1
176	W	243	T	294	I	937	TM5	TMD	helix	3	296	H	403	Q	456	K	1099	S5	NBD	sheet	3		57.8493	73.449	57.8218	57.8218	-15.6272	15.6272		120	160	162	162	15	1	1	0
177	N	244	A	295	F	938	TM5	TMD	helix	2	224	T	302	E	353	P	996	TM6	TMD	helix	2		5.87663	23.9633	5.82848	5.82848	-18.1348	18.1348		47	58	58	58	2	0	0	0	+
178	A	245	N	296	G	939	TM5	TMD	helix	2	219	L	297	A	348	V	991	TM6	TMD	helix	2		17.4428	22.723	17.4467	17.4467	-5.27636	5.27636		41	52	52	52	2	0	0	0
184	I	251	A	302	T	945	TM5	TMD	helix	2	220	V	298	S	349	S	992	TM6	TMD	helix	2		4.50822	23.0748	4.38706	4.38706	-18.6877	18.6877		36	47	47	47	2	0	0	0	+
184	I	251	A	302	T	945	TM5	TMD	helix	2	224	T	302	E	353	P	996	TM6	TMD	helix	2		8.77164	29.1155	8.65931	8.65931	-20.4561	20.4561		40	51	51	51	2	0	0	0
184	I	251	A	302	T	945	TM5	TMD	helix	2	358	Q	482	Q	535	Q	1180	H5	NBD	helix	0		63.7328	72.7837	63.725	63.725	-9.05864	9.05864		174	231	233	235	26	1	0	2
185	N	252	F	303	Q	946	TM5	TMD	helix	2	221	A	299	P	350	S	993	TM6	TMD	helix	2		9.7289	26.2173	9.73706	9.73706	-16.4802	16.4802		36	47	47	47	2	0	0	0
191	P	259	Y	310	Y	953	TM5	TMD	helix	2	194	V	262	A	313	C	956	TM5	TMD	helix	2		5.28354	7.49375	5.55946	5.55946	-1.93429	1.93429		3	3	3	3	0	0	0	0
195	I	263	F	314	F	957	TM5	TMD	helix	1	210	V	284	F	336	S	979	TM6	TMD	helix	2		6.06066	16.0101	12.5593	12.5593	-3.45076	3.45076		15	21	22	22	2	0	0	1
196	G	264	W	315	R	958	TM5	TMD	helix	2	200	Y	268	T	319	Y	962	TM5	TMD	helix	3		6.06918	6.40026	6.97121	6.40026	0.570953	0.570953		4	4	4	4	0	0	0	1
196	G	264	W	315	R	958	TM5	TMD	helix	2	212	Y	286	V	338	V	981	TM6	TMD	helix	2		15.5056	21.0533	12.8675	12.8675	-8.18575	8.18575		16	22	23	23	2	0	0	0
208	A	282	V	334	V	977	TM6	TMD	helix	1	210	V	284	F	336	S	979	TM6	TMD	helix	2		7.4872	7.00958	7.76565	7.00958	0.756075	0.756075		2	2	2	2	0	0	0	1
208	A	282	V	334	V	977	TM6	TMD	helix	1	212	Y	286	V	338	V	981	TM6	TMD	helix	2		7.42468	7.25667	8.03392	7.25667	0.777246	0.777246		4	4	4	4	0	0	0	1
212	Y	286	V	338	V	981	TM6	TMD	helix	2	221	A	299	P	350	S	993	TM6	TMD	helix	2		21.3452	20.2197	19.0335	19.0335	-1.18621	1.18621		9	13	12	12	0	0	0	0
212	Y	286	V	338	V	981	TM6	TMD	helix	2	398	S	524	K	575	K	1220	H6	NBD	helix	2		86.8385	82.0933	89.4342	82.0933	7.34092	7.34092		186	238	237	239	28	1	0	0
219	L	297	A	348	V	991	TM6	TMD	helix	2	415	K	544	V	597	L	1242	S9	NBD	sheet	3		74.6284	60.1486	74.8619	60.1486	14.7133	14.7133		196	247	249	251	34	1	1	1
219	L	297	A	348	V	991	TM6	TMD	helix	2	417	V	546	A	599	V	1244	S9	NBD	sheet	2		70.3371	56.4701	70.7642	56.4701	14.2941	14.2941		198	249	251	253	34	1	1	0
220	V	298	S	349	S	992	TM6	TMD	helix	2	224	T	302	E	353	P	996	TM6	TMD	helix	2		6.83485	6.26934	6.95324	6.26934	0.683907	0.683907		4	4	4	4	0	0	0	0
220	V	298	S	349	S	992	TM6	TMD	helix	2	322	E	433	E	486	E	1129	H3	NBD	helix	2		52.7809	45.033	52.898	45.033	7.86495	7.86495		102	135	137	137	17	1	0	0
222	S	300	S	351	F	994	TM6	TMD	helix	2	225	T	303	A	354	D	997	TM6	TMD	helix	2		6.03258	6.30157	6.10679	6.10679	-0.194772	0.194772		3	3	3	3	0	0	0	0
232	S	310	A	361	S	1004	TM6 ext.	TMD	helix	1	358	Q	482	Q	535	Q	1180	H5	NBD	helix	0		43.5947	36.9168	43.6484	36.9168	6.73159	6.73159		126	172	174	176	23	1	0	1
243	D	341	E	393	T	1036	S1	NBD	sheet	3	245	D	343	R	395	G	1038	S1	NBD	sheet	3		5.84894	5.83079	5.87954	5.83079	0.0487413	0.0487413		2	2	2	2	0	0	0	0
243	D	341	E	393	T	1036	S1	NBD	sheet	3	259	S	363	K	416	E	1059	S2	NBD	sheet	3		5.3557	22.2976	5.4128	5.4128	-16.8848	16.8848		16	22	23	23	2	0	0	0	+
245	D	343	R	395	G	1038	S1	NBD	sheet	3	293	Q	397	M	450	K	1093	S4	NBD	sheet	3		5.19318	21.3494	5.16707	5.16707	-16.1823	16.1823		48	54	55	55	8	0	0	0	+
246	H	344	N	396	E	1039	S1	NBD	sheet	2	255	D	359	G	412	G	1055	S2	NBD	sheet	2		5.72965	22.5852	5.80115	5.80115	-16.7841	16.7841		9	15	16	16	2	0	0	0	+
248	S	346	H	398	V	1041	S1	NBD	sheet	3	255	D	359	G	412	G	1055	S2	NBD	sheet	2		5.99807	26.0693	5.37588	5.37588	-20.6934	20.6934		7	13	14	14	2	0	0	1	+
248	S	346	H	398	V	1041	S1	NBD	sheet	3	290	T	394	T	447	L	1090	H1-S4 loop	NBD	loop	3		4.99396	17.424	4.9528	4.9528	-12.4712	12.4712		42	48	49	49	7	0	2	0	+
248	S	346	H	398	V	1041	S1	NBD	sheet	3	291	S	395	E	448	A	1091	S4	NBD	sheet	3		3.82021	22.6474	3.63738	3.63738	-19.0101	19.0101		43	49	50	50	8	0	0	0	+
250	Q	348	S	400	N	1043	S1-S2 loop (RI)	NBD	loop	3	290	T	394	T	447	L	1090	H1-S4 loop	NBD	loop	3		4.62867	21.5874	4.73102	4.73102	-16.8563	16.8563		40	46	47	47	6	0	0	0	+
254	K	358	K	411	Q	1054	S2	NBD	sheet	3	423	H	552	V	605	R	1250	S10	NBD	sheet	3		5.92771	7.53493	5.55072	5.55072	-1.98421	1.98421		169	194	194	196	31	0	0	0	+
258	L	362	L	415	L	1058	S2	NBD	sheet	2	417	V	546	A	599	V	1244	S9	NBD	sheet	2		6.61032	27.8142	6.63939	6.63939	-21.1748	21.1748		159	184	184	186	29	0	0	0	+
259	S	363	K	416	E	1059	S2	NBD	sheet	3	430	R	560	D	613	Q	1258	H8	NBD	helix	3		20.2915	24.6372	20.3946	20.3946	-4.2426	4.2426		171	197	197	199	32	0	1	0
261	E	365	Q	418	K	1061	S2-S3 loop	NBD	loop	3	262	K	366	S	419	K	1062	S2-S3 loop	NBD	loop	2		5.27362	5.97452	5.34876	5.34876	-0.625761	0.625761		1	1	1	1	0	0	0	1
261	E	365	Q	418	K	1061	S2-S3 loop	NBD	loop	3	264	E	368	Q	421	Q	1064	S2-S3 loop	NBD	loop	2		5.02629	10.9533	4.96617	4.96617	-5.9871	5.9871		3	3	3	3	0	0	0	1
264	E	368	Q	421	Q	1064	S2-S3 loop	NBD	loop	2	415	K	544	V	597	L	1242	S9	NBD	sheet	3		6.48989	5.64683	6.73779	5.64683	1.09096	1.09096		151	176	176	178	28	0	2	1	+
265	T	369	T	422	T	1065	S3	NBD	sheet	2	402	I	531	V	584	V	1229	S8	NBD	sheet	1		6.82711	10.5158	6.82381	6.82381	-3.69198	3.69198		137	162	162	164	23	0	0	1	+
266	V	370	V	423	L	1066	S3	NBD	sheet	1	415	K	544	V	597	L	1242	S9	NBD	sheet	3		5.08303	3.86821	5.19986	3.86821	1.33165	1.33165		149	174	174	176	27	0	0	2	+
280	I	384	V	437	V	1080	H1	NBD	helix	2	376	I	500	L	553	L	1198	S7	NBD	sheet	1		5.55339	15.0523	5.35892	5.35892	-9.69334	9.69334		96	116	116	118	17	0	1	1	+
284	P	388	Q	441	E	1084	H1-S4 loop	NBD	loop	1	313	N	424	P	477	P	1120	Q-loop	NBD	loop	1		14.6283	33.2895	14.8152	14.8152	-18.4743	18.4743		29	36	36	36	6	0	0	0
284	P	388	Q	441	E	1084	H1-S4 loop	NBD	loop	1	353	K	477	Q	530	Q	1175	C-loop (ABC sign.)	NBD	loop	1		28.7394	33.729	28.7269	28.7269	-5.00207	5.00207		69	89	89	91	13	0	0	0
284	P	388	Q	441	E	1084	H1-S4 loop	NBD	loop	1	358	Q	482	Q	535	Q	1180	H5	NBD	helix	0		24.9779	31.2032	24.9758	24.9758	-6.22741	6.22741		74	94	94	96	14	0	1	1
284	P	388	Q	441	E	1084	H1-S4 loop	NBD	loop	1	370	N	494	R	547	R	1192	H5	NBD	helix	1		12.1761	17.7698	12.1273	12.1273	-5.64246	5.64246		86	106	106	108	14	0	1	0
293	Q	397	M	450	K	1093	S4	NBD	sheet	3	297	N	404	D	457	E	1100	S5	NBD	sheet	2		5.55945	8.73229	5.4744	5.4744	-3.25789	3.25789		4	7	7	7	2	0	0	1	+
299	F	408	I	461	L	1104	H2	NBD	helix	3	301	T	410	V	463	V	1106	H2	NBD	helix	2		7.01293	7.26152	7.42703	7.26152	0.165514	0.165514		2	2	2	2	0	0	0	1
310	Q	421	S	474	S	1117	S6	NBD	loop	1	313	N	424	P	477	P	1120	Q-loop	NBD	loop	1		5.74776	10.7084	5.82799	5.82799	-4.88044	4.88044		3	3	3	3	1	0	0	0
313	N	424	P	477	P	1120	Q-loop	NBD	loop	1	353	K	477	Q	530	Q	1175	C-loop (ABC sign.)	NBD	loop	1		15.056	18.2992	14.9591	14.9591	-3.34007	3.34007		40	53	53	55	7	0	0	0
317	S	428	A	481	D	1124	Q-loop	NBD	loop	2	318	D	429	T	482	C	1125	Q-loop	NBD	loop	2		5.75585	5.08888	5.81562	5.08888	0.726734	0.726734		1	1	1	1	0	0	0	0
318	D	429	T	482	C	1125	Q-loop	NBD	loop	2	322	E	433	E	486	E	1129	H3	NBD	helix	2		3.71372	6.67452	3.74222	3.74222	-2.9323	2.9323		4	4	4	4	1	0	1	0
321	K	432	A	485	A	1128	H3	NBD	helix	3	328	V	448	E	501	V	1146	H4	NBD	helix	3		8.85581	16.1026	8.68663	8.68663	-7.41595	7.41595		7	16	16	18	2	0	0	0
321	K	432	A	485	A	1128	H3	NBD	helix	3	346	D	468	D	521	S	1166	X-loop	NBD	helix	2		6.32322	17.3332	6.32743	6.32743	-11.0058	11.0058		25	36	36	38	5	0	0	1	+
328	V	448	E	501	V	1146	H4	NBD	helix	3	332	K	452	K	505	K	1150	H4	NBD	helix	2		6.35406	7.08714	6.47401	6.47401	-0.613133	0.613133		4	4	4	4	0	0	0	1
328	V	448	E	501	V	1146	H4	NBD	helix	3	337	D	458	D	511	A	1156	H4b	NBD	helix	3		10.8325	14.0116	10.9464	10.9464	-3.06522	3.06522		9	10	10	10	2	0	0	0
328	V	448	E	501	V	1146	H4	NBD	helix	3	340	M	461	M	514	E	1159	H4b	NBD	helix	3		9.59594	17.8709	9.66176	9.66176	-8.20912	8.20912		12	13	13	13	2	0	0	0
329	E	449	K	502	R	1147	H4	NBD	helix	3	333	M	453	E	506	E	1151	H4	NBD	helix	3		6.25682	8.426	6.19662	6.19662	-2.22938	2.22938		4	4	4	4	0	0	0	0
331	A	451	V	504	A	1149	H4	NBD	helix	1	345	Y	467	F	520	Y	1165	X-loop	NBD	helix	1		7.71881	18.9364	7.81857	7.81857	-11.1178	11.1178		14	16	16	16	3	0	0	0	+
332	K	452	K	505	K	1150	H4	NBD	helix	2	337	D	458	D	511	A	1156	H4b	NBD	helix	3		7.8103	11.6502	7.91553	7.91553	-3.73468	3.73468		5	6	6	6	2	0	0	1	+
332	K	452	K	505	K	1150	H4	NBD	helix	2	340	M	461	M	514	E	1159	H4b	NBD	helix	3		10.5152	14.7412	10.553	10.553	-4.18827	4.18827		8	9	9	9	2	0	0	1
335	N	455	N	508	N	1153	H4-H4b loop	NBD	loop	1	391	I	515	V	568	V	1213	H6	NBD	helix	3		4.3408	12.129	4.39824	4.39824	-7.73071	7.73071		56	60	60	60	8	0	1	2	+
337	D	458	D	511	A	1156	H4b	NBD	helix	3	340	M	461	M	514	E	1159	H4b	NBD	helix	3		6.21773	10.94	6.12977	6.12977	-4.81023	4.81023		3	3	3	3	0	0	0	0
338	F	459	F	512	F	1157	H4b	NBD	helix	0	368	F	492	L	545	L	1190	H5	NBD	helix	1		16.1696	27.16	16.1923	16.1923	-10.9677	10.9677		30	33	33	33	3	0	0	1
347	T	469	T	522	T	1167	X-loop	NBD	helix	0	368	F	492	L	545	L	1190	H5	NBD	helix	1		19.6589	29.8226	19.6363	19.6363	-10.1863	10.1863		21	23	23	23	2	0	0	1
347	T	469	T	522	T	1167	X-loop	NBD	helix	0	370	N	494	R	547	R	1192	H5	NBD	helix	1		22.1258	32.7914	22.1273	22.1273	-10.6641	10.6641		23	25	25	25	2	0	0	1
347	T	469	T	522	T	1167	X-loop	NBD	helix	0	410	I	539	V	592	I	1237	H7	NBD	helix	1		32.9578	41.3528	33.0162	33.0162	-8.33655	8.33655		63	70	70	70	10	0	0	1
353	K	477	Q	530	Q	1175	C-loop (ABC sign.)	NBD	loop	1	370	N	494	R	547	R	1192	H5	NBD	helix	1		24.005	23.3024	24.0113	23.3024	0.708969	0.708969		17	17	17	17	1	0	1	0
356	G	480	G	533	G	1178	H5	NBD	helix	0	410	I	539	V	592	I	1237	H7	NBD	helix	1		20.9822	23.1738	21.0504	21.0504	-2.12344	2.12344		54	59	59	59	8	0	0	1
361	R	485	R	538	R	1183	H5	NBD	helix	0	370	N	494	R	547	R	1192	H5	NBD	helix	1		14.9631	17.5984	14.9359	14.9359	-2.66248	2.66248		9	9	9	9	0	0	0	1
361	R	485	R	538	R	1183	H5	NBD	helix	0	410	I	539	V	592	I	1237	H7	NBD	helix	1		18.9714	24.6752	19.0069	19.0069	-5.66826	5.66826		49	54	54	54	8	0	0	1
368	F	492	L	545	L	1190	H5	NBD	helix	1	370	N	494	R	547	R	1192	H5	NBD	helix	1		7.28009	5.39432	7.15378	5.39432	1.75946	1.75946		2	2	2	2	0	0	0	0
397	D	521	D	574	D	1219	H6	NBD	helix	3	412	H	541	N	594	N	1239	H7-S9 loop	NBD	loop	2		7.07323	16.4686	7.01481	7.01481	-9.45376	9.45376		15	20	20	20	5	0	1	1	+
415	K	544	V	597	L	1242	S9	NBD	sheet	3	417	V	546	A	599	V	1244	S9	NBD	sheet	2		6.47873	6.20212	6.0533	6.0533	-0.148824	0.148824		2	2	2	2	0	0	0	1
415	K	544	V	597	L	1242	S9	NBD	sheet	3	426	T	556	K	609	H	1254	S10	NBD	sheet	2		6.61111	19.2797	6.44702	6.44702	-12.8327	12.8327		11	12	12	12	2	0	0	1	+
420	E	549	D	602	Q	1247	S9	NBD	sheet	3	421	N	550	D	603	N	1248	S9-S10 loop	NBD	loop	3		4.86575	5.66597	4.85087	4.85087	-0.815104	0.815104		1	1	1	1	1	0	2	0
420	E	549	D	602	Q	1247	S9	NBD	sheet	3	435	H	571	K	624	S	1269	H9	NBD	helix	3		10.6835	18.9507	10.6318	10.6318	-8.31888	8.31888		15	22	22	22	6	0	1	0
429	H	559	H	612	H	1257	H8	NBD	helix	0	433	Y	569	Y	622	Y	1267	H9	NBD	helix	0		8.05706	6.6525	8.11205	6.6525	1.45955	1.45955		4	10	10	10	3	0	0	0	+

## Sheet: gamma = 10^(-2)
aln col i	Sav residue i	Sav position i	Pgp N residue i	Pgp N position i	Pgp C residue i	Pgp C position i	region i	domain i	sec struc i	subst rate i	aln col j	Sav residue j	Sav position j	Pgp N residue j	Pgp N position j	Pgp C residue j	Pgp C position j	region j	domain j	sec struc j	subst rate j	Column1	d_Sav	d_in	d_out	min(d_out, d_in)	d_out - d_in	|d_out - d_in|	Column2	j - i (column)	j - i (Sav position)	j - i (Pgp N position)	j - i (Pgp C position)	region_j - region_i	domain_j - domain_i	|sec_struc_j - sec_struc_i|	|subst_rate_j - subst_rate_i|	H1
1	R	4	L	49	P	709	elbow helix	TMD	helix	3	16	Y	39	E	74	K	734	TM1	TMD	helix	3		51.6994	36.7659	36.9601	36.7659	0.194244	0.194244		15	35	25	25	2	0	0	0
1	R	4	L	49	P	709	elbow helix	TMD	helix	3	35	K	91	R	142	I	783	TM2 ext. (ICL1)	TMD	helix	2		17.7261	14.6434	12.7545	12.7545	-1.88897	1.88897		34	87	93	74	5	0	0	1
1	R	4	L	49	P	709	elbow helix	TMD	helix	3	44	L	100	F	151	V	792	TM2 ext. (ICL1)	TMD	helix	2		13.3407	29.4384	25.1395	25.1395	-4.29885	4.29885		43	96	102	83	5	0	0	1
1	R	4	L	49	P	709	elbow helix	TMD	helix	3	75	G	138	K	189	R	832	TM3	TMD	loop	2		15.437	14.0898	16.9202	14.0898	2.83043	2.83043		74	134	140	123	8	0	1	1
1	R	4	L	49	P	709	elbow helix	TMD	helix	3	76	L	139	I	190	L	833	TM3	TMD	loop	2		14.0967	15.4324	12.6978	12.6978	-2.73466	2.73466		75	135	141	124	8	0	1	1
1	R	4	L	49	P	709	elbow helix	TMD	helix	3	86	I	149	F	200	L	843	TM3	TMD	helix	2		28.3176	27.5979	25.5427	25.5427	-2.05526	2.05526		85	145	151	134	8	0	0	1
1	R	4	L	49	P	709	elbow helix	TMD	helix	3	89	A	152	G	203	G	846	TM3	TMD	helix	2		33.6715	32.5956	28.5989	28.5989	-3.99667	3.99667		88	148	154	137	8	0	0	1
1	R	4	L	49	P	709	elbow helix	TMD	helix	3	114	Y	179	A	230	V	873	TM4	TMD	helix	3		22.3319	36.1651	32.9046	32.9046	-3.26057	3.26057		113	175	181	164	10	0	0	0
1	R	4	L	49	P	709	elbow helix	TMD	helix	3	122	K	187	S	238	G	881	TM4 ext. (ICL2)	TMD	helix	2		19.6506	43.4435	35.5349	35.5349	-7.90859	7.90859		121	183	189	172	11	0	0	1
1	R	4	L	49	P	709	elbow helix	TMD	helix	3	194	V	262	A	313	C	956	TM5	TMD	helix	2		40.8569	46.4392	40.2286	40.2286	-6.21061	6.21061		193	258	264	247	14	0	0	1
1	R	4	L	49	P	709	elbow helix	TMD	helix	3	398	S	524	K	575	K	1220	H6	NBD	helix	2		50.178	61.0337	61.8146	61.0337	0.78093	0.78093		397	520	526	511	44	1	0	1
2	Y	5	Y	50	Y	710	elbow helix	TMD	helix	2	27	P	76	A	128	T	769	TM2	TMD	helix	3		30.9619	10.5668	15.912	10.5668	5.34523	5.34523		25	71	78	59	4	0	0	1
2	Y	5	Y	50	Y	710	elbow helix	TMD	helix	2	134	G	201	A	252	K	895	TM4 ext. (ICL2)	TMD	helix	2		25.381	52.36	35.9788	35.9788	-16.3812	16.3812		132	196	202	185	11	0	0	0
2	Y	5	Y	50	Y	710	elbow helix	TMD	helix	2	175	R	242	I	293	H	936	TM5	TMD	helix	3		27.9258	42.3278	37.8772	37.8772	-4.4506	4.4506		173	237	243	226	14	0	0	1
2	Y	5	Y	50	Y	710	elbow helix	TMD	helix	2	261	E	365	Q	418	K	1061	S2-S3 loop	NBD	loop	3		53.7939	62.3916	61.3449	61.3449	-1.04672	1.04672		259	360	368	351	22	1	1	1
3	L	6	M	51	F	711	elbow helix	TMD	helix	2	114	Y	179	A	230	V	873	TM4	TMD	helix	3		22.255	32.8208	26.5098	26.5098	-6.31104	6.31104		111	173	179	162	10	0	0	1
3	L	6	M	51	F	711	elbow helix	TMD	helix	2	179	Y	246	I	297	I	940	TM5	TMD	helix	3		30.6793	43.2995	32.6996	32.6996	-10.5998	10.5998		176	240	246	229	14	0	0	1
3	L	6	M	51	F	711	elbow helix	TMD	helix	2	222	S	300	S	351	F	994	TM6	TMD	helix	2		18.0364	16.2678	16.3336	16.2678	0.0657349	0.0657349		219	294	300	283	16	0	0	0
3	L	6	M	51	F	711	elbow helix	TMD	helix	2	321	K	432	A	485	A	1128	H3	NBD	helix	3		44.3498	47.8526	45.272	45.272	-2.58059	2.58059		318	426	434	417	33	1	0	1
5	V	22	G	54	G	714	TM1	TMD	helix	2	10	F	27	I	59	I	719	TM1	TMD	helix	3		11.3804	10.1044	9.18035	9.18035	-0.924009	0.924009		5	5	5	5	0	0	0	1
5	V	22	G	54	G	714	TM1	TMD	helix	2	13	P	30	G	62	G	722	TM1	TMD	helix	2		14.5758	13.0415	13.8206	13.0415	0.779111	0.779111		8	8	8	8	0	0	0	0
5	V	22	G	54	G	714	TM1	TMD	helix	2	15	K	38	G	73	S	733	TM1	TMD	helix	1		26.5353	29.7525	30.7171	29.7525	0.964636	0.964636		10	16	19	19	0	0	0	1
5	V	22	G	54	G	714	TM1	TMD	helix	2	51	L	107	Q	158	Q	799	TM2 ext. (ICL1)	TMD	helix	0		41.6461	38.5182	36.9142	36.9142	-1.60402	1.60402		46	85	104	85	3	0	0	2
5	V	22	G	54	G	714	TM1	TMD	helix	2	81	L	144	Q	195	Q	838	TM3	TMD	helix	2		10.5535	15.4922	10.1212	10.1212	-5.37099	5.37099		76	122	141	124	6	0	0	0
5	V	22	G	54	G	714	TM1	TMD	helix	2	84	I	147	A	198	A	841	TM3	TMD	helix	3		13.3392	17.4939	13.2761	13.2761	-4.21783	4.21783		79	125	144	127	6	0	0	1
5	V	22	G	54	G	714	TM1	TMD	helix	2	93	M	156	G	207	S	850	TM3	TMD	helix	2		26.9149	30.2016	28.658	28.658	-1.54353	1.54353		88	134	153	136	6	0	0	0
5	V	22	G	54	G	714	TM1	TMD	helix	2	113	V	178	A	229	G	872	TM4	TMD	helix	2		28.2853	30.4956	25.6113	25.6113	-4.88436	4.88436		108	156	175	158	8	0	0	0
5	V	22	G	54	G	714	TM1	TMD	helix	2	166	F	233	A	284	P	927	TM5 ext. (ICL2)	TMD	helix	2		39.3124	44.9364	35.8605	35.8605	-9.07588	9.07588		161	211	230	213	11	0	0	0
5	V	22	G	54	G	714	TM1	TMD	helix	2	174	T	241	A	292	A	935	TM5	TMD	helix	2		34.3239	35.1902	31.7605	31.7605	-3.42967	3.42967		169	219	238	221	12	0	0	0
5	V	22	G	54	G	714	TM1	TMD	helix	2	212	Y	286	V	338	V	981	TM6	TMD	helix	2		24.8279	22.9324	28.7494	22.9324	5.81693	5.81693		207	264	284	267	14	0	0	0
5	V	22	G	54	G	714	TM1	TMD	helix	2	219	L	297	A	348	V	991	TM6	TMD	helix	2		20.5868	14.7098	18.9833	14.7098	4.27348	4.27348		214	275	294	277	14	0	0	0
5	V	22	G	54	G	714	TM1	TMD	helix	2	313	N	424	P	477	P	1120	Q-loop	NBD	loop	1		55.5329	45.4432	51.6167	45.4432	6.17352	6.17352		308	402	423	406	30	1	1	1
5	V	22	G	54	G	714	TM1	TMD	helix	2	353	K	477	Q	530	Q	1175	C-loop (ABC sign.)	NBD	loop	1		53.504	61.8389	50.4287	50.4287	-11.4102	11.4102		348	455	476	461	37	1	1	1
6	G	23	T	55	V	715	TM1	TMD	helix	3	81	L	144	Q	195	Q	838	TM3	TMD	helix	2		6.13527	16.8663	7.39782	7.39782	-9.46852	9.46852		75	121	140	123	6	0	0	1	+
6	G	23	T	55	V	715	TM1	TMD	helix	3	127	R	192	E	243	D	886	TM4 ext. (ICL2)	TMD	helix	2		31.7694	45.0704	30.5582	30.5582	-14.5121	14.5121		121	169	188	171	9	0	0	1
6	G	23	T	55	V	715	TM1	TMD	helix	3	188	D	256	Y	307	Y	950	TM5	TMD	helix	2		27.3623	35.7582	28.616	28.616	-7.14218	7.14218		182	233	252	235	12	0	0	1
6	G	23	T	55	V	715	TM1	TMD	helix	3	218	R	296	Q	347	Q	990	TM6	TMD	helix	2		14.2649	16.9566	15.8197	15.8197	-1.13685	1.13685		212	273	292	275	14	0	0	1
6	G	23	T	55	V	715	TM1	TMD	helix	3	225	T	303	A	354	D	997	TM6	TMD	helix	2		17.9812	22.0558	17.427	17.427	-4.62879	4.62879		219	280	299	282	14	0	0	1
6	G	23	T	55	V	715	TM1	TMD	helix	3	391	I	515	V	568	V	1213	H6	NBD	helix	3		71.0303	68.8488	69.2173	68.8488	0.368484	0.368484		385	492	513	498	42	1	0	0
8	I	25	A	57	C	717	TM1	TMD	helix	3	196	G	264	W	315	R	958	TM5	TMD	helix	2		36.0733	36.5371	39.5968	36.5371	3.0597	3.0597		188	239	258	241	12	0	0	1
8	I	25	A	57	C	717	TM1	TMD	helix	3	212	Y	286	V	338	V	981	TM6	TMD	helix	2		21.2201	19.2267	27.7684	19.2267	8.54171	8.54171		204	261	281	264	14	0	0	1
9	K	26	A	58	A	718	TM1	TMD	loop	2	13	P	30	G	62	G	722	TM1	TMD	helix	2		7.55989	6.53133	8.81337	6.53133	2.28203	2.28203		4	4	4	4	0	0	1	0
9	K	26	A	58	A	718	TM1	TMD	loop	2	16	Y	39	E	74	K	734	TM1	TMD	helix	3		21.2871	24.9964	25.9618	24.9964	0.965347	0.965347		7	13	16	16	0	0	1	1
9	K	26	A	58	A	718	TM1	TMD	loop	2	20	L	67	G	120	A	761	TM2	TMD	helix	2		18.5998	12.6917	18.0217	12.6917	5.33	5.33		11	41	62	43	2	0	1	0
9	K	26	A	58	A	718	TM1	TMD	loop	2	26	P	75	V	127	I	768	TM2	TMD	helix	3		12.4228	10.798	14.1469	10.798	3.34891	3.34891		17	49	69	50	2	0	1	1
9	K	26	A	58	A	718	TM1	TMD	loop	2	29	A	85	W	136	F	777	TM2	TMD	helix	1		12.0924	19.0751	8.39093	8.39093	-10.6842	10.6842		20	59	78	59	2	0	1	1
9	K	26	A	58	A	718	TM1	TMD	loop	2	81	L	144	Q	195	Q	838	TM3	TMD	helix	2		8.09948	11.7415	5.28046	5.28046	-6.46102	6.46102		72	118	137	120	6	0	1	0	+
9	K	26	A	58	A	718	TM1	TMD	loop	2	93	M	156	G	207	S	850	TM3	TMD	helix	2		22.1674	23.9565	23.8133	23.8133	-0.143208	0.143208		84	130	149	132	6	0	1	0
9	K	26	A	58	A	718	TM1	TMD	loop	2	128	Q	194	L	245	K	888	TM4 ext. (ICL2)	TMD	helix	3		38.3034	45.8515	34.2472	34.2472	-11.6043	11.6043		119	168	187	170	9	0	1	1
9	K	26	A	58	A	718	TM1	TMD	loop	2	167	L	234	K	285	Y	928	TM5 ext. (ICL2)	TMD	helix	3		39.4105	41.2574	37.2177	37.2177	-4.03972	4.03972		158	208	227	210	11	0	1	1
9	K	26	A	58	A	718	TM1	TMD	loop	2	206	L	280	V	331	V	974	TM6	TMD	helix	1		30.1398	23.9144	33.1673	23.9144	9.2529	9.2529		197	254	273	256	14	0	1	1
9	K	26	A	58	A	718	TM1	TMD	loop	2	210	V	284	F	336	S	979	TM6	TMD	helix	2		25.3997	15.963	24.34	15.963	8.37696	8.37696		201	258	278	261	14	0	1	0
10	F	27	I	59	I	719	TM1	TMD	helix	3	21	F	68	I	121	L	762	TM2	TMD	helix	3		19.1777	9.16591	18.3955	9.16591	9.2296	9.2296		11	41	62	43	2	0	0	0
10	F	27	I	59	I	719	TM1	TMD	helix	3	22	F	70	A	123	I	764	TM2	TMD	helix	3		14.8682	9.32556	19.9248	9.32556	10.5993	10.5993		12	43	64	45	2	0	0	0
10	F	27	I	59	I	719	TM1	TMD	helix	3	23	V	71	G	124	I	765	TM2	TMD	helix	3		19.5319	5.40685	15.5129	5.40685	10.106	10.106		13	44	65	46	2	0	0	0	+
10	F	27	I	59	I	719	TM1	TMD	helix	3	41	R	97	R	148	R	789	TM2 ext. (ICL1)	TMD	helix	0		35.2983	38.4401	31.6678	31.6678	-6.77228	6.77228		31	70	89	70	3	0	0	3
10	F	27	I	59	I	719	TM1	TMD	helix	3	57	Q	119	E	170	A	813	TM3 ext. (ICL1)	TMD	helix	2		44.4313	38.0569	42.0643	38.0569	4.00735	4.00735		47	92	111	94	5	0	0	1
10	F	27	I	59	I	719	TM1	TMD	helix	3	63	N	126	D	177	N	820	TM3 ext. (ICL1)	TMD	helix	2		34.7684	28.8616	32.9399	28.8616	4.07833	4.07833		53	99	118	101	5	0	0	1
10	F	27	I	59	I	719	TM1	TMD	helix	3	64	D	127	D	178	D	821	TM3 ext. (ICL1)	TMD	helix	0		34.1625	26.9874	31.6669	26.9874	4.67948	4.67948		54	100	119	102	5	0	0	3
10	F	27	I	59	I	719	TM1	TMD	helix	3	77	M	140	G	191	A	834	TM3	TMD	loop	2		14.8103	12.8204	10.7493	10.7493	-2.07111	2.07111		67	113	132	115	6	0	1	1
10	F	27	I	59	I	719	TM1	TMD	helix	3	81	L	144	Q	195	Q	838	TM3	TMD	helix	2		7.88971	14.2588	6.59	6.59	-7.66882	7.66882		71	117	136	119	6	0	0	1	+
10	F	27	I	59	I	719	TM1	TMD	helix	3	91	S	154	I	205	I	848	TM3	TMD	helix	3		14.4433	17.2746	15.6217	15.6217	-1.65295	1.65295		81	127	146	129	6	0	0	0
10	F	27	I	59	I	719	TM1	TMD	helix	3	109	Y	174	L	225	I	868	TM4	TMD	helix	2		22.6741	28.7414	23.8703	23.8703	-4.87114	4.87114		99	147	166	149	8	0	0	1
10	F	27	I	59	I	719	TM1	TMD	helix	3	120	L	185	L	236	L	879	TM4	TMD	helix	2		29.8334	37.255	29.3855	29.3855	-7.86949	7.86949		110	158	177	160	8	0	0	1
10	F	27	I	59	I	719	TM1	TMD	helix	3	124	T	189	T	240	A	883	TM4 ext. (ICL2)	TMD	helix	2		31.6025	40.1113	30.5741	30.5741	-9.53723	9.53723		114	162	181	164	9	0	0	1
10	F	27	I	59	I	719	TM1	TMD	helix	3	130	L	196	Y	247	L	890	TM4 ext. (ICL2)	TMD	helix	2		38.024	49.6807	36.9224	36.9224	-12.7582	12.7582		120	169	188	171	9	0	0	1
10	F	27	I	59	I	719	TM1	TMD	helix	3	138	E	205	E	256	E	899	TM4 ext. (ICL2)	TMD	helix	0		51.8337	64.0572	50.0424	50.0424	-14.0148	14.0148		128	178	197	180	9	0	0	3
10	F	27	I	59	I	719	TM1	TMD	helix	3	141	Q	208	A	259	E	902	TM4 ext. (ICL2)	TMD	helix	2		53.0711	68.704	51.0638	51.0638	-17.6402	17.6402		131	181	200	183	9	0	0	1
10	F	27	I	59	I	719	TM1	TMD	helix	3	142	G	209	A	260	N	903	cpl. helix (ICL2)	TMD	helix	2		56.6411	66.1895	55.0273	55.0273	-11.1621	11.1621		132	182	201	184	10	0	0	1
10	F	27	I	59	I	719	TM1	TMD	helix	3	144	S	211	R	262	R	905	cpl. helix (ICL2)	TMD	helix	1		60.9723	72.6794	59.3759	59.3759	-13.3035	13.3035		134	184	203	186	10	0	0	2
10	F	27	I	59	I	719	TM1	TMD	helix	3	148	S	215	A	266	S	909	cpl. helix (ICL2)	TMD	helix	1		65.3553	64.6509	63.9164	63.9164	-0.734501	0.734501		138	188	207	190	10	0	0	2
10	F	27	I	59	I	719	TM1	TMD	helix	3	176	W	243	T	294	I	937	TM5	TMD	helix	3		32.8483	39.9055	33.3808	33.3808	-6.52469	6.52469		166	216	235	218	12	0	0	0
10	F	27	I	59	I	719	TM1	TMD	helix	3	183	A	250	A	301	F	944	TM5	TMD	helix	3		28.609	35.69	30.3357	30.3357	-5.35434	5.35434		173	223	242	225	12	0	0	0
10	F	27	I	59	I	719	TM1	TMD	helix	3	184	I	251	A	302	T	945	TM5	TMD	helix	2		23.7287	31.9493	25.291	25.291	-6.6583	6.6583		174	224	243	226	12	0	0	1
10	F	27	I	59	I	719	TM1	TMD	helix	3	209	F	283	F	335	F	978	TM6	TMD	helix	2		19.9219	21.3115	25.4289	21.3115	4.11736	4.11736		199	256	276	259	14	0	0	1
10	F	27	I	59	I	719	TM1	TMD	helix	3	210	V	284	F	336	S	979	TM6	TMD	helix	2		20.5314	16.1002	21.8383	16.1002	5.73811	5.73811		200	257	277	260	14	0	0	1
10	F	27	I	59	I	719	TM1	TMD	helix	3	217	R	295	G	346	G	989	TM6	TMD	helix	2		16.4783	21.8391	19.3531	19.3531	-2.48606	2.48606		207	268	287	270	14	0	0	1
10	F	27	I	59	I	719	TM1	TMD	helix	3	218	R	296	Q	347	Q	990	TM6	TMD	helix	2		13.2475	17.4843	15.3885	15.3885	-2.09579	2.09579		208	269	288	271	14	0	0	1
10	F	27	I	59	I	719	TM1	TMD	helix	3	220	V	298	S	349	S	992	TM6	TMD	helix	2		19.962	24.3738	21.574	21.574	-2.79985	2.79985		210	271	290	273	14	0	0	1
10	F	27	I	59	I	719	TM1	TMD	helix	3	224	T	302	E	353	P	996	TM6	TMD	helix	2		23.3612	27.4043	23.9004	23.9004	-3.50388	3.50388		214	275	294	277	14	0	0	1
10	F	27	I	59	I	719	TM1	TMD	helix	3	227	T	305	A	356	A	999	TM6	TMD	helix	2		26.677	30.1409	25.6473	25.6473	-4.49355	4.49355		217	278	297	280	14	0	0	1
10	F	27	I	59	I	719	TM1	TMD	helix	3	232	S	310	A	361	S	1004	TM6 ext.	TMD	helix	1		30.4927	36.0159	28.1154	28.1154	-7.90056	7.90056		222	283	302	285	15	0	0	2
10	F	27	I	59	I	719	TM1	TMD	helix	3	312	D	423	E	476	E	1119	Q-loop	NBD	loop	0		62.8373	53.2116	59.9234	53.2116	6.71173	6.71173		302	396	417	400	30	1	1	3
10	F	27	I	59	I	719	TM1	TMD	helix	3	317	S	428	A	481	D	1124	Q-loop	NBD	loop	2		52.7247	59.8896	50.1633	50.1633	-9.72634	9.72634		307	401	422	405	30	1	1	1
10	F	27	I	59	I	719	TM1	TMD	helix	3	318	D	429	T	482	C	1125	Q-loop	NBD	loop	2		54.1843	55.3426	51.0173	51.0173	-4.32528	4.32528		308	402	423	406	30	1	1	1
10	F	27	I	59	I	719	TM1	TMD	helix	3	358	Q	482	Q	535	Q	1180	H5	NBD	helix	0		67.9319	63.9098	65.1282	63.9098	1.21837	1.21837		348	455	476	461	38	1	0	3
10	F	27	I	59	I	719	TM1	TMD	helix	3	367	I	491	A	544	A	1189	H5	NBD	helix	0		67.5923	66.9495	63.639	63.639	-3.31055	3.31055		357	464	485	470	38	1	0	3
10	F	27	I	59	I	719	TM1	TMD	helix	3	377	L	501	L	554	L	1199	S7	NBD	sheet	0		71.765	73.3027	67.9325	67.9325	-5.37016	5.37016		367	474	495	480	40	1	1	3
10	F	27	I	59	I	719	TM1	TMD	helix	3	392	I	516	V	569	V	1214	H6	NBD	helix	0		75.3475	73.6728	71.7056	71.7056	-1.96716	1.96716		382	489	510	495	42	1	0	3
10	F	27	I	59	I	719	TM1	TMD	helix	3	398	S	524	K	575	K	1220	H6	NBD	helix	2		77.0601	76.0702	74.7915	74.7915	-1.27873	1.27873		388	497	516	501	42	1	0	1
11	G	28	I	60	I	720	TM1	TMD	helix	3	28	E	78	Y	130	F	771	TM2	TMD	helix	3		12.8313	12.6232	13.1209	12.6232	0.497736	0.497736		17	50	70	51	2	0	0	0
12	I	29	H	61	N	721	TM1	TMD	helix	2	127	R	192	E	243	D	886	TM4 ext. (ICL2)	TMD	helix	2		38.3178	38.7993	33.7205	33.7205	-5.07885	5.07885		115	163	182	165	9	0	0	0
12	I	29	H	61	N	721	TM1	TMD	helix	2	219	L	297	A	348	V	991	TM6	TMD	helix	2		21.7521	15.9726	17.5496	15.9726	1.57701	1.57701		207	268	287	270	14	0	0	0
12	I	29	H	61	N	721	TM1	TMD	helix	2	417	V	546	A	599	V	1244	S9	NBD	sheet	2		81.3064	70.6112	76.3699	70.6112	5.75875	5.75875		405	517	538	523	48	1	1	0
13	P	30	G	62	G	722	TM1	TMD	helix	2	15	K	38	G	73	S	733	TM1	TMD	helix	1		14.5662	16.801	17.3606	16.801	0.559616	0.559616		2	8	11	11	0	0	0	1
13	P	30	G	62	G	722	TM1	TMD	helix	2	77	M	140	G	191	A	834	TM3	TMD	loop	2		18.3845	11.213	14.6243	11.213	3.41135	3.41135		64	110	129	112	6	0	1	0
13	P	30	G	62	G	722	TM1	TMD	helix	2	84	I	147	A	198	A	841	TM3	TMD	helix	3		14.339	7.1897	9.89431	7.1897	2.70461	2.70461		71	117	136	119	6	0	0	1	+
13	P	30	G	62	G	722	TM1	TMD	helix	2	93	M	156	G	207	S	850	TM3	TMD	helix	2		19.6981	18.744	19.1683	18.744	0.424381	0.424381		80	126	145	128	6	0	0	0
13	P	30	G	62	G	722	TM1	TMD	helix	2	191	P	259	Y	310	Y	953	TM5	TMD	helix	2		20.7274	23.4391	21.6453	21.6453	-1.7938	1.7938		178	229	248	231	12	0	0	0
13	P	30	G	62	G	722	TM1	TMD	helix	2	192	I	260	A	311	A	954	TM5	TMD	helix	2		26.1472	26.7392	26.9434	26.7392	0.204168	0.204168		179	230	249	232	12	0	0	0
13	P	30	G	62	G	722	TM1	TMD	helix	2	193	I	261	L	312	G	955	TM5	TMD	helix	3		27.7645	29.1746	27.698	27.698	-1.4766	1.4766		180	231	250	233	12	0	0	1
13	P	30	G	62	G	722	TM1	TMD	helix	2	206	L	280	V	331	V	974	TM6	TMD	helix	1		25.0141	18.7342	26.8677	18.7342	8.1335	8.1335		193	250	269	252	14	0	0	1
13	P	30	G	62	G	722	TM1	TMD	helix	2	210	V	284	F	336	S	979	TM6	TMD	helix	2		20.2374	11.5981	17.0244	11.5981	5.42628	5.42628		197	254	274	257	14	0	0	0
13	P	30	G	62	G	722	TM1	TMD	helix	2	223	F	301	I	352	A	995	TM6	TMD	helix	2		23.7733	25.1986	22.1693	22.1693	-3.02926	3.02926		210	271	290	273	14	0	0	0
13	P	30	G	62	G	722	TM1	TMD	helix	2	284	P	388	Q	441	E	1084	H1-S4 loop	NBD	loop	1		65.3379	60.9684	62.4287	60.9684	1.46027	1.46027		271	358	379	362	24	1	1	1
13	P	30	G	62	G	722	TM1	TMD	helix	2	313	N	424	P	477	P	1120	Q-loop	NBD	loop	1		64.8312	55.4988	63.164	55.4988	7.66516	7.66516		300	394	415	398	30	1	1	1
13	P	30	G	62	G	722	TM1	TMD	helix	2	415	K	544	V	597	L	1242	S9	NBD	sheet	3		85.5954	77.0903	82.9975	77.0903	5.9072	5.9072		402	514	535	520	48	1	1	1
14	M	31	A	63	G	723	TM1	TMD	helix	3	38	Y	94	H	145	K	786	TM2 ext. (ICL1)	TMD	helix	2		37.2445	38.2696	33.1116	33.1116	-5.15803	5.15803		24	63	82	63	3	0	0	1
14	M	31	A	63	G	723	TM1	TMD	helix	3	212	Y	286	V	338	V	981	TM6	TMD	helix	2		13.1748	17.7035	21.3718	17.7035	3.66831	3.66831		198	255	275	258	14	0	0	1
14	M	31	A	63	G	723	TM1	TMD	helix	3	217	R	295	G	346	G	989	TM6	TMD	helix	2		19.665	20.481	22.1003	20.481	1.6193	1.6193		203	264	283	266	14	0	0	1
15	K	38	G	73	S	733	TM1	TMD	helix	1	47	H	103	A	154	S	795	TM2 ext. (ICL1)	TMD	helix	2		59.4038	63.7989	59.2338	59.2338	-4.56517	4.56517		32	65	81	62	3	0	0	1
15	K	38	G	73	S	733	TM1	TMD	helix	1	51	L	107	Q	158	Q	799	TM2 ext. (ICL1)	TMD	helix	0		65.5952	66.0721	65.4119	65.4119	-0.660202	0.660202		36	69	85	66	3	0	0	1
15	K	38	G	73	S	733	TM1	TMD	helix	1	77	M	140	G	191	A	834	TM3	TMD	loop	2		32.211	24.6927	31.8912	24.6927	7.19856	7.19856		62	102	118	101	6	0	1	1
15	K	38	G	73	S	733	TM1	TMD	helix	1	147	K	214	I	265	V	908	cpl. helix (ICL2)	TMD	helix	2		74.5686	75.3018	73.9835	73.9835	-1.31829	1.31829		132	176	192	175	10	0	0	1
15	K	38	G	73	S	733	TM1	TMD	helix	1	188	D	256	Y	307	Y	950	TM5	TMD	helix	2		30.8358	23.087	30.2238	23.087	7.13685	7.13685		173	218	234	217	12	0	0	1
15	K	38	G	73	S	733	TM1	TMD	helix	1	284	P	388	Q	441	E	1084	H1-S4 loop	NBD	loop	1		79.6588	77.512	79.4042	77.512	1.89217	1.89217		269	350	368	351	24	1	1	0
15	K	38	G	73	S	733	TM1	TMD	helix	1	353	K	477	Q	530	Q	1175	C-loop (ABC sign.)	NBD	loop	1		74.9386	86.7578	74.532	74.532	-12.2258	12.2258		338	439	457	442	37	1	1	0
16	Y	39	E	74	K	734	TM1	TMD	helix	3	26	P	75	V	127	I	768	TM2	TMD	helix	3		22.3781	27.6846	24.2424	24.2424	-3.44223	3.44223		10	36	53	34	2	0	0	0
16	Y	39	E	74	K	734	TM1	TMD	helix	3	35	K	91	R	142	I	783	TM2 ext. (ICL1)	TMD	helix	2		43.3069	49.163	42.6267	42.6267	-6.5363	6.5363		19	52	68	49	3	0	0	1
16	Y	39	E	74	K	734	TM1	TMD	helix	3	37	L	93	I	144	T	785	TM2 ext. (ICL1)	TMD	helix	2		45.8392	50.8401	45.1358	45.1358	-5.70429	5.70429		21	54	70	51	3	0	0	1
16	Y	39	E	74	K	734	TM1	TMD	helix	3	89	A	152	G	203	G	846	TM3	TMD	helix	2		25.1205	19.1731	23.366	19.1731	4.19283	4.19283		73	113	129	112	6	0	0	1
16	Y	39	E	74	K	734	TM1	TMD	helix	3	133	Q	200	G	251	G	894	TM4 ext. (ICL2)	TMD	helix	2		58.9295	61.1499	58.983	58.983	-2.16688	2.16688		117	161	177	160	9	0	0	1
16	Y	39	E	74	K	734	TM1	TMD	helix	3	187	T	255	I	306	M	949	TM5	TMD	helix	2		34.8379	23.2679	33.4422	23.2679	10.1743	10.1743		171	216	232	215	12	0	0	1
16	Y	39	E	74	K	734	TM1	TMD	helix	3	188	D	256	Y	307	Y	950	TM5	TMD	helix	2		35.3421	22.4498	34.0416	22.4498	11.5919	11.5919		172	217	233	216	12	0	0	1
16	Y	39	E	74	K	734	TM1	TMD	helix	3	327	G	438	G	491	G	1134	H3	NBD	helix	0		76.0678	78.7646	68.7484	68.7484	-10.0162	10.0162		311	399	417	400	31	1	0	3
16	Y	39	E	74	K	734	TM1	TMD	helix	3	372	P	496	P	549	P	1194	H5-S7 loop	NBD	loop	0		83.0787	85.7414	82.5425	82.5425	-3.19892	3.19892		356	457	475	460	39	1	1	3
18	I	41	T	76	I	736	TM1	TMD	helix	2	250	Q	348	S	400	N	1043	S1-S2 loop (RI)	NBD	loop	3		86.8229	77.3212	86.234	77.3212	8.91279	8.91279		232	307	324	307	18	1	1	1
19	A	66	S	119	L	760	TM2	TMD	helix	3	44	L	100	F	151	V	792	TM2 ext. (ICL1)	TMD	helix	2		49.4972	48.108	47.9268	47.9268	-0.181164	0.181164		25	34	32	32	1	0	0	1
19	A	66	S	119	L	760	TM2	TMD	helix	3	94	F	157	F	208	F	851	TM3	TMD	helix	2		32.7235	31.6331	36.8015	31.6331	5.16839	5.16839		75	91	89	91	4	0	0	1
19	A	66	S	119	L	760	TM2	TMD	helix	3	210	V	284	F	336	S	979	TM6	TMD	helix	2		29.4376	21.0673	29.4863	21.0673	8.41901	8.41901		191	218	217	219	12	0	0	1
19	A	66	S	119	L	760	TM2	TMD	helix	3	219	L	297	A	348	V	991	TM6	TMD	helix	2		31.8902	29.7	34.5187	29.7	4.8187	4.8187		200	231	229	231	12	0	0	1
20	L	67	G	120	A	761	TM2	TMD	helix	2	23	V	71	G	124	I	765	TM2	TMD	helix	3		5.21672	5.8847	4.66008	4.66008	-1.22461	1.22461		3	4	4	4	0	0	0	1
20	L	67	G	120	A	761	TM2	TMD	helix	2	26	P	75	V	127	I	768	TM2	TMD	helix	3		11.7434	10.0089	10.2017	10.0089	0.192794	0.192794		6	8	7	7	0	0	0	1
20	L	67	G	120	A	761	TM2	TMD	helix	2	59	I	121	N	172	T	815	TM3 ext. (ICL1)	TMD	helix	2		51.4171	37.924	47.7909	37.924	9.86686	9.86686		39	54	52	54	3	0	0	0
21	F	68	I	121	L	762	TM2	TMD	helix	3	23	V	71	G	124	I	765	TM2	TMD	helix	3		6.71289	6.24698	7.3831	6.24698	1.13612	1.13612		2	3	3	3	0	0	0	0
21	F	68	I	121	L	762	TM2	TMD	helix	3	41	R	97	R	148	R	789	TM2 ext. (ICL1)	TMD	helix	0		43.6143	39.2428	39.7412	39.2428	0.498486	0.498486		20	29	27	27	1	0	0	3
21	F	68	I	121	L	762	TM2	TMD	helix	3	57	Q	119	E	170	A	813	TM3 ext. (ICL1)	TMD	helix	2		55.6634	38.3803	50.1379	38.3803	11.7576	11.7576		36	51	49	51	3	0	0	1
21	F	68	I	121	L	762	TM2	TMD	helix	3	64	D	127	D	178	D	821	TM3 ext. (ICL1)	TMD	helix	0		46.1899	28.2291	40.957	28.2291	12.7279	12.7279		43	59	57	59	3	0	0	3
21	F	68	I	121	L	762	TM2	TMD	helix	3	67	Q	130	K	181	Q	824	TM3 ext. (ICL1)	TMD	helix	2		41.5456	23.3009	36.0323	23.3009	12.7315	12.7315		46	62	60	62	3	0	0	1
21	F	68	I	121	L	762	TM2	TMD	helix	3	77	M	140	G	191	A	834	TM3	TMD	loop	2		27.8854	13.4934	24.1075	13.4934	10.6142	10.6142		56	72	70	72	4	0	1	1
21	F	68	I	121	L	762	TM2	TMD	helix	3	84	I	147	A	198	A	841	TM3	TMD	helix	3		26.7291	15.271	23.2433	15.271	7.9723	7.9723		63	79	77	79	4	0	0	0
21	F	68	I	121	L	762	TM2	TMD	helix	3	91	S	154	I	205	I	848	TM3	TMD	helix	3		31.1935	21.4524	28.9455	21.4524	7.49309	7.49309		70	86	84	86	4	0	0	0
21	F	68	I	121	L	762	TM2	TMD	helix	3	94	F	157	F	208	F	851	TM3	TMD	helix	2		35.8252	29.3924	33.858	29.3924	4.46558	4.46558		73	89	87	89	4	0	0	1
21	F	68	I	121	L	762	TM2	TMD	helix	3	120	L	185	L	236	L	879	TM4	TMD	helix	2		46.1965	35.586	39.9184	35.586	4.33241	4.33241		99	117	115	117	6	0	0	1
21	F	68	I	121	L	762	TM2	TMD	helix	3	138	E	205	E	256	E	899	TM4 ext. (ICL2)	TMD	helix	0		61.2502	61.0883	55.7475	55.7475	-5.34083	5.34083		117	137	135	137	7	0	0	3
21	F	68	I	121	L	762	TM2	TMD	helix	3	176	W	243	T	294	I	937	TM5	TMD	helix	3		48.864	37.4417	42.1239	37.4417	4.68218	4.68218		155	175	173	175	10	0	0	0
21	F	68	I	121	L	762	TM2	TMD	helix	3	184	I	251	A	302	T	945	TM5	TMD	helix	2		41.5646	30.7222	35.3127	30.7222	4.59054	4.59054		163	183	181	183	10	0	0	1
21	F	68	I	121	L	762	TM2	TMD	helix	3	308	L	419	V	472	I	1115	S6	NBD	sheet	2		71.2368	60.6955	67.916	60.6955	7.22054	7.22054		287	351	351	353	27	1	1	1
21	F	68	I	121	L	762	TM2	TMD	helix	3	352	V	476	A	529	T	1174	C-loop (ABC sign.)	NBD	helix	2		64.3184	65.0015	60.0736	60.0736	-4.92791	4.92791		331	408	408	412	35	1	0	1
21	F	68	I	121	L	762	TM2	TMD	helix	3	358	Q	482	Q	535	Q	1180	H5	NBD	helix	0		71.6179	62.6745	67.8672	62.6745	5.19274	5.19274		337	414	414	418	36	1	0	3
21	F	68	I	121	L	762	TM2	TMD	helix	3	367	I	491	A	544	A	1189	H5	NBD	helix	0		72.5712	67.6102	69.82	67.6102	2.20986	2.20986		346	423	423	427	36	1	0	3
22	F	70	A	123	I	764	TM2	TMD	helix	3	28	E	78	Y	130	F	771	TM2	TMD	helix	3		10.2408	10.9302	12.1674	10.9302	1.23724	1.23724		6	8	7	7	0	0	0	0
22	F	70	A	123	I	764	TM2	TMD	helix	3	80	W	143	F	194	T	837	TM3	TMD	helix	2		25.2064	16.2871	27.3068	16.2871	11.0197	11.0197		58	73	71	73	4	0	0	1
22	F	70	A	123	I	764	TM2	TMD	helix	3	367	I	491	A	544	A	1189	H5	NBD	helix	0		69.6729	64.9338	67.5089	64.9338	2.57513	2.57513		345	421	421	425	36	1	0	3
23	V	71	G	124	I	765	TM2	TMD	helix	3	41	R	97	R	148	R	789	TM2 ext. (ICL1)	TMD	helix	0		40.1288	35.8629	36.4745	35.8629	0.611584	0.611584		18	26	24	24	1	0	0	3
23	V	71	G	124	I	765	TM2	TMD	helix	3	63	N	126	D	177	N	820	TM3 ext. (ICL1)	TMD	helix	2		41.1178	27.1264	38.6217	27.1264	11.4953	11.4953		40	55	53	55	3	0	0	1
23	V	71	G	124	I	765	TM2	TMD	helix	3	64	D	127	D	178	D	821	TM3 ext. (ICL1)	TMD	helix	0		42.5435	25.2859	39.1844	25.2859	13.8985	13.8985		41	56	54	56	3	0	0	3
23	V	71	G	124	I	765	TM2	TMD	helix	3	67	Q	130	K	181	Q	824	TM3 ext. (ICL1)	TMD	helix	2		37.8581	20.8883	34.7253	20.8883	13.837	13.837		44	59	57	59	3	0	0	1
23	V	71	G	124	I	765	TM2	TMD	helix	3	77	M	140	G	191	A	834	TM3	TMD	loop	2		26.1692	13.5795	21.4546	13.5795	7.8751	7.8751		54	69	67	69	4	0	1	1
23	V	71	G	124	I	765	TM2	TMD	helix	3	81	L	144	Q	195	Q	838	TM3	TMD	helix	2		24.4835	16.8735	19.3714	16.8735	2.49788	2.49788		58	73	71	73	4	0	0	1
23	V	71	G	124	I	765	TM2	TMD	helix	3	91	S	154	I	205	I	848	TM3	TMD	helix	3		33.1952	21.9548	28.486	21.9548	6.53118	6.53118		68	83	81	83	4	0	0	0
23	V	71	G	124	I	765	TM2	TMD	helix	3	93	M	156	G	207	S	850	TM3	TMD	helix	2		35.2335	28.1548	32.0251	28.1548	3.87032	3.87032		70	85	83	85	4	0	0	1
23	V	71	G	124	I	765	TM2	TMD	helix	3	109	Y	174	L	225	I	868	TM4	TMD	helix	2		40.5329	30.5755	36.888	30.5755	6.31249	6.31249		86	103	101	103	6	0	0	1
23	V	71	G	124	I	765	TM2	TMD	helix	3	112	T	177	S	228	A	871	TM4	TMD	helix	2		44.0638	36.5425	40.715	36.5425	4.17245	4.17245		89	106	104	106	6	0	0	1
23	V	71	G	124	I	765	TM2	TMD	helix	3	120	L	185	L	236	L	879	TM4	TMD	helix	2		43.2329	37.3389	40.0574	37.3389	2.71854	2.71854		97	114	112	114	6	0	0	1
23	V	71	G	124	I	765	TM2	TMD	helix	3	124	T	189	T	240	A	883	TM4 ext. (ICL2)	TMD	helix	2		42.9604	39.5527	39.9628	39.5527	0.410084	0.410084		101	118	116	118	7	0	0	1
23	V	71	G	124	I	765	TM2	TMD	helix	3	135	F	202	V	253	I	896	TM4 ext. (ICL2)	TMD	helix	2		53.5796	58.2942	52.2984	52.2984	-5.99586	5.99586		112	131	129	131	7	0	0	1
23	V	71	G	124	I	765	TM2	TMD	helix	3	138	E	205	E	256	E	899	TM4 ext. (ICL2)	TMD	helix	0		56.3832	61.7342	54.6709	54.6709	-7.06332	7.06332		115	134	132	134	7	0	0	3
23	V	71	G	124	I	765	TM2	TMD	helix	3	139	R	206	V	257	A	900	TM4 ext. (ICL2)	TMD	helix	2		55.9907	60.4131	55.018	55.018	-5.39514	5.39514		116	135	133	135	7	0	0	1
23	V	71	G	124	I	765	TM2	TMD	helix	3	141	Q	208	A	259	E	902	TM4 ext. (ICL2)	TMD	helix	2		55.5138	66.2731	54.1109	54.1109	-12.1622	12.1622		118	137	135	137	7	0	0	1
23	V	71	G	124	I	765	TM2	TMD	helix	3	142	G	209	A	260	N	903	cpl. helix (ICL2)	TMD	helix	2		59.1863	63.8031	58.4575	58.4575	-5.34563	5.34563		119	138	136	138	8	0	0	1
23	V	71	G	124	I	765	TM2	TMD	helix	3	147	K	214	I	265	V	908	cpl. helix (ICL2)	TMD	helix	2		62.0836	64.8628	62.0386	62.0386	-2.82421	2.82421		124	143	141	143	8	0	0	1
23	V	71	G	124	I	765	TM2	TMD	helix	3	166	F	233	A	284	P	927	TM5 ext. (ICL2)	TMD	helix	2		48.2613	47.3248	46.8302	46.8302	-0.494572	0.494572		143	162	160	162	9	0	0	1
23	V	71	G	124	I	765	TM2	TMD	helix	3	181	F	248	I	299	F	942	TM5	TMD	helix	2		38.2891	30.6059	36.352	30.6059	5.74611	5.74611		158	177	175	177	10	0	0	1
23	V	71	G	124	I	765	TM2	TMD	helix	3	184	I	251	A	302	T	945	TM5	TMD	helix	2		39.4718	33.6072	36.643	33.6072	3.03574	3.03574		161	180	178	180	10	0	0	1
23	V	71	G	124	I	765	TM2	TMD	helix	3	195	I	263	F	314	F	957	TM5	TMD	helix	1		39.9716	32.5577	39.463	32.5577	6.90528	6.90528		172	192	190	192	10	0	0	2
23	V	71	G	124	I	765	TM2	TMD	helix	3	209	F	283	F	335	F	978	TM6	TMD	helix	2		36.1931	23.3688	33.502	23.3688	10.1332	10.1332		186	212	211	213	12	0	0	1
23	V	71	G	124	I	765	TM2	TMD	helix	3	210	V	284	F	336	S	979	TM6	TMD	helix	2		35.5233	17.9924	28.5467	17.9924	10.5542	10.5542		187	213	212	214	12	0	0	1
23	V	71	G	124	I	765	TM2	TMD	helix	3	215	G	292	G	341	G	984	TM6	TMD	helix	2		29.367	21.0034	28.3634	21.0034	7.35996	7.35996		192	221	217	219	12	0	0	1
23	V	71	G	124	I	765	TM2	TMD	helix	3	220	V	298	S	349	S	992	TM6	TMD	helix	2		35.0987	24.2926	32.3699	24.2926	8.07726	8.07726		197	227	225	227	12	0	0	1
23	V	71	G	124	I	765	TM2	TMD	helix	3	227	T	305	A	356	A	999	TM6	TMD	helix	2		40.1943	29.9072	36.601	29.9072	6.69374	6.69374		204	234	232	234	12	0	0	1
23	V	71	G	124	I	765	TM2	TMD	helix	3	230	F	308	R	359	K	1002	TM6 ext.	TMD	helix	2		41.4136	29.5698	37.0033	29.5698	7.43351	7.43351		207	237	235	237	13	0	0	1
23	V	71	G	124	I	765	TM2	TMD	helix	3	312	D	423	E	476	E	1119	Q-loop	NBD	loop	0		66.0378	49.756	63.8546	49.756	14.0986	14.0986		289	352	352	354	28	1	1	3
23	V	71	G	124	I	765	TM2	TMD	helix	3	322	E	433	E	486	E	1129	H3	NBD	helix	2		53.846	52.0708	51.9841	51.9841	-0.0867653	0.0867653		299	362	362	364	29	1	0	1
23	V	71	G	124	I	765	TM2	TMD	helix	3	358	Q	482	Q	535	Q	1180	H5	NBD	helix	0		66.6467	60.4043	65.4395	60.4043	5.03515	5.03515		335	411	411	415	36	1	0	3
23	V	71	G	124	I	765	TM2	TMD	helix	3	359	K	483	K	536	K	1181	H5	NBD	helix	0		64.5369	60.6238	63.0489	60.6238	2.42508	2.42508		336	412	412	416	36	1	0	3
23	V	71	G	124	I	765	TM2	TMD	helix	3	392	I	516	V	569	V	1214	H6	NBD	helix	0		75.322	70.7402	73.2142	70.7402	2.47402	2.47402		369	445	445	449	40	1	0	3
24	I	72	V	125	S	766	TM2	TMD	helix	3	101	A	166	V	217	L	860	TM4	TMD	helix	2		43.2839	33.0481	36.9775	33.0481	3.92941	3.92941		77	94	92	94	6	0	0	1
24	I	72	V	125	S	766	TM2	TMD	helix	3	199	A	267	T	318	A	961	TM5	TMD	helix	2		46.0116	35.4938	40.0141	35.4938	4.52032	4.52032		175	195	193	195	10	0	0	1
24	I	72	V	125	S	766	TM2	TMD	helix	3	239	L	317	I	368	I	1011	TM6 ext.	TMD	helix	2		47.9106	40.7404	42.9187	40.7404	2.17824	2.17824		215	245	243	245	13	0	0	1
24	I	72	V	125	S	766	TM2	TMD	helix	3	406	R	535	R	588	R	1233	H7	NBD	helix	0		81.0072	76.3818	78.0699	76.3818	1.68815	1.68815		382	463	463	467	44	1	0	3
24	I	72	V	125	S	766	TM2	TMD	helix	3	420	E	549	D	602	Q	1247	S9	NBD	sheet	3		85.9057	73.9963	81.6917	73.9963	7.6954	7.6954		396	477	477	481	46	1	1	0
26	P	75	V	127	I	768	TM2	TMD	helix	3	71	F	134	G	185	A	828	TM3	TMD	helix	2		28.7157	15.3037	26.0937	15.3037	10.79	10.79		45	59	58	60	4	0	0	1
26	P	75	V	127	I	768	TM2	TMD	helix	3	75	G	138	K	189	R	832	TM3	TMD	loop	2		25.8589	12.332	25.177	12.332	12.845	12.845		49	63	62	64	4	0	1	1
26	P	75	V	127	I	768	TM2	TMD	helix	3	133	Q	200	G	251	G	894	TM4 ext. (ICL2)	TMD	helix	2		41.735	50.5103	42.6069	42.6069	-7.90338	7.90338		107	125	124	126	7	0	0	1
26	P	75	V	127	I	768	TM2	TMD	helix	3	146	V	213	V	264	V	907	cpl. helix (ICL2)	TMD	helix	0		55.3955	66.946	56.0875	56.0875	-10.8585	10.8585		120	138	137	139	8	0	0	3
26	P	75	V	127	I	768	TM2	TMD	helix	3	170	A	237	G	288	S	931	TM5 ext. (ICL2)	TMD	helix	2		39.5578	42.5414	41.0972	41.0972	-1.44425	1.44425		144	162	161	163	9	0	0	1
26	P	75	V	127	I	768	TM2	TMD	helix	3	187	T	255	I	306	M	949	TM5	TMD	helix	2		33.9129	33.5113	34.7197	33.5113	1.20839	1.20839		161	180	179	181	10	0	0	1
26	P	75	V	127	I	768	TM2	TMD	helix	3	212	Y	286	V	338	V	981	TM6	TMD	helix	2		29.7823	26.3344	33.2676	26.3344	6.93321	6.93321		186	211	211	213	12	0	0	1
26	P	75	V	127	I	768	TM2	TMD	helix	3	221	A	299	P	350	S	993	TM6	TMD	helix	2		27.0711	20.1417	27.8141	20.1417	7.67238	7.67238		195	224	223	225	12	0	0	1
26	P	75	V	127	I	768	TM2	TMD	helix	3	237	F	315	F	366	I	1009	TM6 ext.	TMD	helix	2		39.9537	30.4744	37.9752	30.4744	7.50077	7.50077		211	240	239	241	13	0	0	1
26	P	75	V	127	I	768	TM2	TMD	helix	3	315	L	426	L	479	L	1122	Q-loop	NBD	loop	0		52.9974	49.2694	51.9472	49.2694	2.6778	2.6778		289	351	352	354	28	1	1	3
26	P	75	V	127	I	768	TM2	TMD	helix	3	338	F	459	F	512	F	1157	H4b	NBD	helix	0		62.6949	59.4414	62.0322	59.4414	2.59079	2.59079		312	384	385	389	33	1	0	3
26	P	75	V	127	I	768	TM2	TMD	helix	3	347	T	469	T	522	T	1167	X-loop	NBD	helix	0		52.75	45.9259	52.3236	45.9259	6.3977	6.3977		321	394	395	399	34	1	0	3
27	P	76	A	128	T	769	TM2	TMD	helix	3	28	E	78	Y	130	F	771	TM2	TMD	helix	3		7.14514	7.18359	7.24813	7.18359	0.0645442	0.0645442		1	2	2	2	0	0	0	0
27	P	76	A	128	T	769	TM2	TMD	helix	3	66	E	129	S	180	A	823	TM3 ext. (ICL1)	TMD	helix	2		29.1523	15.5546	27.7562	15.5546	12.2016	12.2016		39	53	52	54	3	0	0	1
27	P	76	A	128	T	769	TM2	TMD	helix	3	116	F	181	W	232	E	875	TM4	TMD	helix	2		39.7626	34.2705	35.3964	34.2705	1.12587	1.12587		89	105	104	106	6	0	0	1
27	P	76	A	128	T	769	TM2	TMD	helix	3	123	L	188	F	239	Q	882	TM4 ext. (ICL2)	TMD	helix	2		41.5096	37.8147	38.0786	37.8147	0.263885	0.263885		96	112	111	113	7	0	0	1
27	P	76	A	128	T	769	TM2	TMD	helix	3	169	R	236	I	287	N	930	TM5 ext. (ICL2)	TMD	helix	3		44.2523	41.9432	41.5812	41.5812	-0.361973	0.361973		142	160	159	161	9	0	0	0
28	E	78	Y	130	F	771	TM2	TMD	helix	3	30	Q	86	C	137	G	778	TM2	TMD	helix	3		12.9332	11.2098	10.9854	10.9854	-0.224419	0.224419		2	8	7	7	0	0	0	0
28	E	78	Y	130	F	771	TM2	TMD	helix	3	69	K	132	N	183	K	826	TM3	TMD	helix	2		20.5921	10.4083	20.0097	10.4083	9.60142	9.60142		41	54	53	55	4	0	0	1
28	E	78	Y	130	F	771	TM2	TMD	helix	3	71	F	134	G	185	A	828	TM3	TMD	helix	2		23.3016	14.3894	22.3735	14.3894	7.98414	7.98414		43	56	55	57	4	0	0	1
28	E	78	Y	130	F	771	TM2	TMD	helix	3	80	W	143	F	194	T	837	TM3	TMD	helix	2		18.6252	18.8251	20.5443	18.8251	1.71921	1.71921		52	65	64	66	4	0	0	1
28	E	78	Y	130	F	771	TM2	TMD	helix	3	114	Y	179	A	230	V	873	TM4	TMD	helix	3		35.6959	34.3797	37.9913	34.3797	3.61155	3.61155		86	101	100	102	6	0	0	0
28	E	78	Y	130	F	771	TM2	TMD	helix	3	188	D	256	Y	307	Y	950	TM5	TMD	helix	2		31.5411	39.6058	35.6976	35.6976	-3.90824	3.90824		160	178	177	179	10	0	0	1
28	E	78	Y	130	F	771	TM2	TMD	helix	3	196	G	264	W	315	R	958	TM5	TMD	helix	2		39.4256	45.7699	45.0114	45.0114	-0.758446	0.758446		168	186	185	187	10	0	0	1
29	A	85	W	136	F	777	TM2	TMD	helix	1	37	L	93	I	144	T	785	TM2 ext. (ICL1)	TMD	helix	2		12.946	11.4159	12.9563	11.4159	1.54039	1.54039		8	8	8	8	1	0	0	1
29	A	85	W	136	F	777	TM2	TMD	helix	1	75	G	138	K	189	R	832	TM3	TMD	loop	2		11.0105	13.6991	11.6035	11.6035	-2.09564	2.09564		46	53	53	55	4	0	1	1
29	A	85	W	136	F	777	TM2	TMD	helix	1	142	G	209	A	260	N	903	cpl. helix (ICL2)	TMD	helix	2		42.1515	50.6456	42.3119	42.3119	-8.33371	8.33371		113	124	124	126	8	0	0	1
29	A	85	W	136	F	777	TM2	TMD	helix	1	163	N	230	L	281	L	924	TM5 ext. (ICL2)	TMD	helix	1		34.4161	39.4876	34.4581	34.4581	-5.02952	5.02952		134	145	145	147	9	0	0	0
29	A	85	W	136	F	777	TM2	TMD	helix	1	224	T	302	E	353	P	996	TM6	TMD	helix	2		19.2123	14.173	19.4273	14.173	5.25428	5.25428		195	217	217	219	12	0	0	1
30	Q	86	C	137	G	778	TM2	TMD	helix	3	66	E	129	S	180	A	823	TM3 ext. (ICL1)	TMD	helix	2		13.2631	11.5742	13.2408	11.5742	1.66667	1.66667		36	43	43	45	3	0	0	1
30	Q	86	C	137	G	778	TM2	TMD	helix	3	67	Q	130	K	181	Q	824	TM3 ext. (ICL1)	TMD	helix	2		15.8725	11.4867	15.928	11.4867	4.44131	4.44131		37	44	44	46	3	0	0	1
30	Q	86	C	137	G	778	TM2	TMD	helix	3	70	D	133	E	184	G	827	TM3	TMD	helix	2		12.4129	13.227	12.498	12.498	-0.728983	0.728983		40	47	47	49	4	0	0	1
30	Q	86	C	137	G	778	TM2	TMD	helix	3	71	F	134	G	185	A	828	TM3	TMD	helix	2		14.2767	13.2305	13.3864	13.2305	0.155952	0.155952		41	48	48	50	4	0	0	1
30	Q	86	C	137	G	778	TM2	TMD	helix	3	72	I	135	I	186	I	829	TM3	TMD	helix	2		9.79837	12.2305	9.79985	9.79985	-2.43067	2.43067		42	49	49	51	4	0	0	1
30	Q	86	C	137	G	778	TM2	TMD	helix	3	80	W	143	F	194	T	837	TM3	TMD	helix	2		17.5978	25.2575	17.6269	17.6269	-7.63058	7.63058		50	57	57	59	4	0	0	1
30	Q	86	C	137	G	778	TM2	TMD	helix	3	82	D	145	S	196	N	839	TM3	TMD	helix	2		19.8158	27.6213	19.8163	19.8163	-7.80502	7.80502		52	59	59	61	4	0	0	1
30	Q	86	C	137	G	778	TM2	TMD	helix	3	86	I	149	F	200	L	843	TM3	TMD	helix	2		25.9795	33.1075	26.0783	26.0783	-7.02918	7.02918		56	63	63	65	4	0	0	1
30	Q	86	C	137	G	778	TM2	TMD	helix	3	117	F	182	A	233	M	876	TM4	TMD	helix	2		27.0505	34.1314	27.1184	27.1184	-7.01301	7.01301		87	96	96	98	6	0	0	1
30	Q	86	C	137	G	778	TM2	TMD	helix	3	127	R	192	E	243	D	886	TM4 ext. (ICL2)	TMD	helix	2		25.3575	38.797	25.3767	25.3767	-13.4203	13.4203		97	106	106	108	7	0	0	1
30	Q	86	C	137	G	778	TM2	TMD	helix	3	166	F	233	A	284	P	927	TM5 ext. (ICL2)	TMD	helix	2		28.7576	45.0835	28.7447	28.7447	-16.3388	16.3388		136	147	147	149	9	0	0	1
30	Q	86	C	137	G	778	TM2	TMD	helix	3	179	Y	246	I	297	I	940	TM5	TMD	helix	3		31.6884	43.1641	31.7852	31.7852	-11.3788	11.3788		149	160	160	162	10	0	0	0
30	Q	86	C	137	G	778	TM2	TMD	helix	3	222	S	300	S	351	F	994	TM6	TMD	helix	2		18.0029	15.9637	18.0919	15.9637	2.12823	2.12823		192	214	214	216	12	0	0	1
30	Q	86	C	137	G	778	TM2	TMD	helix	3	225	T	303	A	354	D	997	TM6	TMD	helix	2		16.0977	13.117	16.149	13.117	3.03209	3.03209		195	217	217	219	12	0	0	1
30	Q	86	C	137	G	778	TM2	TMD	helix	3	317	S	428	A	481	D	1124	Q-loop	NBD	loop	2		32.1414	36.8983	32.0692	32.0692	-4.82914	4.82914		287	342	344	346	28	1	1	1
31	W	87	L	138	K	779	TM2	TMD	helix	3	85	T	148	T	199	N	842	TM3	TMD	helix	2		25.1984	35.0752	25.2325	25.2325	-9.84264	9.84264		54	61	61	63	4	0	0	1
31	W	87	L	138	K	779	TM2	TMD	helix	3	113	V	178	A	229	G	872	TM4	TMD	helix	2		30.8044	40.1075	30.851	30.851	-9.25653	9.25653		82	91	91	93	6	0	0	1
31	W	87	L	138	K	779	TM2	TMD	helix	3	135	F	202	V	253	I	896	TM4 ext. (ICL2)	TMD	helix	2		35.4362	50.0826	35.6302	35.6302	-14.4524	14.4524		104	115	115	117	7	0	0	1
31	W	87	L	138	K	779	TM2	TMD	helix	3	170	A	237	G	288	S	931	TM5 ext. (ICL2)	TMD	helix	2		30.8901	44.3604	31.5081	31.5081	-12.8523	12.8523		139	150	150	152	9	0	0	1
31	W	87	L	138	K	779	TM2	TMD	helix	3	174	T	241	A	292	A	935	TM5	TMD	helix	2		31.649	41.2886	31.6795	31.6795	-9.60911	9.60911		143	154	154	156	10	0	0	1
31	W	87	L	138	K	779	TM2	TMD	helix	3	214	F	291	I	340	F	983	TM6	TMD	helix	3		33.493	29.2944	30.8366	29.2944	1.5422	1.5422		183	204	202	204	12	0	0	0
31	W	87	L	138	K	779	TM2	TMD	helix	3	239	L	317	I	368	I	1011	TM6 ext.	TMD	helix	2		25.9439	21.8013	26.1127	21.8013	4.31134	4.31134		208	230	230	232	13	0	0	1
32	T	88	A	139	A	780	TM2	TMD	helix	2	230	F	308	R	359	K	1002	TM6 ext.	TMD	helix	2		19.3178	12.8132	19.3076	12.8132	6.49446	6.49446		198	220	220	222	13	0	0	0
33	S	89	A	140	G	781	TM2	TMD	helix	2	41	R	97	R	148	R	789	TM2 ext. (ICL1)	TMD	helix	0		12.8315	11.7536	12.9247	11.7536	1.17112	1.17112		8	8	8	8	1	0	0	2
36	I	92	Q	143	L	784	TM2 ext. (ICL1)	TMD	helix	2	44	L	100	F	151	V	792	TM2 ext. (ICL1)	TMD	helix	2		12.7545	12.3691	12.7516	12.3691	0.382514	0.382514		8	8	8	8	0	0	0	0
36	I	92	Q	143	L	784	TM2 ext. (ICL1)	TMD	helix	2	64	D	127	D	178	D	821	TM3 ext. (ICL1)	TMD	helix	0		14.3061	6.30586	14.3467	6.30586	8.04083	8.04083		28	35	35	37	2	0	0	2	+
36	I	92	Q	143	L	784	TM2 ext. (ICL1)	TMD	helix	2	91	S	154	I	205	I	848	TM3	TMD	helix	3		33.5316	43.5395	33.9762	33.9762	-9.56325	9.56325		55	62	62	64	3	0	0	1
36	I	92	Q	143	L	784	TM2 ext. (ICL1)	TMD	helix	2	93	M	156	G	207	S	850	TM3	TMD	helix	2		37.3579	48.9963	38.2409	38.2409	-10.7554	10.7554		57	64	64	66	3	0	0	0
36	I	92	Q	143	L	784	TM2 ext. (ICL1)	TMD	helix	2	119	R	184	I	235	M	878	TM4	TMD	helix	3		28.0312	38.6955	28.0906	28.0906	-10.6049	10.6049		83	92	92	94	5	0	0	1
36	I	92	Q	143	L	784	TM2 ext. (ICL1)	TMD	helix	2	130	L	196	Y	247	L	890	TM4 ext. (ICL2)	TMD	helix	2		21.9961	38.1005	22.1284	22.1284	-15.9721	15.9721		94	104	104	106	6	0	0	0
36	I	92	Q	143	L	784	TM2 ext. (ICL1)	TMD	helix	2	138	E	205	E	256	E	899	TM4 ext. (ICL2)	TMD	helix	0		31.1785	44.575	31.2131	31.2131	-13.3619	13.3619		102	113	113	115	6	0	0	2
36	I	92	Q	143	L	784	TM2 ext. (ICL1)	TMD	helix	2	147	K	214	I	265	V	908	cpl. helix (ICL2)	TMD	helix	2		42.5908	52.0527	42.7437	42.7437	-9.30899	9.30899		111	122	122	124	7	0	0	0
36	I	92	Q	143	L	784	TM2 ext. (ICL1)	TMD	helix	2	184	I	251	A	302	T	945	TM5	TMD	helix	2		28.6803	43.5515	28.7319	28.7319	-14.8195	14.8195		148	159	159	161	9	0	0	0
36	I	92	Q	143	L	784	TM2 ext. (ICL1)	TMD	helix	2	223	F	301	I	352	A	995	TM6	TMD	helix	2		21.6411	17.6996	21.6435	17.6996	3.94396	3.94396		187	209	209	211	11	0	0	0
36	I	92	Q	143	L	784	TM2 ext. (ICL1)	TMD	helix	2	224	T	302	E	353	P	996	TM6	TMD	helix	2		21.4437	15.7334	21.6631	15.7334	5.92967	5.92967		188	210	210	212	11	0	0	0
36	I	92	Q	143	L	784	TM2 ext. (ICL1)	TMD	helix	2	234	D	312	Y	363	A	1006	TM6 ext.	TMD	helix	3		17.2869	13.0979	17.3834	13.0979	4.28551	4.28551		198	220	220	222	12	0	0	1
36	I	92	Q	143	L	784	TM2 ext. (ICL1)	TMD	helix	2	312	D	423	E	476	E	1119	Q-loop	NBD	loop	0		38.3269	25.8736	38.5164	25.8736	12.6429	12.6429		276	331	333	335	27	1	1	2
36	I	92	Q	143	L	784	TM2 ext. (ICL1)	TMD	helix	2	353	K	477	Q	530	Q	1175	C-loop (ABC sign.)	NBD	loop	1		39.3673	41.8161	39.4164	39.4164	-2.39972	2.39972		317	385	387	391	34	1	1	1
36	I	92	Q	143	L	784	TM2 ext. (ICL1)	TMD	helix	2	358	Q	482	Q	535	Q	1180	H5	NBD	helix	0		44.4308	36.2043	44.4186	36.2043	8.21431	8.21431		322	390	392	396	35	1	0	2
37	L	93	I	144	T	785	TM2 ext. (ICL1)	TMD	helix	2	75	G	138	K	189	R	832	TM3	TMD	loop	2		14.7617	24.5839	14.1891	14.1891	-10.3948	10.3948		38	45	45	47	3	0	1	0
37	L	93	I	144	T	785	TM2 ext. (ICL1)	TMD	helix	2	76	L	139	I	190	L	833	TM3	TMD	loop	2		13.8333	26.533	14.0363	14.0363	-12.4967	12.4967		39	46	46	48	3	0	1	0
37	L	93	I	144	T	785	TM2 ext. (ICL1)	TMD	helix	2	133	Q	200	G	251	G	894	TM4 ext. (ICL2)	TMD	helix	2		18.3626	38.0482	19.6338	19.6338	-18.4144	18.4144		96	107	107	109	6	0	0	0
38	Y	94	H	145	K	786	TM2 ext. (ICL1)	TMD	helix	2	42	K	98	K	149	Y	790	TM2 ext. (ICL1)	TMD	helix	3		6.44634	6.35352	6.38019	6.35352	0.0266709	0.0266709		4	4	4	4	0	0	0	1
38	Y	94	H	145	K	786	TM2 ext. (ICL1)	TMD	helix	2	57	Q	119	E	170	A	813	TM3 ext. (ICL1)	TMD	helix	2		22.2149	16.289	22.2111	16.289	5.9221	5.9221		19	25	25	27	2	0	0	0
38	Y	94	H	145	K	786	TM2 ext. (ICL1)	TMD	helix	2	160	D	227	N	278	A	921	TM5 ext. (ICL2)	TMD	helix	3		35.5188	48.152	35.4972	35.4972	-12.6548	12.6548		122	133	133	135	8	0	0	1
38	Y	94	H	145	K	786	TM2 ext. (ICL1)	TMD	helix	2	167	L	234	K	285	Y	928	TM5 ext. (ICL2)	TMD	helix	3		31.2106	45.2566	31.172	31.172	-14.0846	14.0846		129	140	140	142	8	0	0	1
38	Y	94	H	145	K	786	TM2 ext. (ICL1)	TMD	helix	2	205	T	279	Q	330	D	973	TM6	TMD	helix	3		53.3739	52.241	53.8656	52.241	1.62457	1.62457		167	185	185	187	11	0	0	1
39	D	95	K	146	R	787	TM2 ext. (ICL1)	TMD	helix	2	52	S	108	E	159	D	800	cpl. helix (ICL1)	TMD	helix	1		24.6787	21.1361	24.6512	21.1361	3.51503	3.51503		13	13	13	13	1	0	0	1
39	D	95	K	146	R	787	TM2 ext. (ICL1)	TMD	helix	2	175	R	242	I	293	H	936	TM5	TMD	helix	3		35.1502	48.048	35.2463	35.2463	-12.8017	12.8017		136	147	147	149	9	0	0	1
39	D	95	K	146	R	787	TM2 ext. (ICL1)	TMD	helix	2	238	Q	316	K	367	M	1010	TM6 ext.	TMD	helix	3		18.5835	9.96157	18.5809	9.96157	8.61933	8.61933		199	221	221	223	12	0	0	1
39	D	95	K	146	R	787	TM2 ext. (ICL1)	TMD	helix	2	241	E	320	N	371	K	1014	TMD1-NBD1 linker	TMD	loop	2		19.0002	17.8737	18.9865	17.8737	1.11281	1.11281		202	225	225	227	13	0	1	0
39	D	95	K	146	R	787	TM2 ext. (ICL1)	TMD	helix	2	353	K	477	Q	530	Q	1175	C-loop (ABC sign.)	NBD	loop	1		36.4049	39.5788	36.414	36.414	-3.16474	3.16474		314	382	384	388	34	1	1	1
41	R	97	R	148	R	789	TM2 ext. (ICL1)	TMD	helix	0	63	N	126	D	177	N	820	TM3 ext. (ICL1)	TMD	helix	2		11.5356	17.009	11.5728	11.5728	-5.43624	5.43624		22	29	29	31	2	0	0	2
41	R	97	R	148	R	789	TM2 ext. (ICL1)	TMD	helix	0	64	D	127	D	178	D	821	TM3 ext. (ICL1)	TMD	helix	0		10.8873	14.173	10.8848	10.8848	-3.2882	3.2882		23	30	30	32	2	0	0	0
41	R	97	R	148	R	789	TM2 ext. (ICL1)	TMD	helix	0	91	S	154	I	205	I	848	TM3	TMD	helix	3		42.821	52.714	43.3266	43.3266	-9.38742	9.38742		50	57	57	59	3	0	0	3
41	R	97	R	148	R	789	TM2 ext. (ICL1)	TMD	helix	0	105	I	170	I	221	I	864	TM4	TMD	helix	3		41.9199	52.6065	41.9847	41.9847	-10.6218	10.6218		64	73	73	75	5	0	0	3
41	R	97	R	148	R	789	TM2 ext. (ICL1)	TMD	helix	0	107	P	172	P	223	P	866	TM4	TMD	helix	1		41.0529	49.0654	41.1184	41.1184	-7.94694	7.94694		66	75	75	77	5	0	0	1
41	R	97	R	148	R	789	TM2 ext. (ICL1)	TMD	helix	0	109	Y	174	L	225	I	868	TM4	TMD	helix	2		36.737	47.5485	36.8341	36.8341	-10.7145	10.7145		68	77	77	79	5	0	0	2
41	R	97	R	148	R	789	TM2 ext. (ICL1)	TMD	helix	0	119	R	184	I	235	M	878	TM4	TMD	helix	3		29.4508	44.4404	29.4884	29.4884	-14.952	14.952		78	87	87	89	5	0	0	3
41	R	97	R	148	R	789	TM2 ext. (ICL1)	TMD	helix	0	120	L	185	L	236	L	879	TM4	TMD	helix	2		25.6777	41.3272	25.6648	25.6648	-15.6624	15.6624		79	88	88	90	5	0	0	2
41	R	97	R	148	R	789	TM2 ext. (ICL1)	TMD	helix	0	124	T	189	T	240	A	883	TM4 ext. (ICL2)	TMD	helix	2		20.4922	37.9437	20.3515	20.3515	-17.5921	17.5921		83	92	92	94	6	0	0	2
41	R	97	R	148	R	789	TM2 ext. (ICL1)	TMD	helix	0	130	L	196	Y	247	L	890	TM4 ext. (ICL2)	TMD	helix	2		17.5514	39.7505	17.6437	17.6437	-22.1068	22.1068		89	99	99	101	6	0	0	2
41	R	97	R	148	R	789	TM2 ext. (ICL1)	TMD	helix	0	144	S	211	R	262	R	905	cpl. helix (ICL2)	TMD	helix	1		30.9405	50.6993	30.8456	30.8456	-19.8538	19.8538		103	114	114	116	7	0	0	1
41	R	97	R	148	R	789	TM2 ext. (ICL1)	TMD	helix	0	167	L	234	K	285	Y	928	TM5 ext. (ICL2)	TMD	helix	3		27.5716	43.2443	27.5712	27.5712	-15.673	15.673		126	137	137	139	8	0	0	3
41	R	97	R	148	R	789	TM2 ext. (ICL1)	TMD	helix	0	176	W	243	T	294	I	937	TM5	TMD	helix	3		29.7326	50.1397	29.6685	29.6685	-20.4712	20.4712		135	146	146	148	9	0	0	3
41	R	97	R	148	R	789	TM2 ext. (ICL1)	TMD	helix	0	183	A	250	A	301	F	944	TM5	TMD	helix	3		36.0831	53.5005	36.0598	36.0598	-17.4407	17.4407		142	153	153	155	9	0	0	3
41	R	97	R	148	R	789	TM2 ext. (ICL1)	TMD	helix	0	184	I	251	A	302	T	945	TM5	TMD	helix	2		33.6551	51.0858	33.6769	33.6769	-17.4088	17.4088		143	154	154	156	9	0	0	2
41	R	97	R	148	R	789	TM2 ext. (ICL1)	TMD	helix	0	198	G	266	G	317	G	960	TM5	TMD	helix	1		54.2866	63.5668	54.5039	54.5039	-9.06291	9.06291		157	169	169	171	9	0	0	1
41	R	97	R	148	R	789	TM2 ext. (ICL1)	TMD	helix	0	210	V	284	F	336	S	979	TM6	TMD	helix	2		50.3211	45.1434	48.6146	45.1434	3.47121	3.47121		169	187	188	190	11	0	0	2
41	R	97	R	148	R	789	TM2 ext. (ICL1)	TMD	helix	0	232	S	310	A	361	S	1004	TM6 ext.	TMD	helix	1		13.3652	14.5436	13.3833	13.3833	-1.16026	1.16026		191	213	213	215	12	0	0	1
41	R	97	R	148	R	789	TM2 ext. (ICL1)	TMD	helix	0	296	H	403	Q	456	K	1099	S5	NBD	sheet	3		36.2618	29.8293	36.2512	29.8293	6.42192	6.42192		255	306	308	310	24	1	1	3
41	R	97	R	148	R	789	TM2 ext. (ICL1)	TMD	helix	0	322	E	433	E	486	E	1129	H3	NBD	helix	2		23.1423	18.1643	23.0638	18.1643	4.89949	4.89949		281	336	338	340	28	1	0	2
41	R	97	R	148	R	789	TM2 ext. (ICL1)	TMD	helix	0	358	Q	482	Q	535	Q	1180	H5	NBD	helix	0		34.7069	27.0478	34.6202	27.0478	7.57245	7.57245		317	385	387	391	35	1	0	0
41	R	97	R	148	R	789	TM2 ext. (ICL1)	TMD	helix	0	397	D	521	D	574	D	1219	H6	NBD	helix	3		46.0894	40.6567	46.0852	40.6567	5.42851	5.42851		356	424	426	430	39	1	0	3
42	K	98	K	149	Y	790	TM2 ext. (ICL1)	TMD	helix	3	78	N	141	M	192	V	835	TM3	TMD	helix	2		26.055	36.2688	25.9545	25.9545	-10.3144	10.3144		36	43	43	45	3	0	0	1
42	K	98	K	149	Y	790	TM2 ext. (ICL1)	TMD	helix	3	97	K	162	K	213	Q	856	ECL2	TMD	helix	2		55.597	60.9451	55.7538	55.7538	-5.19125	5.19125		55	64	64	66	4	0	0	1
43	K	99	Q	150	M	791	TM2 ext. (ICL1)	TMD	helix	3	112	T	177	S	228	A	871	TM4	TMD	helix	2		36.5236	47.5559	36.5128	36.5128	-11.0431	11.0431		69	78	78	80	5	0	0	1
43	K	99	Q	150	M	791	TM2 ext. (ICL1)	TMD	helix	3	158	N	225	R	276	M	919	TM5 ext. (ICL2)	TMD	helix	2		34.0854	48.872	34.1066	34.1066	-14.7654	14.7654		115	126	126	128	8	0	0	1
44	L	100	F	151	V	792	TM2 ext. (ICL1)	TMD	helix	2	45	Y	101	F	152	F	793	TM2 ext. (ICL1)	TMD	helix	1		5.41338	4.9954	5.29739	4.9954	0.301987	0.301987		1	1	1	1	0	0	0	1
44	L	100	F	151	V	792	TM2 ext. (ICL1)	TMD	helix	2	74	T	137	D	188	S	831	TM3	TMD	helix	2		22.3413	31.3498	22.3135	22.3135	-9.03626	9.03626		30	37	37	39	3	0	0	0
44	L	100	F	151	V	792	TM2 ext. (ICL1)	TMD	helix	2	75	G	138	K	189	R	832	TM3	TMD	loop	2		21.6381	32.7841	20.6545	20.6545	-12.1296	12.1296		31	38	38	40	3	0	1	0
44	L	100	F	151	V	792	TM2 ext. (ICL1)	TMD	helix	2	84	I	147	A	198	A	841	TM3	TMD	helix	3		34.6006	46.8234	34.5318	34.5318	-12.2916	12.2916		40	47	47	49	3	0	0	1
44	L	100	F	151	V	792	TM2 ext. (ICL1)	TMD	helix	2	86	I	149	F	200	L	843	TM3	TMD	helix	2		36.8819	47.8512	36.9501	36.9501	-10.9011	10.9011		42	49	49	51	3	0	0	0
44	L	100	F	151	V	792	TM2 ext. (ICL1)	TMD	helix	2	93	M	156	G	207	S	850	TM3	TMD	helix	2		47.281	59.9272	48.2277	48.2277	-11.6995	11.6995		49	56	56	58	3	0	0	0
44	L	100	F	151	V	792	TM2 ext. (ICL1)	TMD	helix	2	114	Y	179	A	230	V	873	TM4	TMD	helix	3		31.4643	40.777	31.4376	31.4376	-9.33936	9.33936		70	79	79	81	5	0	0	1
44	L	100	F	151	V	792	TM2 ext. (ICL1)	TMD	helix	2	192	I	260	A	311	A	954	TM5	TMD	helix	2		48.914	61.8197	48.7622	48.7622	-13.0576	13.0576		148	160	160	162	9	0	0	0
44	L	100	F	151	V	792	TM2 ext. (ICL1)	TMD	helix	2	193	I	261	L	312	G	955	TM5	TMD	helix	3		48.7743	63.2661	48.7365	48.7365	-14.5296	14.5296		149	161	161	163	9	0	0	1
44	L	100	F	151	V	792	TM2 ext. (ICL1)	TMD	helix	2	221	A	299	P	350	S	993	TM6	TMD	helix	2		28.9142	25.5768	29.0037	25.5768	3.4269	3.4269		177	199	199	201	11	0	0	0
44	L	100	F	151	V	792	TM2 ext. (ICL1)	TMD	helix	2	222	S	300	S	351	F	994	TM6	TMD	helix	2		26.7906	25.452	26.8953	25.452	1.44329	1.44329		178	200	200	202	11	0	0	0
44	L	100	F	151	V	792	TM2 ext. (ICL1)	TMD	helix	2	223	F	301	I	352	A	995	TM6	TMD	helix	2		27.364	25.1684	27.3322	25.1684	2.16376	2.16376		179	201	201	203	11	0	0	0
44	L	100	F	151	V	792	TM2 ext. (ICL1)	TMD	helix	2	225	T	303	A	354	D	997	TM6	TMD	helix	2		22.4384	19.6115	22.53	19.6115	2.91844	2.91844		181	203	203	205	11	0	0	0
44	L	100	F	151	V	792	TM2 ext. (ICL1)	TMD	helix	2	239	L	317	I	368	I	1011	TM6 ext.	TMD	helix	2		7.05837	11.766	7.08893	7.08893	-4.67706	4.67706		195	217	217	219	12	0	0	0	+
44	L	100	F	151	V	792	TM2 ext. (ICL1)	TMD	helix	2	240	I	318	I	369	I	1012	TM6 ext.	TMD	helix	1		7.06433	11.1033	7.15109	7.15109	-3.95225	3.95225		196	218	218	220	12	0	0	1	+
44	L	100	F	151	V	792	TM2 ext. (ICL1)	TMD	helix	2	274	G	378	C	431	C	1074	P-loop	NBD	loop	1		36.8172	24.1377	37.8477	24.1377	13.7099	13.7099		230	278	280	282	19	1	1	1
45	Y	101	F	152	F	793	TM2 ext. (ICL1)	TMD	helix	1	142	G	209	A	260	N	903	cpl. helix (ICL2)	TMD	helix	2		24.493	46.2443	24.4551	24.4551	-21.7892	21.7892		97	108	108	110	7	0	0	1
45	Y	101	F	152	F	793	TM2 ext. (ICL1)	TMD	helix	1	145	V	212	T	263	T	906	cpl. helix (ICL2)	TMD	helix	0		29.6921	50.1563	29.86	29.86	-20.2964	20.2964		100	111	111	113	7	0	0	1
46	N	102	H	153	R	794	TM2 ext. (ICL1)	TMD	helix	3	50	A	106	R	157	R	798	TM2 ext. (ICL1)	TMD	helix	3		6.23393	10.5656	6.35426	6.35426	-4.21138	4.21138		4	4	4	4	0	0	0	0
46	N	102	H	153	R	794	TM2 ext. (ICL1)	TMD	helix	3	237	F	315	F	366	I	1009	TM6 ext.	TMD	helix	2		15.2993	11.2178	15.325	11.2178	4.10719	4.10719		191	213	213	215	12	0	0	1
46	N	102	H	153	R	794	TM2 ext. (ICL1)	TMD	helix	3	241	E	320	N	371	K	1014	TMD1-NBD1 linker	TMD	loop	2		12.4929	10.4892	12.5184	10.4892	2.02924	2.02924		195	218	218	220	13	0	1	1
47	H	103	A	154	S	795	TM2 ext. (ICL1)	TMD	helix	2	51	L	107	Q	158	Q	799	TM2 ext. (ICL1)	TMD	helix	0		7.03956	4.36785	7.10774	4.36785	2.73988	2.73988		4	4	4	4	0	0	0	2
47	H	103	A	154	S	795	TM2 ext. (ICL1)	TMD	helix	2	52	S	108	E	159	D	800	cpl. helix (ICL1)	TMD	helix	1		11.9526	9.28392	11.9548	9.28392	2.67089	2.67089		5	5	5	5	1	0	0	1
47	H	103	A	154	S	795	TM2 ext. (ICL1)	TMD	helix	2	313	N	424	P	477	P	1120	Q-loop	NBD	loop	1		25.5257	23.9708	25.7184	23.9708	1.74761	1.74761		266	321	323	325	27	1	1	1
47	H	103	A	154	S	795	TM2 ext. (ICL1)	TMD	helix	2	353	K	477	Q	530	Q	1175	C-loop (ABC sign.)	NBD	loop	1		31.979	32.1606	32.0483	32.0483	-0.112244	0.112244		306	374	376	380	34	1	1	1
49	Q	105	M	156	L	797	TM2 ext. (ICL1)	TMD	helix	1	53	A	109	I	160	V	801	cpl. helix (ICL1)	TMD	helix	1		12.392	5.77367	12.2951	5.77367	6.52142	6.52142		4	4	4	4	1	0	0	0
49	Q	105	M	156	L	797	TM2 ext. (ICL1)	TMD	helix	1	77	M	140	G	191	A	834	TM3	TMD	loop	2		32.6973	47.9844	33.2461	33.2461	-14.7382	14.7382		28	35	35	37	3	0	1	1
49	Q	105	M	156	L	797	TM2 ext. (ICL1)	TMD	helix	1	81	L	144	Q	195	Q	838	TM3	TMD	helix	2		40.5981	51.9875	40.5205	40.5205	-11.4669	11.4669		32	39	39	41	3	0	0	1
49	Q	105	M	156	L	797	TM2 ext. (ICL1)	TMD	helix	1	284	P	388	Q	441	E	1084	H1-S4 loop	NBD	loop	1		15.4463	9.18976	15.3812	9.18976	6.1914	6.1914		235	283	285	287	21	1	1	0
50	A	106	R	157	R	798	TM2 ext. (ICL1)	TMD	helix	3	95	L	159	R	210	Y	853	TM3	TMD	helix	2		60.8559	67.1808	60.7881	60.7881	-6.39273	6.39273		45	53	53	55	3	0	0	1
50	A	106	R	157	R	798	TM2 ext. (ICL1)	TMD	helix	3	162	K	229	N	280	S	923	TM5 ext. (ICL2)	TMD	helix	3		29.0331	46.4478	29.0551	29.0551	-17.3927	17.3927		112	123	123	125	8	0	0	0
51	L	107	Q	158	Q	799	TM2 ext. (ICL1)	TMD	helix	0	52	S	108	E	159	D	800	cpl. helix (ICL1)	TMD	helix	1		5.45795	5.44299	5.43179	5.43179	-0.0112033	0.0112033		1	1	1	1	1	0	0	1
51	L	107	Q	158	Q	799	TM2 ext. (ICL1)	TMD	helix	0	84	I	147	A	198	A	841	TM3	TMD	helix	3		44.175	51.825	44.1108	44.1108	-7.71419	7.71419		33	40	40	42	3	0	0	3
51	L	107	Q	158	Q	799	TM2 ext. (ICL1)	TMD	helix	0	93	M	156	G	207	S	850	TM3	TMD	helix	2		56.014	64.5643	56.9188	56.9188	-7.6455	7.6455		42	49	49	51	3	0	0	2
51	L	107	Q	158	Q	799	TM2 ext. (ICL1)	TMD	helix	0	113	V	178	A	229	G	872	TM4	TMD	helix	2		37.3877	47.4659	37.5351	37.5351	-9.93077	9.93077		62	71	71	73	5	0	0	2
51	L	107	Q	158	Q	799	TM2 ext. (ICL1)	TMD	helix	0	119	R	184	I	235	M	878	TM4	TMD	helix	3		31.9539	44.2259	32.0151	32.0151	-12.2108	12.2108		68	77	77	79	5	0	0	3
51	L	107	Q	158	Q	799	TM2 ext. (ICL1)	TMD	helix	0	147	K	214	I	265	V	908	cpl. helix (ICL2)	TMD	helix	2		31.7189	46.2159	31.803	31.803	-14.4129	14.4129		96	107	107	109	7	0	0	2
51	L	107	Q	158	Q	799	TM2 ext. (ICL1)	TMD	helix	0	219	L	297	A	348	V	991	TM6	TMD	helix	2		39.4942	34.5202	39.692	34.5202	5.17177	5.17177		168	190	190	192	11	0	0	2
51	L	107	Q	158	Q	799	TM2 ext. (ICL1)	TMD	helix	0	227	T	305	A	356	A	999	TM6	TMD	helix	2		29.3128	22.1189	29.4474	22.1189	7.32847	7.32847		176	198	198	200	11	0	0	2
51	L	107	Q	158	Q	799	TM2 ext. (ICL1)	TMD	helix	0	241	E	320	N	371	K	1014	TMD1-NBD1 linker	TMD	loop	2		6.21617	13.8669	6.30534	6.30534	-7.56154	7.56154		190	213	213	215	13	0	1	2	+
51	L	107	Q	158	Q	799	TM2 ext. (ICL1)	TMD	helix	0	245	D	343	R	395	G	1038	S1	NBD	sheet	3		28.2	19.1483	28.1219	19.1483	8.97359	8.97359		194	236	237	239	14	1	1	3
51	L	107	Q	158	Q	799	TM2 ext. (ICL1)	TMD	helix	0	279	L	383	T	436	V	1079	H1	NBD	helix	2		22.3811	19.6981	22.4487	19.6981	2.75059	2.75059		228	276	278	280	20	1	0	2
51	L	107	Q	158	Q	799	TM2 ext. (ICL1)	TMD	helix	0	353	K	477	Q	530	Q	1175	C-loop (ABC sign.)	NBD	loop	1		29.6632	28.3639	29.602	28.3639	1.23817	1.23817		302	370	372	376	34	1	1	1
52	S	108	E	159	D	800	cpl. helix (ICL1)	TMD	helix	1	54	R	110	G	161	S	802	cpl. helix (ICL1)	TMD	helix	3		4.6709	7.90912	4.87912	4.87912	-3.03	3.03		2	2	2	2	0	0	0	2
52	S	108	E	159	D	800	cpl. helix (ICL1)	TMD	helix	1	145	V	212	T	263	T	906	cpl. helix (ICL2)	TMD	helix	0		27.5202	42.7851	27.5797	27.5797	-15.2054	15.2054		93	104	104	106	6	0	0	1
52	S	108	E	159	D	800	cpl. helix (ICL1)	TMD	helix	1	241	E	320	N	371	K	1014	TMD1-NBD1 linker	TMD	loop	2		9.59816	16.003	9.55427	9.55427	-6.44872	6.44872		189	212	212	214	12	0	1	1
52	S	108	E	159	D	800	cpl. helix (ICL1)	TMD	helix	1	313	N	424	P	477	P	1120	Q-loop	NBD	loop	1		19.7345	21.9146	19.9421	19.9421	-1.97245	1.97245		261	316	318	320	26	1	1	0
52	S	108	E	159	D	800	cpl. helix (ICL1)	TMD	helix	1	353	K	477	Q	530	Q	1175	C-loop (ABC sign.)	NBD	loop	1		30.9817	25.3237	31.0454	25.3237	5.72175	5.72175		301	369	371	375	33	1	1	0
53	A	109	I	160	V	801	cpl. helix (ICL1)	TMD	helix	1	166	F	233	A	284	P	927	TM5 ext. (ICL2)	TMD	helix	2		29.3337	47.1146	29.2511	29.2511	-17.8635	17.8635		113	124	124	126	7	0	0	1
53	A	109	I	160	V	801	cpl. helix (ICL1)	TMD	helix	1	170	A	237	G	288	S	931	TM5 ext. (ICL2)	TMD	helix	2		33.8995	45.4675	34.1068	34.1068	-11.3607	11.3607		117	128	128	130	7	0	0	1
53	A	109	I	160	V	801	cpl. helix (ICL1)	TMD	helix	1	201	L	269	L	320	L	963	TM5	TMD	helix	2		74.1638	77.7864	73.7836	73.7836	-4.00284	4.00284		148	160	160	162	8	0	0	1
53	A	109	I	160	V	801	cpl. helix (ICL1)	TMD	helix	1	280	I	384	V	437	V	1080	H1	NBD	helix	2		12.6984	15.0738	12.8073	12.8073	-2.26655	2.26655		227	275	277	279	19	1	0	1
53	A	109	I	160	V	801	cpl. helix (ICL1)	TMD	helix	1	284	P	388	Q	441	E	1084	H1-S4 loop	NBD	loop	1		9.93852	12.4819	9.92908	9.92908	-2.55282	2.55282		231	279	281	283	20	1	1	0
53	A	109	I	160	V	801	cpl. helix (ICL1)	TMD	helix	1	310	Q	421	S	474	S	1117	S6	NBD	loop	1		11.0361	19.6875	10.9135	10.9135	-8.77401	8.77401		257	312	314	316	25	1	1	0
54	R	110	G	161	S	802	cpl. helix (ICL1)	TMD	helix	3	124	T	189	T	240	A	883	TM4 ext. (ICL2)	TMD	helix	2		29.164	33.6603	28.8312	28.8312	-4.82916	4.82916		70	79	79	81	5	0	0	1
54	R	110	G	161	S	802	cpl. helix (ICL1)	TMD	helix	3	322	E	433	E	486	E	1129	H3	NBD	helix	2		28.6611	26.6246	27.4622	26.6246	0.837553	0.837553		268	323	325	327	27	1	0	1
54	R	110	G	161	S	802	cpl. helix (ICL1)	TMD	helix	3	367	I	491	A	544	A	1189	H5	NBD	helix	0		25.2261	34.1999	24.4687	24.4687	-9.73124	9.73124		313	381	383	387	34	1	0	3
54	R	110	G	161	S	802	cpl. helix (ICL1)	TMD	helix	3	388	S	512	S	565	S	1210	H6	NBD	helix	0		34.733	33.4593	33.5535	33.4593	0.0941963	0.0941963		334	402	404	408	38	1	0	3
54	R	110	G	161	S	802	cpl. helix (ICL1)	TMD	helix	3	392	I	516	V	569	V	1214	H6	NBD	helix	0		31.8819	33.3534	30.8175	30.8175	-2.53589	2.53589		338	406	408	412	38	1	0	3
57	Q	119	E	170	A	813	TM3 ext. (ICL1)	TMD	helix	2	61	R	123	R	174	R	817	TM3 ext. (ICL1)	TMD	helix	1		7.20247	4.88102	7.18827	4.88102	2.30725	2.30725		4	4	4	4	0	0	0	1
57	Q	119	E	170	A	813	TM3 ext. (ICL1)	TMD	helix	2	64	D	127	D	178	D	821	TM3 ext. (ICL1)	TMD	helix	0		10.5452	11.4479	10.4469	10.4469	-1.001	1.001		7	8	8	8	0	0	0	2
57	Q	119	E	170	A	813	TM3 ext. (ICL1)	TMD	helix	2	67	Q	130	K	181	Q	824	TM3 ext. (ICL1)	TMD	helix	2		15.2002	16.0286	15.0361	15.0361	-0.992543	0.992543		10	11	11	11	0	0	0	0
57	Q	119	E	170	A	813	TM3 ext. (ICL1)	TMD	helix	2	131	A	197	A	248	E	891	TM4 ext. (ICL2)	TMD	helix	1		4.57261	25.1063	4.25602	4.25602	-20.8503	20.8503		74	78	78	78	4	0	0	1	+
59	I	121	N	172	T	815	TM3 ext. (ICL1)	TMD	helix	2	88	I	151	T	202	T	845	TM3	TMD	helix	3		45.3608	45.0555	45.4968	45.0555	0.441303	0.441303		29	30	30	30	1	0	0	1
59	I	121	N	172	T	815	TM3 ext. (ICL1)	TMD	helix	2	132	V	199	A	250	S	893	TM4 ext. (ICL2)	TMD	helix	1		11.7666	31.6974	11.7834	11.7834	-19.914	19.914		73	78	78	78	4	0	0	1
59	I	121	N	172	T	815	TM3 ext. (ICL1)	TMD	helix	2	136	L	203	A	254	A	897	TM4 ext. (ICL2)	TMD	helix	1		10.2612	30.356	10.2756	10.2756	-20.0804	20.0804		77	82	82	82	4	0	0	1
59	I	121	N	172	T	815	TM3 ext. (ICL1)	TMD	helix	2	163	N	230	L	281	L	924	TM5 ext. (ICL2)	TMD	helix	1		17.4333	34.2226	17.5033	17.5033	-16.7193	16.7193		104	109	109	109	6	0	0	1
59	I	121	N	172	T	815	TM3 ext. (ICL1)	TMD	helix	2	167	L	234	K	285	Y	928	TM5 ext. (ICL2)	TMD	helix	3		20.4891	33.0319	20.538	20.538	-12.4938	12.4938		108	113	113	113	6	0	0	1
60	S	122	T	173	T	816	TM3 ext. (ICL1)	TMD	helix	1	61	R	123	R	174	R	817	TM3 ext. (ICL1)	TMD	helix	1		5.28531	5.0002	5.28089	5.0002	0.280688	0.280688		1	1	1	1	0	0	0	0
60	S	122	T	173	T	816	TM3 ext. (ICL1)	TMD	helix	1	63	N	126	D	177	N	820	TM3 ext. (ICL1)	TMD	helix	2		4.98062	6.62939	4.95438	4.95438	-1.67501	1.67501		3	4	4	4	0	0	0	1
60	S	122	T	173	T	816	TM3 ext. (ICL1)	TMD	helix	1	64	D	127	D	178	D	821	TM3 ext. (ICL1)	TMD	helix	0		6.78062	10.0732	6.79344	6.79344	-3.27974	3.27974		4	5	5	5	0	0	0	1	+
60	S	122	T	173	T	816	TM3 ext. (ICL1)	TMD	helix	1	81	L	144	Q	195	Q	838	TM3	TMD	helix	2		32.8036	31.6966	32.7223	31.6966	1.0257	1.0257		21	22	22	22	1	0	0	1
60	S	122	T	173	T	816	TM3 ext. (ICL1)	TMD	helix	1	120	L	185	L	236	L	879	TM4	TMD	helix	2		19.8664	27.1186	19.8643	19.8643	-7.25434	7.25434		60	63	63	63	3	0	0	1
60	S	122	T	173	T	816	TM3 ext. (ICL1)	TMD	helix	1	124	T	189	T	240	A	883	TM4 ext. (ICL2)	TMD	helix	2		13.836	23.315	13.7099	13.7099	-9.6051	9.6051		64	67	67	67	4	0	0	1
60	S	122	T	173	T	816	TM3 ext. (ICL1)	TMD	helix	1	130	L	196	Y	247	L	890	TM4 ext. (ICL2)	TMD	helix	2		5.99335	25.6101	6.13179	6.13179	-19.4783	19.4783		70	74	74	74	4	0	0	1	+
60	S	122	T	173	T	816	TM3 ext. (ICL1)	TMD	helix	1	210	V	284	F	336	S	979	TM6	TMD	helix	2		50.1241	36.3665	49.5625	36.3665	13.1959	13.1959		150	162	163	163	9	0	0	1
60	S	122	T	173	T	816	TM3 ext. (ICL1)	TMD	helix	1	224	T	302	E	353	P	996	TM6	TMD	helix	2		21.9232	11.6394	21.924	11.6394	10.2846	10.2846		164	180	180	180	9	0	0	1
60	S	122	T	173	T	816	TM3 ext. (ICL1)	TMD	helix	1	352	V	476	A	529	T	1174	C-loop (ABC sign.)	NBD	helix	2		25.0954	34.3017	25.0456	25.0456	-9.25612	9.25612		292	354	356	358	32	1	0	1
60	S	122	T	173	T	816	TM3 ext. (ICL1)	TMD	helix	1	358	Q	482	Q	535	Q	1180	H5	NBD	helix	0		33.9412	34.5067	33.9741	33.9741	-0.532589	0.532589		298	360	362	364	33	1	0	1
61	R	123	R	174	R	817	TM3 ext. (ICL1)	TMD	helix	1	64	D	127	D	178	D	821	TM3 ext. (ICL1)	TMD	helix	0		4.61102	6.66503	4.59338	4.59338	-2.07165	2.07165		3	4	4	4	0	0	0	1
63	N	126	D	177	N	820	TM3 ext. (ICL1)	TMD	helix	2	64	D	127	D	178	D	821	TM3 ext. (ICL1)	TMD	helix	0		5.17595	5.63467	5.21779	5.21779	-0.416879	0.416879		1	1	1	1	0	0	0	2
63	N	126	D	177	N	820	TM3 ext. (ICL1)	TMD	helix	2	67	Q	130	K	181	Q	824	TM3 ext. (ICL1)	TMD	helix	2		6.38996	6.88384	6.3872	6.3872	-0.496642	0.496642		4	4	4	4	0	0	0	0
63	N	126	D	177	N	820	TM3 ext. (ICL1)	TMD	helix	2	82	D	145	S	196	N	839	TM3	TMD	helix	2		27.6903	26.9215	27.6114	26.9215	0.689957	0.689957		19	19	19	19	1	0	0	0
63	N	126	D	177	N	820	TM3 ext. (ICL1)	TMD	helix	2	91	S	154	I	205	I	848	TM3	TMD	helix	3		41.967	40.021	42.4208	40.021	2.39987	2.39987		28	28	28	28	1	0	0	1
63	N	126	D	177	N	820	TM3 ext. (ICL1)	TMD	helix	2	109	Y	174	L	225	I	868	TM4	TMD	helix	2		31.565	30.7972	31.5546	30.7972	0.757351	0.757351		46	48	48	48	3	0	0	0
63	N	126	D	177	N	820	TM3 ext. (ICL1)	TMD	helix	2	119	R	184	I	235	M	878	TM4	TMD	helix	3		21.3685	28.0716	21.358	21.358	-6.71357	6.71357		56	58	58	58	3	0	0	1
63	N	126	D	177	N	820	TM3 ext. (ICL1)	TMD	helix	2	127	R	192	E	243	D	886	TM4 ext. (ICL2)	TMD	helix	2		10.7547	25.9587	10.746	10.746	-15.2127	15.2127		64	66	66	66	4	0	0	0
63	N	126	D	177	N	820	TM3 ext. (ICL1)	TMD	helix	2	130	L	196	Y	247	L	890	TM4 ext. (ICL2)	TMD	helix	2		6.33987	27.6827	6.3768	6.3768	-21.3059	21.3059		67	70	70	70	4	0	0	0	+
63	N	126	D	177	N	820	TM3 ext. (ICL1)	TMD	helix	2	144	S	211	R	262	R	905	cpl. helix (ICL2)	TMD	helix	1		27.4101	47.0723	27.4016	27.4016	-19.6707	19.6707		81	85	85	85	5	0	0	1
63	N	126	D	177	N	820	TM3 ext. (ICL1)	TMD	helix	2	166	F	233	A	284	P	927	TM5 ext. (ICL2)	TMD	helix	2		11.9541	32.8236	11.8655	11.8655	-20.9581	20.9581		103	107	107	107	6	0	0	0
63	N	126	D	177	N	820	TM3 ext. (ICL1)	TMD	helix	2	183	A	250	A	301	F	944	TM5	TMD	helix	3		28.1332	36.5534	28.0339	28.0339	-8.51947	8.51947		120	124	124	124	7	0	0	1
63	N	126	D	177	N	820	TM3 ext. (ICL1)	TMD	helix	2	198	G	266	G	317	G	960	TM5	TMD	helix	1		49.6345	48.4423	49.7212	48.4423	1.27894	1.27894		135	140	140	140	7	0	0	1
63	N	126	D	177	N	820	TM3 ext. (ICL1)	TMD	helix	2	210	V	284	F	336	S	979	TM6	TMD	helix	2		45.9586	30.4931	45.1122	30.4931	14.6191	14.6191		147	158	159	159	9	0	0	0
63	N	126	D	177	N	820	TM3 ext. (ICL1)	TMD	helix	2	281	N	385	Q	438	Q	1081	H1	NBD	helix	1		32.5518	36.1523	32.6036	32.6036	-3.54874	3.54874		218	259	261	261	18	1	0	1
63	N	126	D	177	N	820	TM3 ext. (ICL1)	TMD	helix	2	284	P	388	Q	441	E	1084	H1-S4 loop	NBD	loop	1		33.2052	35.6282	33.1971	33.1971	-2.43112	2.43112		221	262	264	264	19	1	1	1
63	N	126	D	177	N	820	TM3 ext. (ICL1)	TMD	helix	2	313	N	424	P	477	P	1120	Q-loop	NBD	loop	1		31.238	29.264	31.3326	29.264	2.0686	2.0686		250	298	300	300	25	1	1	1
63	N	126	D	177	N	820	TM3 ext. (ICL1)	TMD	helix	2	358	Q	482	Q	535	Q	1180	H5	NBD	helix	0		36.9243	40.1526	36.9705	36.9705	-3.18209	3.18209		295	356	358	360	33	1	0	2
63	N	126	D	177	N	820	TM3 ext. (ICL1)	TMD	helix	2	392	I	516	V	569	V	1214	H6	NBD	helix	0		44.4378	48.61	44.3964	44.3964	-4.21362	4.21362		329	390	392	394	37	1	0	2
64	D	127	D	178	D	821	TM3 ext. (ICL1)	TMD	helix	0	67	Q	130	K	181	Q	824	TM3 ext. (ICL1)	TMD	helix	2		5.42885	6.19772	5.41247	5.41247	-0.785256	0.785256		3	3	3	3	0	0	0	2
64	D	127	D	178	D	821	TM3 ext. (ICL1)	TMD	helix	0	77	M	140	G	191	A	834	TM3	TMD	loop	2		20.6581	21.1086	20.9395	20.9395	-0.16917	0.16917		13	13	13	13	1	0	1	2
64	D	127	D	178	D	821	TM3 ext. (ICL1)	TMD	helix	0	81	L	144	Q	195	Q	838	TM3	TMD	helix	2		27.0041	25.9245	26.9535	25.9245	1.02898	1.02898		17	17	17	17	1	0	0	2
64	D	127	D	178	D	821	TM3 ext. (ICL1)	TMD	helix	0	91	S	154	I	205	I	848	TM3	TMD	helix	3		39.8551	39.4911	40.2812	39.4911	0.790127	0.790127		27	27	27	27	1	0	0	3
64	D	127	D	178	D	821	TM3 ext. (ICL1)	TMD	helix	0	109	Y	174	L	225	I	868	TM4	TMD	helix	2		29.4382	33.6841	29.4663	29.4663	-4.21779	4.21779		45	47	47	47	3	0	0	2
64	D	127	D	178	D	821	TM3 ext. (ICL1)	TMD	helix	0	118	G	183	K	234	K	877	TM4	TMD	helix	2		17.4916	28.0961	18.6801	18.6801	-9.41597	9.41597		54	56	56	56	3	0	0	2
64	D	127	D	178	D	821	TM3 ext. (ICL1)	TMD	helix	0	119	R	184	I	235	M	878	TM4	TMD	helix	3		19.1141	32.5726	19.1338	19.1338	-13.4388	13.4388		55	57	57	57	3	0	0	3
64	D	127	D	178	D	821	TM3 ext. (ICL1)	TMD	helix	0	120	L	185	L	236	L	879	TM4	TMD	helix	2		15.85	29.6878	15.8298	15.8298	-13.858	13.858		56	58	58	58	3	0	0	2
64	D	127	D	178	D	821	TM3 ext. (ICL1)	TMD	helix	0	124	T	189	T	240	A	883	TM4 ext. (ICL2)	TMD	helix	2		10.1472	27.9232	9.9808	9.9808	-17.9424	17.9424		60	62	62	62	4	0	0	2
64	D	127	D	178	D	821	TM3 ext. (ICL1)	TMD	helix	0	130	L	196	Y	247	L	890	TM4 ext. (ICL2)	TMD	helix	2		8.92713	33.2398	9.05726	9.05726	-24.1826	24.1826		66	69	69	69	4	0	0	2
64	D	127	D	178	D	821	TM3 ext. (ICL1)	TMD	helix	0	137	H	204	E	255	T	898	TM4 ext. (ICL2)	TMD	helix	2		15.9247	37.7319	15.9183	15.9183	-21.8136	21.8136		73	77	77	77	4	0	0	2
64	D	127	D	178	D	821	TM3 ext. (ICL1)	TMD	helix	0	141	Q	208	A	259	E	902	TM4 ext. (ICL2)	TMD	helix	2		21.9876	46.8163	21.8645	21.8645	-24.9518	24.9518		77	81	81	81	4	0	0	2
64	D	127	D	178	D	821	TM3 ext. (ICL1)	TMD	helix	0	143	I	210	I	261	F	904	cpl. helix (ICL2)	TMD	helix	1		26.9913	48.1201	26.9439	26.9439	-21.1763	21.1763		79	83	83	83	5	0	0	1
64	D	127	D	178	D	821	TM3 ext. (ICL1)	TMD	helix	0	144	S	211	R	262	R	905	cpl. helix (ICL2)	TMD	helix	1		30.4976	51.7103	30.5061	30.5061	-21.2041	21.2041		80	84	84	84	5	0	0	1
64	D	127	D	178	D	821	TM3 ext. (ICL1)	TMD	helix	0	148	S	215	A	266	S	909	cpl. helix (ICL2)	TMD	helix	1		34.9583	45.9383	34.6552	34.6552	-11.283	11.283		84	88	88	88	5	0	0	1
64	D	127	D	178	D	821	TM3 ext. (ICL1)	TMD	helix	0	176	W	243	T	294	I	937	TM5	TMD	helix	3		19.4724	37.9184	19.4038	19.4038	-18.5146	18.5146		112	116	116	116	7	0	0	3
64	D	127	D	178	D	821	TM3 ext. (ICL1)	TMD	helix	0	183	A	250	A	301	F	944	TM5	TMD	helix	3		26.9474	40.2031	26.8885	26.8885	-13.3146	13.3146		119	123	123	123	7	0	0	3
64	D	127	D	178	D	821	TM3 ext. (ICL1)	TMD	helix	0	184	I	251	A	302	T	945	TM5	TMD	helix	2		25.5316	37.3951	25.5039	25.5039	-11.8912	11.8912		120	124	124	124	7	0	0	2
64	D	127	D	178	D	821	TM3 ext. (ICL1)	TMD	helix	0	210	V	284	F	336	S	979	TM6	TMD	helix	2		45.1479	31.5423	44.5258	31.5423	12.9835	12.9835		146	157	158	158	9	0	0	2
64	D	127	D	178	D	821	TM3 ext. (ICL1)	TMD	helix	0	220	V	298	S	349	S	992	TM6	TMD	helix	2		24.0041	14.5872	24.0817	14.5872	9.49447	9.49447		156	171	171	171	9	0	0	2
64	D	127	D	178	D	821	TM3 ext. (ICL1)	TMD	helix	0	224	T	302	E	353	P	996	TM6	TMD	helix	2		17.4399	9.62444	17.4873	9.62444	7.86289	7.86289		160	175	175	175	9	0	0	2
64	D	127	D	178	D	821	TM3 ext. (ICL1)	TMD	helix	0	232	S	310	A	361	S	1004	TM6 ext.	TMD	helix	1		4.44837	10.2319	4.49399	4.49399	-5.73789	5.73789		168	183	183	183	10	0	0	1	+
64	D	127	D	178	D	821	TM3 ext. (ICL1)	TMD	helix	0	296	H	403	Q	456	K	1099	S5	NBD	sheet	3		40.9721	40.0678	40.9846	40.0678	0.916756	0.916756		232	276	278	278	22	1	1	3
64	D	127	D	178	D	821	TM3 ext. (ICL1)	TMD	helix	0	358	Q	482	Q	535	Q	1180	H5	NBD	helix	0		39.2474	39.7674	39.271	39.271	-0.496399	0.496399		294	355	357	359	33	1	0	0
65	V	128	V	179	A	822	TM3 ext. (ICL1)	TMD	helix	2	234	D	312	Y	363	A	1006	TM6 ext.	TMD	helix	3		11.8221	18.6322	11.9383	11.9383	-6.69389	6.69389		169	184	184	184	10	0	0	1
66	E	129	S	180	A	823	TM3 ext. (ICL1)	TMD	helix	2	88	I	151	T	202	T	845	TM3	TMD	helix	3		34.0438	32.1365	34.1232	32.1365	1.98673	1.98673		22	22	22	22	1	0	0	1
66	E	129	S	180	A	823	TM3 ext. (ICL1)	TMD	helix	2	189	I	257	A	308	F	951	TM5	TMD	helix	3		36.9182	39.245	36.8879	36.8879	-2.3571	2.3571		123	128	128	128	7	0	0	1
66	E	129	S	180	A	823	TM3 ext. (ICL1)	TMD	helix	2	205	T	279	Q	330	D	973	TM6	TMD	helix	3		49.6545	36.0592	50.0475	36.0592	13.9883	13.9883		139	150	150	150	9	0	0	1
67	Q	130	K	181	Q	824	TM3 ext. (ICL1)	TMD	helix	2	130	L	196	Y	247	L	890	TM4 ext. (ICL2)	TMD	helix	2		10.1386	32.3894	10.1667	10.1667	-22.2226	22.2226		63	66	66	66	4	0	0	0
67	Q	130	K	181	Q	824	TM3 ext. (ICL1)	TMD	helix	2	183	A	250	A	301	F	944	TM5	TMD	helix	3		23.5484	34.7159	23.4897	23.4897	-11.2263	11.2263		116	120	120	120	7	0	0	1
67	Q	130	K	181	Q	824	TM3 ext. (ICL1)	TMD	helix	2	224	T	302	E	353	P	996	TM6	TMD	helix	2		13.0639	7.17736	13.1464	7.17736	5.969	5.969		157	172	172	172	9	0	0	0	+
67	Q	130	K	181	Q	824	TM3 ext. (ICL1)	TMD	helix	2	358	Q	482	Q	535	Q	1180	H5	NBD	helix	0		42.8612	45.3658	42.8742	42.8742	-2.4916	2.4916		291	352	354	356	33	1	0	2
69	K	132	N	183	K	826	TM3	TMD	helix	2	133	Q	200	G	251	G	894	TM4 ext. (ICL2)	TMD	helix	2		18.6666	38.7785	19.8475	19.8475	-18.931	18.931		64	68	68	68	3	0	0	0
70	D	133	E	184	G	827	TM3	TMD	helix	2	72	I	135	I	186	I	829	TM3	TMD	helix	2		7.3097	6.76775	7.38234	6.76775	0.614599	0.614599		2	2	2	2	0	0	0	0
70	D	133	E	184	G	827	TM3	TMD	helix	2	225	T	303	A	354	D	997	TM6	TMD	helix	2		4.8018	8.04986	4.88018	4.88018	-3.16968	3.16968		155	170	170	170	8	0	0	0	+
71	F	134	G	185	A	828	TM3	TMD	helix	2	75	G	138	K	189	R	832	TM3	TMD	loop	2		5.54187	6.58107	4.14267	4.14267	-2.4384	2.4384		4	4	4	4	0	0	1	0
71	F	134	G	185	A	828	TM3	TMD	helix	2	114	Y	179	A	230	V	873	TM4	TMD	helix	3		18.603	22.5403	18.7578	18.7578	-3.7825	3.7825		43	45	45	45	2	0	0	1
71	F	134	G	185	A	828	TM3	TMD	helix	2	138	E	205	E	256	E	899	TM4 ext. (ICL2)	TMD	helix	0		30.9424	49.0628	31.5647	31.5647	-17.4981	17.4981		67	71	71	71	3	0	0	2
71	F	134	G	185	A	828	TM3	TMD	helix	2	212	Y	286	V	338	V	981	TM6	TMD	helix	2		30.6267	21.2865	29.3583	21.2865	8.07184	8.07184		141	152	153	153	8	0	0	0
71	F	134	G	185	A	828	TM3	TMD	helix	2	221	A	299	P	350	S	993	TM6	TMD	helix	2		14.137	7.00714	13.1435	7.00714	6.13636	6.13636		150	165	165	165	8	0	0	0	+
72	I	135	I	186	I	829	TM3	TMD	helix	2	77	M	140	G	191	A	834	TM3	TMD	loop	2		6.81664	10.1038	7.36597	7.36597	-2.73782	2.73782		5	5	5	5	0	0	1	0	+
73	L	136	G	187	G	830	TM3	TMD	helix	1	217	R	295	G	346	G	989	TM6	TMD	helix	2		18.6658	10.0173	17.7927	10.0173	7.77548	7.77548		144	159	159	159	8	0	0	1
74	T	137	D	188	S	831	TM3	TMD	helix	2	75	G	138	K	189	R	832	TM3	TMD	loop	2		4.46436	5.13116	5.56711	5.13116	0.435947	0.435947		1	1	1	1	0	0	1	0
74	T	137	D	188	S	831	TM3	TMD	helix	2	221	A	299	P	350	S	993	TM6	TMD	helix	2		8.23398	7.71942	8.3789	7.71942	0.659473	0.659473		147	162	162	162	8	0	0	0	+
74	T	137	D	188	S	831	TM3	TMD	helix	2	236	V	314	I	365	I	1008	TM6 ext.	TMD	helix	1		17.1772	23.9242	17.0904	17.0904	-6.83379	6.83379		162	177	177	177	9	0	0	1
75	G	138	K	189	R	832	TM3	TMD	loop	2	86	I	149	F	200	L	843	TM3	TMD	helix	2		15.3576	15.8712	16.3195	15.8712	0.448317	0.448317		11	11	11	11	0	0	1	0
75	G	138	K	189	R	832	TM3	TMD	loop	2	93	M	156	G	207	S	850	TM3	TMD	helix	2		25.7403	27.8967	27.5948	27.5948	-0.301899	0.301899		18	18	18	18	0	0	1	0
75	G	138	K	189	R	832	TM3	TMD	loop	2	166	F	233	A	284	P	927	TM5 ext. (ICL2)	TMD	helix	2		26.7479	39.7691	26.7889	26.7889	-12.9802	12.9802		91	95	95	95	5	0	1	0
75	G	138	K	189	R	832	TM3	TMD	loop	2	221	A	299	P	350	S	993	TM6	TMD	helix	2		11.4632	11.958	12.802	11.958	0.844007	0.844007		146	161	161	161	8	0	1	0
75	G	138	K	189	R	832	TM3	TMD	loop	2	223	F	301	I	352	A	995	TM6	TMD	helix	2		9.97519	14.1789	10.6766	10.6766	-3.50233	3.50233		148	163	163	163	8	0	1	0
75	G	138	K	189	R	832	TM3	TMD	loop	2	225	T	303	A	354	D	997	TM6	TMD	helix	2		7.82015	14.7962	8.77894	8.77894	-6.01722	6.01722		150	165	165	165	8	0	1	0
76	L	139	I	190	L	833	TM3	TMD	loop	2	171	L	238	I	289	L	932	TM5	TMD	helix	3		30.3205	33.816	30.6653	30.6653	-3.15066	3.15066		95	99	99	99	6	0	1	1
77	M	140	G	191	A	834	TM3	TMD	loop	2	81	L	144	Q	195	Q	838	TM3	TMD	helix	2		8.14449	6.09133	7.36643	6.09133	1.2751	1.2751		4	4	4	4	0	0	1	0
77	M	140	G	191	A	834	TM3	TMD	loop	2	91	S	154	I	205	I	848	TM3	TMD	helix	3		22.7023	20.0615	22.1237	20.0615	2.06224	2.06224		14	14	14	14	0	0	1	1
77	M	140	G	191	A	834	TM3	TMD	loop	2	109	Y	174	L	225	I	868	TM4	TMD	helix	2		22.4087	18.0487	21.3773	18.0487	3.32856	3.32856		32	34	34	34	2	0	1	0
77	M	140	G	191	A	834	TM3	TMD	loop	2	148	S	215	A	266	S	909	cpl. helix (ICL2)	TMD	helix	1		53.4712	52.9081	53.8084	52.9081	0.900291	0.900291		71	75	75	75	4	0	1	1
77	M	140	G	191	A	834	TM3	TMD	loop	2	182	A	249	G	300	S	943	TM5	TMD	helix	2		26.9803	21.7905	25.0186	21.7905	3.22807	3.22807		105	109	109	109	6	0	1	0
77	M	140	G	191	A	834	TM3	TMD	loop	2	208	A	282	V	334	V	977	TM6	TMD	helix	1		31.9594	15.1143	30.1065	15.1143	14.9922	14.9922		131	142	143	143	8	0	1	1
77	M	140	G	191	A	834	TM3	TMD	loop	2	210	V	284	F	336	S	979	TM6	TMD	helix	2		31.2138	10.5558	27.9573	10.5558	17.4015	17.4015		133	144	145	145	8	0	1	0
77	M	140	G	191	A	834	TM3	TMD	loop	2	217	R	295	G	346	G	989	TM6	TMD	helix	2		18.8305	9.49768	17.264	9.49768	7.76637	7.76637		140	155	155	155	8	0	1	0
77	M	140	G	191	A	834	TM3	TMD	loop	2	232	S	310	A	361	S	1004	TM6 ext.	TMD	helix	1		17.4657	28.6755	17.4951	17.4951	-11.1804	11.1804		155	170	170	170	9	0	1	1
77	M	140	G	191	A	834	TM3	TMD	loop	2	233	M	311	A	362	A	1005	TM6 ext.	TMD	helix	1		16.4445	26.802	16.2926	16.2926	-10.5094	10.5094		156	171	171	171	9	0	1	1
77	M	140	G	191	A	834	TM3	TMD	loop	2	236	V	314	I	365	I	1008	TM6 ext.	TMD	helix	1		19.9112	29.7069	20.0855	20.0855	-9.62141	9.62141		159	174	174	174	9	0	1	1
77	M	140	G	191	A	834	TM3	TMD	loop	2	284	P	388	Q	441	E	1084	H1-S4 loop	NBD	loop	1		47.8042	53.8345	48.2138	48.2138	-5.62067	5.62067		207	248	250	250	18	1	0	1
77	M	140	G	191	A	834	TM3	TMD	loop	2	312	D	423	E	476	E	1119	Q-loop	NBD	loop	0		48.7335	48.7016	49.5212	48.7016	0.819626	0.819626		235	283	285	285	24	1	0	2
77	M	140	G	191	A	834	TM3	TMD	loop	2	313	N	424	P	477	P	1120	Q-loop	NBD	loop	1		49.316	47.6092	50.1521	47.6092	2.5428	2.5428		236	284	286	286	24	1	0	1
77	M	140	G	191	A	834	TM3	TMD	loop	2	358	Q	482	Q	535	Q	1180	H5	NBD	helix	0		54.7649	59.4706	55.6394	55.6394	-3.8311	3.8311		281	342	344	346	32	1	1	2
77	M	140	G	191	A	834	TM3	TMD	loop	2	392	I	516	V	569	V	1214	H6	NBD	helix	0		61.3586	68.7955	62.1142	62.1142	-6.6813	6.6813		315	376	378	380	36	1	1	2
78	N	141	M	192	V	835	TM3	TMD	helix	2	185	N	252	F	303	Q	946	TM5	TMD	helix	2		18.3429	22.7999	18.3829	18.3829	-4.41704	4.41704		107	111	111	111	6	0	0	0
80	W	143	F	194	T	837	TM3	TMD	helix	2	179	Y	246	I	297	I	940	TM5	TMD	helix	3		27.1421	27.6859	27.2202	27.2202	-0.465652	0.465652		99	103	103	103	6	0	0	1
81	L	144	Q	195	Q	838	TM3	TMD	helix	2	93	M	156	G	207	S	850	TM3	TMD	helix	2		18.5193	18.8083	19.4845	18.8083	0.67621	0.67621		12	12	12	12	0	0	0	0
81	L	144	Q	195	Q	838	TM3	TMD	helix	2	109	Y	174	L	225	I	868	TM4	TMD	helix	2		18.3612	14.8591	18.4006	14.8591	3.54151	3.54151		28	30	30	30	2	0	0	0
81	L	144	Q	195	Q	838	TM3	TMD	helix	2	117	F	182	A	233	M	876	TM4	TMD	helix	2		21.3791	19.9503	21.3014	19.9503	1.35111	1.35111		36	38	38	38	2	0	0	0
81	L	144	Q	195	Q	838	TM3	TMD	helix	2	119	R	184	I	235	M	878	TM4	TMD	helix	3		27.6287	26.0812	27.5768	26.0812	1.49555	1.49555		38	40	40	40	2	0	0	1
81	L	144	Q	195	Q	838	TM3	TMD	helix	2	124	T	189	T	240	A	883	TM4 ext. (ICL2)	TMD	helix	2		24.6292	29.0434	24.6051	24.6051	-4.43829	4.43829		43	45	45	45	3	0	0	0
81	L	144	Q	195	Q	838	TM3	TMD	helix	2	130	L	196	Y	247	L	890	TM4 ext. (ICL2)	TMD	helix	2		31.5931	39.7292	31.4931	31.4931	-8.23608	8.23608		49	52	52	52	3	0	0	0
81	L	144	Q	195	Q	838	TM3	TMD	helix	2	177	N	244	A	295	F	938	TM5	TMD	helix	2		22.8868	22.0037	22.9078	22.0037	0.904125	0.904125		96	100	100	100	6	0	0	0
81	L	144	Q	195	Q	838	TM3	TMD	helix	2	191	P	259	Y	310	Y	953	TM5	TMD	helix	2		21.0348	18.2166	21.0609	18.2166	2.84431	2.84431		110	115	115	115	6	0	0	0
81	L	144	Q	195	Q	838	TM3	TMD	helix	2	195	I	263	F	314	F	957	TM5	TMD	helix	1		26.2019	21.3841	26.9556	21.3841	5.57152	5.57152		114	119	119	119	6	0	0	1
81	L	144	Q	195	Q	838	TM3	TMD	helix	2	210	V	284	F	336	S	979	TM6	TMD	helix	2		23.4538	7.75001	20.7042	7.75001	12.9541	12.9541		129	140	141	141	8	0	0	0	+
81	L	144	Q	195	Q	838	TM3	TMD	helix	2	224	T	302	E	353	P	996	TM6	TMD	helix	2		17.276	21.2608	17.3767	17.3767	-3.8841	3.8841		143	158	158	158	8	0	0	0
81	L	144	Q	195	Q	838	TM3	TMD	helix	2	232	S	310	A	361	S	1004	TM6 ext.	TMD	helix	1		23.1828	32.4643	23.0634	23.0634	-9.40089	9.40089		151	166	166	166	9	0	0	1
81	L	144	Q	195	Q	838	TM3	TMD	helix	2	284	P	388	Q	441	E	1084	H1-S4 loop	NBD	loop	1		55.553	57.3287	55.4404	55.4404	-1.88826	1.88826		203	244	246	246	18	1	1	1
81	L	144	Q	195	Q	838	TM3	TMD	helix	2	312	D	423	E	476	E	1119	Q-loop	NBD	loop	0		56.1677	54.1991	56.2937	54.1991	2.09461	2.09461		231	279	281	281	24	1	1	2
81	L	144	Q	195	Q	838	TM3	TMD	helix	2	358	Q	482	Q	535	Q	1180	H5	NBD	helix	0		62.3773	64.926	62.311	62.311	-2.615	2.615		277	338	340	342	32	1	0	2
82	D	145	S	196	N	839	TM3	TMD	helix	2	137	H	204	E	255	T	898	TM4 ext. (ICL2)	TMD	helix	2		40.9038	55.7997	40.7893	40.7893	-15.0104	15.0104		55	59	59	59	3	0	0	0
82	D	145	S	196	N	839	TM3	TMD	helix	2	142	G	209	A	260	N	903	cpl. helix (ICL2)	TMD	helix	2		50.0302	62.195	49.8822	49.8822	-12.3128	12.3128		60	64	64	64	4	0	0	0
82	D	145	S	196	N	839	TM3	TMD	helix	2	203	I	271	L	322	A	965	TM5	TMD	helix	3		33.3955	24.3208	34.1515	24.3208	9.83076	9.83076		121	126	126	126	6	0	0	1
82	D	145	S	196	N	839	TM3	TMD	helix	2	214	F	291	I	340	F	983	TM6	TMD	helix	3		11.5824	8.19876	10.7198	8.19876	2.52107	2.52107		132	146	144	144	8	0	0	1
82	D	145	S	196	N	839	TM3	TMD	helix	2	220	V	298	S	349	S	992	TM6	TMD	helix	2		10.2769	18.2375	10.2184	10.2184	-8.01913	8.01913		138	153	153	153	8	0	0	0
84	I	147	A	198	A	841	TM3	TMD	helix	3	93	M	156	G	207	S	850	TM3	TMD	helix	2		14.7959	13.6999	15.5797	13.6999	1.87986	1.87986		9	9	9	9	0	0	0	1
84	I	147	A	198	A	841	TM3	TMD	helix	3	119	R	184	I	235	M	878	TM4	TMD	helix	3		29.5336	31.4969	29.4684	29.4684	-2.02854	2.02854		35	37	37	37	2	0	0	0
84	I	147	A	198	A	841	TM3	TMD	helix	3	147	K	214	I	265	V	908	cpl. helix (ICL2)	TMD	helix	2		60.6945	64.6293	60.6959	60.6959	-3.93345	3.93345		63	67	67	67	4	0	0	1
84	I	147	A	198	A	841	TM3	TMD	helix	3	192	I	260	A	311	A	954	TM5	TMD	helix	2		24.9865	20.5762	24.8745	20.5762	4.29825	4.29825		108	113	113	113	6	0	0	1
84	I	147	A	198	A	841	TM3	TMD	helix	3	193	I	261	L	312	G	955	TM5	TMD	helix	3		24.0106	22.4422	24.0116	22.4422	1.56939	1.56939		109	114	114	114	6	0	0	0
84	I	147	A	198	A	841	TM3	TMD	helix	3	219	L	297	A	348	V	991	TM6	TMD	helix	2		11.9333	18.3108	11.937	11.937	-6.37388	6.37388		135	150	150	150	8	0	0	1
84	I	147	A	198	A	841	TM3	TMD	helix	3	221	A	299	P	350	S	993	TM6	TMD	helix	2		17.0224	22.673	16.9203	16.9203	-5.75267	5.75267		137	152	152	152	8	0	0	1
84	I	147	A	198	A	841	TM3	TMD	helix	3	225	T	303	A	354	D	997	TM6	TMD	helix	2		18.6958	27.6533	18.6505	18.6505	-9.00283	9.00283		141	156	156	156	8	0	0	1
84	I	147	A	198	A	841	TM3	TMD	helix	3	241	E	320	N	371	K	1014	TMD1-NBD1 linker	TMD	loop	2		40.1382	54.435	40.0109	40.0109	-14.4241	14.4241		157	173	173	173	10	0	1	1
84	I	147	A	198	A	841	TM3	TMD	helix	3	312	D	423	E	476	E	1119	Q-loop	NBD	loop	0		60.1397	59.2191	60.2192	59.2191	1.0001	1.0001		228	276	278	278	24	1	1	3
86	I	149	F	200	L	843	TM3	TMD	helix	2	221	A	299	P	350	S	993	TM6	TMD	helix	2		14.7376	24.6964	14.897	14.897	-9.79941	9.79941		135	150	150	150	8	0	0	0
88	I	151	T	202	T	845	TM3	TMD	helix	3	93	M	156	G	207	S	850	TM3	TMD	helix	2		9.43362	8.78856	10.0665	8.78856	1.27794	1.27794		5	5	5	5	0	0	0	1
88	I	151	T	202	T	845	TM3	TMD	helix	3	123	L	188	F	239	Q	882	TM4 ext. (ICL2)	TMD	helix	2		34.7488	38.7667	34.8194	34.8194	-3.94727	3.94727		35	37	37	37	3	0	0	1
88	I	151	T	202	T	845	TM3	TMD	helix	3	142	G	209	A	260	N	903	cpl. helix (ICL2)	TMD	helix	2		60.5082	68.3814	60.5167	60.5167	-7.86468	7.86468		54	58	58	58	4	0	0	1
89	A	152	G	203	G	846	TM3	TMD	helix	2	113	V	178	A	229	G	872	TM4	TMD	helix	2		19.207	22.4142	20.0841	20.0841	-2.33013	2.33013		24	26	26	26	2	0	0	0
89	A	152	G	203	G	846	TM3	TMD	helix	2	182	A	249	G	300	S	943	TM5	TMD	helix	2		23.8691	23.3152	23.7809	23.3152	0.46567	0.46567		93	97	97	97	6	0	0	0
89	A	152	G	203	G	846	TM3	TMD	helix	2	212	Y	286	V	338	V	981	TM6	TMD	helix	2		5.80547	11.4967	9.85543	9.85543	-1.6413	1.6413		123	134	135	135	8	0	0	0
89	A	152	G	203	G	846	TM3	TMD	helix	2	217	R	295	G	346	G	989	TM6	TMD	helix	2		12.6945	23.587	14.0969	14.0969	-9.49013	9.49013		128	143	143	143	8	0	0	0
91	S	154	I	205	I	848	TM3	TMD	helix	3	94	F	157	F	208	F	851	TM3	TMD	helix	2		5.44126	8.31525	5.78289	5.78289	-2.53236	2.53236		3	3	3	3	0	0	0	1
91	S	154	I	205	I	848	TM3	TMD	helix	3	109	Y	174	L	225	I	868	TM4	TMD	helix	2		18.7267	24.1837	19.0521	19.0521	-5.13163	5.13163		18	20	20	20	2	0	0	1
91	S	154	I	205	I	848	TM3	TMD	helix	3	118	G	183	K	234	K	877	TM4	TMD	helix	2		31.9187	36.0492	32.6269	32.6269	-3.42224	3.42224		27	29	29	29	2	0	0	1
91	S	154	I	205	I	848	TM3	TMD	helix	3	119	R	184	I	235	M	878	TM4	TMD	helix	3		34.4183	38.5664	34.7246	34.7246	-3.84173	3.84173		28	30	30	30	2	0	0	0
91	S	154	I	205	I	848	TM3	TMD	helix	3	120	L	185	L	236	L	879	TM4	TMD	helix	2		31.7586	38.3767	32.0726	32.0726	-6.3041	6.3041		29	31	31	31	2	0	0	1
91	S	154	I	205	I	848	TM3	TMD	helix	3	130	L	196	Y	247	L	890	TM4 ext. (ICL2)	TMD	helix	2		44.3869	54.3777	44.8034	44.8034	-9.57433	9.57433		39	42	42	42	3	0	0	1
91	S	154	I	205	I	848	TM3	TMD	helix	3	138	E	205	E	256	E	899	TM4 ext. (ICL2)	TMD	helix	0		58.6424	72.0282	59.0972	59.0972	-12.931	12.931		47	51	51	51	3	0	0	3
91	S	154	I	205	I	848	TM3	TMD	helix	3	141	Q	208	A	259	E	902	TM4 ext. (ICL2)	TMD	helix	2		61.0739	76.6674	61.4272	61.4272	-15.2402	15.2402		50	54	54	54	3	0	0	1
91	S	154	I	205	I	848	TM3	TMD	helix	3	184	I	251	A	302	T	945	TM5	TMD	helix	2		23.5617	26.3748	23.9563	23.9563	-2.41845	2.41845		93	97	97	97	6	0	0	1
91	S	154	I	205	I	848	TM3	TMD	helix	3	215	G	292	G	341	G	984	TM6	TMD	helix	2		15.5815	19.1071	11.2575	11.2575	-7.84962	7.84962		124	138	136	136	8	0	0	1
91	S	154	I	205	I	848	TM3	TMD	helix	3	218	R	296	Q	347	Q	990	TM6	TMD	helix	2		18.5168	26.2099	19.0546	19.0546	-7.15537	7.15537		127	142	142	142	8	0	0	1
91	S	154	I	205	I	848	TM3	TMD	helix	3	224	T	302	E	353	P	996	TM6	TMD	helix	2		27.2186	36.1783	27.7427	27.7427	-8.43554	8.43554		133	148	148	148	8	0	0	1
91	S	154	I	205	I	848	TM3	TMD	helix	3	227	T	305	A	356	A	999	TM6	TMD	helix	2		29.1539	38.9591	29.4329	29.4329	-9.52622	9.52622		136	151	151	151	8	0	0	1
91	S	154	I	205	I	848	TM3	TMD	helix	3	352	V	476	A	529	T	1174	C-loop (ABC sign.)	NBD	helix	2		68.9279	80.2372	69.4843	69.4843	-10.7529	10.7529		261	322	324	326	31	1	0	1
91	S	154	I	205	I	848	TM3	TMD	helix	3	358	Q	482	Q	535	Q	1180	H5	NBD	helix	0		77.0614	78.6131	77.5136	77.5136	-1.09951	1.09951		267	328	330	332	32	1	0	3
91	S	154	I	205	I	848	TM3	TMD	helix	3	367	I	491	A	544	A	1189	H5	NBD	helix	0		74.8684	81.9386	75.4385	75.4385	-6.50013	6.50013		276	337	339	341	32	1	0	3
92	I	155	V	206	I	849	TM3	TMD	helix	2	391	I	515	V	568	V	1213	H6	NBD	helix	3		89.098	89.8234	89.9018	89.8234	0.0783768	0.0783768		299	360	362	364	36	1	0	1
93	M	156	G	207	S	850	TM3	TMD	helix	2	121	R	186	S	237	S	880	TM4	TMD	helix	2		33.5019	39.9157	34.4474	34.4474	-5.46831	5.46831		28	30	30	30	2	0	0	0
93	M	156	G	207	S	850	TM3	TMD	helix	2	130	L	196	Y	247	L	890	TM4 ext. (ICL2)	TMD	helix	2		44.998	54.9964	46.0828	46.0828	-8.91359	8.91359		37	40	40	40	3	0	0	0
93	M	156	G	207	S	850	TM3	TMD	helix	2	147	K	214	I	265	V	908	cpl. helix (ICL2)	TMD	helix	2		70.4791	74.1748	71.7337	71.7337	-2.44112	2.44112		54	58	58	58	4	0	0	0
93	M	156	G	207	S	850	TM3	TMD	helix	2	191	P	259	Y	310	Y	953	TM5	TMD	helix	2		12.2729	14.7595	13.2812	13.2812	-1.47831	1.47831		98	103	103	103	6	0	0	0
93	M	156	G	207	S	850	TM3	TMD	helix	2	192	I	260	A	311	A	954	TM5	TMD	helix	2		15.9161	16.1715	16.6473	16.1715	0.475863	0.475863		99	104	104	104	6	0	0	0
93	M	156	G	207	S	850	TM3	TMD	helix	2	194	V	262	A	313	C	956	TM5	TMD	helix	2		9.47375	12.4916	10.1003	10.1003	-2.39137	2.39137		101	106	106	106	6	0	0	0
93	M	156	G	207	S	850	TM3	TMD	helix	2	195	I	263	F	314	F	957	TM5	TMD	helix	1		13.4076	11.4663	14.3065	11.4663	2.8402	2.8402		102	107	107	107	6	0	0	1
93	M	156	G	207	S	850	TM3	TMD	helix	2	206	L	280	V	331	V	974	TM6	TMD	helix	1		11.882	9.76975	12.0395	9.76975	2.26975	2.26975		113	124	124	124	8	0	0	1
93	M	156	G	207	S	850	TM3	TMD	helix	2	219	L	297	A	348	V	991	TM6	TMD	helix	2		17.7407	30.3604	18.7208	18.7208	-11.6396	11.6396		126	141	141	141	8	0	0	0
93	M	156	G	207	S	850	TM3	TMD	helix	2	227	T	305	A	356	A	999	TM6	TMD	helix	2		29.5676	42.9601	30.4845	30.4845	-12.4757	12.4757		134	149	149	149	8	0	0	0
93	M	156	G	207	S	850	TM3	TMD	helix	2	353	K	477	Q	530	Q	1175	C-loop (ABC sign.)	NBD	loop	1		73.1337	87.9537	74.2743	74.2743	-13.6794	13.6794		260	321	323	325	31	1	1	1
95	L	159	R	210	Y	853	TM3	TMD	helix	2	210	V	284	F	336	S	979	TM6	TMD	helix	2		9.71991	17.1693	10.2384	10.2384	-6.93083	6.93083		115	125	126	126	8	0	0	0
97	K	162	K	213	Q	856	ECL2	TMD	helix	2	337	D	458	D	511	A	1156	H4b	NBD	helix	3		94.9211	92.8115	95.301	92.8115	2.48952	2.48952		240	296	298	300	28	1	0	1
97	K	162	K	213	Q	856	ECL2	TMD	helix	2	340	M	461	M	514	E	1159	H4b	NBD	helix	3		92.2242	83.7507	92.7597	83.7507	9.00897	9.00897		243	299	301	303	28	1	0	1
97	K	162	K	213	Q	856	ECL2	TMD	helix	2	397	D	521	D	574	D	1219	H6	NBD	helix	3		98.5115	98.512	98.6608	98.512	0.148796	0.148796		300	359	361	363	35	1	0	1
102	A	167	I	218	L	861	TM4	TMD	helix	2	214	F	291	I	340	F	983	TM6	TMD	helix	3		7.71524	13.6767	10.7004	10.7004	-2.97629	2.97629		112	124	122	122	6	0	0	1
104	F	169	A	220	A	863	TM4	TMD	helix	3	193	I	261	L	312	G	955	TM5	TMD	helix	3		5.61493	12.7252	5.6016	5.6016	-7.12356	7.12356		89	92	92	92	4	0	0	0	+
104	F	169	A	220	A	863	TM4	TMD	helix	3	239	L	317	I	368	I	1011	TM6 ext.	TMD	helix	2		44.1791	54.0568	44.4704	44.4704	-9.58637	9.58637		135	148	148	148	7	0	0	1
104	F	169	A	220	A	863	TM4	TMD	helix	3	415	K	544	V	597	L	1242	S9	NBD	sheet	3		87.6751	80.5865	87.7817	80.5865	7.19514	7.19514		311	375	377	379	40	1	1	0
105	I	170	I	221	I	864	TM4	TMD	helix	3	113	V	178	A	229	G	872	TM4	TMD	helix	2		12.282	11.7496	12.1958	11.7496	0.44618	0.44618		8	8	8	8	0	0	0	1
106	F	171	S	222	V	865	TM4	TMD	helix	2	169	R	236	I	287	N	930	TM5 ext. (ICL2)	TMD	helix	3		33.4758	24.887	33.4383	24.887	8.55131	8.55131		63	65	65	65	3	0	0	1
106	F	171	S	222	V	865	TM4	TMD	helix	2	171	L	238	I	289	L	932	TM5	TMD	helix	3		32.2056	24.3412	32.2763	24.3412	7.9351	7.9351		65	67	67	67	4	0	0	1
106	F	171	S	222	V	865	TM4	TMD	helix	2	214	F	291	I	340	F	983	TM6	TMD	helix	3		10.3347	13.0043	14.444	13.0043	1.43965	1.43965		108	120	118	118	6	0	0	1
107	P	172	P	223	P	866	TM4	TMD	helix	1	232	S	310	A	361	S	1004	TM6 ext.	TMD	helix	1		29.5375	38.062	29.5257	29.5257	-8.53627	8.53627		125	138	138	138	7	0	0	0
108	F	173	V	224	I	867	TM4	TMD	helix	3	200	Y	268	T	319	Y	962	TM5	TMD	helix	3		21.1178	26.5928	20.7219	20.7219	-5.87085	5.87085		92	95	95	95	4	0	0	0
109	Y	174	L	225	I	868	TM4	TMD	helix	2	119	R	184	I	235	M	878	TM4	TMD	helix	3		17.2192	15.4237	17.1848	15.4237	1.76113	1.76113		10	10	10	10	0	0	0	1
109	Y	174	L	225	I	868	TM4	TMD	helix	2	144	S	211	R	262	R	905	cpl. helix (ICL2)	TMD	helix	1		57.5091	60.5967	57.5043	57.5043	-3.09238	3.09238		35	37	37	37	2	0	0	1
109	Y	174	L	225	I	868	TM4	TMD	helix	2	148	S	215	A	266	S	909	cpl. helix (ICL2)	TMD	helix	1		60.5206	49.0844	60.1667	49.0844	11.0823	11.0823		39	41	41	41	2	0	0	1
109	Y	174	L	225	I	868	TM4	TMD	helix	2	176	W	243	T	294	I	937	TM5	TMD	helix	3		17.8237	13.8284	17.7567	13.8284	3.92832	3.92832		67	69	69	69	4	0	0	1
109	Y	174	L	225	I	868	TM4	TMD	helix	2	183	A	250	A	301	F	944	TM5	TMD	helix	3		9.95507	9.0458	9.89381	9.0458	0.848005	0.848005		74	76	76	76	4	0	0	1
109	Y	174	L	225	I	868	TM4	TMD	helix	2	184	I	251	A	302	T	945	TM5	TMD	helix	2		6.64096	4.37734	6.60462	4.37734	2.22728	2.22728		75	77	77	77	4	0	0	0	+
109	Y	174	L	225	I	868	TM4	TMD	helix	2	210	V	284	F	336	S	979	TM6	TMD	helix	2		19.6338	14.6904	21.7599	14.6904	7.06951	7.06951		101	110	111	111	6	0	0	0
109	Y	174	L	225	I	868	TM4	TMD	helix	2	224	T	302	E	353	P	996	TM6	TMD	helix	2		13.9157	25.5186	13.8618	13.8618	-11.6569	11.6569		115	128	128	128	6	0	0	0
109	Y	174	L	225	I	868	TM4	TMD	helix	2	232	S	310	A	361	S	1004	TM6 ext.	TMD	helix	1		25.0703	37.302	25.0663	25.0663	-12.2357	12.2357		123	136	136	136	7	0	0	1
109	Y	174	L	225	I	868	TM4	TMD	helix	2	358	Q	482	Q	535	Q	1180	H5	NBD	helix	0		68.4093	69.9954	68.4473	68.4473	-1.54806	1.54806		249	308	310	312	30	1	0	2
109	Y	174	L	225	I	868	TM4	TMD	helix	2	392	I	516	V	569	V	1214	H6	NBD	helix	0		74.9713	78.2386	74.9369	74.9369	-3.30173	3.30173		283	342	344	346	34	1	0	2
112	T	177	S	228	A	871	TM4	TMD	helix	2	138	E	205	E	256	E	899	TM4 ext. (ICL2)	TMD	helix	0		42.3765	49.5884	42.4097	42.4097	-7.17868	7.17868		26	28	28	28	1	0	0	2
112	T	177	S	228	A	871	TM4	TMD	helix	2	160	D	227	N	278	A	921	TM5 ext. (ICL2)	TMD	helix	3		37.2855	28.9029	37.3355	28.9029	8.4326	8.4326		48	50	50	50	3	0	0	1
112	T	177	S	228	A	871	TM4	TMD	helix	2	181	F	248	I	299	F	942	TM5	TMD	helix	2		10.5999	8.78285	10.5987	8.78285	1.81582	1.81582		69	71	71	71	4	0	0	0
112	T	177	S	228	A	871	TM4	TMD	helix	2	183	A	250	A	301	F	944	TM5	TMD	helix	3		5.50153	9.35943	5.50569	5.50569	-3.85374	3.85374		71	73	73	73	4	0	0	1	+
113	V	178	A	229	G	872	TM4	TMD	helix	2	119	R	184	I	235	M	878	TM4	TMD	helix	3		11.4965	10.2651	11.5648	10.2651	1.29972	1.29972		6	6	6	6	0	0	0	1
113	V	178	A	229	G	872	TM4	TMD	helix	2	180	S	247	S	298	T	941	TM5	TMD	helix	2		8.25672	4.37073	8.26099	4.37073	3.89025	3.89025		67	69	69	69	4	0	0	0	+
113	V	178	A	229	G	872	TM4	TMD	helix	2	388	S	512	S	565	S	1210	H6	NBD	helix	0		69.88	72.2012	69.946	69.946	-2.25524	2.25524		275	334	336	338	34	1	0	2
114	Y	179	A	230	V	873	TM4	TMD	helix	3	151	I	218	G	269	Q	912	TM5 ext. (ICL2)	TMD	helix	2		49.535	40.2471	50.0604	40.2471	9.81323	9.81323		37	39	39	39	3	0	0	1
114	Y	179	A	230	V	873	TM4	TMD	helix	3	221	A	299	P	350	S	993	TM6	TMD	helix	2		16.782	18.4558	16.7846	16.7846	-1.67124	1.67124		107	120	120	120	6	0	0	1
114	Y	179	A	230	V	873	TM4	TMD	helix	3	222	S	300	S	351	F	994	TM6	TMD	helix	2		14.9737	19.6124	14.9133	14.9133	-4.69914	4.69914		108	121	121	121	6	0	0	1
114	Y	179	A	230	V	873	TM4	TMD	helix	3	225	T	303	A	354	D	997	TM6	TMD	helix	2		16.6931	23.2183	16.668	16.668	-6.55026	6.55026		111	124	124	124	6	0	0	1
114	Y	179	A	230	V	873	TM4	TMD	helix	3	234	D	312	Y	363	A	1006	TM6 ext.	TMD	helix	3		18.1951	32.9588	18.0391	18.0391	-14.9197	14.9197		120	133	133	133	7	0	0	0
114	Y	179	A	230	V	873	TM4	TMD	helix	3	235	R	313	E	364	H	1007	TM6 ext.	TMD	helix	2		22.422	33.533	22.4024	22.4024	-11.1306	11.1306		121	134	134	134	7	0	0	1
114	Y	179	A	230	V	873	TM4	TMD	helix	3	239	L	317	I	368	I	1011	TM6 ext.	TMD	helix	2		27.9337	43.2539	28.084	28.084	-15.1699	15.1699		125	138	138	138	7	0	0	1
114	Y	179	A	230	V	873	TM4	TMD	helix	3	304	R	414	R	467	R	1110	H2	NBD	helix	0		50.8774	64.5361	50.8149	50.8149	-13.7212	13.7212		190	235	237	237	20	1	0	3
114	Y	179	A	230	V	873	TM4	TMD	helix	3	348	E	470	L	523	K	1168	X-loop	NBD	loop	3		56.4205	51.1446	56.3609	51.1446	5.21634	5.21634		234	291	293	295	28	1	1	0
115	V	180	V	231	V	874	TM4	TMD	helix	3	145	V	212	T	263	T	906	cpl. helix (ICL2)	TMD	helix	0		49.1302	49.6998	49.1092	49.1092	-0.590572	0.590572		30	32	32	32	2	0	0	3
115	V	180	V	231	V	874	TM4	TMD	helix	3	196	G	264	W	315	R	958	TM5	TMD	helix	2		26.9167	31.0994	24.5145	24.5145	-6.58488	6.58488		81	84	84	84	4	0	0	1
115	V	180	V	231	V	874	TM4	TMD	helix	3	200	Y	268	T	319	Y	962	TM5	TMD	helix	3		30.9354	36.7492	30.5034	30.5034	-6.24581	6.24581		85	88	88	88	4	0	0	0
115	V	180	V	231	V	874	TM4	TMD	helix	3	316	F	427	F	480	F	1123	Q-loop	NBD	loop	0		50.6745	67.4099	50.7382	50.7382	-16.6717	16.6717		201	247	249	249	22	1	1	3
115	V	180	V	231	V	874	TM4	TMD	helix	3	418	V	547	G	600	V	1245	S9	NBD	sheet	0		67.7937	63.1671	66.847	63.1671	3.67995	3.67995		303	367	369	371	40	1	1	3
115	V	180	V	231	V	874	TM4	TMD	helix	3	424	V	554	V	607	K	1252	S10	NBD	sheet	2		66.9353	83.6584	66.9702	66.9702	-16.6882	16.6882		309	374	376	378	42	1	1	1
115	V	180	V	231	V	874	TM4	TMD	helix	3	425	E	555	E	608	E	1253	S10	NBD	sheet	0		70.6196	82.385	70.6092	70.6092	-11.7759	11.7759		310	375	377	379	42	1	1	3
116	F	181	W	232	E	875	TM4	TMD	helix	2	123	L	188	F	239	Q	882	TM4 ext. (ICL2)	TMD	helix	2		9.81694	9.66982	9.78748	9.66982	0.117654	0.117654		7	7	7	7	1	0	0	0
116	F	181	W	232	E	875	TM4	TMD	helix	2	147	K	214	I	265	V	908	cpl. helix (ICL2)	TMD	helix	2		47.2731	42.417	47.3029	42.417	4.88597	4.88597		31	33	33	33	2	0	0	0
116	F	181	W	232	E	875	TM4	TMD	helix	2	155	E	222	E	273	F	916	TM5 ext. (ICL2)	TMD	helix	1		38.5515	28.9055	38.5365	28.9055	9.63095	9.63095		39	41	41	41	3	0	0	1
116	F	181	W	232	E	875	TM4	TMD	helix	2	156	A	223	L	274	E	917	TM5 ext. (ICL2)	TMD	helix	3		37.1586	27.9416	37.2171	27.9416	9.27549	9.27549		40	42	42	42	3	0	0	1
116	F	181	W	232	E	875	TM4	TMD	helix	2	184	I	251	A	302	T	945	TM5	TMD	helix	2		7.53983	11.7626	7.46288	7.46288	-4.29972	4.29972		68	70	70	70	4	0	0	0	+
116	F	181	W	232	E	875	TM4	TMD	helix	2	204	G	278	G	329	E	972	TM6	TMD	helix	2		38.8582	32.5835	39.0965	32.5835	6.51307	6.51307		88	97	97	97	6	0	0	0
116	F	181	W	232	E	875	TM4	TMD	helix	2	235	R	313	E	364	H	1007	TM6 ext.	TMD	helix	2		19.8338	37.7878	19.8475	19.8475	-17.9404	17.9404		119	132	132	132	7	0	0	0
116	F	181	W	232	E	875	TM4	TMD	helix	2	321	K	432	A	485	A	1128	H3	NBD	helix	3		57.1189	64.5816	57.1814	57.1814	-7.4002	7.4002		205	251	253	253	23	1	0	1
117	F	182	A	233	M	876	TM4	TMD	helix	2	167	L	234	K	285	Y	928	TM5 ext. (ICL2)	TMD	helix	3		24.1046	12.8802	24.2208	12.8802	11.3406	11.3406		50	52	52	52	3	0	0	1
117	F	182	A	233	M	876	TM4	TMD	helix	2	210	V	284	F	336	S	979	TM6	TMD	helix	2		31.5246	22.1326	32.6861	22.1326	10.5535	10.5535		93	102	103	103	6	0	0	0
117	F	182	A	233	M	876	TM4	TMD	helix	2	220	V	298	S	349	S	992	TM6	TMD	helix	2		11.8613	13.8098	11.7073	11.7073	-2.10245	2.10245		103	116	116	116	6	0	0	0
117	F	182	A	233	M	876	TM4	TMD	helix	2	224	T	302	E	353	P	996	TM6	TMD	helix	2		9.46028	18.5458	9.40252	9.40252	-9.14328	9.14328		107	120	120	120	6	0	0	0
117	F	182	A	233	M	876	TM4	TMD	helix	2	231	A	309	G	360	I	1003	TM6 ext.	TMD	helix	2		10.7738	27.1915	11.0339	11.0339	-16.1576	16.1576		114	127	127	127	7	0	0	0
117	F	182	A	233	M	876	TM4	TMD	helix	2	233	M	311	A	362	A	1005	TM6 ext.	TMD	helix	1		14.5845	31.1155	14.1977	14.1977	-16.9178	16.9178		116	129	129	129	7	0	0	1
119	R	184	I	235	M	878	TM4	TMD	helix	3	130	L	196	Y	247	L	890	TM4 ext. (ICL2)	TMD	helix	2		18.8673	19.8358	18.8521	18.8521	-0.983673	0.983673		11	12	12	12	1	0	0	1
119	R	184	I	235	M	878	TM4	TMD	helix	3	141	Q	208	A	259	E	902	TM4 ext. (ICL2)	TMD	helix	2		36.5474	44.0164	36.4105	36.4105	-7.60589	7.60589		22	24	24	24	1	0	0	1
119	R	184	I	235	M	878	TM4	TMD	helix	3	181	F	248	I	299	F	942	TM5	TMD	helix	2		13.2643	14.148	13.2954	13.2954	-0.852585	0.852585		62	64	64	64	4	0	0	1
119	R	184	I	235	M	878	TM4	TMD	helix	3	184	I	251	A	302	T	945	TM5	TMD	helix	2		13.3109	16.1318	13.2445	13.2445	-2.88734	2.88734		65	67	67	67	4	0	0	1
119	R	184	I	235	M	878	TM4	TMD	helix	3	201	L	269	L	320	L	963	TM5	TMD	helix	2		39.377	42.2198	38.747	38.747	-3.47284	3.47284		82	85	85	85	4	0	0	1
119	R	184	I	235	M	878	TM4	TMD	helix	3	217	R	295	G	346	G	989	TM6	TMD	helix	2		21.1783	19.6459	20.1704	19.6459	0.524521	0.524521		98	111	111	111	6	0	0	1
119	R	184	I	235	M	878	TM4	TMD	helix	3	220	V	298	S	349	S	992	TM6	TMD	helix	2		15.5727	19.2831	15.5172	15.5172	-3.76591	3.76591		101	114	114	114	6	0	0	1
119	R	184	I	235	M	878	TM4	TMD	helix	3	227	T	305	A	356	A	999	TM6	TMD	helix	2		9.06794	26.7321	9.08079	9.08079	-17.6513	17.6513		108	121	121	121	6	0	0	1
119	R	184	I	235	M	878	TM4	TMD	helix	3	230	F	308	R	359	K	1002	TM6 ext.	TMD	helix	2		12.491	31.4828	12.4845	12.4845	-18.9984	18.9984		111	124	124	124	7	0	0	1
119	R	184	I	235	M	878	TM4	TMD	helix	3	312	D	423	E	476	E	1119	Q-loop	NBD	loop	0		44.9703	54.0229	45.1241	45.1241	-8.89886	8.89886		193	239	241	241	22	1	1	3
119	R	184	I	235	M	878	TM4	TMD	helix	3	352	V	476	A	529	T	1174	C-loop (ABC sign.)	NBD	helix	2		46.9047	60.4323	46.8503	46.8503	-13.582	13.582		233	292	294	296	29	1	0	1
119	R	184	I	235	M	878	TM4	TMD	helix	3	358	Q	482	Q	535	Q	1180	H5	NBD	helix	0		55.9769	63.2186	56.0436	56.0436	-7.17497	7.17497		239	298	300	302	30	1	0	3
119	R	184	I	235	M	878	TM4	TMD	helix	3	367	I	491	A	544	A	1189	H5	NBD	helix	0		55.8637	70.945	55.9859	55.9859	-14.9591	14.9591		248	307	309	311	30	1	0	3
120	L	185	L	236	L	879	TM4	TMD	helix	2	124	T	189	T	240	A	883	TM4 ext. (ICL2)	TMD	helix	2		6.03896	6.55087	6.16927	6.16927	-0.381601	0.381601		4	4	4	4	1	0	0	0
120	L	185	L	236	L	879	TM4	TMD	helix	2	138	E	205	E	256	E	899	TM4 ext. (ICL2)	TMD	helix	0		30.3408	37.0764	30.3832	30.3832	-6.69323	6.69323		18	20	20	20	1	0	0	2
120	L	185	L	236	L	879	TM4	TMD	helix	2	141	Q	208	A	259	E	902	TM4 ext. (ICL2)	TMD	helix	2		34.6149	41.3505	34.4804	34.4804	-6.87009	6.87009		21	23	23	23	1	0	0	0
120	L	185	L	236	L	879	TM4	TMD	helix	2	143	I	210	I	261	F	904	cpl. helix (ICL2)	TMD	helix	1		37.6414	41.3995	37.5805	37.5805	-3.81905	3.81905		23	25	25	25	2	0	0	1
120	L	185	L	236	L	879	TM4	TMD	helix	2	144	S	211	R	262	R	905	cpl. helix (ICL2)	TMD	helix	1		41.9619	45.149	41.9934	41.9934	-3.15559	3.15559		24	26	26	26	2	0	0	1
120	L	185	L	236	L	879	TM4	TMD	helix	2	148	S	215	A	266	S	909	cpl. helix (ICL2)	TMD	helix	1		44.8023	33.4713	44.4904	33.4713	11.0191	11.0191		28	30	30	30	2	0	0	1
120	L	185	L	236	L	879	TM4	TMD	helix	2	176	W	243	T	294	I	937	TM5	TMD	helix	3		5.76426	9.66923	5.7541	5.7541	-3.91513	3.91513		56	58	58	58	4	0	0	1	+
120	L	185	L	236	L	879	TM4	TMD	helix	2	177	N	244	A	295	F	938	TM5	TMD	helix	2		6.54201	7.1236	6.60417	6.60417	-0.519436	0.519436		57	59	59	59	4	0	0	0	+
120	L	185	L	236	L	879	TM4	TMD	helix	2	184	I	251	A	302	T	945	TM5	TMD	helix	2		11.3449	16.7014	11.2755	11.2755	-5.42589	5.42589		64	66	66	66	4	0	0	0
120	L	185	L	236	L	879	TM4	TMD	helix	2	209	F	283	F	335	F	978	TM6	TMD	helix	2		34.6785	24.8205	33.4576	24.8205	8.6371	8.6371		89	98	99	99	6	0	0	0
120	L	185	L	236	L	879	TM4	TMD	helix	2	220	V	298	S	349	S	992	TM6	TMD	helix	2		12.0985	16.8695	12.0632	12.0632	-4.80634	4.80634		100	113	113	113	6	0	0	0
120	L	185	L	236	L	879	TM4	TMD	helix	2	224	T	302	E	353	P	996	TM6	TMD	helix	2		7.09156	20.4432	6.89625	6.89625	-13.5469	13.5469		104	117	117	117	6	0	0	0	+
120	L	185	L	236	L	879	TM4	TMD	helix	2	232	S	310	A	361	S	1004	TM6 ext.	TMD	helix	1		12.3434	30.1966	12.3069	12.3069	-17.8897	17.8897		112	125	125	125	7	0	0	1
120	L	185	L	236	L	879	TM4	TMD	helix	2	281	N	385	Q	438	Q	1081	H1	NBD	helix	1		44.7609	56.5337	44.7369	44.7369	-11.7968	11.7968		161	200	202	202	15	1	0	1
120	L	185	L	236	L	879	TM4	TMD	helix	2	358	Q	482	Q	535	Q	1180	H5	NBD	helix	0		53.7858	59.6532	53.8213	53.8213	-5.83188	5.83188		238	297	299	301	30	1	0	2
120	L	185	L	236	L	879	TM4	TMD	helix	2	367	I	491	A	544	A	1189	H5	NBD	helix	0		53.9869	67.9899	54.0847	54.0847	-13.9053	13.9053		247	306	308	310	30	1	0	2
120	L	185	L	236	L	879	TM4	TMD	helix	2	388	S	512	S	565	S	1210	H6	NBD	helix	0		61.2987	64.7013	61.2838	61.2838	-3.41743	3.41743		268	327	329	331	34	1	0	2
120	L	185	L	236	L	879	TM4	TMD	helix	2	411	T	540	R	593	Q	1238	H7-S9 loop	NBD	loop	2		68.172	73.8466	68.2401	68.2401	-5.60648	5.60648		291	355	357	359	39	1	1	0
122	K	187	S	238	G	881	TM4 ext. (ICL2)	TMD	helix	2	126	E	191	K	242	K	885	TM4 ext. (ICL2)	TMD	helix	3		5.95098	6.7849	6.01562	6.01562	-0.769278	0.769278		4	4	4	4	0	0	0	1
122	K	187	S	238	G	881	TM4 ext. (ICL2)	TMD	helix	2	254	K	358	K	411	Q	1054	S2	NBD	sheet	3		45.0269	63.6699	45.2767	45.2767	-18.3933	18.3933		132	171	173	173	10	1	1	1
122	K	187	S	238	G	881	TM4 ext. (ICL2)	TMD	helix	2	423	H	552	V	605	R	1250	S10	NBD	sheet	3		49.4801	68.4515	49.476	49.476	-18.9755	18.9755		301	365	367	369	41	1	1	1
122	K	187	S	238	G	881	TM4 ext. (ICL2)	TMD	helix	2	435	H	571	K	624	S	1269	H9	NBD	helix	3		59.593	63.2842	59.6396	59.6396	-3.64461	3.64461		313	384	386	388	45	1	0	1
123	L	188	F	239	Q	882	TM4 ext. (ICL2)	TMD	helix	2	415	K	544	V	597	L	1242	S9	NBD	sheet	3		61.4397	60.931	61.4663	60.931	0.535336	0.535336		292	356	358	360	39	1	1	1
124	T	189	T	240	A	883	TM4 ext. (ICL2)	TMD	helix	2	176	W	243	T	294	I	937	TM5	TMD	helix	3		9.43764	15.1721	9.54961	9.54961	-5.62252	5.62252		52	54	54	54	3	0	0	1
124	T	189	T	240	A	883	TM4 ext. (ICL2)	TMD	helix	2	183	A	250	A	301	F	944	TM5	TMD	helix	3		17.1986	22.9327	17.3031	17.3031	-5.62961	5.62961		59	61	61	61	3	0	0	1
124	T	189	T	240	A	883	TM4 ext. (ICL2)	TMD	helix	2	224	T	302	E	353	P	996	TM6	TMD	helix	2		9.77602	19.2699	9.86336	9.86336	-9.40655	9.40655		100	113	113	113	5	0	0	0
124	T	189	T	240	A	883	TM4 ext. (ICL2)	TMD	helix	2	232	S	310	A	361	S	1004	TM6 ext.	TMD	helix	1		7.38836	27.1394	7.2492	7.2492	-19.8902	19.8902		108	121	121	121	6	0	0	1	+
124	T	189	T	240	A	883	TM4 ext. (ICL2)	TMD	helix	2	281	N	385	Q	438	Q	1081	H1	NBD	helix	1		39.4387	52.1955	39.2346	39.2346	-12.9609	12.9609		157	196	198	198	14	1	0	1
124	T	189	T	240	A	883	TM4 ext. (ICL2)	TMD	helix	2	352	V	476	A	529	T	1174	C-loop (ABC sign.)	NBD	helix	2		38.6388	51.0994	38.505	38.505	-12.5944	12.5944		228	287	289	291	28	1	0	0
124	T	189	T	240	A	883	TM4 ext. (ICL2)	TMD	helix	2	358	Q	482	Q	535	Q	1180	H5	NBD	helix	0		47.7693	54.2579	47.68	47.68	-6.57788	6.57788		234	293	295	297	29	1	0	2
124	T	189	T	240	A	883	TM4 ext. (ICL2)	TMD	helix	2	367	I	491	A	544	A	1189	H5	NBD	helix	0		48.1463	63.2063	48.0771	48.0771	-15.1292	15.1292		243	302	304	306	29	1	0	2
124	T	189	T	240	A	883	TM4 ext. (ICL2)	TMD	helix	2	370	N	494	R	547	R	1192	H5	NBD	helix	1		46.2877	60.6717	46.225	46.225	-14.4466	14.4466		246	305	307	309	29	1	0	1
124	T	189	T	240	A	883	TM4 ext. (ICL2)	TMD	helix	2	388	S	512	S	565	S	1210	H6	NBD	helix	0		55.3199	58.8371	55.1669	55.1669	-3.6702	3.6702		264	323	325	327	33	1	0	2
125	R	190	D	241	L	884	TM4 ext. (ICL2)	TMD	helix	3	191	P	259	Y	310	Y	953	TM5	TMD	helix	2		35.1952	37.1266	35.3637	35.3637	-1.76294	1.76294		66	69	69	69	3	0	0	1
125	R	190	D	241	L	884	TM4 ext. (ICL2)	TMD	helix	3	230	F	308	R	359	K	1002	TM6 ext.	TMD	helix	2		8.89705	27.187	8.93511	8.93511	-18.2518	18.2518		105	118	118	118	6	0	0	1
125	R	190	D	241	L	884	TM4 ext. (ICL2)	TMD	helix	3	234	D	312	Y	363	A	1006	TM6 ext.	TMD	helix	3		6.12324	30.2093	6.08212	6.08212	-24.1272	24.1272		109	122	122	122	6	0	0	0	+
125	R	190	D	241	L	884	TM4 ext. (ICL2)	TMD	helix	3	245	D	343	R	395	G	1038	S1	NBD	sheet	3		46.8833	47.1485	46.7369	46.7369	-0.411556	0.411556		120	153	154	154	8	1	1	0
125	R	190	D	241	L	884	TM4 ext. (ICL2)	TMD	helix	3	312	D	423	E	476	E	1119	Q-loop	NBD	loop	0		35.0176	44.7839	35.0928	35.0928	-9.69106	9.69106		187	233	235	235	21	1	1	3
125	R	190	D	241	L	884	TM4 ext. (ICL2)	TMD	helix	3	420	E	549	D	602	Q	1247	S9	NBD	sheet	3		48.0042	56.7266	47.9206	47.9206	-8.80598	8.80598		295	359	361	363	39	1	1	0
126	E	191	K	242	K	885	TM4 ext. (ICL2)	TMD	helix	3	129	A	195	A	246	E	889	TM4 ext. (ICL2)	TMD	helix	2		6.74727	6.64037	6.55327	6.55327	-0.0871062	0.0871062		3	4	4	4	0	0	0	1
126	E	191	K	242	K	885	TM4 ext. (ICL2)	TMD	helix	3	169	R	236	I	287	N	930	TM5 ext. (ICL2)	TMD	helix	3		5.39113	11.6393	5.27862	5.27862	-6.36063	6.36063		43	45	45	45	2	0	0	0	+
126	E	191	K	242	K	885	TM4 ext. (ICL2)	TMD	helix	3	219	L	297	A	348	V	991	TM6	TMD	helix	2		24.9197	27.8946	25.0399	25.0399	-2.85465	2.85465		93	106	106	106	5	0	0	1
127	R	192	E	243	D	886	TM4 ext. (ICL2)	TMD	helix	2	222	S	300	S	351	F	994	TM6	TMD	helix	2		19.5952	28.9711	19.6158	19.6158	-9.35532	9.35532		95	108	108	108	5	0	0	0
128	Q	194	L	245	K	888	TM4 ext. (ICL2)	TMD	helix	3	177	N	244	A	295	F	938	TM5	TMD	helix	2		17.2129	22.5934	17.1172	17.1172	-5.47625	5.47625		49	50	50	50	3	0	0	1
128	Q	194	L	245	K	888	TM4 ext. (ICL2)	TMD	helix	3	185	N	252	F	303	Q	946	TM5	TMD	helix	2		29.0413	34.3538	28.9887	28.9887	-5.36511	5.36511		57	58	58	58	3	0	0	1
129	A	195	A	246	E	889	TM4 ext. (ICL2)	TMD	helix	2	153	D	220	K	271	Q	914	TM5 ext. (ICL2)	TMD	helix	3		23.0448	14.2183	23.2693	14.2183	9.05099	9.05099		24	25	25	25	2	0	0	1
129	A	195	A	246	E	889	TM4 ext. (ICL2)	TMD	helix	2	162	K	229	N	280	S	923	TM5 ext. (ICL2)	TMD	helix	3		7.67667	5.97131	7.78975	5.97131	1.81844	1.81844		33	34	34	34	2	0	0	1	+
129	A	195	A	246	E	889	TM4 ext. (ICL2)	TMD	helix	2	165	N	232	E	283	V	926	TM5 ext. (ICL2)	TMD	helix	3		5.33418	12.1419	5.58025	5.58025	-6.56169	6.56169		36	37	37	37	2	0	0	1	+
129	A	195	A	246	E	889	TM4 ext. (ICL2)	TMD	helix	2	203	I	271	L	322	A	965	TM5	TMD	helix	3		57.5081	57.0767	57.306	57.0767	0.22924	0.22924		74	76	76	76	3	0	0	1
129	A	195	A	246	E	889	TM4 ext. (ICL2)	TMD	helix	2	348	E	470	L	523	K	1168	X-loop	NBD	loop	3		35.6061	41.745	35.7883	35.7883	-5.95661	5.95661		219	275	277	279	27	1	1	1
130	L	196	Y	247	L	890	TM4 ext. (ICL2)	TMD	helix	2	142	G	209	A	260	N	903	cpl. helix (ICL2)	TMD	helix	2		20.8688	20.7405	20.6976	20.6976	-0.0428486	0.0428486		12	13	13	13	1	0	0	0
130	L	196	Y	247	L	890	TM4 ext. (ICL2)	TMD	helix	2	147	K	214	I	265	V	908	cpl. helix (ICL2)	TMD	helix	2		26.3492	20.661	26.4501	20.661	5.78911	5.78911		17	18	18	18	1	0	0	0
130	L	196	Y	247	L	890	TM4 ext. (ICL2)	TMD	helix	2	210	V	284	F	336	S	979	TM6	TMD	helix	2		46.6293	41.8388	46.4072	41.8388	4.56839	4.56839		80	88	89	89	5	0	0	0
130	L	196	Y	247	L	890	TM4 ext. (ICL2)	TMD	helix	2	220	V	298	S	349	S	992	TM6	TMD	helix	2		25.1705	26.8125	25.2294	25.2294	-1.58311	1.58311		90	102	102	102	5	0	0	0
130	L	196	Y	247	L	890	TM4 ext. (ICL2)	TMD	helix	2	227	T	305	A	356	A	999	TM6	TMD	helix	2		16.6521	29.6456	16.7528	16.7528	-12.8928	12.8928		97	109	109	109	5	0	0	0
130	L	196	Y	247	L	890	TM4 ext. (ICL2)	TMD	helix	2	232	S	310	A	361	S	1004	TM6 ext.	TMD	helix	1		10.8453	30.3825	10.952	10.952	-19.4305	19.4305		102	114	114	114	6	0	0	1
130	L	196	Y	247	L	890	TM4 ext. (ICL2)	TMD	helix	2	312	D	423	E	476	E	1119	Q-loop	NBD	loop	0		29.5606	43.0226	29.8165	29.8165	-13.2061	13.2061		182	227	229	229	21	1	1	2
130	L	196	Y	247	L	890	TM4 ext. (ICL2)	TMD	helix	2	358	Q	482	Q	535	Q	1180	H5	NBD	helix	0		38.143	50.3585	38.2783	38.2783	-12.0802	12.0802		228	286	288	290	29	1	0	2
132	V	199	A	250	S	893	TM4 ext. (ICL2)	TMD	helix	1	136	L	203	A	254	A	897	TM4 ext. (ICL2)	TMD	helix	1		6.21179	11.1308	6.33197	6.33197	-4.79886	4.79886		4	4	4	4	0	0	0	0
132	V	199	A	250	S	893	TM4 ext. (ICL2)	TMD	helix	1	142	G	209	A	260	N	903	cpl. helix (ICL2)	TMD	helix	2		16.0986	18.1298	16.0858	16.0858	-2.04399	2.04399		10	10	10	10	1	0	0	1
132	V	199	A	250	S	893	TM4 ext. (ICL2)	TMD	helix	1	163	N	230	L	281	L	924	TM5 ext. (ICL2)	TMD	helix	1		5.8422	10.014	5.95206	5.95206	-4.06198	4.06198		31	31	31	31	2	0	0	0	+
133	Q	200	G	251	G	894	TM4 ext. (ICL2)	TMD	helix	2	212	Y	286	V	338	V	981	TM6	TMD	helix	2		49.1266	42.3494	47.8543	42.3494	5.50487	5.50487		79	86	87	87	5	0	0	0
135	F	202	V	253	I	896	TM4 ext. (ICL2)	TMD	helix	2	358	Q	482	Q	535	Q	1180	H5	NBD	helix	0		31.0708	43.1709	31.1627	31.1627	-12.0082	12.0082		223	280	282	284	29	1	0	2
137	H	204	E	255	T	898	TM4 ext. (ICL2)	TMD	helix	2	224	T	302	E	353	P	996	TM6	TMD	helix	2		30.5888	34.7935	30.5489	30.5489	-4.24464	4.24464		87	98	98	98	5	0	0	0
137	H	204	E	255	T	898	TM4 ext. (ICL2)	TMD	helix	2	336	A	456	A	509	I	1154	H4b	NBD	helix	1		30.059	43.011	30.0785	30.0785	-12.9326	12.9326		199	252	254	256	26	1	0	1
138	E	205	E	256	E	899	TM4 ext. (ICL2)	TMD	helix	0	139	R	206	V	257	A	900	TM4 ext. (ICL2)	TMD	helix	2		5.28292	5.89286	5.29717	5.29717	-0.595692	0.595692		1	1	1	1	0	0	0	2
138	E	205	E	256	E	899	TM4 ext. (ICL2)	TMD	helix	0	151	I	218	G	269	Q	912	TM5 ext. (ICL2)	TMD	helix	2		13.9467	13.7251	15.1714	13.7251	1.44624	1.44624		13	13	13	13	2	0	0	2
138	E	205	E	256	E	899	TM4 ext. (ICL2)	TMD	helix	0	176	W	243	T	294	I	937	TM5	TMD	helix	3		30.8415	43.7124	30.8321	30.8321	-12.8803	12.8803		38	38	38	38	3	0	0	3
138	E	205	E	256	E	899	TM4 ext. (ICL2)	TMD	helix	0	183	A	250	A	301	F	944	TM5	TMD	helix	3		40.5756	52.3833	40.5321	40.5321	-11.8511	11.8511		45	45	45	45	3	0	0	3
138	E	205	E	256	E	899	TM4 ext. (ICL2)	TMD	helix	0	184	I	251	A	302	T	945	TM5	TMD	helix	2		40.9797	53.4282	40.96	40.96	-12.4682	12.4682		46	46	46	46	3	0	0	2
138	E	205	E	256	E	899	TM4 ext. (ICL2)	TMD	helix	0	224	T	302	E	353	P	996	TM6	TMD	helix	2		33.3462	39.0776	33.348	33.348	-5.72952	5.72952		86	97	97	97	5	0	0	2
139	R	206	V	257	A	900	TM4 ext. (ICL2)	TMD	helix	2	284	P	388	Q	441	E	1084	H1-S4 loop	NBD	loop	1		31.0004	50.7031	31.0491	31.0491	-19.654	19.654		145	182	184	184	15	1	1	1
141	Q	208	A	259	E	902	TM4 ext. (ICL2)	TMD	helix	2	143	I	210	I	261	F	904	cpl. helix (ICL2)	TMD	helix	1		7.2439	7.5164	7.34778	7.34778	-0.168613	0.168613		2	2	2	2	1	0	0	1
141	Q	208	A	259	E	902	TM4 ext. (ICL2)	TMD	helix	2	144	S	211	R	262	R	905	cpl. helix (ICL2)	TMD	helix	1		8.78852	6.24667	8.88802	6.24667	2.64135	2.64135		3	3	3	3	1	0	0	1
141	Q	208	A	259	E	902	TM4 ext. (ICL2)	TMD	helix	2	148	S	215	A	266	S	909	cpl. helix (ICL2)	TMD	helix	1		14.4158	11.4376	14.2395	11.4376	2.80186	2.80186		7	7	7	7	1	0	0	1
141	Q	208	A	259	E	902	TM4 ext. (ICL2)	TMD	helix	2	176	W	243	T	294	I	937	TM5	TMD	helix	3		35.4187	47.5204	35.2303	35.2303	-12.2901	12.2901		35	35	35	35	3	0	0	1
141	Q	208	A	259	E	902	TM4 ext. (ICL2)	TMD	helix	2	296	H	403	Q	456	K	1099	S5	NBD	sheet	3		39.4427	60.4114	39.4198	39.4198	-20.9916	20.9916		155	195	197	197	18	1	1	1
141	Q	208	A	259	E	902	TM4 ext. (ICL2)	TMD	helix	2	312	D	423	E	476	E	1119	Q-loop	NBD	loop	0		14.0633	39.6364	14.1476	14.1476	-25.4888	25.4888		171	215	217	217	21	1	1	2
141	Q	208	A	259	E	902	TM4 ext. (ICL2)	TMD	helix	2	358	Q	482	Q	535	Q	1180	H5	NBD	helix	0		20.2044	41.8846	20.408	20.408	-21.4767	21.4767		217	274	276	278	29	1	0	2
142	G	209	A	260	N	903	cpl. helix (ICL2)	TMD	helix	2	145	V	212	T	263	T	906	cpl. helix (ICL2)	TMD	helix	0		5.50893	4.36922	5.44918	4.36922	1.07996	1.07996		3	3	3	3	0	0	0	2
142	G	209	A	260	N	903	cpl. helix (ICL2)	TMD	helix	2	159	F	226	Y	277	Y	920	TM5 ext. (ICL2)	TMD	helix	1		13.3093	22.3237	13.1677	13.1677	-9.15592	9.15592		17	17	17	17	1	0	0	1
142	G	209	A	260	N	903	cpl. helix (ICL2)	TMD	helix	2	314	I	425	V	478	I	1121	Q-loop	NBD	loop	2		15.4099	44.0125	15.227	15.227	-28.7855	28.7855		172	216	218	218	20	1	1	0
142	G	209	A	260	N	903	cpl. helix (ICL2)	TMD	helix	2	359	K	483	K	536	K	1181	H5	NBD	helix	0		16.6741	44.2885	16.9582	16.9582	-27.3303	27.3303		217	274	276	278	28	1	0	2
143	I	210	I	261	F	904	cpl. helix (ICL2)	TMD	helix	1	144	S	211	R	262	R	905	cpl. helix (ICL2)	TMD	helix	1		5.52509	5.36013	5.63044	5.36013	0.270308	0.270308		1	1	1	1	0	0	0	0
143	I	210	I	261	F	904	cpl. helix (ICL2)	TMD	helix	1	148	S	215	A	266	S	909	cpl. helix (ICL2)	TMD	helix	1		9.16521	11.1786	9.03979	9.03979	-2.13876	2.13876		5	5	5	5	0	0	0	0
144	S	211	R	262	R	905	cpl. helix (ICL2)	TMD	helix	1	232	S	310	A	361	S	1004	TM6 ext.	TMD	helix	1		34.5613	47.4888	34.6085	34.6085	-12.8803	12.8803		88	99	99	99	5	0	0	0
144	S	211	R	262	R	905	cpl. helix (ICL2)	TMD	helix	1	284	P	388	Q	441	E	1084	H1-S4 loop	NBD	loop	1		29.3727	56.0573	29.4242	29.4242	-26.6331	26.6331		140	177	179	179	14	1	1	0
144	S	211	R	262	R	905	cpl. helix (ICL2)	TMD	helix	1	312	D	423	E	476	E	1119	Q-loop	NBD	loop	0		15.0627	43.4402	15.0638	15.0638	-28.3764	28.3764		168	212	214	214	20	1	1	1
145	V	212	T	263	T	906	cpl. helix (ICL2)	TMD	helix	0	314	I	425	V	478	I	1121	Q-loop	NBD	loop	2		18.9255	47.6011	18.9009	18.9009	-28.7001	28.7001		169	213	215	215	20	1	1	2
146	V	213	V	264	V	907	cpl. helix (ICL2)	TMD	helix	0	390	S	514	A	567	K	1212	H6	NBD	helix	3		37.7302	55.8982	37.7108	37.7108	-18.1874	18.1874		244	301	303	305	32	1	0	3
147	K	214	I	265	V	908	cpl. helix (ICL2)	TMD	helix	2	155	E	222	E	273	F	916	TM5 ext. (ICL2)	TMD	helix	1		10.2882	15.309	10.3285	10.3285	-4.98054	4.98054		8	8	8	8	1	0	0	1
147	K	214	I	265	V	908	cpl. helix (ICL2)	TMD	helix	2	166	F	233	A	284	P	927	TM5 ext. (ICL2)	TMD	helix	2		25.0893	30.4655	25.0896	25.0896	-5.37589	5.37589		19	19	19	19	1	0	0	0
147	K	214	I	265	V	908	cpl. helix (ICL2)	TMD	helix	2	206	L	280	V	331	V	974	TM6	TMD	helix	1		76.6679	65.4865	76.815	65.4865	11.3284	11.3284		59	66	66	66	4	0	0	1
147	K	214	I	265	V	908	cpl. helix (ICL2)	TMD	helix	2	219	L	297	A	348	V	991	TM6	TMD	helix	2		53.0493	51.1571	53.2399	51.1571	2.08284	2.08284		72	83	83	83	4	0	0	0
147	K	214	I	265	V	908	cpl. helix (ICL2)	TMD	helix	2	223	F	301	I	352	A	995	TM6	TMD	helix	2		48.4792	48.6318	48.5352	48.5352	-0.0966072	0.0966072		76	87	87	87	4	0	0	0
147	K	214	I	265	V	908	cpl. helix (ICL2)	TMD	helix	2	299	F	408	I	461	L	1104	H2	NBD	helix	3		44.5137	64.9247	44.859	44.859	-20.0657	20.0657		152	194	196	196	18	1	0	1
148	S	215	A	266	S	909	cpl. helix (ICL2)	TMD	helix	1	232	S	310	A	361	S	1004	TM6 ext.	TMD	helix	1		38.7996	42.0712	38.5338	38.5338	-3.53742	3.53742		84	95	95	95	5	0	0	0
148	S	215	A	266	S	909	cpl. helix (ICL2)	TMD	helix	1	336	A	456	A	509	I	1154	H4b	NBD	helix	1		29.0734	54.2563	29.1058	29.1058	-25.1505	25.1505		188	241	243	245	25	1	0	0
150	A	217	G	268	T	911	TM5 ext. (ICL2)	TMD	loop	2	167	L	234	K	285	Y	928	TM5 ext. (ICL2)	TMD	helix	3		26.9842	24.9905	26.0188	24.9905	1.02832	1.02832		17	17	17	17	0	0	1	1
151	I	218	G	269	Q	912	TM5 ext. (ICL2)	TMD	helix	2	154	N	221	K	272	K	915	TM5 ext. (ICL2)	TMD	helix	3		4.31259	5.52133	4.48136	4.48136	-1.03997	1.03997		3	3	3	3	0	0	0	1
151	I	218	G	269	Q	912	TM5 ext. (ICL2)	TMD	helix	2	155	E	222	E	273	F	916	TM5 ext. (ICL2)	TMD	helix	1		5.41911	6.82676	5.85983	5.85983	-0.966935	0.966935		4	4	4	4	0	0	0	1
153	D	220	K	271	Q	914	TM5 ext. (ICL2)	TMD	helix	3	157	K	224	E	275	H	918	TM5 ext. (ICL2)	TMD	helix	3		6.89083	6.02573	6.8659	6.02573	0.840169	0.840169		4	4	4	4	0	0	0	0
153	D	220	K	271	Q	914	TM5 ext. (ICL2)	TMD	helix	3	337	D	458	D	511	A	1156	H4b	NBD	helix	3		44.6929	60.0604	44.6553	44.6553	-15.4051	15.4051		184	238	240	242	24	1	0	0
157	K	224	E	275	H	918	TM5 ext. (ICL2)	TMD	helix	3	428	T	558	N	611	T	1256	H8	NBD	helix	2		56.6109	70.6474	56.6778	56.6778	-13.9697	13.9697		271	334	336	338	40	1	0	1
158	N	225	R	276	M	919	TM5 ext. (ICL2)	TMD	helix	2	161	K	228	K	279	Q	922	TM5 ext. (ICL2)	TMD	helix	3		5.74707	6.67368	5.7061	5.7061	-0.967579	0.967579		3	3	3	3	0	0	0	1
158	N	225	R	276	M	919	TM5 ext. (ICL2)	TMD	helix	2	165	N	232	E	283	V	926	TM5 ext. (ICL2)	TMD	helix	3		11.1143	12.7347	11.0025	11.0025	-1.73219	1.73219		7	7	7	7	0	0	0	1
160	D	227	N	278	A	921	TM5 ext. (ICL2)	TMD	helix	3	183	A	250	A	301	F	944	TM5	TMD	helix	3		33.7582	30.2393	33.7341	30.2393	3.49483	3.49483		23	23	23	23	1	0	0	0
161	K	228	K	279	Q	922	TM5 ext. (ICL2)	TMD	helix	3	165	N	232	E	283	V	926	TM5 ext. (ICL2)	TMD	helix	3		6.15659	6.71995	6.05345	6.05345	-0.666502	0.666502		4	4	4	4	0	0	0	0
162	K	229	N	280	S	923	TM5 ext. (ICL2)	TMD	helix	3	165	N	232	E	283	V	926	TM5 ext. (ICL2)	TMD	helix	3		5.44497	7.57236	5.37366	5.37366	-2.19869	2.19869		3	3	3	3	0	0	0	0
164	T	231	E	282	Q	925	TM5 ext. (ICL2)	TMD	helix	3	168	T	235	R	286	R	929	TM5 ext. (ICL2)	TMD	helix	3		6.14207	5.23846	6.16974	5.23846	0.931275	0.931275		4	4	4	4	0	0	0	0
165	N	232	E	283	V	926	TM5 ext. (ICL2)	TMD	helix	3	293	Q	397	M	450	K	1093	S4	NBD	sheet	3		46.5526	78.7111	46.5079	46.5079	-32.2032	32.2032		128	165	167	167	14	1	1	0
165	N	232	E	283	V	926	TM5 ext. (ICL2)	TMD	helix	3	434	E	570	F	623	F	1268	H9	NBD	helix	2		55.8192	74.2507	55.8029	55.8029	-18.4477	18.4477		269	338	340	342	43	1	0	1
166	F	233	A	284	P	927	TM5 ext. (ICL2)	TMD	helix	2	212	Y	286	V	338	V	981	TM6	TMD	helix	2		45.4979	30.4201	42.5514	30.4201	12.1313	12.1313		46	53	54	54	3	0	0	0
166	F	233	A	284	P	927	TM5 ext. (ICL2)	TMD	helix	2	228	Q	306	N	357	K	1000	TM6	TMD	helix	2		15.5111	33.4596	15.4814	15.4814	-17.9782	17.9782		62	73	73	73	3	0	0	0
166	F	233	A	284	P	927	TM5 ext. (ICL2)	TMD	helix	2	284	P	388	Q	441	E	1084	H1-S4 loop	NBD	loop	1		38.6457	59.028	38.5855	38.5855	-20.4425	20.4425		118	155	157	157	13	1	1	1
166	F	233	A	284	P	927	TM5 ext. (ICL2)	TMD	helix	2	398	S	524	K	575	K	1220	H6	NBD	helix	2		52.3765	77.7524	55.6387	55.6387	-22.1137	22.1137		232	291	291	293	31	1	0	0
167	L	234	K	285	Y	928	TM5 ext. (ICL2)	TMD	helix	3	176	W	243	T	294	I	937	TM5	TMD	helix	3		15.3496	12.6282	15.3609	12.6282	2.73268	2.73268		9	9	9	9	1	0	0	0
167	L	234	K	285	Y	928	TM5 ext. (ICL2)	TMD	helix	3	210	V	284	F	336	S	979	TM6	TMD	helix	2		45.9389	33.3573	46.6447	33.3573	13.2874	13.2874		43	50	51	51	3	0	0	1
167	L	234	K	285	Y	928	TM5 ext. (ICL2)	TMD	helix	3	227	T	305	A	356	A	999	TM6	TMD	helix	2		20.2358	29.1071	20.3684	20.3684	-8.73879	8.73879		60	71	71	71	3	0	0	1
167	L	234	K	285	Y	928	TM5 ext. (ICL2)	TMD	helix	3	230	F	308	R	359	K	1002	TM6 ext.	TMD	helix	2		22.813	34.1142	22.8044	22.8044	-11.3099	11.3099		63	74	74	74	4	0	0	1
167	L	234	K	285	Y	928	TM5 ext. (ICL2)	TMD	helix	3	387	E	511	E	564	E	1209	H6	NBD	helix	2		55.711	66.08	55.761	55.761	-10.3191	10.3191		220	277	279	281	31	1	0	1
168	T	235	R	286	R	929	TM5 ext. (ICL2)	TMD	helix	3	171	L	238	I	289	L	932	TM5	TMD	helix	3		5.75429	3.70553	5.72222	3.70553	2.0167	2.0167		3	3	3	3	1	0	0	0
168	T	235	R	286	R	929	TM5 ext. (ICL2)	TMD	helix	3	172	K	239	K	290	R	933	TM5	TMD	helix	2		6.65062	5.79094	6.74158	5.79094	0.950638	0.950638		4	4	4	4	1	0	0	1
168	T	235	R	286	R	929	TM5 ext. (ICL2)	TMD	helix	3	237	F	315	F	366	I	1009	TM6 ext.	TMD	helix	2		25.8601	46.7838	26.1201	26.1201	-20.6637	20.6637		69	80	80	80	4	0	0	1
169	R	236	I	287	N	930	TM5 ext. (ICL2)	TMD	helix	3	325	L	436	R	489	A	1132	H3	NBD	helix	2		43.7509	66.9518	43.6532	43.6532	-23.2986	23.2986		156	200	202	202	20	1	0	1
169	R	236	I	287	N	930	TM5 ext. (ICL2)	TMD	helix	3	434	E	570	F	623	F	1268	H9	NBD	helix	2		60.4594	76.2815	60.4539	60.4539	-15.8276	15.8276		265	334	336	338	43	1	0	1
170	A	237	G	288	S	931	TM5 ext. (ICL2)	TMD	helix	2	214	F	291	I	340	F	983	TM6	TMD	helix	3		31.0251	27.5385	35.8118	27.5385	8.27329	8.27329		44	54	52	52	3	0	0	1
170	A	237	G	288	S	931	TM5 ext. (ICL2)	TMD	helix	2	333	M	453	E	506	E	1151	H4	NBD	helix	3		54.6895	72.4273	55.8794	55.8794	-16.5479	16.5479		163	216	218	220	22	1	0	1
171	L	238	I	289	L	932	TM5	TMD	helix	3	174	T	241	A	292	A	935	TM5	TMD	helix	2		5.21981	5.57599	5.19126	5.19126	-0.384732	0.384732		3	3	3	3	0	0	0	1
171	L	238	I	289	L	932	TM5	TMD	helix	3	212	Y	286	V	338	V	981	TM6	TMD	helix	2		39.7722	25.354	35.9082	25.354	10.5542	10.5542		41	48	49	49	2	0	0	1
171	L	238	I	289	L	932	TM5	TMD	helix	3	325	L	436	R	489	A	1132	H3	NBD	helix	2		48.8537	62.5389	48.8681	48.8681	-13.6708	13.6708		154	198	200	200	19	1	0	1
171	L	238	I	289	L	932	TM5	TMD	helix	3	372	P	496	P	549	P	1194	H5-S7 loop	NBD	loop	0		55.3111	64.6066	55.3762	55.3762	-9.23043	9.23043		201	258	260	262	27	1	1	3
171	L	238	I	289	L	932	TM5	TMD	helix	3	435	H	571	K	624	S	1269	H9	NBD	helix	3		62.428	69.2003	62.5099	62.5099	-6.69035	6.69035		264	333	335	337	42	1	0	0
173	H	240	K	291	K	934	TM5	TMD	helix	2	188	D	256	Y	307	Y	950	TM5	TMD	helix	2		24.3246	23.1811	24.2824	23.1811	1.10128	1.10128		15	16	16	16	0	0	0	0
174	T	241	A	292	A	935	TM5	TMD	helix	2	175	R	242	I	293	H	936	TM5	TMD	helix	3		5.28714	5.16279	5.38004	5.16279	0.217254	0.217254		1	1	1	1	0	0	0	1
174	T	241	A	292	A	935	TM5	TMD	helix	2	221	A	299	P	350	S	993	TM6	TMD	helix	2		14.7443	22.5002	14.9072	14.9072	-7.59306	7.59306		47	58	58	58	2	0	0	0
175	R	242	I	293	H	936	TM5	TMD	helix	3	228	Q	306	N	357	K	1000	TM6	TMD	helix	2		14.431	33.5206	14.5063	14.5063	-19.0143	19.0143		53	64	64	64	2	0	0	1
175	R	242	I	293	H	936	TM5	TMD	helix	3	235	R	313	E	364	H	1007	TM6 ext.	TMD	helix	2		21.3483	42.4814	21.4486	21.4486	-21.0328	21.0328		60	71	71	71	3	0	0	1
176	W	243	T	294	I	937	TM5	TMD	helix	3	181	F	248	I	299	F	942	TM5	TMD	helix	2		9.2331	10.4896	9.25167	9.25167	-1.23796	1.23796		5	5	5	5	0	0	0	1
176	W	243	T	294	I	937	TM5	TMD	helix	3	184	I	251	A	302	T	945	TM5	TMD	helix	2		12.0928	11.9577	12.0199	11.9577	0.0621872	0.0621872		8	8	8	8	0	0	0	1
176	W	243	T	294	I	937	TM5	TMD	helix	3	216	L	294	V	345	V	988	TM6	TMD	helix	2		20.3218	21.4387	20.4244	20.4244	-1.01426	1.01426		40	51	51	51	2	0	0	1
176	W	243	T	294	I	937	TM5	TMD	helix	3	220	V	298	S	349	S	992	TM6	TMD	helix	2		13.6837	24.2008	13.7	13.7	-10.5008	10.5008		44	55	55	55	2	0	0	1
176	W	243	T	294	I	937	TM5	TMD	helix	3	224	T	302	E	353	P	996	TM6	TMD	helix	2		9.87457	28.9027	9.61433	9.61433	-19.2883	19.2883		48	59	59	59	2	0	0	1
176	W	243	T	294	I	937	TM5	TMD	helix	3	296	H	403	Q	456	K	1099	S5	NBD	sheet	3		57.8493	73.449	57.8218	57.8218	-15.6272	15.6272		120	160	162	162	15	1	1	0
176	W	243	T	294	I	937	TM5	TMD	helix	3	358	Q	482	Q	535	Q	1180	H5	NBD	helix	0		55.24	68.439	55.2334	55.2334	-13.2056	13.2056		182	239	241	243	26	1	0	3
176	W	243	T	294	I	937	TM5	TMD	helix	3	367	I	491	A	544	A	1189	H5	NBD	helix	0		56.7503	77.2357	56.7809	56.7809	-20.4547	20.4547		191	248	250	252	26	1	0	3
177	N	244	A	295	F	938	TM5	TMD	helix	2	183	A	250	A	301	F	944	TM5	TMD	helix	3		10.5168	9.76485	10.5857	9.76485	0.820828	0.820828		6	6	6	6	0	0	0	1
177	N	244	A	295	F	938	TM5	TMD	helix	2	210	V	284	F	336	S	979	TM6	TMD	helix	2		31.4405	21.9515	32.4753	21.9515	10.5237	10.5237		33	40	41	41	2	0	0	0
177	N	244	A	295	F	938	TM5	TMD	helix	2	224	T	302	E	353	P	996	TM6	TMD	helix	2		5.87663	23.9633	5.82848	5.82848	-18.1348	18.1348		47	58	58	58	2	0	0	0	+
178	A	245	N	296	G	939	TM5	TMD	helix	2	219	L	297	A	348	V	991	TM6	TMD	helix	2		17.4428	22.723	17.4467	17.4467	-5.27636	5.27636		41	52	52	52	2	0	0	0
179	Y	246	I	297	I	940	TM5	TMD	helix	3	367	I	491	A	544	A	1189	H5	NBD	helix	0		61.6344	79.1145	61.8086	61.8086	-17.3059	17.3059		188	245	247	249	26	1	0	3
180	S	247	S	298	T	941	TM5	TMD	helix	2	310	Q	421	S	474	S	1117	S6	NBD	loop	1		52.065	60.1336	51.9401	51.9401	-8.19351	8.19351		130	174	176	176	17	1	1	1
181	F	248	I	299	F	942	TM5	TMD	helix	2	299	F	408	I	461	L	1104	H2	NBD	helix	3		57.2998	68.5133	57.5191	57.5191	-10.9942	10.9942		118	160	162	162	16	1	0	1
181	F	248	I	299	F	942	TM5	TMD	helix	2	358	Q	482	Q	535	Q	1180	H5	NBD	helix	0		59.8397	67.2413	59.8802	59.8802	-7.36111	7.36111		177	234	236	238	26	1	0	2
182	A	249	G	300	S	943	TM5	TMD	helix	2	359	K	483	K	536	K	1181	H5	NBD	helix	0		59.5904	69.8857	59.5787	59.5787	-10.307	10.307		177	234	236	238	26	1	0	2
182	A	249	G	300	S	943	TM5	TMD	helix	2	398	S	524	K	575	K	1220	H6	NBD	helix	2		74.712	85.9203	77.9305	77.9305	-7.98981	7.98981		216	275	275	277	30	1	0	0
183	A	250	A	301	F	944	TM5	TMD	helix	3	184	I	251	A	302	T	945	TM5	TMD	helix	2		5.09703	4.97048	5.06536	4.97048	0.0948792	0.0948792		1	1	1	1	0	0	0	1
183	A	250	A	301	F	944	TM5	TMD	helix	3	352	V	476	A	529	T	1174	C-loop (ABC sign.)	NBD	helix	2		54.649	72.1156	54.564	54.564	-17.5516	17.5516		169	226	228	230	25	1	0	1
183	A	250	A	301	F	944	TM5	TMD	helix	3	358	Q	482	Q	535	Q	1180	H5	NBD	helix	0		64.375	73.9607	64.3439	64.3439	-9.61683	9.61683		175	232	234	236	26	1	0	3
183	A	250	A	301	F	944	TM5	TMD	helix	3	367	I	491	A	544	A	1189	H5	NBD	helix	0		65.3372	81.9546	65.3764	65.3764	-16.5782	16.5782		184	241	243	245	26	1	0	3
184	I	251	A	302	T	945	TM5	TMD	helix	2	220	V	298	S	349	S	992	TM6	TMD	helix	2		4.50822	23.0748	4.38706	4.38706	-18.6877	18.6877		36	47	47	47	2	0	0	0	+
184	I	251	A	302	T	945	TM5	TMD	helix	2	224	T	302	E	353	P	996	TM6	TMD	helix	2		8.77164	29.1155	8.65931	8.65931	-20.4561	20.4561		40	51	51	51	2	0	0	0
184	I	251	A	302	T	945	TM5	TMD	helix	2	227	T	305	A	356	A	999	TM6	TMD	helix	2		11.6663	33.8051	11.5365	11.5365	-22.2686	22.2686		43	54	54	54	2	0	0	0
184	I	251	A	302	T	945	TM5	TMD	helix	2	336	A	456	A	509	I	1154	H4b	NBD	helix	1		66.6253	77.6432	66.6016	66.6016	-11.0415	11.0415		152	205	207	209	23	1	0	1
184	I	251	A	302	T	945	TM5	TMD	helix	2	358	Q	482	Q	535	Q	1180	H5	NBD	helix	0		63.7328	72.7837	63.725	63.725	-9.05864	9.05864		174	231	233	235	26	1	0	2
185	N	252	F	303	Q	946	TM5	TMD	helix	2	193	I	261	L	312	G	955	TM5	TMD	helix	3		14.782	14.6674	14.7374	14.6674	0.0699348	0.0699348		8	9	9	9	0	0	0	1
185	N	252	F	303	Q	946	TM5	TMD	helix	2	221	A	299	P	350	S	993	TM6	TMD	helix	2		9.7289	26.2173	9.73706	9.73706	-16.4802	16.4802		36	47	47	47	2	0	0	0
186	V	254	L	305	M	948	TM5	TMD	helix	3	209	F	283	F	335	F	978	TM6	TMD	helix	2		20.6756	11.9756	19.4041	11.9756	7.42853	7.42853		23	29	30	30	2	0	0	1
187	T	255	I	306	M	949	TM5	TMD	helix	2	214	F	291	I	340	F	983	TM6	TMD	helix	3		5.64683	15.0928	13.3191	13.3191	-1.77369	1.77369		27	36	34	34	2	0	0	1
188	D	256	Y	307	Y	950	TM5	TMD	helix	2	191	P	259	Y	310	Y	953	TM5	TMD	helix	2		6.92147	4.63776	7.02623	4.63776	2.38846	2.38846		3	3	3	3	0	0	0	0
188	D	256	Y	307	Y	950	TM5	TMD	helix	2	313	N	424	P	477	P	1120	Q-loop	NBD	loop	1		66.0715	66.0102	66.0048	66.0048	-0.00536346	0.00536346		125	168	170	170	18	1	1	1
189	I	257	A	308	F	951	TM5	TMD	helix	3	221	A	299	P	350	S	993	TM6	TMD	helix	2		18.4533	34.3252	18.3397	18.3397	-15.9855	15.9855		32	42	42	42	2	0	0	1
191	P	259	Y	310	Y	953	TM5	TMD	helix	2	194	V	262	A	313	C	956	TM5	TMD	helix	2		5.28354	7.49375	5.55946	5.55946	-1.93429	1.93429		3	3	3	3	0	0	0	0
191	P	259	Y	310	Y	953	TM5	TMD	helix	2	206	L	280	V	331	V	974	TM6	TMD	helix	1		12.9931	5.72489	12.7415	5.72489	7.01657	7.01657		15	21	21	21	2	0	0	1	+
191	P	259	Y	310	Y	953	TM5	TMD	helix	2	219	L	297	A	348	V	991	TM6	TMD	helix	2		15.6891	27.8549	15.6152	15.6152	-12.2397	12.2397		28	38	38	38	2	0	0	0
193	I	261	L	312	G	955	TM5	TMD	helix	3	196	G	264	W	315	R	958	TM5	TMD	helix	2		6.92981	6.14658	4.98594	4.98594	-1.16064	1.16064		3	3	3	3	0	0	0	1
193	I	261	L	312	G	955	TM5	TMD	helix	3	200	Y	268	T	319	Y	962	TM5	TMD	helix	3		10.9591	11.5776	10.9117	10.9117	-0.665874	0.665874		7	7	7	7	0	0	0	0
193	I	261	L	312	G	955	TM5	TMD	helix	3	221	A	299	P	350	S	993	TM6	TMD	helix	2		22.5389	37.9466	22.3812	22.3812	-15.5654	15.5654		28	38	38	38	2	0	0	1
194	V	262	A	313	C	956	TM5	TMD	helix	2	206	L	280	V	331	V	974	TM6	TMD	helix	1		9.83932	8.6987	9.12929	8.6987	0.430588	0.430588		12	18	18	18	2	0	0	1
195	I	263	F	314	F	957	TM5	TMD	helix	1	210	V	284	F	336	S	979	TM6	TMD	helix	2		6.06066	16.0101	12.5593	12.5593	-3.45076	3.45076		15	21	22	22	2	0	0	1
195	I	263	F	314	F	957	TM5	TMD	helix	1	227	T	305	A	356	A	999	TM6	TMD	helix	2		31.4635	44.9571	31.647	31.647	-13.3101	13.3101		32	42	42	42	2	0	0	1
195	I	263	F	314	F	957	TM5	TMD	helix	1	300	L	409	N	462	N	1105	H2	NBD	helix	2		72.7916	82.5303	73.0415	73.0415	-9.48875	9.48875		105	146	148	148	16	1	0	1
196	G	264	W	315	R	958	TM5	TMD	helix	2	200	Y	268	T	319	Y	962	TM5	TMD	helix	3		6.06918	6.40026	6.97121	6.40026	0.570953	0.570953		4	4	4	4	0	0	0	1
196	G	264	W	315	R	958	TM5	TMD	helix	2	212	Y	286	V	338	V	981	TM6	TMD	helix	2		15.5056	21.0533	12.8675	12.8675	-8.18575	8.18575		16	22	23	23	2	0	0	0
200	Y	268	T	319	Y	962	TM5	TMD	helix	3	321	K	432	A	485	A	1128	H3	NBD	helix	3		85.8615	89.5597	86.1578	86.1578	-3.40189	3.40189		121	164	166	166	19	1	0	0
201	L	269	L	320	L	963	TM5	TMD	helix	2	312	D	423	E	476	E	1119	Q-loop	NBD	loop	0		81.6853	83.7378	81.5592	81.5592	-2.17868	2.17868		111	154	156	156	18	1	1	2
208	A	282	V	334	V	977	TM6	TMD	helix	1	210	V	284	F	336	S	979	TM6	TMD	helix	2		7.4872	7.00958	7.76565	7.00958	0.756075	0.756075		2	2	2	2	0	0	0	1
208	A	282	V	334	V	977	TM6	TMD	helix	1	212	Y	286	V	338	V	981	TM6	TMD	helix	2		7.42468	7.25667	8.03392	7.25667	0.777246	0.777246		4	4	4	4	0	0	0	1
208	A	282	V	334	V	977	TM6	TMD	helix	1	217	R	295	G	346	G	989	TM6	TMD	helix	2		21.546	20.7532	19.36	19.36	-1.39324	1.39324		9	13	12	12	0	0	0	1
210	V	284	F	336	S	979	TM6	TMD	helix	2	231	A	309	G	360	I	1003	TM6 ext.	TMD	helix	2		39.393	36.4933	39.7464	36.4933	3.25303	3.25303		21	25	24	24	1	0	0	0
210	V	284	F	336	S	979	TM6	TMD	helix	2	358	Q	482	Q	535	Q	1180	H5	NBD	helix	0		82.1285	69.1661	80.5547	69.1661	11.3886	11.3886		148	198	199	201	24	1	0	2
211	G	285	S	337	A	980	TM6	TMD	helix	2	314	I	425	V	478	I	1121	Q-loop	NBD	loop	2		69.4836	59.4943	67.1298	59.4943	7.63549	7.63549		103	140	141	141	16	1	1	0
212	Y	286	V	338	V	981	TM6	TMD	helix	2	217	R	295	G	346	G	989	TM6	TMD	helix	2		14.6714	14.4018	12.3023	12.3023	-2.09953	2.09953		5	9	8	8	0	0	0	0
212	Y	286	V	338	V	981	TM6	TMD	helix	2	221	A	299	P	350	S	993	TM6	TMD	helix	2		21.3452	20.2197	19.0335	19.0335	-1.18621	1.18621		9	13	12	12	0	0	0	0
212	Y	286	V	338	V	981	TM6	TMD	helix	2	398	S	524	K	575	K	1220	H6	NBD	helix	2		86.8385	82.0933	89.4342	82.0933	7.34092	7.34092		186	238	237	239	28	1	0	0
214	F	291	I	340	F	983	TM6	TMD	helix	3	228	Q	306	N	357	K	1000	TM6	TMD	helix	2		24.1059	26.3312	27.7788	26.3312	1.44764	1.44764		14	15	17	17	0	0	0	1
214	F	291	I	340	F	983	TM6	TMD	helix	3	364	I	488	I	541	I	1186	H5	NBD	helix	0		73.4976	68.5759	74.7324	68.5759	6.15653	6.15653		150	197	201	203	24	1	0	3
214	F	291	I	340	F	983	TM6	TMD	helix	3	390	S	514	A	567	K	1212	H6	NBD	helix	3		86.0018	77.5751	87.6855	77.5751	10.1104	10.1104		176	223	227	229	28	1	0	0
217	R	295	G	346	G	989	TM6	TMD	helix	2	218	R	296	Q	347	Q	990	TM6	TMD	helix	2		5.35593	5.41138	4.88844	4.88844	-0.522945	0.522945		1	1	1	1	0	0	0	0
217	R	295	G	346	G	989	TM6	TMD	helix	2	284	P	388	Q	441	E	1084	H1-S4 loop	NBD	loop	1		60.2776	49.0701	59.1427	49.0701	10.0725	10.0725		67	93	95	95	10	1	1	1
219	L	297	A	348	V	991	TM6	TMD	helix	2	353	K	477	Q	530	Q	1175	C-loop (ABC sign.)	NBD	loop	1		56.2183	58.447	56.4091	56.4091	-2.03788	2.03788		134	180	182	184	23	1	1	1
219	L	297	A	348	V	991	TM6	TMD	helix	2	415	K	544	V	597	L	1242	S9	NBD	sheet	3		74.6284	60.1486	74.8619	60.1486	14.7133	14.7133		196	247	249	251	34	1	1	1
219	L	297	A	348	V	991	TM6	TMD	helix	2	417	V	546	A	599	V	1244	S9	NBD	sheet	2		70.3371	56.4701	70.7642	56.4701	14.2941	14.2941		198	249	251	253	34	1	1	0
219	L	297	A	348	V	991	TM6	TMD	helix	2	420	E	549	D	602	Q	1247	S9	NBD	sheet	3		69.522	62.0737	69.6347	62.0737	7.56099	7.56099		201	252	254	256	34	1	1	1
220	V	298	S	349	S	992	TM6	TMD	helix	2	224	T	302	E	353	P	996	TM6	TMD	helix	2		6.83485	6.26934	6.95324	6.26934	0.683907	0.683907		4	4	4	4	0	0	0	0
220	V	298	S	349	S	992	TM6	TMD	helix	2	322	E	433	E	486	E	1129	H3	NBD	helix	2		52.7809	45.033	52.898	45.033	7.86495	7.86495		102	135	137	137	17	1	0	0
220	V	298	S	349	S	992	TM6	TMD	helix	2	358	Q	482	Q	535	Q	1180	H5	NBD	helix	0		61.8438	51.5998	62.0028	51.5998	10.4029	10.4029		138	184	186	188	24	1	0	2
221	A	299	P	350	S	993	TM6	TMD	helix	2	223	F	301	I	352	A	995	TM6	TMD	helix	2		6.85753	7.40058	7.03561	7.03561	-0.364971	0.364971		2	2	2	2	0	0	0	0
222	S	300	S	351	F	994	TM6	TMD	helix	2	225	T	303	A	354	D	997	TM6	TMD	helix	2		6.03258	6.30157	6.10679	6.10679	-0.194772	0.194772		3	3	3	3	0	0	0	0
222	S	300	S	351	F	994	TM6	TMD	helix	2	234	D	312	Y	363	A	1006	TM6 ext.	TMD	helix	3		18.9223	18.2396	19.0047	18.2396	0.765104	0.765104		12	12	12	12	1	0	0	1
222	S	300	S	351	F	994	TM6	TMD	helix	2	239	L	317	I	368	I	1011	TM6 ext.	TMD	helix	2		26.465	26.6129	26.7876	26.6129	0.174742	0.174742		17	17	17	17	1	0	0	0
223	F	301	I	352	A	995	TM6	TMD	helix	2	225	T	303	A	354	D	997	TM6	TMD	helix	2		7.2788	7.55262	7.32588	7.32588	-0.226732	0.226732		2	2	2	2	0	0	0	0
224	T	302	E	353	P	996	TM6	TMD	helix	2	232	S	310	A	361	S	1004	TM6 ext.	TMD	helix	1		13.4188	12.3235	13.4366	12.3235	1.11311	1.11311		8	8	8	8	1	0	0	1
224	T	302	E	353	P	996	TM6	TMD	helix	2	281	N	385	Q	438	Q	1081	H1	NBD	helix	1		48.4842	39.8591	48.4851	39.8591	8.62601	8.62601		57	83	85	85	9	1	0	1
224	T	302	E	353	P	996	TM6	TMD	helix	2	352	V	476	A	529	T	1174	C-loop (ABC sign.)	NBD	helix	2		45.7854	45.7396	45.84	45.7396	0.100441	0.100441		128	174	176	178	23	1	0	0
224	T	302	E	353	P	996	TM6	TMD	helix	2	358	Q	482	Q	535	Q	1180	H5	NBD	helix	0		55.2269	45.7929	55.2919	45.7929	9.499	9.499		134	180	182	184	24	1	0	2
225	T	303	A	354	D	997	TM6	TMD	helix	2	234	D	312	Y	363	A	1006	TM6 ext.	TMD	helix	3		15.1875	14.912	15.3085	14.912	0.396443	0.396443		9	9	9	9	1	0	0	1
225	T	303	A	354	D	997	TM6	TMD	helix	2	239	L	317	I	368	I	1011	TM6 ext.	TMD	helix	2		21.9268	22.6203	22.2477	22.2477	-0.372572	0.372572		14	14	14	14	1	0	0	0
227	T	305	A	356	A	999	TM6	TMD	helix	2	358	Q	482	Q	535	Q	1180	H5	NBD	helix	0		53.0888	44.3787	53.2327	44.3787	8.85405	8.85405		131	177	179	181	24	1	0	2
232	S	310	A	361	S	1004	TM6 ext.	TMD	helix	1	358	Q	482	Q	535	Q	1180	H5	NBD	helix	0		43.5947	36.9168	43.6484	36.9168	6.73159	6.73159		126	172	174	176	23	1	0	1
234	D	312	Y	363	A	1006	TM6 ext.	TMD	helix	3	271	M	375	N	428	S	1071	P-loop	NBD	loop	2		46.5391	34.1665	46.6057	34.1665	12.4392	12.4392		37	63	65	65	7	1	1	1
234	D	312	Y	363	A	1006	TM6 ext.	TMD	helix	3	312	D	423	E	476	E	1119	Q-loop	NBD	loop	0		34.684	31.0961	34.9079	31.0961	3.81183	3.81183		78	111	113	113	15	1	1	3
235	R	313	E	364	H	1007	TM6 ext.	TMD	helix	2	435	H	571	K	624	S	1269	H9	NBD	helix	3		53.4992	47.2944	53.4387	47.2944	6.14427	6.14427		200	258	260	262	39	1	0	1
237	F	315	F	366	I	1009	TM6 ext.	TMD	helix	2	348	E	470	L	523	K	1168	X-loop	NBD	loop	3		38	31.1325	38.0616	31.1325	6.92908	6.92908		111	155	157	159	21	1	1	1
237	F	315	F	366	I	1009	TM6 ext.	TMD	helix	2	396	L	520	L	573	L	1218	H6	NBD	helix	0		47.0566	42.7887	47.0908	42.7887	4.30207	4.30207		159	205	207	209	27	1	0	2
243	D	341	E	393	T	1036	S1	NBD	sheet	3	245	D	343	R	395	G	1038	S1	NBD	sheet	3		5.84894	5.83079	5.87954	5.83079	0.0487413	0.0487413		2	2	2	2	0	0	0	0
243	D	341	E	393	T	1036	S1	NBD	sheet	3	257	N	361	N	414	S	1057	S2	NBD	sheet	2		8.93072	18.7503	8.97917	8.97917	-9.77114	9.77114		14	20	21	21	2	0	0	1
243	D	341	E	393	T	1036	S1	NBD	sheet	3	259	S	363	K	416	E	1059	S2	NBD	sheet	3		5.3557	22.2976	5.4128	5.4128	-16.8848	16.8848		16	22	23	23	2	0	0	0	+
243	D	341	E	393	T	1036	S1	NBD	sheet	3	293	Q	397	M	450	K	1093	S4	NBD	sheet	3		7.92168	17.1573	8.0564	8.0564	-9.10085	9.10085		50	56	57	57	8	0	0	0
243	D	341	E	393	T	1036	S1	NBD	sheet	3	332	K	452	K	505	K	1150	H4	NBD	helix	2		34.9811	36.0078	34.9734	34.9734	-1.03442	1.03442		89	111	112	114	16	0	1	1
245	D	343	R	395	G	1038	S1	NBD	sheet	3	246	H	344	N	396	E	1039	S1	NBD	sheet	2		4.91902	5.651	5.03218	5.03218	-0.618815	0.618815		1	1	1	1	0	0	0	1
245	D	343	R	395	G	1038	S1	NBD	sheet	3	293	Q	397	M	450	K	1093	S4	NBD	sheet	3		5.19318	21.3494	5.16707	5.16707	-16.1823	16.1823		48	54	55	55	8	0	0	0	+
246	H	344	N	396	E	1039	S1	NBD	sheet	2	248	S	346	H	398	V	1041	S1	NBD	sheet	3		6.97428	8.16025	6.82221	6.82221	-1.33804	1.33804		2	2	2	2	0	0	0	1
246	H	344	N	396	E	1039	S1	NBD	sheet	2	254	K	358	K	411	Q	1054	S2	NBD	sheet	3		9.76114	17.9925	9.753	9.753	-8.2395	8.2395		8	14	15	15	2	0	0	1
246	H	344	N	396	E	1039	S1	NBD	sheet	2	255	D	359	G	412	G	1055	S2	NBD	sheet	2		5.72965	22.5852	5.80115	5.80115	-16.7841	16.7841		9	15	16	16	2	0	0	0	+
246	H	344	N	396	E	1039	S1	NBD	sheet	2	328	V	448	E	501	V	1146	H4	NBD	helix	3		44.9964	43.2549	45.1315	43.2549	1.87657	1.87657		82	104	105	107	16	0	1	1
248	S	346	H	398	V	1041	S1	NBD	sheet	3	255	D	359	G	412	G	1055	S2	NBD	sheet	2		5.99807	26.0693	5.37588	5.37588	-20.6934	20.6934		7	13	14	14	2	0	0	1	+
248	S	346	H	398	V	1041	S1	NBD	sheet	3	262	K	366	S	419	K	1062	S2-S3 loop	NBD	loop	2		25.4603	25.5537	25.3167	25.3167	-0.237013	0.237013		14	20	21	21	3	0	2	1
248	S	346	H	398	V	1041	S1	NBD	sheet	3	290	T	394	T	447	L	1090	H1-S4 loop	NBD	loop	3		4.99396	17.424	4.9528	4.9528	-12.4712	12.4712		42	48	49	49	7	0	2	0	+
248	S	346	H	398	V	1041	S1	NBD	sheet	3	291	S	395	E	448	A	1091	S4	NBD	sheet	3		3.82021	22.6474	3.63738	3.63738	-19.0101	19.0101		43	49	50	50	8	0	0	0	+
248	S	346	H	398	V	1041	S1	NBD	sheet	3	293	Q	397	M	450	K	1093	S4	NBD	sheet	3		10.5169	27.1069	10.2786	10.2786	-16.8282	16.8282		45	51	52	52	8	0	0	0
248	S	346	H	398	V	1041	S1	NBD	sheet	3	328	V	448	E	501	V	1146	H4	NBD	helix	3		44.2089	39.8791	44.2438	39.8791	4.36477	4.36477		80	102	103	105	16	0	1	0
248	S	346	H	398	V	1041	S1	NBD	sheet	3	348	E	470	L	523	K	1168	X-loop	NBD	loop	3		44.8837	26.9134	44.9506	26.9134	18.0372	18.0372		100	124	125	127	19	0	2	0
248	S	346	H	398	V	1041	S1	NBD	sheet	3	420	E	549	D	602	Q	1247	S9	NBD	sheet	3		15.722	21.3877	16.0109	16.0109	-5.37674	5.37674		172	203	204	206	31	0	0	0
249	F	347	F	399	F	1042	S1	NBD	sheet	0	250	Q	348	S	400	N	1043	S1-S2 loop (RI)	NBD	loop	3		5.63289	5.84176	5.65558	5.65558	-0.186186	0.186186		1	1	1	1	1	0	2	3
250	Q	348	S	400	N	1043	S1-S2 loop (RI)	NBD	loop	3	290	T	394	T	447	L	1090	H1-S4 loop	NBD	loop	3		4.62867	21.5874	4.73102	4.73102	-16.8563	16.8563		40	46	47	47	6	0	0	0	+
254	K	358	K	411	Q	1054	S2	NBD	sheet	3	423	H	552	V	605	R	1250	S10	NBD	sheet	3		5.92771	7.53493	5.55072	5.55072	-1.98421	1.98421		169	194	194	196	31	0	0	0	+
258	L	362	L	415	L	1058	S2	NBD	sheet	2	415	K	544	V	597	L	1242	S9	NBD	sheet	3		8.75886	22.3073	8.81062	8.81062	-13.4967	13.4967		157	182	182	184	29	0	0	1
258	L	362	L	415	L	1058	S2	NBD	sheet	2	417	V	546	A	599	V	1244	S9	NBD	sheet	2		6.61032	27.8142	6.63939	6.63939	-21.1748	21.1748		159	184	184	186	29	0	0	0	+
259	S	363	K	416	E	1059	S2	NBD	sheet	3	261	E	365	Q	418	K	1061	S2-S3 loop	NBD	loop	3		6.97835	7.13998	6.93856	6.93856	-0.201422	0.201422		2	2	2	2	1	0	2	0
259	S	363	K	416	E	1059	S2	NBD	sheet	3	332	K	452	K	505	K	1150	H4	NBD	helix	2		34.7626	23.8044	34.7253	23.8044	10.9209	10.9209		73	89	89	91	14	0	1	1
259	S	363	K	416	E	1059	S2	NBD	sheet	3	430	R	560	D	613	Q	1258	H8	NBD	helix	3		20.2915	24.6372	20.3946	20.3946	-4.2426	4.2426		171	197	197	199	32	0	1	0
260	I	364	V	417	V	1060	S2	NBD	sheet	2	266	V	370	V	423	L	1066	S3	NBD	sheet	1		5.31847	19.0028	5.1403	5.1403	-13.8625	13.8625		6	6	6	6	2	0	0	1	+
261	E	365	Q	418	K	1061	S2-S3 loop	NBD	loop	3	262	K	366	S	419	K	1062	S2-S3 loop	NBD	loop	2		5.27362	5.97452	5.34876	5.34876	-0.625761	0.625761		1	1	1	1	0	0	0	1
261	E	365	Q	418	K	1061	S2-S3 loop	NBD	loop	3	264	E	368	Q	421	Q	1064	S2-S3 loop	NBD	loop	2		5.02629	10.9533	4.96617	4.96617	-5.9871	5.9871		3	3	3	3	0	0	0	1
261	E	365	Q	418	K	1061	S2-S3 loop	NBD	loop	3	415	K	544	V	597	L	1242	S9	NBD	sheet	3		9.6937	16.388	9.84155	9.84155	-6.5465	6.5465		154	179	179	181	28	0	2	0
262	K	366	S	419	K	1062	S2-S3 loop	NBD	loop	2	293	Q	397	M	450	K	1093	S4	NBD	sheet	3		18.7642	16.1897	18.7995	16.1897	2.60976	2.60976		31	31	31	31	5	0	2	1
263	G	367	G	420	G	1063	S2-S3 loop	NBD	loop	0	328	V	448	E	501	V	1146	H4	NBD	helix	3		27.4443	27.296	27.5183	27.296	0.222345	0.222345		65	81	81	83	13	0	1	3
264	E	368	Q	421	Q	1064	S2-S3 loop	NBD	loop	2	415	K	544	V	597	L	1242	S9	NBD	sheet	3		6.48989	5.64683	6.73779	5.64683	1.09096	1.09096		151	176	176	178	28	0	2	1	+
264	E	368	Q	421	Q	1064	S2-S3 loop	NBD	loop	2	435	H	571	K	624	S	1269	H9	NBD	helix	3		24.368	16.7741	24.4892	16.7741	7.71509	7.71509		171	203	203	205	34	0	1	1
265	T	369	T	422	T	1065	S3	NBD	sheet	2	402	I	531	V	584	V	1229	S8	NBD	sheet	1		6.82711	10.5158	6.82381	6.82381	-3.69198	3.69198		137	162	162	164	23	0	0	1	+
266	V	370	V	423	L	1066	S3	NBD	sheet	1	415	K	544	V	597	L	1242	S9	NBD	sheet	3		5.08303	3.86821	5.19986	3.86821	1.33165	1.33165		149	174	174	176	27	0	0	2	+
271	M	375	N	428	S	1071	P-loop	NBD	loop	2	420	E	549	D	602	Q	1247	S9	NBD	sheet	3		6.45446	9.57986	6.37845	6.37845	-3.20141	3.20141		149	174	174	176	26	0	2	1	+
272	S	376	S	429	S	1072	P-loop	NBD	loop	0	361	R	485	R	538	R	1183	H5	NBD	helix	0		23.2909	25.1928	23.4028	23.4028	-1.78997	1.78997		89	109	109	111	16	0	1	0
280	I	384	V	437	V	1080	H1	NBD	helix	2	376	I	500	L	553	L	1198	S7	NBD	sheet	1		5.55339	15.0523	5.35892	5.35892	-9.69334	9.69334		96	116	116	118	17	0	1	1	+
280	I	384	V	437	V	1080	H1	NBD	helix	2	403	V	532	I	585	I	1230	S8	NBD	sheet	0		6.10423	25.5305	6.10543	6.10543	-19.4251	19.4251		123	148	148	150	21	0	1	2	+
281	N	385	Q	438	Q	1081	H1	NBD	helix	1	352	V	476	A	529	T	1174	C-loop (ABC sign.)	NBD	helix	2		25.5695	28.0918	25.3686	25.3686	-2.72319	2.72319		71	91	91	93	14	0	0	1
284	P	388	Q	441	E	1084	H1-S4 loop	NBD	loop	1	313	N	424	P	477	P	1120	Q-loop	NBD	loop	1		14.6283	33.2895	14.8152	14.8152	-18.4743	18.4743		29	36	36	36	6	0	0	0
284	P	388	Q	441	E	1084	H1-S4 loop	NBD	loop	1	353	K	477	Q	530	Q	1175	C-loop (ABC sign.)	NBD	loop	1		28.7394	33.729	28.7269	28.7269	-5.00207	5.00207		69	89	89	91	13	0	0	0
284	P	388	Q	441	E	1084	H1-S4 loop	NBD	loop	1	358	Q	482	Q	535	Q	1180	H5	NBD	helix	0		24.9779	31.2032	24.9758	24.9758	-6.22741	6.22741		74	94	94	96	14	0	1	1
284	P	388	Q	441	E	1084	H1-S4 loop	NBD	loop	1	370	N	494	R	547	R	1192	H5	NBD	helix	1		12.1761	17.7698	12.1273	12.1273	-5.64246	5.64246		86	106	106	108	14	0	1	0
290	T	394	T	447	L	1090	H1-S4 loop	NBD	loop	3	291	S	395	E	448	A	1091	S4	NBD	sheet	3		4.63109	5.54823	4.67568	4.67568	-0.872553	0.872553		1	1	1	1	1	0	2	0
290	T	394	T	447	L	1090	H1-S4 loop	NBD	loop	3	348	E	470	L	523	K	1168	X-loop	NBD	loop	3		42.703	34.1342	42.7137	34.1342	8.57949	8.57949		58	76	76	78	12	0	0	0
293	Q	397	M	450	K	1093	S4	NBD	sheet	3	297	N	404	D	457	E	1100	S5	NBD	sheet	2		5.55945	8.73229	5.4744	5.4744	-3.25789	3.25789		4	7	7	7	2	0	0	1	+
296	H	403	Q	456	K	1099	S5	NBD	sheet	3	299	F	408	I	461	L	1104	H2	NBD	helix	3		6.64906	11.1801	6.36439	6.36439	-4.8157	4.8157		3	5	5	5	1	0	1	0	+
296	H	403	Q	456	K	1099	S5	NBD	sheet	3	358	Q	482	Q	535	Q	1180	H5	NBD	helix	0		37.6413	33.5666	37.642	33.5666	4.07544	4.07544		62	79	79	81	11	0	1	3
299	F	408	I	461	L	1104	H2	NBD	helix	3	300	L	409	N	462	N	1105	H2	NBD	helix	2		5.2854	5.33244	5.59298	5.33244	0.260544	0.260544		1	1	1	1	0	0	0	1
299	F	408	I	461	L	1104	H2	NBD	helix	3	301	T	410	V	463	V	1106	H2	NBD	helix	2		7.01293	7.26152	7.42703	7.26152	0.165514	0.165514		2	2	2	2	0	0	0	1
300	L	409	N	462	N	1105	H2	NBD	helix	2	302	G	411	R	464	Q	1107	H2	NBD	helix	3		5.53113	6.96651	5.77631	5.77631	-1.1902	1.1902		2	2	2	2	0	0	0	1
300	L	409	N	462	N	1105	H2	NBD	helix	2	415	K	544	V	597	L	1242	S9	NBD	sheet	3		29.4958	23.3398	29.7027	23.3398	6.36287	6.36287		115	135	135	137	20	0	1	1
301	T	410	V	463	V	1106	H2	NBD	helix	2	358	Q	482	Q	535	Q	1180	H5	NBD	helix	0		30.9624	19.5972	30.8944	19.5972	11.2972	11.2972		57	72	72	74	10	0	0	2
305	N	415	E	468	A	1111	H2	NBD	helix	3	322	E	433	E	486	E	1129	H3	NBD	helix	2		19.3217	13.7344	19.2591	13.7344	5.52474	5.52474		17	18	18	18	3	0	0	1
310	Q	421	S	474	S	1117	S6	NBD	loop	1	313	N	424	P	477	P	1120	Q-loop	NBD	loop	1		5.74776	10.7084	5.82799	5.82799	-4.88044	4.88044		3	3	3	3	1	0	0	0
313	N	424	P	477	P	1120	Q-loop	NBD	loop	1	353	K	477	Q	530	Q	1175	C-loop (ABC sign.)	NBD	loop	1		15.056	18.2992	14.9591	14.9591	-3.34007	3.34007		40	53	53	55	7	0	0	0
317	S	428	A	481	D	1124	Q-loop	NBD	loop	2	318	D	429	T	482	C	1125	Q-loop	NBD	loop	2		5.75585	5.08888	5.81562	5.08888	0.726734	0.726734		1	1	1	1	0	0	0	0
318	D	429	T	482	C	1125	Q-loop	NBD	loop	2	322	E	433	E	486	E	1129	H3	NBD	helix	2		3.71372	6.67452	3.74222	3.74222	-2.9323	2.9323		4	4	4	4	1	0	1	0
321	K	432	A	485	A	1128	H3	NBD	helix	3	325	L	436	R	489	A	1132	H3	NBD	helix	2		6.09952	6.69184	6.25675	6.25675	-0.435086	0.435086		4	4	4	4	0	0	0	1
321	K	432	A	485	A	1128	H3	NBD	helix	3	328	V	448	E	501	V	1146	H4	NBD	helix	3		8.85581	16.1026	8.68663	8.68663	-7.41595	7.41595		7	16	16	18	2	0	0	0
321	K	432	A	485	A	1128	H3	NBD	helix	3	346	D	468	D	521	S	1166	X-loop	NBD	helix	2		6.32322	17.3332	6.32743	6.32743	-11.0058	11.0058		25	36	36	38	5	0	0	1	+
328	V	448	E	501	V	1146	H4	NBD	helix	3	332	K	452	K	505	K	1150	H4	NBD	helix	2		6.35406	7.08714	6.47401	6.47401	-0.613133	0.613133		4	4	4	4	0	0	0	1
328	V	448	E	501	V	1146	H4	NBD	helix	3	333	M	453	E	506	E	1151	H4	NBD	helix	3		9.54012	3.90084	9.69785	3.90084	5.79701	5.79701		5	5	5	5	0	0	0	0	+
328	V	448	E	501	V	1146	H4	NBD	helix	3	337	D	458	D	511	A	1156	H4b	NBD	helix	3		10.8325	14.0116	10.9464	10.9464	-3.06522	3.06522		9	10	10	10	2	0	0	0
328	V	448	E	501	V	1146	H4	NBD	helix	3	340	M	461	M	514	E	1159	H4b	NBD	helix	3		9.59594	17.8709	9.66176	9.66176	-8.20912	8.20912		12	13	13	13	2	0	0	0
329	E	449	K	502	R	1147	H4	NBD	helix	3	332	K	452	K	505	K	1150	H4	NBD	helix	2		5.78512	8.1315	5.72863	5.72863	-2.40286	2.40286		3	3	3	3	0	0	0	1
329	E	449	K	502	R	1147	H4	NBD	helix	3	333	M	453	E	506	E	1151	H4	NBD	helix	3		6.25682	8.426	6.19662	6.19662	-2.22938	2.22938		4	4	4	4	0	0	0	0
331	A	451	V	504	A	1149	H4	NBD	helix	1	345	Y	467	F	520	Y	1165	X-loop	NBD	helix	1		7.71881	18.9364	7.81857	7.81857	-11.1178	11.1178		14	16	16	16	3	0	0	0	+
332	K	452	K	505	K	1150	H4	NBD	helix	2	337	D	458	D	511	A	1156	H4b	NBD	helix	3		7.8103	11.6502	7.91553	7.91553	-3.73468	3.73468		5	6	6	6	2	0	0	1	+
332	K	452	K	505	K	1150	H4	NBD	helix	2	340	M	461	M	514	E	1159	H4b	NBD	helix	3		10.5152	14.7412	10.553	10.553	-4.18827	4.18827		8	9	9	9	2	0	0	1
332	K	452	K	505	K	1150	H4	NBD	helix	2	430	R	560	D	613	Q	1258	H8	NBD	helix	3		33.3294	39.1456	33.3853	33.3853	-5.76031	5.76031		98	108	108	108	18	0	0	1
333	M	453	E	506	E	1151	H4	NBD	helix	3	348	E	470	L	523	K	1168	X-loop	NBD	loop	3		22.657	23.6639	22.948	22.948	-0.715925	0.715925		15	17	17	17	3	0	1	0
334	A	454	A	507	A	1152	H4	NBD	helix	0	356	G	480	G	533	G	1178	H5	NBD	helix	0		13.1783	14.8095	13.2872	13.2872	-1.52232	1.52232		22	26	26	26	5	0	0	0
334	A	454	A	507	A	1152	H4	NBD	helix	0	361	R	485	R	538	R	1183	H5	NBD	helix	0		4.71058	12.556	4.78705	4.78705	-7.76894	7.76894		27	31	31	31	5	0	0	0	+
335	N	455	N	508	N	1153	H4-H4b loop	NBD	loop	1	391	I	515	V	568	V	1213	H6	NBD	helix	3		4.3408	12.129	4.39824	4.39824	-7.73071	7.73071		56	60	60	60	8	0	1	2	+
337	D	458	D	511	A	1156	H4b	NBD	helix	3	340	M	461	M	514	E	1159	H4b	NBD	helix	3		6.21773	10.94	6.12977	6.12977	-4.81023	4.81023		3	3	3	3	0	0	0	0
338	F	459	F	512	F	1157	H4b	NBD	helix	0	368	F	492	L	545	L	1190	H5	NBD	helix	1		16.1696	27.16	16.1923	16.1923	-10.9677	10.9677		30	33	33	33	3	0	0	1
342	P	464	P	517	P	1162	X-loop	NBD	loop	2	343	Q	465	H	518	N	1163	X-loop	NBD	helix	3		4.89671	5.84544	5.15345	5.15345	-0.691985	0.691985		1	1	1	1	0	0	1	1
343	Q	465	H	518	N	1163	X-loop	NBD	helix	3	347	T	469	T	522	T	1167	X-loop	NBD	helix	0		4.52067	13.6402	4.62702	4.62702	-9.01315	9.01315		4	4	4	4	0	0	0	3
343	Q	465	H	518	N	1163	X-loop	NBD	helix	3	348	E	470	L	523	K	1168	X-loop	NBD	loop	3		7.29006	14.8216	7.26819	7.26819	-7.55338	7.55338		5	5	5	5	0	0	1	0	+
347	T	469	T	522	T	1167	X-loop	NBD	helix	0	361	R	485	R	538	R	1183	H5	NBD	helix	0		14.117	20.8248	14.1368	14.1368	-6.68806	6.68806		14	16	16	16	2	0	0	0
347	T	469	T	522	T	1167	X-loop	NBD	helix	0	368	F	492	L	545	L	1190	H5	NBD	helix	1		19.6589	29.8226	19.6363	19.6363	-10.1863	10.1863		21	23	23	23	2	0	0	1
347	T	469	T	522	T	1167	X-loop	NBD	helix	0	370	N	494	R	547	R	1192	H5	NBD	helix	1		22.1258	32.7914	22.1273	22.1273	-10.6641	10.6641		23	25	25	25	2	0	0	1
347	T	469	T	522	T	1167	X-loop	NBD	helix	0	410	I	539	V	592	I	1237	H7	NBD	helix	1		32.9578	41.3528	33.0162	33.0162	-8.33655	8.33655		63	70	70	70	10	0	0	1
352	V	476	A	529	T	1174	C-loop (ABC sign.)	NBD	helix	2	358	Q	482	Q	535	Q	1180	H5	NBD	helix	0		10.9698	9.09425	10.9826	9.09425	1.88837	1.88837		6	6	6	6	1	0	0	2
352	V	476	A	529	T	1174	C-loop (ABC sign.)	NBD	helix	2	370	N	494	R	547	R	1192	H5	NBD	helix	1		24.4223	24.1324	24.3819	24.1324	0.249527	0.249527		18	18	18	18	1	0	0	1
353	K	477	Q	530	Q	1175	C-loop (ABC sign.)	NBD	loop	1	370	N	494	R	547	R	1192	H5	NBD	helix	1		24.005	23.3024	24.0113	23.3024	0.708969	0.708969		17	17	17	17	1	0	1	0
356	G	480	G	533	G	1178	H5	NBD	helix	0	361	R	485	R	538	R	1183	H5	NBD	helix	0		8.5972	9.90147	8.63648	8.63648	-1.26499	1.26499		5	5	5	5	0	0	0	0
356	G	480	G	533	G	1178	H5	NBD	helix	0	410	I	539	V	592	I	1237	H7	NBD	helix	1		20.9822	23.1738	21.0504	21.0504	-2.12344	2.12344		54	59	59	59	8	0	0	1
361	R	485	R	538	R	1183	H5	NBD	helix	0	370	N	494	R	547	R	1192	H5	NBD	helix	1		14.9631	17.5984	14.9359	14.9359	-2.66248	2.66248		9	9	9	9	0	0	0	1
361	R	485	R	538	R	1183	H5	NBD	helix	0	410	I	539	V	592	I	1237	H7	NBD	helix	1		18.9714	24.6752	19.0069	19.0069	-5.66826	5.66826		49	54	54	54	8	0	0	1
368	F	492	L	545	L	1190	H5	NBD	helix	1	370	N	494	R	547	R	1192	H5	NBD	helix	1		7.28009	5.39432	7.15378	5.39432	1.75946	1.75946		2	2	2	2	0	0	0	0
386	L	510	T	563	T	1208	H6	NBD	helix	2	408	S	537	S	590	S	1235	H7	NBD	helix	1		9.66608	13.7592	9.66396	9.66396	-4.09524	4.09524		22	27	27	27	4	0	0	1
388	S	512	S	565	S	1210	H6	NBD	helix	0	391	I	515	V	568	V	1213	H6	NBD	helix	3		5.57562	6.03762	5.77372	5.77372	-0.263896	0.263896		3	3	3	3	0	0	0	3
393	Q	517	Q	570	Q	1215	H6	NBD	helix	0	397	D	521	D	574	D	1219	H6	NBD	helix	3		6.21476	7.487	6.28428	6.28428	-1.20272	1.20272		4	4	4	4	0	0	0	3
395	A	519	A	572	A	1217	H6	NBD	helix	0	397	D	521	D	574	D	1219	H6	NBD	helix	3		7.379	8.14668	7.45479	7.45479	-0.691889	0.691889		2	2	2	2	0	0	0	3
397	D	521	D	574	D	1219	H6	NBD	helix	3	412	H	541	N	594	N	1239	H7-S9 loop	NBD	loop	2		7.07323	16.4686	7.01481	7.01481	-9.45376	9.45376		15	20	20	20	5	0	1	1	+
415	K	544	V	597	L	1242	S9	NBD	sheet	3	417	V	546	A	599	V	1244	S9	NBD	sheet	2		6.47873	6.20212	6.0533	6.0533	-0.148824	0.148824		2	2	2	2	0	0	0	1
415	K	544	V	597	L	1242	S9	NBD	sheet	3	426	T	556	K	609	H	1254	S10	NBD	sheet	2		6.61111	19.2797	6.44702	6.44702	-12.8327	12.8327		11	12	12	12	2	0	0	1	+
417	V	546	A	599	V	1244	S9	NBD	sheet	2	426	T	556	K	609	H	1254	S10	NBD	sheet	2		5.91276	24.5189	5.57259	5.57259	-18.9463	18.9463		9	10	10	10	2	0	0	0	+
420	E	549	D	602	Q	1247	S9	NBD	sheet	3	421	N	550	D	603	N	1248	S9-S10 loop	NBD	loop	3		4.86575	5.66597	4.85087	4.85087	-0.815104	0.815104		1	1	1	1	1	0	2	0
420	E	549	D	602	Q	1247	S9	NBD	sheet	3	423	H	552	V	605	R	1250	S10	NBD	sheet	3		5.58179	7.85669	5.83028	5.83028	-2.02642	2.02642		3	3	3	3	2	0	0	0
420	E	549	D	602	Q	1247	S9	NBD	sheet	3	424	V	554	V	607	K	1252	S10	NBD	sheet	2		4.4936	16.5418	4.64133	4.64133	-11.9004	11.9004		4	5	5	5	2	0	0	1	+
420	E	549	D	602	Q	1247	S9	NBD	sheet	3	435	H	571	K	624	S	1269	H9	NBD	helix	3		10.6835	18.9507	10.6318	10.6318	-8.31888	8.31888		15	22	22	22	6	0	1	0
428	T	558	N	611	T	1256	H8	NBD	helix	2	430	R	560	D	613	Q	1258	H8	NBD	helix	3		4.58389	7.06089	4.91582	4.91582	-2.14506	2.14506		2	2	2	2	0	0	0	1
428	T	558	N	611	T	1256	H8	NBD	helix	2	431	E	561	E	614	Q	1259	H8	NBD	helix	2		4.2715	5.10688	4.28647	4.28647	-0.820409	0.820409		3	3	3	3	0	0	0	0
429	H	559	H	612	H	1257	H8	NBD	helix	0	433	Y	569	Y	622	Y	1267	H9	NBD	helix	0		8.05706	6.6525	8.11205	6.6525	1.45955	1.45955		4	10	10	10	3	0	0	0	+
434	E	570	F	623	F	1268	H9	NBD	helix	2	435	H	571	K	624	S	1269	H9	NBD	helix	3		5.41566	5.59284	5.45044	5.45044	-0.1424	0.1424		1	1	1	1	0	0	0	1
