# Supplementary material for: Integrated Analysis of Residue Coevolution and Protein Structure in ABC Transporters
Source: PLoS One. 2012 May 8;7(5):e36546. doi: 10.1371/journal.pone.0036546 (PMC3348156; doi:10.1371/journal.pone.0036546)
Supplement: Dataset S6 — List of all predicted coevolving pairs in the ABC-C family. Each Excel sheet lists the predicted coevolving pairs (including those not in structural contact) for a given fraction of all pairs, which determines the specificity of the prediction. Compare with Table 2 and 3. (XLS) [file pone.0036546.s024.xls]

## Sheet: explanation
Predicted coevolving position pairs in the ABC-C family
from the manuscript "Integrated Analysis of Residue Coevolution and Protein Structure in ABC Transporters" by Attila Gulyás-Kovács
	Explanation for sheet labels
		gamma is the fraction of predicted pairs in all possible pairs; the lower gamma means higher specificity but lower sensitivity
		All tables in the manuscript correspond to gamma = 10^(-3)
	Explanation for list column heads
			column head	explanation
		positon i	aln col i	alignment column
			CFTR residue i	amino acid residue corresponding to human CFTR
			CFTR position i	amino acid position corresponding to human CFTR
			region i	each region is a continuous segment of helix, b-strand or loop
			domain i
			sec struc i	corresponds to region
			subst rate i	discretized amino acid substitution rate 'r' at i (eq. 21)
		positon j	aln col j
			CFTR residue j
			CFTR position j
			Pgp N residue j
			region j
			domain j
			sec struc j
			subst rate j
		distance d (Å)	d_out	CFTR homology model in outward facing conformation, Cell Mol Life Sci 65: 2594-612
			d_in	CFTR homology model in inward facing conformation, Cell Mol Life Sci 66: 3469-86
			min(d_out, d_in)	minimum
			d_out - d_in	denoted as ∆d (eq. 23)
			|d_out - d_in|
			j - i (column)
			j - i (CFTR position)
			region_j - region_i
			domain_j - domain_i
			|sec_struc_j - sec_struc_i|
			|subst_rate_j - subst_rate_i|
			H1	the set defined in eq. 24: pairs in this set are marked with a '+'
			H2	the set defined in eq. 25: pairs in this set are marked with a '+'
			Table 2	Table 2 of the manuscript (only for gamma = 10^(-3): pairs in this set are marked with a '+'
			Table 3	Table 3 of the manuscript (only for gamma = 10^(-3): pairs in this set are marked with a '+'

## Sheet: gamma = 10^(-4)
aln col i	CFTR residue i	CFTR position i	region i	domain i	sec struc i	subst rate i	aln col j	CFTR residue j	CFTR position j	region j	domain j	sec struc j	subst rate j	Column1	d_out	d_in	min(d_out, d_in)	d_out - d_in	|d_out - d_in|	Column2	j - i (column)	j - i (CFTR position)	region_j - region_i	domain_j - domain_i	|sec_struc_j - sec_struc_i|	|subst_rate_j - subst_rate_i|	H1	H2
6	R	153	TM2 ext. (ICL1)	TMD1	helix	2	40	H	199	TM3	TMD1	helix	3		14.2841	13.9271	13.9271	0.356998	0.356998		34	46	3	0	0	1
15	K	162	TM2 ext. (ICL1)	TMD1	helix	3	582	H	1079	TM11 ext. (ICL4)	TMD2	helix	3		9.74385	12.4755	9.74385	-2.7316	2.7316		567	917	63	2	0	0
30	N	189	TM3 ext. (ICL1)	TMD1	helix	3	34	E	193	TM3	TMD1	helix	4		8.83919	5.95008	5.95008	2.88911	2.88911		4	4	1	0	0	1
31	K	190	TM3 ext. (ICL1)	TMD1	helix	2	139	R	303	TM5	TMD1	helix	3		14.2845	23.3441	14.2845	-9.05962	9.05962		108	113	7	0	0	1
31	K	190	TM3 ext. (ICL1)	TMD1	helix	2	485	A	981	TM9 ext. (ICL3)	TMD2	helix	3		11.0148	15.5733	11.0148	-4.55848	4.55848		454	791	55	2	0	1
35	G	194	TM3	TMD1	helix	3	152	V	317	TM5	TMD1	helix	2		26.1565	36.099	26.1565	-9.94255	9.94255		117	123	6	0	0	1
39	A	198	TM3	TMD1	helix	4	543	L	1040	TM10 ext. (ICL4)	TMD2	helix	2		26.2438	20.572	20.572	5.67184	5.67184		504	842	58	2	0	2
81	M	244	TM4	TMD1	helix	3	139	R	303	TM5	TMD1	helix	3		6.85791	8.02349	6.85791	-1.16558	1.16558		58	59	4	0	0	0	+	+
97	V	260	TM4 ext. (ICL2)	TMD1	helix	3	557	H	1054	TM10 ext. (ICL4)	TMD2	helix	2		18.1165	32.8701	18.1165	-14.7537	14.7537		460	794	55	2	0	1
107	Q	270	cpl. helix (ICL2)	TMD1	helix	1	619	F	1116	TM11	TMD2	helix	3		71.6054	83.2511	71.6054	-11.6457	11.6457		512	846	57	2	0	2
114	W	277	TM5 ext. (ICL2)	TMD1	helix	1	774	W	1316	H4	NBD2	helix	2		20.2099	21.9645	20.2099	-1.75459	1.75459		660	1039	76	3	0	1
146	F	310	TM5	TMD1	helix	3	149	G	314	TM5	TMD1	helix	2		7.12929	7.30763	7.12929	-0.17834	0.17834		3	4	0	0	0	1
157	V	322	TM5	TMD1	helix	1	632	L	1135	TM12	TMD2	helix	2		25.0364	15.6625	15.6625	9.37392	9.37392		475	813	57	2	0	1
176	V	345	TM6	TMD1	helix	3	428	A	923	TM8	TMD2	helix	3		21.8135	24.0401	21.8135	-2.22658	2.22658		252	578	43	2	0	0
179	M	348	TM6	TMD1	helix	4	183	Q	353	TM6	TMD1	helix	3		9.02217	10.2743	9.02217	-1.25209	1.25209		4	5	0	0	0	1
182	T	351	TM6	TMD1	helix	3	489	D	985	TM9 ext. (ICL3)	TMD2	helix	3		22.5205	17.1967	17.1967	5.32384	5.32384		307	634	46	2	0	0
186	W	356	TM6	TMD1	helix	4	594	L	1091	TM11 ext. (ICL4)	TMD2	helix	3		29.0641	23.7742	23.7742	5.28994	5.28994		408	735	52	2	0	1
195	L	365	TM6 ext.	TMD1	helix	4	199	N	369	TM6 ext.	TMD1	helix	4		6.66773	8.07226	6.66773	-1.40453	1.40453		4	4	0	0	0	0
237	S	466	H1	NBD1	helix	1	246	L	475	H1-S4 loop	NBD1	loop	2		7.82507	7.79918	7.79918	0.0258913	0.0258913		9	9	1	0	1	1	+
245	E	474	H1-S4 loop	NBD1	loop	2	569	R	1066	cpl. helix (ICL4)	TMD2	helix	1		7.52168	9.28015	7.52168	-1.75847	1.75847		324	592	41	1	1	1	+
282	K	522	H4	NBD1	helix	4	287	E	527	H4b	NBD1	helix	4		4.40114	4.53732	4.40114	-0.136183	0.136183		5	5	2	0	0	0	+
284	C	524	H4	NBD1	helix	2	317	L	558	H5	NBD1	helix	1		4.83726	4.89618	4.83726	-0.0589215	0.0589215		33	34	5	0	0	1	+
300	L	541	X-loop	NBD1	loop	1	306	T	547	C-loop (ABC sign.)	NBD1	loop	2		5.92049	5.93566	5.92049	-0.015172	0.015172		6	6	1	0	0	1	+
403	I	869	TM7	TMD2	helix	4	406	A	872	TM7	TMD2	helix	3		5.10004	5.29417	5.10004	-0.194126	0.194126		3	3	0	0	0	1
411	S	877	TM7	TMD2	helix	3	495	F	992	TM9	TMD2	helix	3		25.6734	23.6789	23.6789	1.99455	1.99455		84	115	6	0	0	0
484	I	980	TM9 ext. (ICL3)	TMD2	helix	3	841	L	1399	S8	NBD2	sheet	1		44.1683	44.2002	44.1683	-0.0319151	0.0319151		357	419	38	1	1	2
512	A	1009	TM9	TMD2	helix	4	519	F	1016	TM10	TMD2	helix	3		4.96725	11.7055	4.96725	-6.73826	6.73826		7	7	2	0	0	1	+	+
547	E	1044	TM10 ext. (ICL4)	TMD2	helix	2	592	W	1089	TM11 ext. (ICL4)	TMD2	helix	4		5.53697	5.8825	5.53697	-0.345527	0.345527		45	45	2	0	0	2	+	+
557	H	1054	TM10 ext. (ICL4)	TMD2	helix	2	580	L	1077	TM11 ext. (ICL4)	TMD2	helix	3		7.24887	8.56392	7.24887	-1.31505	1.31505		23	23	2	0	0	1	+	+
580	L	1077	TM11 ext. (ICL4)	TMD2	helix	3	582	H	1079	TM11 ext. (ICL4)	TMD2	helix	3		7.1242	7.06993	7.06993	0.0542759	0.0542759		2	2	0	0	0	0
596	L	1093	TM11	TMD2	helix	4	641	Q	1144	TM12	TMD2	helix	2		19.5666	14.6248	14.6248	4.94187	4.94187		45	51	2	0	0	2
601	W	1098	TM11	TMD2	helix	1	605	R	1102	TM11	TMD2	helix	2		6.47811	6.85731	6.47811	-0.379198	0.379198		4	4	0	0	0	1
603	Q	1100	TM11	TMD2	helix	3	645	N	1148	TM12	TMD2	helix	2		7.90016	16.1324	7.90016	-8.23222	8.23222		42	48	2	0	0	1	+	+
638	S	1141	TM12	TMD2	helix	4	641	Q	1144	TM12	TMD2	helix	2		5.28692	5.85157	5.28692	-0.564642	0.564642		3	3	0	0	0	2
641	Q	1144	TM12	TMD2	helix	2	642	W	1145	TM12	TMD2	helix	3		5.15778	5.616	5.15778	-0.458219	0.458219		1	1	0	0	0	1
641	Q	1144	TM12	TMD2	helix	2	649	D	1152	TM12	TMD2	helix	3		14.3755	11.9322	11.9322	2.44332	2.44332		8	8	0	0	0	1
646	S	1149	TM12	TMD2	helix	3	649	D	1152	TM12	TMD2	helix	3		6.42313	5.21205	5.21205	1.21108	1.21108		3	3	0	0	0	0
677	T	1216	S1	NBD2	sheet	3	686	A	1225	S1-S2 loop	NBD2	loop	4		5.49595	5.31923	5.31923	0.176722	0.176722		9	9	1	0	2	1	+
703	L	1242	S3	NBD2	sheet	2	840	I	1398	S8	NBD2	sheet	2		6.06488	6.04141	6.04141	0.0234753	0.0234753		137	156	22	0	0	0	+
841	L	1399	S8	NBD2	sheet	1	847	E	1405	H7	NBD2	helix	2		11.9723	11.9614	11.9614	0.0109883	0.0109883		6	6	2	0	1	1
841	L	1399	S8	NBD2	sheet	1	852	C	1410	H7-S9 loop	NBD2	loop	2		5.82609	5.71192	5.71192	0.114176	0.114176		11	11	3	0	2	1	+
867	D	1425	S10	NBD2	sheet	3	871	K	1429	H8	NBD2	helix	4		3.81992	3.74671	3.74671	0.0732087	0.0732087		4	4	2	0	1	1
877	P	1451	C-term. tail	NBD2	loop	3	880	K	1468	C-term. tail	NBD2	helix	4		7.48587	7.58734	7.48587	-0.101473	0.101473		3	17	0	0	1	1	+

## Sheet: gamma = 10^(-3.5)
aln col i	residue i	position i	region i	domain i	sec struc i	rate class i	aln col j	residue j	position j	region j	domain j	sec struc j	rate class j	Column1	outward dist	inward dist	min(out,in) dist	out-in dist	abs out-in dist	Column2	aln column ∆	position ∆	region ∆	domain ∆	sec struc ∆	rate class ∆	H1	H2
1	I	148	TM2 ext. (ICL1)	TMD1	helix	3	596	L	1093	TM11	TMD2	helix	4		11.0818	13.831	11.0818	-2.74916	2.74916		595	945	64	2	0	1
6	R	153	TM2 ext. (ICL1)	TMD1	helix	2	40	H	199	TM3	TMD1	helix	3		14.2841	13.9271	13.9271	0.356998	0.356998		34	46	3	0	0	1
11	S	158	TM2 ext. (ICL1)	TMD1	helix	3	704	L	1243	S3	NBD2	sheet	1		49.1525	51.9143	49.1525	-2.76177	2.76177		693	1085	73	3	1	2
15	K	162	TM2 ext. (ICL1)	TMD1	helix	3	578	E	1075	TM11 ext. (ICL4)	TMD2	helix	4		5.74111	6.71876	5.74111	-0.977645	0.977645		563	913	63	2	0	1	+	+
15	K	162	TM2 ext. (ICL1)	TMD1	helix	3	582	H	1079	TM11 ext. (ICL4)	TMD2	helix	3		9.74385	12.4755	9.74385	-2.7316	2.7316		567	917	63	2	0	0
23	S	182	TM3 ext. (ICL1)	TMD1	helix	1	409	A	875	TM7	TMD2	helix	4		44.7863	47.3178	44.7863	-2.53152	2.53152		386	693	50	2	0	3
30	N	189	TM3 ext. (ICL1)	TMD1	helix	3	34	E	193	TM3	TMD1	helix	4		8.83919	5.95008	5.95008	2.88911	2.88911		4	4	1	0	0	1
31	K	190	TM3 ext. (ICL1)	TMD1	helix	2	139	R	303	TM5	TMD1	helix	3		14.2845	23.3441	14.2845	-9.05962	9.05962		108	113	7	0	0	1
31	K	190	TM3 ext. (ICL1)	TMD1	helix	2	485	A	981	TM9 ext. (ICL3)	TMD2	helix	3		11.0148	15.5733	11.0148	-4.55848	4.55848		454	791	55	2	0	1
31	K	190	TM3 ext. (ICL1)	TMD1	helix	2	506	G	1003	TM9	TMD2	loop	4		38.4154	38.3508	38.3508	0.0646374	0.0646374		475	813	56	2	1	2
33	D	192	TM3	TMD1	helix	3	34	E	193	TM3	TMD1	helix	4		5.60143	5.21937	5.21937	0.382059	0.382059		1	1	0	0	0	1
33	D	192	TM3	TMD1	helix	3	37	A	196	TM3	TMD1	helix	4		6.40473	7.56088	6.40473	-1.15614	1.15614		4	4	0	0	0	1
33	D	192	TM3	TMD1	helix	3	496	D	993	TM9	TMD2	helix	4		22.2689	29.4296	22.2689	-7.1607	7.1607		463	801	55	2	0	1
34	E	193	TM3	TMD1	helix	4	38	L	197	TM3	TMD1	helix	3		5.61558	7.6855	5.61558	-2.06992	2.06992		4	4	0	0	0	1
34	E	193	TM3	TMD1	helix	4	641	Q	1144	TM12	TMD2	helix	2		21.6968	20.5411	20.5411	1.15572	1.15572		607	951	63	2	0	2
34	E	193	TM3	TMD1	helix	4	642	W	1145	TM12	TMD2	helix	3		19.6394	21.0411	19.6394	-1.40168	1.40168		608	952	63	2	0	1
35	G	194	TM3	TMD1	helix	3	152	V	317	TM5	TMD1	helix	2		26.1565	36.099	26.1565	-9.94255	9.94255		117	123	6	0	0	1
37	A	196	TM3	TMD1	helix	4	518	I	1015	TM10	TMD2	helix	2		38.8522	45.9661	38.8522	-7.11388	7.11388		481	819	57	2	0	2
37	A	196	TM3	TMD1	helix	4	599	L	1096	TM11	TMD2	helix	2		13.1252	12.098	12.098	1.02714	1.02714		562	900	61	2	0	2
37	A	196	TM3	TMD1	helix	4	643	A	1146	TM12	TMD2	helix	3		20.7944	24.7918	20.7944	-3.9974	3.9974		606	950	63	2	0	1
39	A	198	TM3	TMD1	helix	4	543	L	1040	TM10 ext. (ICL4)	TMD2	helix	2		26.2438	20.572	20.572	5.67184	5.67184		504	842	58	2	0	2
41	F	200	TM3	TMD1	helix	4	183	Q	353	TM6	TMD1	helix	3		10.8737	11.1169	10.8737	-0.243273	0.243273		142	153	8	0	0	1
41	F	200	TM3	TMD1	helix	4	582	H	1079	TM11 ext. (ICL4)	TMD2	helix	3		26.9657	24.136	24.136	2.82972	2.82972		541	879	60	2	0	1
41	F	200	TM3	TMD1	helix	4	824	P	1378	D-loop	NBD2	loop	3		68.5419	67.8215	67.8215	0.720481	0.720481		783	1178	89	3	1	1
43	I	203	TM3	TMD1	helix	3	500	L	997	TM9	TMD2	helix	4		27.539	31.8712	27.539	-4.33224	4.33224		457	794	55	2	0	1
44	A	204	TM3	TMD1	helix	4	649	D	1152	TM12	TMD2	helix	3		21.4183	22.3766	21.4183	-0.958286	0.958286		605	948	63	2	0	1
47	V	208	TM3	TMD1	helix	3	179	M	348	TM6	TMD1	helix	4		7.57869	7.39759	7.39759	0.181104	0.181104		132	140	8	0	0	1	+	+
66	F	229	TM4	TMD1	helix	4	70	L	233	TM4	TMD1	helix	3		5.57375	5.87419	5.57375	-0.300441	0.300441		4	4	0	0	0	1
67	L	230	TM4	TMD1	helix	3	75	A	238	TM4	TMD1	loop	4		13.0256	12.4538	12.4538	0.571849	0.571849		8	8	0	0	1	1
81	M	244	TM4	TMD1	helix	3	139	R	303	TM5	TMD1	helix	3		6.85791	8.02349	6.85791	-1.16558	1.16558		58	59	4	0	0	0	+	+
88	R	251	TM4 ext. (ICL2)	TMD1	helix	3	89	A	252	TM4 ext. (ICL2)	TMD1	helix	1		5.15061	5.7501	5.15061	-0.599488	0.599488		1	1	0	0	0	2
97	V	260	TM4 ext. (ICL2)	TMD1	helix	3	557	H	1054	TM10 ext. (ICL4)	TMD2	helix	2		18.1165	32.8701	18.1165	-14.7537	14.7537		460	794	55	2	0	1
98	I	261	TM4 ext. (ICL2)	TMD1	helix	3	190	T	360	TM6	TMD1	helix	4		28.7668	27.5709	27.5709	1.1959	1.1959		92	99	5	0	0	1
107	Q	270	cpl. helix (ICL2)	TMD1	helix	1	619	F	1116	TM11	TMD2	helix	3		71.6054	83.2511	71.6054	-11.6457	11.6457		512	846	57	2	0	2
114	W	277	TM5 ext. (ICL2)	TMD1	helix	1	679	K	1218	S1-S2 loop	NBD2	loop	3		29.3871	33.0777	29.3871	-3.69057	3.69057		565	941	62	3	1	2
114	W	277	TM5 ext. (ICL2)	TMD1	helix	1	774	W	1316	H4	NBD2	helix	2		20.2099	21.9645	20.2099	-1.75459	1.75459		660	1039	76	3	0	1
116	E	279	TM5 ext. (ICL2)	TMD1	helix	4	117	A	280	TM5 ext. (ICL2)	TMD1	helix	3		5.3088	5.48525	5.3088	-0.176446	0.176446		1	1	0	0	0	1
131	L	295	TM5 ext. (ICL2)	TMD1	helix	4	147	F	311	TM5	TMD1	helix	3		24.5548	25.8879	24.5548	-1.3331	1.3331		16	16	1	0	0	1
131	L	295	TM5 ext. (ICL2)	TMD1	helix	4	713	T	1252	H1	NBD2	helix	1		44.9219	47.1216	44.9219	-2.19976	2.19976		582	957	67	3	0	3
133	R	297	TM5 ext. (ICL2)	TMD1	helix	3	137	Y	301	TM5	TMD1	helix	4		6.81545	6.32608	6.32608	0.489379	0.489379		4	4	1	0	0	1
136	A	300	TM5 ext. (ICL2)	TMD1	helix	3	190	T	360	TM6	TMD1	helix	4		13.9203	18.3246	13.9203	-4.40436	4.40436		54	60	3	0	0	1
136	A	300	TM5 ext. (ICL2)	TMD1	helix	3	493	T	990	TM9	TMD2	helix	4		19.5873	13.0478	13.0478	6.53946	6.53946		357	690	50	2	0	1
139	R	303	TM5	TMD1	helix	3	143	S	307	TM5	TMD1	helix	4		6.56677	6.09778	6.09778	0.468982	0.468982		4	4	0	0	0	1
142	N	306	TM5	TMD1	helix	3	143	S	307	TM5	TMD1	helix	4		5.43364	5.90375	5.43364	-0.470115	0.470115		1	1	0	0	0	1
143	S	307	TM5	TMD1	helix	4	435	G	930	TM8	TMD2	helix	3		10.7046	11.7318	10.7046	-1.02722	1.02722		292	623	45	2	0	1
143	S	307	TM5	TMD1	helix	4	639	T	1142	TM12	TMD2	helix	3		22.2721	13.2458	13.2458	9.02626	9.02626		496	835	57	2	0	1
145	A	309	TM5	TMD1	helix	4	411	S	877	TM7	TMD2	helix	3		23.8922	17.6085	17.6085	6.28371	6.28371		266	568	43	2	0	1
145	A	309	TM5	TMD1	helix	4	580	L	1077	TM11 ext. (ICL4)	TMD2	helix	3		50.1817	54.1167	50.1817	-3.93493	3.93493		435	768	54	2	0	1
146	F	310	TM5	TMD1	helix	3	149	G	314	TM5	TMD1	helix	2		7.12929	7.30763	7.12929	-0.17834	0.17834		3	4	0	0	0	1
147	F	311	TM5	TMD1	helix	3	179	M	348	TM6	TMD1	helix	4		12.1587	14.6961	12.1587	-2.53739	2.53739		32	37	2	0	0	1
157	V	322	TM5	TMD1	helix	1	632	L	1135	TM12	TMD2	helix	2		25.0364	15.6625	15.6625	9.37392	9.37392		475	813	57	2	0	1
176	V	345	TM6	TMD1	helix	3	428	A	923	TM8	TMD2	helix	3		21.8135	24.0401	21.8135	-2.22658	2.22658		252	578	43	2	0	0
179	M	348	TM6	TMD1	helix	4	183	Q	353	TM6	TMD1	helix	3		9.02217	10.2743	9.02217	-1.25209	1.25209		4	5	0	0	0	1
182	T	351	TM6	TMD1	helix	3	489	D	985	TM9 ext. (ICL3)	TMD2	helix	3		22.5205	17.1967	17.1967	5.32384	5.32384		307	634	46	2	0	0
182	T	351	TM6	TMD1	helix	3	492	L	989	TM9	TMD2	helix	4		20.2786	16.4501	16.4501	3.82848	3.82848		310	638	47	2	0	1
182	T	351	TM6	TMD1	helix	3	496	D	993	TM9	TMD2	helix	4		16.5643	17.1964	16.5643	-0.632079	0.632079		314	642	47	2	0	1
186	W	356	TM6	TMD1	helix	4	406	A	872	TM7	TMD2	helix	3		16.3779	23.132	16.3779	-6.75412	6.75412		220	516	41	2	0	1
186	W	356	TM6	TMD1	helix	4	582	H	1079	TM11 ext. (ICL4)	TMD2	helix	3		35.421	31.5159	31.5159	3.90508	3.90508		396	723	52	2	0	1
186	W	356	TM6	TMD1	helix	4	647	S	1150	TM12	TMD2	helix	3		20.6641	24.9755	20.6641	-4.31137	4.31137		461	794	55	2	0	1
187	A	357	TM6	TMD1	helix	3	592	W	1089	TM11 ext. (ICL4)	TMD2	helix	4		22.8522	15.858	15.858	6.99413	6.99413		405	732	52	2	0	1
190	T	360	TM6	TMD1	helix	4	547	E	1044	TM10 ext. (ICL4)	TMD2	helix	2		22.0609	17.6461	17.6461	4.41482	4.41482		357	684	50	2	0	2
190	T	360	TM6	TMD1	helix	4	646	S	1149	TM12	TMD2	helix	3		18.5347	21.1024	18.5347	-2.5677	2.5677		456	789	55	2	0	1
191	W	361	TM6	TMD1	helix	4	642	W	1145	TM12	TMD2	helix	3		23.2901	24.9542	23.2901	-1.66418	1.66418		451	784	55	2	0	1
195	L	365	TM6 ext.	TMD1	helix	4	199	N	369	TM6 ext.	TMD1	helix	4		6.66773	8.07226	6.66773	-1.40453	1.40453		4	4	0	0	0	0
208	Q	378	TMD1-NBD1 linker	TMD1	loop	4	237	S	466	H1	NBD1	helix	1		21.3536	21.9616	21.3536	-0.608023	0.608023		29	88	7	1	1	3
237	S	466	H1	NBD1	helix	1	246	L	475	H1-S4 loop	NBD1	loop	2		7.82507	7.79918	7.79918	0.0258913	0.0258913		9	9	1	0	1	1	+
245	E	474	H1-S4 loop	NBD1	loop	2	569	R	1066	cpl. helix (ICL4)	TMD2	helix	1		7.52168	9.28015	7.52168	-1.75847	1.75847		324	592	41	1	1	1	+
250	S	489	S6	NBD1	sheet	1	380	F	626	S10	NBD1	sheet	3		25.9762	25.7931	25.7931	0.183052	0.183052		130	137	21	0	0	2
282	K	522	H4	NBD1	helix	4	287	E	527	H4b	NBD1	helix	4		4.40114	4.53732	4.40114	-0.136183	0.136183		5	5	2	0	0	0	+
284	C	524	H4	NBD1	helix	2	317	L	558	H5	NBD1	helix	1		4.83726	4.89618	4.83726	-0.0589215	0.0589215		33	34	5	0	0	1	+
300	L	541	X-loop	NBD1	loop	1	306	T	547	C-loop (ABC sign.)	NBD1	loop	2		5.92049	5.93566	5.92049	-0.015172	0.015172		6	6	1	0	0	1	+
370	K	615	H7-S9 loop	NBD1	loop	4	381	Y	627	S10	NBD1	sheet	3		6.75145	6.80535	6.75145	-0.0539019	0.0539019		11	12	3	0	2	1	+
370	K	615	H7-S9 loop	NBD1	loop	4	628	I	1131	TM12	TMD2	helix	1		102.154	97.3438	97.3438	4.80992	4.80992		258	516	24	1	1	3
386	E	831	NBD1-TMD2 linker	TMD2	loop	4	651	D	1154	TM12	TMD2	helix	1		38.765	37.1218	37.1218	1.64323	1.64323		265	323	16	0	1	3
407	E	873	TM7	TMD2	helix	3	506	G	1003	TM9	TMD2	loop	4		14.7612	5.76399	5.76399	8.99721	8.99721		99	130	6	0	1	1	+	+
411	S	877	TM7	TMD2	helix	3	495	F	992	TM9	TMD2	helix	3		25.6734	23.6789	23.6789	1.99455	1.99455		84	115	6	0	0	0
484	I	980	TM9 ext. (ICL3)	TMD2	helix	3	841	L	1399	S8	NBD2	sheet	1		44.1683	44.2002	44.1683	-0.0319151	0.0319151		357	419	38	1	1	2
492	L	989	TM9	TMD2	helix	4	495	F	992	TM9	TMD2	helix	3		7.248	4.89517	4.89517	2.35283	2.35283		3	3	0	0	0	1
493	T	990	TM9	TMD2	helix	4	645	N	1148	TM12	TMD2	helix	2		11.9785	11.7972	11.7972	0.181289	0.181289		152	158	8	0	0	2
493	T	990	TM9	TMD2	helix	4	646	S	1149	TM12	TMD2	helix	3		7.00359	6.77209	6.77209	0.231503	0.231503		153	159	8	0	0	1	+	+
493	T	990	TM9	TMD2	helix	4	649	D	1152	TM12	TMD2	helix	3		8.6871	8.43849	8.43849	0.248609	0.248609		156	162	8	0	0	1
495	F	992	TM9	TMD2	helix	3	496	D	993	TM9	TMD2	helix	4		4.95324	5.32243	4.95324	-0.369191	0.369191		1	1	0	0	0	1
496	D	993	TM9	TMD2	helix	4	642	W	1145	TM12	TMD2	helix	3		8.06544	4.98182	4.98182	3.08362	3.08362		146	152	8	0	0	1	+	+
496	D	993	TM9	TMD2	helix	4	643	A	1146	TM12	TMD2	helix	3		10.6022	6.22233	6.22233	4.37986	4.37986		147	153	8	0	0	1	+	+
496	D	993	TM9	TMD2	helix	4	824	P	1378	D-loop	NBD2	loop	3		71.0288	71.5883	71.0288	-0.559458	0.559458		328	385	34	1	1	1
500	L	997	TM9	TMD2	helix	4	643	A	1146	TM12	TMD2	helix	3		5.71528	7.71853	5.71528	-2.00325	2.00325		143	149	8	0	0	1	+	+
508	I	1005	TM9	TMD2	helix	3	531	M	1028	TM10	TMD2	helix	4		19.6413	17.5627	17.5627	2.07858	2.07858		23	23	2	0	0	1
547	E	1044	TM10 ext. (ICL4)	TMD2	helix	2	592	W	1089	TM11 ext. (ICL4)	TMD2	helix	4		5.53697	5.8825	5.53697	-0.345527	0.345527		45	45	2	0	0	2	+	+
557	H	1054	TM10 ext. (ICL4)	TMD2	helix	2	580	L	1077	TM11 ext. (ICL4)	TMD2	helix	3		7.24887	8.56392	7.24887	-1.31505	1.31505		23	23	2	0	0	1	+	+
578	E	1075	TM11 ext. (ICL4)	TMD2	helix	4	580	L	1077	TM11 ext. (ICL4)	TMD2	helix	3		7.29213	7.33563	7.29213	-0.0435028	0.0435028		2	2	0	0	0	1
580	L	1077	TM11 ext. (ICL4)	TMD2	helix	3	582	H	1079	TM11 ext. (ICL4)	TMD2	helix	3		7.1242	7.06993	7.06993	0.0542759	0.0542759		2	2	0	0	0	0
582	H	1079	TM11 ext. (ICL4)	TMD2	helix	3	713	T	1252	H1	NBD2	helix	1		38.1956	49.4808	38.1956	-11.2852	11.2852		131	173	12	1	0	2
589	T	1086	TM11 ext. (ICL4)	TMD2	helix	3	841	L	1399	S8	NBD2	sheet	1		51.6055	62.7789	51.6055	-11.1734	11.1734		252	313	32	1	1	2
592	W	1089	TM11 ext. (ICL4)	TMD2	helix	4	641	Q	1144	TM12	TMD2	helix	2		25.0085	17.1385	17.1385	7.86992	7.86992		49	55	3	0	0	2
596	L	1093	TM11	TMD2	helix	4	599	L	1096	TM11	TMD2	helix	2		5.16408	5.8391	5.16408	-0.675021	0.675021		3	3	0	0	0	2
596	L	1093	TM11	TMD2	helix	4	641	Q	1144	TM12	TMD2	helix	2		19.5666	14.6248	14.6248	4.94187	4.94187		45	51	2	0	0	2
601	W	1098	TM11	TMD2	helix	1	605	R	1102	TM11	TMD2	helix	2		6.47811	6.85731	6.47811	-0.379198	0.379198		4	4	0	0	0	1
603	Q	1100	TM11	TMD2	helix	3	645	N	1148	TM12	TMD2	helix	2		7.90016	16.1324	7.90016	-8.23222	8.23222		42	48	2	0	0	1	+	+
607	E	1104	TM11	TMD2	helix	2	638	S	1141	TM12	TMD2	helix	4		12.1167	14.5363	12.1167	-2.4196	2.4196		31	37	2	0	0	2
638	S	1141	TM12	TMD2	helix	4	641	Q	1144	TM12	TMD2	helix	2		5.28692	5.85157	5.28692	-0.564642	0.564642		3	3	0	0	0	2
638	S	1141	TM12	TMD2	helix	4	646	S	1149	TM12	TMD2	helix	3		12.6526	12.1	12.1	0.552637	0.552637		8	8	0	0	0	1
641	Q	1144	TM12	TMD2	helix	2	642	W	1145	TM12	TMD2	helix	3		5.15778	5.616	5.15778	-0.458219	0.458219		1	1	0	0	0	1
641	Q	1144	TM12	TMD2	helix	2	649	D	1152	TM12	TMD2	helix	3		14.3755	11.9322	11.9322	2.44332	2.44332		8	8	0	0	0	1
646	S	1149	TM12	TMD2	helix	3	649	D	1152	TM12	TMD2	helix	3		6.42313	5.21205	5.21205	1.21108	1.21108		3	3	0	0	0	0
700	R	1239	S2-S3 loop	NBD2	loop	1	792	C	1344	C-loop (ABC sign.)	NBD2	loop	4		34.708	34.2294	34.2294	0.478649	0.478649		92	105	16	0	0	3
703	L	1242	S3	NBD2	sheet	2	840	I	1398	S8	NBD2	sheet	2		6.06488	6.04141	6.04141	0.0234753	0.0234753		137	156	22	0	0	0	+
772	E	1314	H4	NBD2	helix	3	782	L	1324	H4-H4b loop	NBD2	loop	1		13.0121	13.0005	13.0005	0.0116365	0.0116365		10	10	1	0	1	2
841	L	1399	S8	NBD2	sheet	1	847	E	1405	H7	NBD2	helix	2		11.9723	11.9614	11.9614	0.0109883	0.0109883		6	6	2	0	1	1
841	L	1399	S8	NBD2	sheet	1	852	C	1410	H7-S9 loop	NBD2	loop	2		5.82609	5.71192	5.71192	0.114176	0.114176		11	11	3	0	2	1	+

## Sheet: gamma = 10^(-3)
aln col i	residue i	position i	region i	domain i	sec struc i	rate class i	aln col j	residue j	position j	region j	domain j	sec struc j	rate class j	Column1	outward dist	inward dist	min(out,in) dist	out-in dist	abs out-in dist	Column2	aln column ∆	position ∆	region ∆	domain ∆	sec struc ∆	rate class ∆	H1	H2	Table 2	Table 3
1	I	148	TM2 ext. (ICL1)	TMD1	helix	3	596	L	1093	TM11	TMD2	helix	4		11.0818	13.831	11.0818	-2.74916	2.74916		595	945	64	2	0	1
2	G	149	TM2 ext. (ICL1)	TMD1	helix	3	12	L	159	TM2 ext. (ICL1)	TMD1	helix	3		14.6187	14.8967	14.6187	-0.278016	0.278016		10	10	0	0	0	0
2	G	149	TM2 ext. (ICL1)	TMD1	helix	3	33	D	192	TM3	TMD1	helix	3		5.28374	6.35362	5.28374	-1.06988	1.06988		31	43	3	0	0	0	+	+		+
2	G	149	TM2 ext. (ICL1)	TMD1	helix	3	139	R	303	TM5	TMD1	helix	3		23.6377	30.9538	23.6377	-7.31609	7.31609		137	154	9	0	0	0
2	G	149	TM2 ext. (ICL1)	TMD1	helix	3	620	I	1117	TM11	TMD2	helix	3		42.6608	51.1685	42.6608	-8.50766	8.50766		618	968	64	2	0	0
3	M	150	TM2 ext. (ICL1)	TMD1	helix	3	22	V	181	TM3 ext. (ICL1)	TMD1	helix	2		19.4884	17.497	17.497	1.99136	1.99136		19	31	2	0	0	1
3	M	150	TM2 ext. (ICL1)	TMD1	helix	3	34	E	193	TM3	TMD1	helix	4		13.2611	5.96485	5.96485	7.29626	7.29626		31	43	3	0	0	1	+	+		+
3	M	150	TM2 ext. (ICL1)	TMD1	helix	3	596	L	1093	TM11	TMD2	helix	4		7.35406	12.7265	7.35406	-5.37245	5.37245		593	943	64	2	0	1	+	+		+
3	M	150	TM2 ext. (ICL1)	TMD1	helix	3	598	T	1095	TM11	TMD2	helix	3		14.2921	17.268	14.2921	-2.97583	2.97583		595	945	64	2	0	0
3	M	150	TM2 ext. (ICL1)	TMD1	helix	3	642	W	1145	TM12	TMD2	helix	3		24.714	25.9694	24.714	-1.25533	1.25533		639	995	66	2	0	0
6	R	153	TM2 ext. (ICL1)	TMD1	helix	2	40	H	199	TM3	TMD1	helix	3		14.2841	13.9271	13.9271	0.356998	0.356998		34	46	3	0	0	1
7	I	154	TM2 ext. (ICL1)	TMD1	helix	3	153	V	318	TM5	TMD1	helix	2		45.02	50.2279	45.02	-5.20786	5.20786		146	164	9	0	0	1
7	I	154	TM2 ext. (ICL1)	TMD1	helix	3	176	V	345	TM6	TMD1	helix	3		38.2999	36.2332	36.2332	2.06669	2.06669		169	191	11	0	0	0
7	I	154	TM2 ext. (ICL1)	TMD1	helix	3	585	L	1082	TM11 ext. (ICL4)	TMD2	helix	3		5.65789	3.69603	3.69603	1.96186	1.96186		578	928	63	2	0	0	+	+		+
8	A	155	TM2 ext. (ICL1)	TMD1	helix	3	647	S	1150	TM12	TMD2	helix	3		30.8564	36.2372	30.8564	-5.38085	5.38085		639	995	66	2	0	0
10	F	157	TM2 ext. (ICL1)	TMD1	helix	3	431	L	926	TM8	TMD2	helix	3		48.9069	51.5475	48.9069	-2.6406	2.6406		421	769	54	2	0	0
12	L	159	TM2 ext. (ICL1)	TMD1	helix	3	182	T	351	TM6	TMD1	helix	3		37.6786	35.1861	35.1861	2.49241	2.49241		170	192	11	0	0	0
12	L	159	TM2 ext. (ICL1)	TMD1	helix	3	582	H	1079	TM11 ext. (ICL4)	TMD2	helix	3		11.2583	11.1179	11.1179	0.140325	0.140325		570	920	63	2	0	0
14	Y	161	TM2 ext. (ICL1)	TMD1	helix	2	580	L	1077	TM11 ext. (ICL4)	TMD2	helix	3		9.86428	11.8989	9.86428	-2.03461	2.03461		566	916	63	2	0	1
15	K	162	TM2 ext. (ICL1)	TMD1	helix	3	578	E	1075	TM11 ext. (ICL4)	TMD2	helix	4		5.74111	6.71876	5.74111	-0.977645	0.977645		563	913	63	2	0	1	+	+		+
15	K	162	TM2 ext. (ICL1)	TMD1	helix	3	582	H	1079	TM11 ext. (ICL4)	TMD2	helix	3		9.74385	12.4755	9.74385	-2.7316	2.7316		567	917	63	2	0	0
20	Q	179	TM3 ext. (ICL1)	TMD1	helix	3	97	V	260	TM4 ext. (ICL2)	TMD1	helix	3		5.66122	16.0864	5.66122	-10.4251	10.4251		77	81	4	0	0	0	+	+		+
22	V	181	TM3 ext. (ICL1)	TMD1	helix	2	32	F	191	TM3	TMD1	helix	3		15.8518	15.6269	15.6269	0.224857	0.224857		10	10	1	0	0	1
23	S	182	TM3 ext. (ICL1)	TMD1	helix	1	29	L	188	TM3 ext. (ICL1)	TMD1	helix	3		9.94465	9.75238	9.75238	0.192272	0.192272		6	6	0	0	0	2
23	S	182	TM3 ext. (ICL1)	TMD1	helix	1	409	A	875	TM7	TMD2	helix	4		44.7863	47.3178	44.7863	-2.53152	2.53152		386	693	50	2	0	3
30	N	189	TM3 ext. (ICL1)	TMD1	helix	3	34	E	193	TM3	TMD1	helix	4		8.83919	5.95008	5.95008	2.88911	2.88911		4	4	1	0	0	1
30	N	189	TM3 ext. (ICL1)	TMD1	helix	3	35	G	194	TM3	TMD1	helix	3		11.1542	9.33892	9.33892	1.81528	1.81528		5	5	1	0	0	0
30	N	189	TM3 ext. (ICL1)	TMD1	helix	3	85	R	248	TM4 ext. (ICL2)	TMD1	helix	2		13.3505	18.5398	13.3505	-5.18935	5.18935		55	59	4	0	0	1
30	N	189	TM3 ext. (ICL1)	TMD1	helix	3	629	I	1132	TM12	TMD2	helix	2		45.3157	42.5069	42.5069	2.80881	2.80881		599	943	64	2	0	1
31	K	190	TM3 ext. (ICL1)	TMD1	helix	2	38	L	197	TM3	TMD1	helix	3		11.8559	9.47129	9.47129	2.38457	2.38457		7	7	1	0	0	1
31	K	190	TM3 ext. (ICL1)	TMD1	helix	2	139	R	303	TM5	TMD1	helix	3		14.2845	23.3441	14.2845	-9.05962	9.05962		108	113	7	0	0	1
31	K	190	TM3 ext. (ICL1)	TMD1	helix	2	485	A	981	TM9 ext. (ICL3)	TMD2	helix	3		11.0148	15.5733	11.0148	-4.55848	4.55848		454	791	55	2	0	1
31	K	190	TM3 ext. (ICL1)	TMD1	helix	2	506	G	1003	TM9	TMD2	loop	4		38.4154	38.3508	38.3508	0.0646374	0.0646374		475	813	56	2	1	2
32	F	191	TM3	TMD1	helix	3	496	D	993	TM9	TMD2	helix	4		25.4903	29.5418	25.4903	-4.05155	4.05155		464	802	55	2	0	1
32	F	191	TM3	TMD1	helix	3	596	L	1093	TM11	TMD2	helix	4		17.6057	17.0774	17.0774	0.528264	0.528264		564	902	61	2	0	1
33	D	192	TM3	TMD1	helix	3	34	E	193	TM3	TMD1	helix	4		5.60143	5.21937	5.21937	0.382059	0.382059		1	1	0	0	0	1
33	D	192	TM3	TMD1	helix	3	37	A	196	TM3	TMD1	helix	4		6.40473	7.56088	6.40473	-1.15614	1.15614		4	4	0	0	0	1
33	D	192	TM3	TMD1	helix	3	82	M	245	TM4	TMD1	helix	3		17.8236	23.0112	17.8236	-5.18761	5.18761		49	53	2	0	0	0
33	D	192	TM3	TMD1	helix	3	139	R	303	TM5	TMD1	helix	3		18.9167	28.8018	18.9167	-9.88508	9.88508		106	111	6	0	0	0
33	D	192	TM3	TMD1	helix	3	186	W	356	TM6	TMD1	helix	4		16.1821	19.11	16.1821	-2.92784	2.92784		153	164	8	0	0	1
33	D	192	TM3	TMD1	helix	3	407	E	873	TM7	TMD2	helix	3		30.9454	40.2925	30.9454	-9.34707	9.34707		374	681	49	2	0	0
33	D	192	TM3	TMD1	helix	3	496	D	993	TM9	TMD2	helix	4		22.2689	29.4296	22.2689	-7.1607	7.1607		463	801	55	2	0	1
33	D	192	TM3	TMD1	helix	3	595	Y	1092	TM11	TMD2	helix	3		13.939	15.3756	13.939	-1.43662	1.43662		562	900	61	2	0	0
33	D	192	TM3	TMD1	helix	3	646	S	1149	TM12	TMD2	helix	3		20.2687	26.5664	20.2687	-6.29765	6.29765		613	957	63	2	0	0
34	E	193	TM3	TMD1	helix	4	38	L	197	TM3	TMD1	helix	3		5.61558	7.6855	5.61558	-2.06992	2.06992		4	4	0	0	0	1
34	E	193	TM3	TMD1	helix	4	492	L	989	TM9	TMD2	helix	4		16.7736	20.5721	16.7736	-3.79857	3.79857		458	796	55	2	0	0
34	E	193	TM3	TMD1	helix	4	641	Q	1144	TM12	TMD2	helix	2		21.6968	20.5411	20.5411	1.15572	1.15572		607	951	63	2	0	2
34	E	193	TM3	TMD1	helix	4	642	W	1145	TM12	TMD2	helix	3		19.6394	21.0411	19.6394	-1.40168	1.40168		608	952	63	2	0	1
35	G	194	TM3	TMD1	helix	3	43	I	203	TM3	TMD1	helix	3		12.9452	14.7671	12.9452	-1.82189	1.82189		8	9	0	0	0	0
35	G	194	TM3	TMD1	helix	3	88	R	251	TM4 ext. (ICL2)	TMD1	helix	3		16.967	20.824	16.967	-3.85695	3.85695		53	57	3	0	0	0
35	G	194	TM3	TMD1	helix	3	139	R	303	TM5	TMD1	helix	3		16.4423	22.9341	16.4423	-6.4918	6.4918		104	109	6	0	0	0
35	G	194	TM3	TMD1	helix	3	152	V	317	TM5	TMD1	helix	2		26.1565	36.099	26.1565	-9.94255	9.94255		117	123	6	0	0	1
35	G	194	TM3	TMD1	helix	3	187	A	357	TM6	TMD1	helix	3		8.82413	9.0181	8.82413	-0.193973	0.193973		152	163	8	0	0	0
35	G	194	TM3	TMD1	helix	3	446	I	942	TM8	TMD2	helix	3		26.0357	31.1671	26.0357	-5.13135	5.13135		411	748	51	2	0	0
36	L	195	TM3	TMD1	helix	4	37	A	196	TM3	TMD1	helix	4		4.86614	5.55531	4.86614	-0.689167	0.689167		1	1	0	0	0	0
37	A	196	TM3	TMD1	helix	4	178	R	347	TM6	TMD1	helix	3		23.8509	22.3969	22.3969	1.454	1.454		141	151	8	0	0	1
37	A	196	TM3	TMD1	helix	4	518	I	1015	TM10	TMD2	helix	2		38.8522	45.9661	38.8522	-7.11388	7.11388		481	819	57	2	0	2
37	A	196	TM3	TMD1	helix	4	592	W	1089	TM11 ext. (ICL4)	TMD2	helix	4		13.5332	7.03531	7.03531	6.49786	6.49786		555	893	60	2	0	0	+	+		+
37	A	196	TM3	TMD1	helix	4	596	L	1093	TM11	TMD2	helix	4		11.4472	7.65487	7.65487	3.79236	3.79236		559	897	61	2	0	0	+	+		+
37	A	196	TM3	TMD1	helix	4	599	L	1096	TM11	TMD2	helix	2		13.1252	12.098	12.098	1.02714	1.02714		562	900	61	2	0	2
37	A	196	TM3	TMD1	helix	4	643	A	1146	TM12	TMD2	helix	3		20.7944	24.7918	20.7944	-3.9974	3.9974		606	950	63	2	0	1
37	A	196	TM3	TMD1	helix	4	650	V	1153	TM12	TMD2	helix	3		19.5279	24.9463	19.5279	-5.41837	5.41837		613	957	63	2	0	1
38	L	197	TM3	TMD1	helix	3	123	E	286	TM5 ext. (ICL2)	TMD1	helix	4		34.7866	34.5713	34.5713	0.215294	0.215294		85	89	5	0	0	1
38	L	197	TM3	TMD1	helix	3	582	H	1079	TM11 ext. (ICL4)	TMD2	helix	3		28.1687	22.4719	22.4719	5.69672	5.69672		544	882	60	2	0	0
38	L	197	TM3	TMD1	helix	3	595	Y	1092	TM11	TMD2	helix	3		18.717	12.9282	12.9282	5.78879	5.78879		557	895	61	2	0	0
38	L	197	TM3	TMD1	helix	3	645	N	1148	TM12	TMD2	helix	2		12.9326	17.4487	12.9326	-4.5161	4.5161		607	951	63	2	0	1
39	A	198	TM3	TMD1	helix	4	543	L	1040	TM10 ext. (ICL4)	TMD2	helix	2		26.2438	20.572	20.572	5.67184	5.67184		504	842	58	2	0	2
41	F	200	TM3	TMD1	helix	4	182	T	351	TM6	TMD1	helix	3		19.2828	11.9109	11.9109	7.37191	7.37191		141	151	8	0	0	1
41	F	200	TM3	TMD1	helix	4	183	Q	353	TM6	TMD1	helix	3		10.8737	11.1169	10.8737	-0.243273	0.243273		142	153	8	0	0	1
41	F	200	TM3	TMD1	helix	4	186	W	356	TM6	TMD1	helix	4		14.2479	9.97475	9.97475	4.27318	4.27318		145	156	8	0	0	0
41	F	200	TM3	TMD1	helix	4	496	D	993	TM9	TMD2	helix	4		22.9844	23.5574	22.9844	-0.57299	0.57299		455	793	55	2	0	0
41	F	200	TM3	TMD1	helix	4	578	E	1075	TM11 ext. (ICL4)	TMD2	helix	4		30.3582	29.7444	29.7444	0.613853	0.613853		537	875	60	2	0	0
41	F	200	TM3	TMD1	helix	4	582	H	1079	TM11 ext. (ICL4)	TMD2	helix	3		26.9657	24.136	24.136	2.82972	2.82972		541	879	60	2	0	1
41	F	200	TM3	TMD1	helix	4	824	P	1378	D-loop	NBD2	loop	3		68.5419	67.8215	67.8215	0.720481	0.720481		783	1178	89	3	1	1
42	V	201	TM3	TMD1	helix	3	572	G	1069	cpl. helix (ICL4)	TMD2	helix	4		44.2989	43.157	43.157	1.14189	1.14189		530	868	59	2	0	1
42	V	201	TM3	TMD1	helix	3	766	Y	1307	H3-H4 loop	NBD2	helix	2		55.8551	55.787	55.787	0.0681286	0.0681286		724	1106	80	3	0	1
43	I	203	TM3	TMD1	helix	3	46	Q	207	TM3	TMD1	helix	2		6.61625	5.95546	5.95546	0.660788	0.660788		3	4	0	0	0	1
43	I	203	TM3	TMD1	helix	3	179	M	348	TM6	TMD1	helix	4		15.4296	14.5596	14.5596	0.87001	0.87001		136	145	8	0	0	1
43	I	203	TM3	TMD1	helix	3	183	Q	353	TM6	TMD1	helix	3		9.32247	15.0012	9.32247	-5.6787	5.6787		140	150	8	0	0	0
43	I	203	TM3	TMD1	helix	3	444	T	940	TM8	TMD2	helix	4		27.9775	33.5123	27.9775	-5.53481	5.53481		401	737	51	2	0	1
43	I	203	TM3	TMD1	helix	3	500	L	997	TM9	TMD2	helix	4		27.539	31.8712	27.539	-4.33224	4.33224		457	794	55	2	0	1
43	I	203	TM3	TMD1	helix	3	532	L	1029	TM10	TMD2	helix	3		30.9014	25.2735	25.2735	5.62793	5.62793		489	826	57	2	0	0
44	A	204	TM3	TMD1	helix	4	500	L	997	TM9	TMD2	helix	4		23.2604	26.8404	23.2604	-3.58001	3.58001		456	793	55	2	0	0
44	A	204	TM3	TMD1	helix	4	649	D	1152	TM12	TMD2	helix	3		21.4183	22.3766	21.4183	-0.958286	0.958286		605	948	63	2	0	1
47	V	208	TM3	TMD1	helix	3	179	M	348	TM6	TMD1	helix	4		7.57869	7.39759	7.39759	0.181104	0.181104		132	140	8	0	0	1	+	+		+
47	V	208	TM3	TMD1	helix	3	653	L	1156	TM12	TMD2	helix	3		31.6178	30.0371	30.0371	1.5807	1.5807		606	948	63	2	0	0
55	W	216	TM3	TMD1	helix	3	114	W	277	TM5 ext. (ICL2)	TMD1	helix	1		68.8531	67.0246	67.0246	1.82854	1.82854		59	61	5	0	0	2
62	C	225	TM4	TMD1	helix	3	159	P	324	TM5	TMD1	helix	3		4.92748	12.6653	4.92748	-7.73779	7.73779		97	99	4	0	0	0	+	+		+
66	F	229	TM4	TMD1	helix	4	70	L	233	TM4	TMD1	helix	3		5.57375	5.87419	5.57375	-0.300441	0.300441		4	4	0	0	0	1
67	L	230	TM4	TMD1	helix	3	75	A	238	TM4	TMD1	loop	4		13.0256	12.4538	12.4538	0.571849	0.571849		8	8	0	0	1	1
70	L	233	TM4	TMD1	helix	3	129	L	293	TM5 ext. (ICL2)	TMD1	helix	3		32.4334	31.9768	31.9768	0.456617	0.456617		59	60	3	0	0	0
74	Q	237	TM4	TMD1	helix	2	642	W	1145	TM12	TMD2	helix	3		26.1751	20.9216	20.9216	5.2535	5.2535		568	908	61	2	0	1
75	A	238	TM4	TMD1	loop	4	117	A	280	TM5 ext. (ICL2)	TMD1	helix	3		46.7842	44.0016	44.0016	2.7826	2.7826		42	42	3	0	1	1
75	A	238	TM4	TMD1	loop	4	145	A	309	TM5	TMD1	helix	4		12.3928	12.5583	12.3928	-0.165508	0.165508		70	71	4	0	1	0
77	L	240	TM4	TMD1	helix	3	497	F	994	TM9	TMD2	helix	3		28.9768	23.1274	23.1274	5.84941	5.84941		420	754	53	2	0	0
78	G	241	TM4	TMD1	helix	3	91	K	254	TM4 ext. (ICL2)	TMD1	helix	4		19.4815	21.3014	19.4815	-1.81992	1.81992		13	13	1	0	0	1
81	M	244	TM4	TMD1	helix	3	139	R	303	TM5	TMD1	helix	3		6.85791	8.02349	6.85791	-1.16558	1.16558		58	59	4	0	0	0	+	+		+
81	M	244	TM4	TMD1	helix	3	208	Q	378	TMD1-NBD1 linker	TMD1	loop	4		29.9437	41.3291	29.9437	-11.3854	11.3854		127	134	8	0	1	1
81	M	244	TM4	TMD1	helix	3	367	K	612	H7	NBD1	helix	4		67.5048	76.0514	67.5048	-8.54657	8.54657		286	368	36	1	0	1
81	M	244	TM4	TMD1	helix	3	370	K	615	H7-S9 loop	NBD1	loop	4		64.5899	74.121	64.5899	-9.53106	9.53106		289	371	37	1	1	1
81	M	244	TM4	TMD1	helix	3	593	F	1090	TM11 ext. (ICL4)	TMD2	helix	3		32.3792	24.3768	24.3768	8.00241	8.00241		512	846	58	2	0	0
81	M	244	TM4	TMD1	helix	3	595	Y	1092	TM11	TMD2	helix	3		29.9674	22.6409	22.6409	7.32657	7.32657		514	848	59	2	0	0
84	Y	247	TM4	TMD1	helix	4	131	L	295	TM5 ext. (ICL2)	TMD1	helix	4		7.13493	6.99281	6.99281	0.142118	0.142118		47	48	3	0	0	0	+	+		+
88	R	251	TM4 ext. (ICL2)	TMD1	helix	3	89	A	252	TM4 ext. (ICL2)	TMD1	helix	1		5.15061	5.7501	5.15061	-0.599488	0.599488		1	1	0	0	0	2
88	R	251	TM4 ext. (ICL2)	TMD1	helix	3	258	M	498	Q-loop	NBD1	loop	2		33.2174	43.7266	33.2174	-10.5092	10.5092		170	247	19	1	1	1
88	R	251	TM4 ext. (ICL2)	TMD1	helix	3	437	R	933	TM8	TMD2	helix	3		20.0584	17.2059	17.2059	2.8525	2.8525		349	682	48	2	0	0
88	R	251	TM4 ext. (ICL2)	TMD1	helix	3	716	S	1255	H1	NBD2	helix	2		41.1826	41.034	41.034	0.148524	0.148524		628	1004	69	3	0	1
91	K	254	TM4 ext. (ICL2)	TMD1	helix	4	131	L	295	TM5 ext. (ICL2)	TMD1	helix	4		5.65537	7.53063	5.65537	-1.87526	1.87526		40	41	2	0	0	0	+	+		+
91	K	254	TM4 ext. (ICL2)	TMD1	helix	4	860	E	1418	S9	NBD2	sheet	3		51.9546	51.708	51.708	0.24658	0.24658		769	1164	93	3	1	1
97	V	260	TM4 ext. (ICL2)	TMD1	helix	3	557	H	1054	TM10 ext. (ICL4)	TMD2	helix	2		18.1165	32.8701	18.1165	-14.7537	14.7537		460	794	55	2	0	1
97	V	260	TM4 ext. (ICL2)	TMD1	helix	3	595	Y	1092	TM11	TMD2	helix	3		29.6272	35.7006	29.6272	-6.07346	6.07346		498	832	58	2	0	0
98	I	261	TM4 ext. (ICL2)	TMD1	helix	3	121	M	284	TM5 ext. (ICL2)	TMD1	helix	3		6.86199	9.67371	6.86199	-2.81172	2.81172		23	23	2	0	0	0	+	+		+
98	I	261	TM4 ext. (ICL2)	TMD1	helix	3	125	L	288	TM5 ext. (ICL2)	TMD1	helix	3		5.29207	8.40284	5.29207	-3.11076	3.11076		27	27	2	0	0	0	+	+		+
98	I	261	TM4 ext. (ICL2)	TMD1	helix	3	190	T	360	TM6	TMD1	helix	4		28.7668	27.5709	27.5709	1.1959	1.1959		92	99	5	0	0	1
99	T	262	TM4 ext. (ICL2)	TMD1	helix	2	117	A	280	TM5 ext. (ICL2)	TMD1	helix	3		15.9337	13.0003	13.0003	2.93341	2.93341		18	18	2	0	0	1
99	T	262	TM4 ext. (ICL2)	TMD1	helix	2	495	F	992	TM9	TMD2	helix	3		29.0421	28.7218	28.7218	0.32037	0.32037		396	730	52	2	0	1
102	M	265	TM4 ext. (ICL2)	TMD1	helix	3	117	A	280	TM5 ext. (ICL2)	TMD1	helix	3		11.1239	11.8523	11.1239	-0.728359	0.728359		15	15	2	0	0	0
102	M	265	TM4 ext. (ICL2)	TMD1	helix	3	125	L	288	TM5 ext. (ICL2)	TMD1	helix	3		10.3995	14.2068	10.3995	-3.80732	3.80732		23	23	2	0	0	0
108	S	271	cpl. helix (ICL2)	TMD1	helix	2	117	A	280	TM5 ext. (ICL2)	TMD1	helix	3		11.1191	13.2193	11.1191	-2.10019	2.10019		9	9	1	0	0	1
108	S	271	cpl. helix (ICL2)	TMD1	helix	2	652	S	1155	TM12	TMD2	helix	2		36.2478	35.5668	35.5668	0.681017	0.681017		544	884	59	2	0	0
109	V	272	cpl. helix (ICL2)	TMD1	helix	2	477	L	973	TM9 ext. (ICL3)	TMD2	helix	2		15.9534	15.9148	15.9148	0.0385778	0.0385778		368	701	50	2	0	0
114	W	277	TM5 ext. (ICL2)	TMD1	helix	1	774	W	1316	H4	NBD2	helix	2		20.2099	21.9645	20.2099	-1.75459	1.75459		660	1039	76	3	0	1
116	E	279	TM5 ext. (ICL2)	TMD1	helix	4	117	A	280	TM5 ext. (ICL2)	TMD1	helix	3		5.3088	5.48525	5.3088	-0.176446	0.176446		1	1	0	0	0	1
117	A	280	TM5 ext. (ICL2)	TMD1	helix	3	175	I	344	TM6	TMD1	helix	3		59.7868	52.0399	52.0399	7.74687	7.74687		58	64	3	0	0	0
117	A	280	TM5 ext. (ICL2)	TMD1	helix	3	258	M	498	Q-loop	NBD1	loop	2		31.2692	51.2411	31.2692	-19.9719	19.9719		141	218	17	1	1	1
117	A	280	TM5 ext. (ICL2)	TMD1	helix	3	594	L	1091	TM11 ext. (ICL4)	TMD2	helix	3		44.7081	55.0109	44.7081	-10.3028	10.3028		477	811	55	2	0	0
117	A	280	TM5 ext. (ICL2)	TMD1	helix	3	603	Q	1100	TM11	TMD2	helix	3		49.746	54.4258	49.746	-4.67984	4.67984		486	820	56	2	0	0
117	A	280	TM5 ext. (ICL2)	TMD1	helix	3	645	N	1148	TM12	TMD2	helix	2		45.1458	42.1552	42.1552	2.99061	2.99061		528	868	58	2	0	1
117	A	280	TM5 ext. (ICL2)	TMD1	helix	3	649	D	1152	TM12	TMD2	helix	3		38.9543	37.0507	37.0507	1.90365	1.90365		532	872	58	2	0	0
117	A	280	TM5 ext. (ICL2)	TMD1	helix	3	834	L	1388	H6	NBD2	helix	1		26.3451	31.6578	26.3451	-5.31272	5.31272		717	1108	85	3	0	2
125	L	288	TM5 ext. (ICL2)	TMD1	helix	3	434	M	929	TM8	TMD2	helix	4		34.7394	26.7439	26.7439	7.99553	7.99553		309	641	46	2	0	1
129	L	293	TM5 ext. (ICL2)	TMD1	helix	3	446	I	942	TM8	TMD2	helix	3		12.3724	6.35778	6.35778	6.01462	6.01462		317	649	46	2	0	0	+	+		+
129	L	293	TM5 ext. (ICL2)	TMD1	helix	3	645	N	1148	TM12	TMD2	helix	2		28.2475	21.7313	21.7313	6.51619	6.51619		516	855	58	2	0	1
131	L	295	TM5 ext. (ICL2)	TMD1	helix	4	147	F	311	TM5	TMD1	helix	3		24.5548	25.8879	24.5548	-1.3331	1.3331		16	16	1	0	0	1
131	L	295	TM5 ext. (ICL2)	TMD1	helix	4	713	T	1252	H1	NBD2	helix	1		44.9219	47.1216	44.9219	-2.19976	2.19976		582	957	67	3	0	3
132	T	296	TM5 ext. (ICL2)	TMD1	helix	2	158	L	323	TM5	TMD1	helix	3		40.8492	41.3774	40.8492	-0.528239	0.528239		26	27	1	0	0	1
132	T	296	TM5 ext. (ICL2)	TMD1	helix	2	584	A	1081	TM11 ext. (ICL4)	TMD2	helix	3		28.5936	37.6294	28.5936	-9.03584	9.03584		452	785	55	2	0	1
133	R	297	TM5 ext. (ICL2)	TMD1	helix	3	137	Y	301	TM5	TMD1	helix	4		6.81545	6.32608	6.32608	0.489379	0.489379		4	4	1	0	0	1
135	A	299	TM5 ext. (ICL2)	TMD1	helix	3	186	W	356	TM6	TMD1	helix	4		15.4088	11.8539	11.8539	3.55492	3.55492		51	57	3	0	0	1
136	A	300	TM5 ext. (ICL2)	TMD1	helix	3	190	T	360	TM6	TMD1	helix	4		13.9203	18.3246	13.9203	-4.40436	4.40436		54	60	3	0	0	1
136	A	300	TM5 ext. (ICL2)	TMD1	helix	3	493	T	990	TM9	TMD2	helix	4		19.5873	13.0478	13.0478	6.53946	6.53946		357	690	50	2	0	1
137	Y	301	TM5	TMD1	helix	4	473	A	969	TM9 ext. (ICL3)	TMD2	loop	3		34.0857	35.823	34.0857	-1.73727	1.73727		336	668	48	2	1	1
139	R	303	TM5	TMD1	helix	3	143	S	307	TM5	TMD1	helix	4		6.56677	6.09778	6.09778	0.468982	0.468982		4	4	0	0	0	1
139	R	303	TM5	TMD1	helix	3	182	T	351	TM6	TMD1	helix	3		16.3631	10.3071	10.3071	6.05601	6.05601		43	48	2	0	0	0
139	R	303	TM5	TMD1	helix	3	187	A	357	TM6	TMD1	helix	3		13.0529	18.2217	13.0529	-5.16885	5.16885		48	54	2	0	0	0
139	R	303	TM5	TMD1	helix	3	489	D	985	TM9 ext. (ICL3)	TMD2	helix	3		16.2824	12.5007	12.5007	3.78166	3.78166		350	682	48	2	0	0
139	R	303	TM5	TMD1	helix	3	492	L	989	TM9	TMD2	helix	4		17.4501	11.457	11.457	5.99303	5.99303		353	686	49	2	0	1
140	Y	304	TM5	TMD1	helix	3	438	G	934	TM8	TMD2	helix	3		7.26402	9.52565	7.26402	-2.26163	2.26163		298	630	45	2	0	0	+	+		+
142	N	306	TM5	TMD1	helix	3	143	S	307	TM5	TMD1	helix	4		5.43364	5.90375	5.43364	-0.470115	0.470115		1	1	0	0	0	1
142	N	306	TM5	TMD1	helix	3	652	S	1155	TM12	TMD2	helix	2		27.0117	30.1199	27.0117	-3.10812	3.10812		510	849	57	2	0	1
143	S	307	TM5	TMD1	helix	4	145	A	309	TM5	TMD1	helix	4		7.7262	7.64489	7.64489	0.0813113	0.0813113		2	2	0	0	0	0
143	S	307	TM5	TMD1	helix	4	147	F	311	TM5	TMD1	helix	3		5.98121	7.84085	5.98121	-1.85964	1.85964		4	4	0	0	0	1
143	S	307	TM5	TMD1	helix	4	410	A	876	TM7	TMD2	helix	4		18.24	12.1807	12.1807	6.05932	6.05932		267	569	43	2	0	0
143	S	307	TM5	TMD1	helix	4	435	G	930	TM8	TMD2	helix	3		10.7046	11.7318	10.7046	-1.02722	1.02722		292	623	45	2	0	1
143	S	307	TM5	TMD1	helix	4	639	T	1142	TM12	TMD2	helix	3		22.2721	13.2458	13.2458	9.02626	9.02626		496	835	57	2	0	1
145	A	309	TM5	TMD1	helix	4	150	F	315	TM5	TMD1	helix	3		10.4739	11.5824	10.4739	-1.10846	1.10846		5	6	0	0	0	1
145	A	309	TM5	TMD1	helix	4	191	W	361	TM6	TMD1	helix	4		17.2884	27.8728	17.2884	-10.5844	10.5844		46	52	2	0	0	0
145	A	309	TM5	TMD1	helix	4	411	S	877	TM7	TMD2	helix	3		23.8922	17.6085	17.6085	6.28371	6.28371		266	568	43	2	0	1
145	A	309	TM5	TMD1	helix	4	440	P	936	TM8	TMD2	helix	4		13.4895	16.5891	13.4895	-3.09963	3.09963		295	627	45	2	0	0
145	A	309	TM5	TMD1	helix	4	445	L	941	TM8	TMD2	helix	3		18.4888	21.5887	18.4888	-3.09991	3.09991		300	632	45	2	0	1
145	A	309	TM5	TMD1	helix	4	492	L	989	TM9	TMD2	helix	4		25.4061	23.2383	23.2383	2.16785	2.16785		347	680	49	2	0	0
145	A	309	TM5	TMD1	helix	4	496	D	993	TM9	TMD2	helix	4		21.9628	22.5318	21.9628	-0.569052	0.569052		351	684	49	2	0	0
145	A	309	TM5	TMD1	helix	4	580	L	1077	TM11 ext. (ICL4)	TMD2	helix	3		50.1817	54.1167	50.1817	-3.93493	3.93493		435	768	54	2	0	1
145	A	309	TM5	TMD1	helix	4	587	L	1084	TM11 ext. (ICL4)	TMD2	helix	4		45.0685	45.4206	45.0685	-0.352121	0.352121		442	775	54	2	0	0
146	F	310	TM5	TMD1	helix	3	149	G	314	TM5	TMD1	helix	2		7.12929	7.30763	7.12929	-0.17834	0.17834		3	4	0	0	0	1
147	F	311	TM5	TMD1	helix	3	179	M	348	TM6	TMD1	helix	4		12.1587	14.6961	12.1587	-2.53739	2.53739		32	37	2	0	0	1
147	F	311	TM5	TMD1	helix	3	406	A	872	TM7	TMD2	helix	3		9.54242	4.83753	4.83753	4.7049	4.7049		259	561	43	2	0	0	+	+		+
147	F	311	TM5	TMD1	helix	3	410	A	876	TM7	TMD2	helix	4		12.6533	5.37992	5.37992	7.27334	7.27334		263	565	43	2	0	1	+	+		+
150	F	315	TM5	TMD1	helix	3	154	F	319	TM5	TMD1	helix	3		6.69873	5.56918	5.56918	1.12955	1.12955		4	4	0	0	0	0
150	F	315	TM5	TMD1	helix	3	428	A	923	TM8	TMD2	helix	3		8.95703	11.1239	8.95703	-2.16684	2.16684		278	608	45	2	0	0
150	F	315	TM5	TMD1	helix	3	611	V	1108	TM11	TMD2	helix	3		30.2971	23.0956	23.0956	7.2015	7.2015		461	793	55	2	0	0
151	F	316	TM5	TMD1	helix	3	610	F	1107	TM11	TMD2	helix	2		34.6542	22.3702	22.3702	12.284	12.284		459	791	55	2	0	1
157	V	322	TM5	TMD1	helix	1	632	L	1135	TM12	TMD2	helix	2		25.0364	15.6625	15.6625	9.37392	9.37392		475	813	57	2	0	1
158	L	323	TM5	TMD1	helix	3	537	L	1034	TM10 ext. (ICL4)	TMD2	helix	3		50.4927	37.6153	37.6153	12.8775	12.8775		379	711	52	2	0	0
163	I	332	ECL3	TMD1	loop	3	834	L	1388	H6	NBD2	helix	1		103.385	95.1075	95.1075	8.27773	8.27773		671	1056	83	3	1	2
175	I	344	TM6	TMD1	helix	3	603	Q	1100	TM11	TMD2	helix	3		25.2702	12.0209	12.0209	13.2493	13.2493		428	756	53	2	0	0
176	V	345	TM6	TMD1	helix	3	428	A	923	TM8	TMD2	helix	3		21.8135	24.0401	21.8135	-2.22658	2.22658		252	578	43	2	0	0
176	V	345	TM6	TMD1	helix	3	637	M	1140	TM12	TMD2	helix	2		19.3981	12.4938	12.4938	6.90429	6.90429		461	795	55	2	0	1
178	R	347	TM6	TMD1	helix	3	435	G	930	TM8	TMD2	helix	3		18.7499	20.6169	18.7499	-1.86697	1.86697		257	583	43	2	0	0
179	M	348	TM6	TMD1	helix	4	183	Q	353	TM6	TMD1	helix	3		9.02217	10.2743	9.02217	-1.25209	1.25209		4	5	0	0	0	1
179	M	348	TM6	TMD1	helix	4	555	F	1052	TM10 ext. (ICL4)	TMD2	helix	3		40.764	33.5595	33.5595	7.20456	7.20456		376	704	50	2	0	1
182	T	351	TM6	TMD1	helix	3	489	D	985	TM9 ext. (ICL3)	TMD2	helix	3		22.5205	17.1967	17.1967	5.32384	5.32384		307	634	46	2	0	0
182	T	351	TM6	TMD1	helix	3	490	L	986	TM9	TMD2	helix	4		26.4283	22.3116	22.3116	4.11671	4.11671		308	635	47	2	0	1
182	T	351	TM6	TMD1	helix	3	492	L	989	TM9	TMD2	helix	4		20.2786	16.4501	16.4501	3.82848	3.82848		310	638	47	2	0	1
182	T	351	TM6	TMD1	helix	3	496	D	993	TM9	TMD2	helix	4		16.5643	17.1964	16.5643	-0.632079	0.632079		314	642	47	2	0	1
182	T	351	TM6	TMD1	helix	3	582	H	1079	TM11 ext. (ICL4)	TMD2	helix	3		43.5007	35.226	35.226	8.27465	8.27465		400	728	52	2	0	0
182	T	351	TM6	TMD1	helix	3	647	S	1150	TM12	TMD2	helix	3		24.8988	22.0434	22.0434	2.85539	2.85539		465	799	55	2	0	0
183	Q	353	TM6	TMD1	helix	3	400	L	863	TM7	TMD2	helix	4		25.677	28.5089	25.677	-2.83195	2.83195		217	510	41	2	0	1
184	F	354	TM6	TMD1	helix	3	496	D	993	TM9	TMD2	helix	4		20.3408	26.7182	20.3408	-6.3774	6.3774		312	639	47	2	0	1
186	W	356	TM6	TMD1	helix	4	189	Q	359	TM6	TMD1	helix	3		6.03571	5.82281	5.82281	0.212901	0.212901		3	3	0	0	0	1
186	W	356	TM6	TMD1	helix	4	190	T	360	TM6	TMD1	helix	4		6.67955	5.71329	5.71329	0.96626	0.96626		4	4	0	0	0	0
186	W	356	TM6	TMD1	helix	4	406	A	872	TM7	TMD2	helix	3		16.3779	23.132	16.3779	-6.75412	6.75412		220	516	41	2	0	1
186	W	356	TM6	TMD1	helix	4	525	V	1022	TM10	TMD2	helix	3		29.9756	33.144	29.9756	-3.1684	3.1684		339	666	49	2	0	1
186	W	356	TM6	TMD1	helix	4	582	H	1079	TM11 ext. (ICL4)	TMD2	helix	3		35.421	31.5159	31.5159	3.90508	3.90508		396	723	52	2	0	1
186	W	356	TM6	TMD1	helix	4	647	S	1150	TM12	TMD2	helix	3		20.6641	24.9755	20.6641	-4.31137	4.31137		461	794	55	2	0	1
187	A	357	TM6	TMD1	helix	3	592	W	1089	TM11 ext. (ICL4)	TMD2	helix	4		22.8522	15.858	15.858	6.99413	6.99413		405	732	52	2	0	1
189	Q	359	TM6	TMD1	helix	3	195	L	365	TM6 ext.	TMD1	helix	4		11.2971	10.7161	10.7161	0.580957	0.580957		6	6	1	0	0	1
190	T	360	TM6	TMD1	helix	4	547	E	1044	TM10 ext. (ICL4)	TMD2	helix	2		22.0609	17.6461	17.6461	4.41482	4.41482		357	684	50	2	0	2
190	T	360	TM6	TMD1	helix	4	646	S	1149	TM12	TMD2	helix	3		18.5347	21.1024	18.5347	-2.5677	2.5677		456	789	55	2	0	1
191	W	361	TM6	TMD1	helix	4	407	E	873	TM7	TMD2	helix	3		25.4853	34.7031	25.4853	-9.21779	9.21779		216	512	41	2	0	1
191	W	361	TM6	TMD1	helix	4	642	W	1145	TM12	TMD2	helix	3		23.2901	24.9542	23.2901	-1.66418	1.66418		451	784	55	2	0	1
207	K	377	TMD1-NBD1 linker	TMD1	loop	3	582	H	1079	TM11 ext. (ICL4)	TMD2	helix	3		21.9487	26.4494	21.9487	-4.50067	4.50067		375	702	50	2	1	0
207	K	377	TMD1-NBD1 linker	TMD1	loop	3	879	L	1467	C-term. tail	NBD2	helix	1		52.6711	41.7596	41.7596	10.9114	10.9114		672	1090	93	3	1	2
208	Q	378	TMD1-NBD1 linker	TMD1	loop	4	237	S	466	H1	NBD1	helix	1		21.3536	21.9616	21.3536	-0.608023	0.608023		29	88	7	1	1	3
219	I	448	S2	NBD1	sheet	3	225	L	454	S3	NBD1	sheet	3		5.0812	5.11663	5.0812	-0.0354306	0.0354306		6	6	2	0	0	0	+		+
219	I	448	S2	NBD1	sheet	3	372	L	617	S9	NBD1	sheet	3		9.59445	9.56742	9.56742	0.0270324	0.0270324		153	169	27	0	0	0
237	S	466	H1	NBD1	helix	1	246	L	475	H1-S4 loop	NBD1	loop	2		7.82507	7.79918	7.79918	0.0258913	0.0258913		9	9	1	0	1	1	+		+
245	E	474	H1-S4 loop	NBD1	loop	2	569	R	1066	cpl. helix (ICL4)	TMD2	helix	1		7.52168	9.28015	7.52168	-1.75847	1.75847		324	592	41	1	1	1	+		+
266	I	506	H3	NBD1	helix	1	414	V	880	TM7	TMD2	helix	3		78.5682	79.5835	78.5682	-1.01537	1.01537		148	374	26	1	0	2
270	V	510	H3	NBD1	helix	3	276	R	516	H4	NBD1	helix	3		7.31761	7.23864	7.23864	0.0789785	0.0789785		6	6	2	0	0	0	+		+
284	C	524	H4	NBD1	helix	2	317	L	558	H5	NBD1	helix	1		4.83726	4.89618	4.83726	-0.0589215	0.0589215		33	34	5	0	0	1	+		+
292	K	532	H4b	NBD1	helix	3	716	S	1255	H1	NBD2	helix	2		19.812	47.3003	19.812	-27.4883	27.4883		424	723	45	2	0	1
292	K	532	H4b	NBD1	helix	3	747	V	1288	S6	NBD2	sheet	1		27.2078	56.1618	27.2078	-28.954	28.954		455	756	50	2	1	2
292	K	532	H4b	NBD1	helix	3	860	E	1418	S9	NBD2	sheet	3		9.46122	41.7979	9.46122	-32.3367	32.3367		568	886	69	2	1	0
300	L	541	X-loop	NBD1	loop	1	306	T	547	C-loop (ABC sign.)	NBD1	loop	2		5.92049	5.93566	5.92049	-0.015172	0.015172		6	6	1	0	0	1	+		+
303	G	544	C-loop (ABC sign.)	NBD1	loop	2	590	A	1087	TM11 ext. (ICL4)	TMD2	helix	3		27.2733	31.8581	27.2733	-4.5848	4.5848		287	543	31	1	1	1
305	I	546	C-loop (ABC sign.)	NBD1	loop	2	653	L	1156	TM12	TMD2	helix	3		34.7021	33.6825	33.6825	1.01959	1.01959		348	610	34	1	1	1
343	K	584	H6	NBD1	helix	3	347	E	588	H6	NBD1	helix	4		6.61231	6.6919	6.61231	-0.0795891	0.0795891		4	4	0	0	0	1
343	K	584	H6	NBD1	helix	3	555	F	1052	TM10 ext. (ICL4)	TMD2	helix	3		42.179	44.6082	42.179	-2.4292	2.4292		212	468	24	1	0	0
343	K	584	H6	NBD1	helix	3	646	S	1149	TM12	TMD2	helix	3		69.4805	67.6974	67.6974	1.78306	1.78306		303	565	29	1	0	0
343	K	584	H6	NBD1	helix	3	875	L	1449	C-term. tail	NBD2	helix	3		11.3657	44.0076	11.3657	-32.6419	32.6419		532	865	69	2	0	0
344	E	585	H6	NBD1	helix	3	563	K	1060	TM10 ext. (ICL4)	TMD2	helix	3		30.3924	31.1255	30.3924	-0.733039	0.733039		219	475	24	1	0	0
344	E	585	H6	NBD1	helix	3	830	I	1384	H6	NBD2	helix	1		28.089	61.4147	28.089	-33.3257	33.3257		486	799	56	2	0	2
361	K	606	H-loop	NBD1	loop	2	363	E	608	H7	NBD1	helix	3		6.01987	6.00083	6.00083	0.0190392	0.0190392		2	2	1	0	1	1
363	E	608	H7	NBD1	helix	3	649	D	1152	TM12	TMD2	helix	3		65.7985	64.3243	64.3243	1.47421	1.47421		286	544	25	1	0	0
363	E	608	H7	NBD1	helix	3	824	P	1378	D-loop	NBD2	loop	3		10.2983	50.8948	10.2983	-40.5966	40.5966		461	770	51	2	1	0
370	K	615	H7-S9 loop	NBD1	loop	4	372	L	617	S9	NBD1	sheet	3		6.36186	6.37341	6.36186	-0.0115516	0.0115516		2	2	1	0	2	1
370	K	615	H7-S9 loop	NBD1	loop	4	381	Y	627	S10	NBD1	sheet	3		6.75145	6.80535	6.75145	-0.0539019	0.0539019		11	12	3	0	2	1	+		+
370	K	615	H7-S9 loop	NBD1	loop	4	628	I	1131	TM12	TMD2	helix	1		102.154	97.3438	97.3438	4.80992	4.80992		258	516	24	1	1	3
386	E	831	NBD1-TMD2 linker	TMD2	loop	4	651	D	1154	TM12	TMD2	helix	1		38.765	37.1218	37.1218	1.64323	1.64323		265	323	16	0	1	3
397	H	856	elbow helix	TMD2	loop	3	418	N	894	ECL4	TMD2	helix	4		60.7617	65.3411	60.7617	-4.57938	4.57938		21	38	2	0	1	1
404	F	870	TM7	TMD2	loop	4	442	V	938	TM8	TMD2	helix	3		17.7863	16.8721	16.8721	0.914213	0.914213		38	68	2	0	1	1
406	A	872	TM7	TMD2	helix	3	407	E	873	TM7	TMD2	helix	3		5.32862	5.46818	5.32862	-0.13956	0.13956		1	1	0	0	0	0
407	E	873	TM7	TMD2	helix	3	440	P	936	TM8	TMD2	helix	4		16.0863	22.0198	16.0863	-5.9335	5.9335		33	63	2	0	0	1
407	E	873	TM7	TMD2	helix	3	506	G	1003	TM9	TMD2	loop	4		14.7612	5.76399	5.76399	8.99721	8.99721		99	130	6	0	1	1	+	+		+
407	E	873	TM7	TMD2	helix	3	580	L	1077	TM11 ext. (ICL4)	TMD2	helix	3		54.0963	54.2111	54.0963	-0.114808	0.114808		173	204	11	0	0	0
407	E	873	TM7	TMD2	helix	3	590	A	1087	TM11 ext. (ICL4)	TMD2	helix	3		43.1302	41.0819	41.0819	2.04831	2.04831		183	214	11	0	0	0
410	A	876	TM7	TMD2	helix	4	431	L	926	TM8	TMD2	helix	3		16.1959	17.0512	16.1959	-0.855275	0.855275		21	50	2	0	0	1
410	A	876	TM7	TMD2	helix	4	497	F	994	TM9	TMD2	helix	3		24.8554	21.7255	21.7255	3.1299	3.1299		87	118	6	0	0	1
411	S	877	TM7	TMD2	helix	3	495	F	992	TM9	TMD2	helix	3		25.6734	23.6789	23.6789	1.99455	1.99455		84	115	6	0	0	0
411	S	877	TM7	TMD2	helix	3	499	Q	996	TM9	TMD2	helix	4		18.8632	17.6778	17.6778	1.18543	1.18543		88	119	6	0	0	1
431	L	926	TM8	TMD2	helix	3	438	G	934	TM8	TMD2	helix	3		14.3392	11.6168	11.6168	2.72231	2.72231		7	8	0	0	0	0
435	G	930	TM8	TMD2	helix	3	596	L	1093	TM11	TMD2	helix	4		37.8398	35.1379	35.1379	2.70182	2.70182		161	163	10	0	0	1
436	F	931	TM8	TMD2	helix	4	438	G	934	TM8	TMD2	helix	3		6.77765	5.93415	5.93415	0.843502	0.843502		2	3	0	0	0	1
437	R	933	TM8	TMD2	helix	3	438	G	934	TM8	TMD2	helix	3		4.48437	5.04875	4.48437	-0.564381	0.564381		1	1	0	0	0	0
438	G	934	TM8	TMD2	helix	3	597	S	1094	TM11	TMD2	helix	3		38.6394	37.3523	37.3523	1.28706	1.28706		159	160	10	0	0	0
439	L	935	TM8	TMD2	helix	4	578	E	1075	TM11 ext. (ICL4)	TMD2	helix	4		47.4239	49.057	47.4239	-1.63304	1.63304		139	140	9	0	0	0
459	S	955	TM8 ext. (ICL3)	TMD2	helix	3	598	T	1095	TM11	TMD2	helix	3		30.9695	40.4477	30.9695	-9.47823	9.47823		139	140	9	0	0	0
473	A	969	TM9 ext. (ICL3)	TMD2	loop	3	477	L	973	TM9 ext. (ICL3)	TMD2	helix	2		6.39433	5.91197	5.91197	0.482356	0.482356		4	4	0	0	1	1
473	A	969	TM9 ext. (ICL3)	TMD2	loop	3	495	F	992	TM9	TMD2	helix	3		34.4289	34.3521	34.3521	0.0767702	0.0767702		22	23	1	0	1	0
477	L	973	TM9 ext. (ICL3)	TMD2	helix	2	647	S	1150	TM12	TMD2	helix	3		29.1091	31.4099	29.1091	-2.30077	2.30077		170	177	9	0	0	1
484	I	980	TM9 ext. (ICL3)	TMD2	helix	3	540	S	1037	TM10 ext. (ICL4)	TMD2	helix	2		19.9042	25.9693	19.9042	-6.0651	6.0651		56	57	4	0	0	1
485	A	981	TM9 ext. (ICL3)	TMD2	helix	3	489	D	985	TM9 ext. (ICL3)	TMD2	helix	3		9.74581	9.62387	9.62387	0.121938	0.121938		4	4	0	0	0	0
489	D	985	TM9 ext. (ICL3)	TMD2	helix	3	490	L	986	TM9	TMD2	helix	4		5.89483	5.73347	5.73347	0.161353	0.161353		1	1	1	0	0	1
489	D	985	TM9 ext. (ICL3)	TMD2	helix	3	492	L	989	TM9	TMD2	helix	4		5.02906	5.07658	5.02906	-0.0475228	0.0475228		3	4	1	0	0	1
489	D	985	TM9 ext. (ICL3)	TMD2	helix	3	495	F	992	TM9	TMD2	helix	3		10.1004	8.60479	8.60479	1.49556	1.49556		6	7	1	0	0	0
492	L	989	TM9	TMD2	helix	4	495	F	992	TM9	TMD2	helix	3		7.248	4.89517	4.89517	2.35283	2.35283		3	3	0	0	0	1
492	L	989	TM9	TMD2	helix	4	496	D	993	TM9	TMD2	helix	4		5.76592	6.17515	5.76592	-0.409226	0.409226		4	4	0	0	0	0
492	L	989	TM9	TMD2	helix	4	595	Y	1092	TM11	TMD2	helix	3		17.5188	19.4416	17.5188	-1.92277	1.92277		103	103	6	0	0	1
493	T	990	TM9	TMD2	helix	4	645	N	1148	TM12	TMD2	helix	2		11.9785	11.7972	11.7972	0.181289	0.181289		152	158	8	0	0	2
493	T	990	TM9	TMD2	helix	4	646	S	1149	TM12	TMD2	helix	3		7.00359	6.77209	6.77209	0.231503	0.231503		153	159	8	0	0	1	+	+		+
493	T	990	TM9	TMD2	helix	4	649	D	1152	TM12	TMD2	helix	3		8.6871	8.43849	8.43849	0.248609	0.248609		156	162	8	0	0	1
494	I	991	TM9	TMD2	helix	3	506	G	1003	TM9	TMD2	loop	4		20.5892	18.9611	18.9611	1.6281	1.6281		12	12	0	0	1	1
495	F	992	TM9	TMD2	helix	3	496	D	993	TM9	TMD2	helix	4		4.95324	5.32243	4.95324	-0.369191	0.369191		1	1	0	0	0	1
496	D	993	TM9	TMD2	helix	4	500	L	997	TM9	TMD2	helix	4		6.94052	6.05105	6.05105	0.889465	0.889465		4	4	0	0	0	0
496	D	993	TM9	TMD2	helix	4	642	W	1145	TM12	TMD2	helix	3		8.06544	4.98182	4.98182	3.08362	3.08362		146	152	8	0	0	1	+	+		+
496	D	993	TM9	TMD2	helix	4	643	A	1146	TM12	TMD2	helix	3		10.6022	6.22233	6.22233	4.37986	4.37986		147	153	8	0	0	1	+	+		+
496	D	993	TM9	TMD2	helix	4	824	P	1378	D-loop	NBD2	loop	3		71.0288	71.5883	71.0288	-0.559458	0.559458		328	385	34	1	1	1
497	F	994	TM9	TMD2	helix	3	646	S	1149	TM12	TMD2	helix	3		5.11495	8.30221	5.11495	-3.18726	3.18726		149	155	8	0	0	0	+	+		+
500	L	997	TM9	TMD2	helix	4	643	A	1146	TM12	TMD2	helix	3		5.71528	7.71853	5.71528	-2.00325	2.00325		143	149	8	0	0	1	+	+		+
503	I	1000	TM9	TMD2	helix	4	635	N	1138	TM12	TMD2	helix	3		5.60092	5.36249	5.36249	0.238436	0.238436		132	138	8	0	0	1	+	+		+
507	A	1004	TM9	TMD2	loop	3	511	V	1008	TM9	TMD2	helix	2		6.41073	5.14007	5.14007	1.27066	1.27066		4	4	0	0	1	1
508	I	1005	TM9	TMD2	helix	3	531	M	1028	TM10	TMD2	helix	4		19.6413	17.5627	17.5627	2.07858	2.07858		23	23	2	0	0	1
522	T	1019	TM10	TMD2	helix	3	640	L	1143	TM12	TMD2	helix	2		9.72546	15.7202	9.72546	-5.99478	5.99478		118	124	6	0	0	1
525	V	1022	TM10	TMD2	helix	3	600	R	1097	TM11	TMD2	helix	2		20.8874	22.0047	20.8874	-1.11729	1.11729		75	75	4	0	0	1
525	V	1022	TM10	TMD2	helix	3	631	T	1134	TM12	TMD2	helix	2		18.932	14.5628	14.5628	4.36911	4.36911		106	112	6	0	0	1
528	A	1025	TM10	TMD2	loop	4	603	Q	1100	TM11	TMD2	helix	3		16.1832	17.4993	16.1832	-1.31604	1.31604		75	75	4	0	1	1
531	M	1028	TM10	TMD2	helix	4	532	L	1029	TM10	TMD2	helix	3		5.38403	5.15131	5.15131	0.232714	0.232714		1	1	0	0	0	1
532	L	1029	TM10	TMD2	helix	3	637	M	1140	TM12	TMD2	helix	2		15.8251	11.553	11.553	4.27219	4.27219		105	111	6	0	0	1
543	L	1040	TM10 ext. (ICL4)	TMD2	helix	2	653	L	1156	TM12	TMD2	helix	3		13.2826	17.5003	13.2826	-4.21773	4.21773		110	116	5	0	0	1
547	E	1044	TM10 ext. (ICL4)	TMD2	helix	2	551	R	1048	TM10 ext. (ICL4)	TMD2	helix	2		6.44882	6.78336	6.44882	-0.334534	0.334534		4	4	0	0	0	0
547	E	1044	TM10 ext. (ICL4)	TMD2	helix	2	592	W	1089	TM11 ext. (ICL4)	TMD2	helix	4		5.53697	5.8825	5.53697	-0.345527	0.345527		45	45	2	0	0	2	+	+		+
550	G	1047	TM10 ext. (ICL4)	TMD2	helix	3	588	H	1085	TM11 ext. (ICL4)	TMD2	helix	2		4.69614	3.68388	3.68388	1.01227	1.01227		38	38	2	0	0	1	+	+		+
555	F	1052	TM10 ext. (ICL4)	TMD2	helix	3	646	S	1149	TM12	TMD2	helix	3		28.6255	28.0131	28.0131	0.612391	0.612391		91	97	5	0	0	0
557	H	1054	TM10 ext. (ICL4)	TMD2	helix	2	580	L	1077	TM11 ext. (ICL4)	TMD2	helix	3		7.24887	8.56392	7.24887	-1.31505	1.31505		23	23	2	0	0	1	+	+		+
573	R	1070	cpl. helix (ICL4)	TMD2	loop	3	595	Y	1092	TM11	TMD2	helix	3		31.8875	36.7404	31.8875	-4.8529	4.8529		22	22	2	0	1	0
578	E	1075	TM11 ext. (ICL4)	TMD2	helix	4	580	L	1077	TM11 ext. (ICL4)	TMD2	helix	3		7.29213	7.33563	7.29213	-0.0435028	0.0435028		2	2	0	0	0	1
580	L	1077	TM11 ext. (ICL4)	TMD2	helix	3	582	H	1079	TM11 ext. (ICL4)	TMD2	helix	3		7.1242	7.06993	7.06993	0.0542759	0.0542759		2	2	0	0	0	0
582	H	1079	TM11 ext. (ICL4)	TMD2	helix	3	824	P	1378	D-loop	NBD2	loop	3		47.1388	63.0899	47.1388	-15.9511	15.9511		242	299	29	1	1	0
585	L	1082	TM11 ext. (ICL4)	TMD2	helix	3	613	F	1110	TM11	TMD2	helix	3		42.1147	43.2504	42.1147	-1.13568	1.13568		28	28	1	0	0	0
585	L	1082	TM11 ext. (ICL4)	TMD2	helix	3	617	V	1114	TM11	TMD2	helix	3		48.1427	50.4274	48.1427	-2.28471	2.28471		32	32	1	0	0	0
591	N	1088	TM11 ext. (ICL4)	TMD2	helix	3	849	M	1407	H7	NBD2	helix	1		53.925	69.1739	53.925	-15.2489	15.2489		258	319	34	1	0	2
592	W	1089	TM11 ext. (ICL4)	TMD2	helix	4	641	Q	1144	TM12	TMD2	helix	2		25.0085	17.1385	17.1385	7.86992	7.86992		49	55	3	0	0	2
595	Y	1092	TM11	TMD2	helix	3	647	S	1150	TM12	TMD2	helix	3		14.4564	17.509	14.4564	-3.05262	3.05262		52	58	2	0	0	0
596	L	1093	TM11	TMD2	helix	4	599	L	1096	TM11	TMD2	helix	2		5.16408	5.8391	5.16408	-0.675021	0.675021		3	3	0	0	0	2
596	L	1093	TM11	TMD2	helix	4	641	Q	1144	TM12	TMD2	helix	2		19.5666	14.6248	14.6248	4.94187	4.94187		45	51	2	0	0	2
596	L	1093	TM11	TMD2	helix	4	642	W	1145	TM12	TMD2	helix	3		19.7738	17.8315	17.8315	1.94233	1.94233		46	52	2	0	0	1
596	L	1093	TM11	TMD2	helix	4	824	P	1378	D-loop	NBD2	loop	3		62.886	71.3666	62.886	-8.48062	8.48062		228	285	28	1	1	1
599	L	1096	TM11	TMD2	helix	2	610	F	1107	TM11	TMD2	helix	2		15.6535	17.1123	15.6535	-1.45878	1.45878		11	11	0	0	0	0
601	W	1098	TM11	TMD2	helix	1	605	R	1102	TM11	TMD2	helix	2		6.47811	6.85731	6.47811	-0.379198	0.379198		4	4	0	0	0	1
603	Q	1100	TM11	TMD2	helix	3	645	N	1148	TM12	TMD2	helix	2		7.90016	16.1324	7.90016	-8.23222	8.23222		42	48	2	0	0	1	+	+		+
606	I	1103	TM11	TMD2	helix	2	610	F	1107	TM11	TMD2	helix	2		5.93653	6.31629	5.93653	-0.379765	0.379765		4	4	0	0	0	0
607	E	1104	TM11	TMD2	helix	2	638	S	1141	TM12	TMD2	helix	4		12.1167	14.5363	12.1167	-2.4196	2.4196		31	37	2	0	0	2
615	I	1112	TM11	TMD2	helix	4	653	L	1156	TM12	TMD2	helix	3		31.9821	43.1832	31.9821	-11.201	11.201		38	44	2	0	0	1
617	V	1114	TM11	TMD2	helix	3	643	A	1146	TM12	TMD2	helix	3		17.3516	28.4765	17.3516	-11.1249	11.1249		26	32	2	0	0	0
622	I	1119	TM11	TMD2	helix	3	726	I	1267	S4	NBD2	sheet	1		86.1612	100.251	86.1612	-14.0895	14.0895		104	148	13	1	1	2
622	I	1119	TM11	TMD2	helix	3	815	L	1369	S7	NBD2	sheet	1		90.5876	100.755	90.5876	-10.1676	10.1676		193	250	27	1	1	2
625	R	1128	TM12	TMD2	loop	3	626	V	1129	TM12	TMD2	helix	2		5.25237	5.76721	5.25237	-0.514838	0.514838		1	1	0	0	1	1
633	A	1136	TM12	TMD2	helix	2	637	M	1140	TM12	TMD2	helix	2		5.52635	7.15795	5.52635	-1.6316	1.6316		4	4	0	0	0	0
638	S	1141	TM12	TMD2	helix	4	639	T	1142	TM12	TMD2	helix	3		5.38625	5.26539	5.26539	0.120854	0.120854		1	1	0	0	0	1
638	S	1141	TM12	TMD2	helix	4	641	Q	1144	TM12	TMD2	helix	2		5.28692	5.85157	5.28692	-0.564642	0.564642		3	3	0	0	0	2
638	S	1141	TM12	TMD2	helix	4	646	S	1149	TM12	TMD2	helix	3		12.6526	12.1	12.1	0.552637	0.552637		8	8	0	0	0	1
639	T	1142	TM12	TMD2	helix	3	643	A	1146	TM12	TMD2	helix	3		6.3641	6.60141	6.3641	-0.237308	0.237308		4	4	0	0	0	0
640	L	1143	TM12	TMD2	helix	2	646	S	1149	TM12	TMD2	helix	3		10.2003	10.4477	10.2003	-0.247471	0.247471		6	6	0	0	0	1
641	Q	1144	TM12	TMD2	helix	2	642	W	1145	TM12	TMD2	helix	3		5.15778	5.616	5.15778	-0.458219	0.458219		1	1	0	0	0	1
641	Q	1144	TM12	TMD2	helix	2	643	A	1146	TM12	TMD2	helix	3		6.81482	7.07083	6.81482	-0.256006	0.256006		2	2	0	0	0	1
641	Q	1144	TM12	TMD2	helix	2	649	D	1152	TM12	TMD2	helix	3		14.3755	11.9322	11.9322	2.44332	2.44332		8	8	0	0	0	1
642	W	1145	TM12	TMD2	helix	3	645	N	1148	TM12	TMD2	helix	2		6.21815	5.14793	5.14793	1.07022	1.07022		3	3	0	0	0	1
642	W	1145	TM12	TMD2	helix	3	650	V	1153	TM12	TMD2	helix	3		12.3327	10.9378	10.9378	1.39482	1.39482		8	8	0	0	0	0
643	A	1146	TM12	TMD2	helix	3	646	S	1149	TM12	TMD2	helix	3		5.67213	6.19062	5.67213	-0.518495	0.518495		3	3	0	0	0	0
643	A	1146	TM12	TMD2	helix	3	836	A	1391	H6	NBD2	helix	3		69.5655	69.8314	69.5655	-0.265873	0.265873		193	245	27	1	0	0
646	S	1149	TM12	TMD2	helix	3	647	S	1150	TM12	TMD2	helix	3		5.4354	5.44727	5.4354	-0.0118678	0.0118678		1	1	0	0	0	0
646	S	1149	TM12	TMD2	helix	3	649	D	1152	TM12	TMD2	helix	3		6.42313	5.21205	5.21205	1.21108	1.21108		3	3	0	0	0	0
652	S	1155	TM12	TMD2	helix	2	796	H	1348	C-loop (ABC sign.)	NBD2	loop	2		46.0232	47.347	46.0232	-1.32372	1.32372		144	193	22	1	1	0
652	S	1155	TM12	TMD2	helix	2	824	P	1378	D-loop	NBD2	loop	3		60.5419	61.706	60.5419	-1.16414	1.16414		172	223	26	1	1	1
681	T	1220	S1-S2 loop	NBD2	loop	3	684	G	1223	S1-S2 loop	NBD2	loop	3		5.30786	5.35614	5.30786	-0.0482795	0.0482795		3	3	0	0	0	0
700	R	1239	S2-S3 loop	NBD2	loop	1	792	C	1344	C-loop (ABC sign.)	NBD2	loop	4		34.708	34.2294	34.2294	0.478649	0.478649		92	105	16	0	0	3
703	L	1242	S3	NBD2	sheet	2	840	I	1398	S8	NBD2	sheet	2		6.06488	6.04141	6.04141	0.0234753	0.0234753		137	156	22	0	0	0	+		+
732	S	1273	S4-H2 loop	NBD2	loop	3	827	Y	1381	H6	NBD2	helix	1		36.7006	36.9187	36.7006	-0.218086	0.218086		95	108	15	0	1	2
737	T	1278	H2	NBD2	loop	3	740	Q	1281	H2	NBD2	helix	3		5.07366	5.08477	5.07366	-0.0111193	0.0111193		3	3	0	0	1	0
737	T	1278	H2	NBD2	loop	3	741	W	1282	H2	NBD2	helix	1		6.08393	6.00031	6.00031	0.0836184	0.0836184		4	4	0	0	1	2
740	Q	1281	H2	NBD2	helix	3	747	V	1288	S6	NBD2	sheet	1		14.4933	14.6252	14.4933	-0.131897	0.131897		7	7	1	0	1	2
740	Q	1281	H2	NBD2	helix	3	789	D	1341	C-loop (ABC sign.)	NBD2	loop	2		32.0637	31.2157	31.2157	0.84805	0.84805		49	60	9	0	1	1
761	K	1302	H3	NBD2	helix	3	824	P	1378	D-loop	NBD2	loop	3		30.1704	30.2128	30.1704	-0.0424641	0.0424641		63	76	10	0	1	0
779	E	1321	H4	NBD2	helix	3	836	A	1391	H6	NBD2	helix	3		7.71465	7.95202	7.71465	-0.237371	0.237371		57	70	9	0	0	0	+		+
781	G	1323	H4	NBD2	helix	2	824	P	1378	D-loop	NBD2	loop	3		14.3299	14.3542	14.3299	-0.0242878	0.0242878		43	55	8	0	1	1
788	V	1340	C-loop (ABC sign.)	NBD2	loop	3	830	I	1384	H6	NBD2	helix	1		24.2769	23.7383	23.7383	0.53855	0.53855		42	44	5	0	1	2
793	V	1345	C-loop (ABC sign.)	NBD2	loop	1	866	Y	1424	S10	NBD2	sheet	3		43.5174	43.5546	43.5174	-0.0371826	0.0371826		73	79	13	0	2	2
824	P	1378	D-loop	NBD2	loop	3	829	I	1383	H6	NBD2	helix	3		10.3918	10.3975	10.3918	-0.00571345	0.00571345		5	5	1	0	1	0
834	L	1388	H6	NBD2	helix	1	836	A	1391	H6	NBD2	helix	3		6.15118	6.13568	6.13568	0.0154945	0.0154945		2	3	0	0	0	2
835	K	1389	H6	NBD2	helix	2	851	E	1409	H7	NBD2	helix	2		6.35981	6.2378	6.2378	0.122007	0.122007		16	20	4	0	0	0	+		+
841	L	1399	S8	NBD2	sheet	1	847	E	1405	H7	NBD2	helix	2		11.9723	11.9614	11.9614	0.0109883	0.0109883		6	6	2	0	1	1
841	L	1399	S8	NBD2	sheet	1	852	C	1410	H7-S9 loop	NBD2	loop	2		5.82609	5.71192	5.71192	0.114176	0.114176		11	11	3	0	2	1	+		+
864	R	1422	S10	NBD2	sheet	3	875	L	1449	C-term. tail	NBD2	helix	3		30.2187	25.8365	25.8365	4.38225	4.38225		11	27	5	0	1	0

## Sheet: gamma = 10^(-2.5)
aln col i	residue i	position i	region i	domain i	sec struc i	rate class i	aln col j	residue j	position j	region j	domain j	sec struc j	rate class j	Column1	outward dist	inward dist	min(out,in) dist	out-in dist	abs out-in dist	Column2	aln column ∆	position ∆	region ∆	domain ∆	sec struc ∆	rate class ∆	H1	H2
1	I	148	TM2 ext. (ICL1)	TMD1	helix	3	596	L	1093	TM11	TMD2	helix	4		11.0818	13.831	11.0818	-2.74916	2.74916		595	945	64	2	0	1
2	G	149	TM2 ext. (ICL1)	TMD1	helix	3	12	L	159	TM2 ext. (ICL1)	TMD1	helix	3		14.6187	14.8967	14.6187	-0.278016	0.278016		10	10	0	0	0	0
2	G	149	TM2 ext. (ICL1)	TMD1	helix	3	33	D	192	TM3	TMD1	helix	3		5.28374	6.35362	5.28374	-1.06988	1.06988		31	43	3	0	0	0	+	+
2	G	149	TM2 ext. (ICL1)	TMD1	helix	3	139	R	303	TM5	TMD1	helix	3		23.6377	30.9538	23.6377	-7.31609	7.31609		137	154	9	0	0	0
2	G	149	TM2 ext. (ICL1)	TMD1	helix	3	620	I	1117	TM11	TMD2	helix	3		42.6608	51.1685	42.6608	-8.50766	8.50766		618	968	64	2	0	0
2	G	149	TM2 ext. (ICL1)	TMD1	helix	3	654	M	1157	TM12	TMD2	helix	1		23.8419	31.3325	23.8419	-7.49056	7.49056		652	1008	66	2	0	2
3	M	150	TM2 ext. (ICL1)	TMD1	helix	3	6	R	153	TM2 ext. (ICL1)	TMD1	helix	2		5.38375	5.36101	5.36101	0.0227405	0.0227405		3	3	0	0	0	1
3	M	150	TM2 ext. (ICL1)	TMD1	helix	3	22	V	181	TM3 ext. (ICL1)	TMD1	helix	2		19.4884	17.497	17.497	1.99136	1.99136		19	31	2	0	0	1
3	M	150	TM2 ext. (ICL1)	TMD1	helix	3	34	E	193	TM3	TMD1	helix	4		13.2611	5.96485	5.96485	7.29626	7.29626		31	43	3	0	0	1	+	+
3	M	150	TM2 ext. (ICL1)	TMD1	helix	3	75	A	238	TM4	TMD1	loop	4		32.7556	34.0498	32.7556	-1.2942	1.2942		72	88	5	0	1	1
3	M	150	TM2 ext. (ICL1)	TMD1	helix	3	84	Y	247	TM4	TMD1	helix	4		27.6834	28.3114	27.6834	-0.627987	0.627987		81	97	5	0	0	1
3	M	150	TM2 ext. (ICL1)	TMD1	helix	3	179	M	348	TM6	TMD1	helix	4		29.9262	25.8596	25.8596	4.06664	4.06664		176	198	11	0	0	1
3	M	150	TM2 ext. (ICL1)	TMD1	helix	3	404	F	870	TM7	TMD2	loop	4		36.0565	41.3934	36.0565	-5.33685	5.33685		401	720	52	2	1	1
3	M	150	TM2 ext. (ICL1)	TMD1	helix	3	437	R	933	TM8	TMD2	helix	3		35.2394	42.1385	35.2394	-6.89911	6.89911		434	783	54	2	0	0
3	M	150	TM2 ext. (ICL1)	TMD1	helix	3	592	W	1089	TM11 ext. (ICL4)	TMD2	helix	4		5.44804	8.05768	5.44804	-2.60964	2.60964		589	939	63	2	0	1	+	+
3	M	150	TM2 ext. (ICL1)	TMD1	helix	3	598	T	1095	TM11	TMD2	helix	3		14.2921	17.268	14.2921	-2.97583	2.97583		595	945	64	2	0	0
3	M	150	TM2 ext. (ICL1)	TMD1	helix	3	642	W	1145	TM12	TMD2	helix	3		24.714	25.9694	24.714	-1.25533	1.25533		639	995	66	2	0	0
4	Q	151	TM2 ext. (ICL1)	TMD1	helix	3	598	T	1095	TM11	TMD2	helix	3		18.3064	18.0396	18.0396	0.266829	0.266829		594	944	64	2	0	0
5	M	152	TM2 ext. (ICL1)	TMD1	helix	3	41	F	200	TM3	TMD1	helix	4		11.8893	16.4543	11.8893	-4.56494	4.56494		36	48	3	0	0	1
5	M	152	TM2 ext. (ICL1)	TMD1	helix	3	73	F	236	TM4	TMD1	helix	4		30.7493	39.635	30.7493	-8.88575	8.88575		68	84	5	0	0	1
5	M	152	TM2 ext. (ICL1)	TMD1	helix	3	367	K	612	H7	NBD1	helix	4		57.8445	57.1417	57.1417	0.702749	0.702749		362	460	41	1	0	1
5	M	152	TM2 ext. (ICL1)	TMD1	helix	3	587	L	1084	TM11 ext. (ICL4)	TMD2	helix	4		17.5306	10.9684	10.9684	6.5622	6.5622		582	932	63	2	0	1
5	M	152	TM2 ext. (ICL1)	TMD1	helix	3	612	I	1109	TM11	TMD2	helix	4		35.8818	41.5819	35.8818	-5.70005	5.70005		607	957	64	2	0	1
6	R	153	TM2 ext. (ICL1)	TMD1	helix	2	40	H	199	TM3	TMD1	helix	3		14.2841	13.9271	13.9271	0.356998	0.356998		34	46	3	0	0	1
6	R	153	TM2 ext. (ICL1)	TMD1	helix	2	588	H	1085	TM11 ext. (ICL4)	TMD2	helix	2		8.81431	10.9831	8.81431	-2.16882	2.16882		582	932	63	2	0	0
6	R	153	TM2 ext. (ICL1)	TMD1	helix	2	650	V	1153	TM12	TMD2	helix	3		23.3526	30.7174	23.3526	-7.36484	7.36484		644	1000	66	2	0	1
7	I	154	TM2 ext. (ICL1)	TMD1	helix	3	32	F	191	TM3	TMD1	helix	3		13.0718	11.8999	11.8999	1.17186	1.17186		25	37	3	0	0	0
7	I	154	TM2 ext. (ICL1)	TMD1	helix	3	103	I	266	TM4 ext. (ICL2)	TMD1	helix	1		27.1078	36.8613	27.1078	-9.75352	9.75352		96	112	6	0	0	2
7	I	154	TM2 ext. (ICL1)	TMD1	helix	3	153	V	318	TM5	TMD1	helix	2		45.02	50.2279	45.02	-5.20786	5.20786		146	164	9	0	0	1
7	I	154	TM2 ext. (ICL1)	TMD1	helix	3	176	V	345	TM6	TMD1	helix	3		38.2999	36.2332	36.2332	2.06669	2.06669		169	191	11	0	0	0
7	I	154	TM2 ext. (ICL1)	TMD1	helix	3	518	I	1015	TM10	TMD2	helix	2		50.9806	57.1046	50.9806	-6.12394	6.12394		511	861	60	2	0	1
7	I	154	TM2 ext. (ICL1)	TMD1	helix	3	585	L	1082	TM11 ext. (ICL4)	TMD2	helix	3		5.65789	3.69603	3.69603	1.96186	1.96186		578	928	63	2	0	0	+	+
8	A	155	TM2 ext. (ICL1)	TMD1	helix	3	97	V	260	TM4 ext. (ICL2)	TMD1	helix	3		26.819	35.1478	26.819	-8.32883	8.32883		89	105	6	0	0	0
8	A	155	TM2 ext. (ICL1)	TMD1	helix	3	647	S	1150	TM12	TMD2	helix	3		30.8564	36.2372	30.8564	-5.38085	5.38085		639	995	66	2	0	0
10	F	157	TM2 ext. (ICL1)	TMD1	helix	3	431	L	926	TM8	TMD2	helix	3		48.9069	51.5475	48.9069	-2.6406	2.6406		421	769	54	2	0	0
10	F	157	TM2 ext. (ICL1)	TMD1	helix	3	472	K	968	TM9 ext. (ICL3)	TMD2	loop	1		18.2261	22.0358	18.2261	-3.80971	3.80971		462	811	57	2	1	2
10	F	157	TM2 ext. (ICL1)	TMD1	helix	3	589	T	1086	TM11 ext. (ICL4)	TMD2	helix	3		8.45868	12.2968	8.45868	-3.83817	3.83817		579	929	63	2	0	0
11	S	158	TM2 ext. (ICL1)	TMD1	helix	3	578	E	1075	TM11 ext. (ICL4)	TMD2	helix	4		7.49771	3.70555	3.70555	3.79216	3.79216		567	917	63	2	0	1	+	+
11	S	158	TM2 ext. (ICL1)	TMD1	helix	3	704	L	1243	S3	NBD2	sheet	1		49.1525	51.9143	49.1525	-2.76177	2.76177		693	1085	73	3	1	2
12	L	159	TM2 ext. (ICL1)	TMD1	helix	3	182	T	351	TM6	TMD1	helix	3		37.6786	35.1861	35.1861	2.49241	2.49241		170	192	11	0	0	0
12	L	159	TM2 ext. (ICL1)	TMD1	helix	3	582	H	1079	TM11 ext. (ICL4)	TMD2	helix	3		11.2583	11.1179	11.1179	0.140325	0.140325		570	920	63	2	0	0
12	L	159	TM2 ext. (ICL1)	TMD1	helix	3	647	S	1150	TM12	TMD2	helix	3		34.8111	37.2699	34.8111	-2.45875	2.45875		635	991	66	2	0	0
12	L	159	TM2 ext. (ICL1)	TMD1	helix	3	822	L	1376	D-loop	NBD2	loop	1		42.755	47.7159	42.755	-4.96093	4.96093		810	1217	92	3	1	2
13	I	160	TM2 ext. (ICL1)	TMD1	helix	2	824	P	1378	D-loop	NBD2	loop	3		45.1886	49.8504	45.1886	-4.66177	4.66177		811	1218	92	3	1	1
14	Y	161	TM2 ext. (ICL1)	TMD1	helix	2	108	S	271	cpl. helix (ICL2)	TMD1	helix	2		29.0646	39.2832	29.0646	-10.2187	10.2187		94	110	7	0	0	0
14	Y	161	TM2 ext. (ICL1)	TMD1	helix	2	193	D	363	TM6 ext.	TMD1	helix	2		23.9919	23.6871	23.6871	0.304813	0.304813		179	202	12	0	0	0
14	Y	161	TM2 ext. (ICL1)	TMD1	helix	2	553	P	1050	TM10 ext. (ICL4)	TMD2	helix	2		13.8571	15.0517	13.8571	-1.1946	1.1946		539	889	61	2	0	0
14	Y	161	TM2 ext. (ICL1)	TMD1	helix	2	557	H	1054	TM10 ext. (ICL4)	TMD2	helix	2		9.092	9.84914	9.092	-0.757134	0.757134		543	893	61	2	0	0
14	Y	161	TM2 ext. (ICL1)	TMD1	helix	2	561	S	1058	TM10 ext. (ICL4)	TMD2	helix	2		8.09552	7.29386	7.29386	0.801665	0.801665		547	897	61	2	0	0	+	+
14	Y	161	TM2 ext. (ICL1)	TMD1	helix	2	580	L	1077	TM11 ext. (ICL4)	TMD2	helix	3		9.86428	11.8989	9.86428	-2.03461	2.03461		566	916	63	2	0	1
14	Y	161	TM2 ext. (ICL1)	TMD1	helix	2	850	L	1408	H7	NBD2	helix	2		50.8726	57.1069	50.8726	-6.23427	6.23427		836	1247	97	3	0	0
15	K	162	TM2 ext. (ICL1)	TMD1	helix	3	32	F	191	TM3	TMD1	helix	3		17.6236	17.0626	17.0626	0.560942	0.560942		17	29	3	0	0	0
15	K	162	TM2 ext. (ICL1)	TMD1	helix	3	578	E	1075	TM11 ext. (ICL4)	TMD2	helix	4		5.74111	6.71876	5.74111	-0.977645	0.977645		563	913	63	2	0	1	+	+
15	K	162	TM2 ext. (ICL1)	TMD1	helix	3	582	H	1079	TM11 ext. (ICL4)	TMD2	helix	3		9.74385	12.4755	9.74385	-2.7316	2.7316		567	917	63	2	0	0
15	K	162	TM2 ext. (ICL1)	TMD1	helix	3	596	L	1093	TM11	TMD2	helix	4		25.5721	30.3967	25.5721	-4.82462	4.82462		581	931	64	2	0	1
15	K	162	TM2 ext. (ICL1)	TMD1	helix	3	829	I	1383	H6	NBD2	helix	3		45.8075	55.4708	45.8075	-9.66332	9.66332		814	1221	93	3	0	0
17	T	164	TM2 ext. (ICL1)	TMD1	helix	3	36	L	195	TM3	TMD1	helix	4		22.4221	22.5981	22.4221	-0.175958	0.175958		19	31	3	0	0	1
17	T	164	TM2 ext. (ICL1)	TMD1	helix	3	129	L	293	TM5 ext. (ICL2)	TMD1	helix	3		28.8858	35.9922	28.8858	-7.10635	7.10635		112	129	8	0	0	0
17	T	164	TM2 ext. (ICL1)	TMD1	helix	3	652	S	1155	TM12	TMD2	helix	2		28.7228	27.9215	27.9215	0.801285	0.801285		635	991	66	2	0	1
18	L	165	TM2 ext. (ICL1)	TMD1	helix	2	809	L	1361	H5	NBD2	helix	1		37.7399	49.5733	37.7399	-11.8334	11.8334		791	1196	89	3	0	1
20	Q	179	TM3 ext. (ICL1)	TMD1	helix	3	97	V	260	TM4 ext. (ICL2)	TMD1	helix	3		5.66122	16.0864	5.66122	-10.4251	10.4251		77	81	4	0	0	0	+	+
22	V	181	TM3 ext. (ICL1)	TMD1	helix	2	32	F	191	TM3	TMD1	helix	3		15.8518	15.6269	15.6269	0.224857	0.224857		10	10	1	0	0	1
22	V	181	TM3 ext. (ICL1)	TMD1	helix	2	365	L	610	H7	NBD1	helix	2		39.815	39.075	39.075	0.740018	0.740018		343	429	39	1	0	0
22	V	181	TM3 ext. (ICL1)	TMD1	helix	2	557	H	1054	TM10 ext. (ICL4)	TMD2	helix	2		9.82716	11.2607	9.82716	-1.4335	1.4335		535	873	59	2	0	0
22	V	181	TM3 ext. (ICL1)	TMD1	helix	2	584	A	1081	TM11 ext. (ICL4)	TMD2	helix	3		12.78	17.275	12.78	-4.49503	4.49503		562	900	61	2	0	1
22	V	181	TM3 ext. (ICL1)	TMD1	helix	2	650	V	1153	TM12	TMD2	helix	3		27.9838	27.099	27.099	0.884804	0.884804		628	972	64	2	0	1
23	S	182	TM3 ext. (ICL1)	TMD1	helix	1	29	L	188	TM3 ext. (ICL1)	TMD1	helix	3		9.94465	9.75238	9.75238	0.192272	0.192272		6	6	0	0	0	2
23	S	182	TM3 ext. (ICL1)	TMD1	helix	1	409	A	875	TM7	TMD2	helix	4		44.7863	47.3178	44.7863	-2.53152	2.53152		386	693	50	2	0	3
23	S	182	TM3 ext. (ICL1)	TMD1	helix	1	781	G	1323	H4	NBD2	helix	2		38.3408	46.7181	38.3408	-8.37733	8.37733		758	1141	82	3	0	1
25	L	184	TM3 ext. (ICL1)	TMD1	helix	2	588	H	1085	TM11 ext. (ICL4)	TMD2	helix	2		12.8108	14.8072	12.8108	-1.99644	1.99644		563	901	61	2	0	0
27	N	186	TM3 ext. (ICL1)	TMD1	helix	2	132	T	296	TM5 ext. (ICL2)	TMD1	helix	2		12.5807	22.2803	12.5807	-9.69955	9.69955		105	110	6	0	0	0
30	N	189	TM3 ext. (ICL1)	TMD1	helix	3	33	D	192	TM3	TMD1	helix	3		5.91204	7.0591	5.91204	-1.14706	1.14706		3	3	1	0	0	0
30	N	189	TM3 ext. (ICL1)	TMD1	helix	3	34	E	193	TM3	TMD1	helix	4		8.83919	5.95008	5.95008	2.88911	2.88911		4	4	1	0	0	1
30	N	189	TM3 ext. (ICL1)	TMD1	helix	3	35	G	194	TM3	TMD1	helix	3		11.1542	9.33892	9.33892	1.81528	1.81528		5	5	1	0	0	0
30	N	189	TM3 ext. (ICL1)	TMD1	helix	3	85	R	248	TM4 ext. (ICL2)	TMD1	helix	2		13.3505	18.5398	13.3505	-5.18935	5.18935		55	59	4	0	0	1
30	N	189	TM3 ext. (ICL1)	TMD1	helix	3	187	A	357	TM6	TMD1	helix	3		17.5728	17.6598	17.5728	-0.0870858	0.0870858		157	168	9	0	0	0
30	N	189	TM3 ext. (ICL1)	TMD1	helix	3	594	L	1091	TM11 ext. (ICL4)	TMD2	helix	3		18.3321	18.2065	18.2065	0.125557	0.125557		564	902	61	2	0	0
30	N	189	TM3 ext. (ICL1)	TMD1	helix	3	629	I	1132	TM12	TMD2	helix	2		45.3157	42.5069	42.5069	2.80881	2.80881		599	943	64	2	0	1
30	N	189	TM3 ext. (ICL1)	TMD1	helix	3	647	S	1150	TM12	TMD2	helix	3		22.4582	22.2639	22.2639	0.194303	0.194303		617	961	64	2	0	0
31	K	190	TM3 ext. (ICL1)	TMD1	helix	2	38	L	197	TM3	TMD1	helix	3		11.8559	9.47129	9.47129	2.38457	2.38457		7	7	1	0	0	1
31	K	190	TM3 ext. (ICL1)	TMD1	helix	2	139	R	303	TM5	TMD1	helix	3		14.2845	23.3441	14.2845	-9.05962	9.05962		108	113	7	0	0	1
31	K	190	TM3 ext. (ICL1)	TMD1	helix	2	485	A	981	TM9 ext. (ICL3)	TMD2	helix	3		11.0148	15.5733	11.0148	-4.55848	4.55848		454	791	55	2	0	1
31	K	190	TM3 ext. (ICL1)	TMD1	helix	2	506	G	1003	TM9	TMD2	loop	4		38.4154	38.3508	38.3508	0.0646374	0.0646374		475	813	56	2	1	2
32	F	191	TM3	TMD1	helix	3	496	D	993	TM9	TMD2	helix	4		25.4903	29.5418	25.4903	-4.05155	4.05155		464	802	55	2	0	1
32	F	191	TM3	TMD1	helix	3	870	Q	1428	H8	NBD2	helix	4		70.854	68.761	68.761	2.09299	2.09299		838	1237	100	3	0	1
33	D	192	TM3	TMD1	helix	3	34	E	193	TM3	TMD1	helix	4		5.60143	5.21937	5.21937	0.382059	0.382059		1	1	0	0	0	1
33	D	192	TM3	TMD1	helix	3	36	L	195	TM3	TMD1	helix	4		4.72614	6.37688	4.72614	-1.65074	1.65074		3	3	0	0	0	1
33	D	192	TM3	TMD1	helix	3	37	A	196	TM3	TMD1	helix	4		6.40473	7.56088	6.40473	-1.15614	1.15614		4	4	0	0	0	1
33	D	192	TM3	TMD1	helix	3	41	F	200	TM3	TMD1	helix	4		11.3307	13.8789	11.3307	-2.54815	2.54815		8	8	0	0	0	1
33	D	192	TM3	TMD1	helix	3	82	M	245	TM4	TMD1	helix	3		17.8236	23.0112	17.8236	-5.18761	5.18761		49	53	2	0	0	0
33	D	192	TM3	TMD1	helix	3	139	R	303	TM5	TMD1	helix	3		18.9167	28.8018	18.9167	-9.88508	9.88508		106	111	6	0	0	0
33	D	192	TM3	TMD1	helix	3	186	W	356	TM6	TMD1	helix	4		16.1821	19.11	16.1821	-2.92784	2.92784		153	164	8	0	0	1
33	D	192	TM3	TMD1	helix	3	187	A	357	TM6	TMD1	helix	3		13.6776	15.462	13.6776	-1.78434	1.78434		154	165	8	0	0	0
33	D	192	TM3	TMD1	helix	3	407	E	873	TM7	TMD2	helix	3		30.9454	40.2925	30.9454	-9.34707	9.34707		374	681	49	2	0	0
33	D	192	TM3	TMD1	helix	3	495	F	992	TM9	TMD2	helix	3		23.9973	29.0821	23.9973	-5.08478	5.08478		462	800	55	2	0	0
33	D	192	TM3	TMD1	helix	3	496	D	993	TM9	TMD2	helix	4		22.2689	29.4296	22.2689	-7.1607	7.1607		463	801	55	2	0	1
33	D	192	TM3	TMD1	helix	3	573	R	1070	cpl. helix (ICL4)	TMD2	loop	3		30.2974	26.0589	26.0589	4.23852	4.23852		540	878	59	2	1	0
33	D	192	TM3	TMD1	helix	3	592	W	1089	TM11 ext. (ICL4)	TMD2	helix	4		10.7385	10.6728	10.6728	0.0656261	0.0656261		559	897	60	2	0	1
33	D	192	TM3	TMD1	helix	3	594	L	1091	TM11 ext. (ICL4)	TMD2	helix	3		17.5912	17.2416	17.2416	0.349599	0.349599		561	899	60	2	0	0
33	D	192	TM3	TMD1	helix	3	595	Y	1092	TM11	TMD2	helix	3		13.939	15.3756	13.939	-1.43662	1.43662		562	900	61	2	0	0
33	D	192	TM3	TMD1	helix	3	596	L	1093	TM11	TMD2	helix	4		12.0295	14.4324	12.0295	-2.40292	2.40292		563	901	61	2	0	1
33	D	192	TM3	TMD1	helix	3	646	S	1149	TM12	TMD2	helix	3		20.2687	26.5664	20.2687	-6.29765	6.29765		613	957	63	2	0	0
33	D	192	TM3	TMD1	helix	3	654	M	1157	TM12	TMD2	helix	1		22.0384	27.3445	22.0384	-5.30615	5.30615		621	965	63	2	0	2
33	D	192	TM3	TMD1	helix	3	779	E	1321	H4	NBD2	helix	3		55.5652	60.1074	55.5652	-4.54216	4.54216		746	1129	81	3	0	0
34	E	193	TM3	TMD1	helix	4	35	G	194	TM3	TMD1	helix	3		4.55557	5.04119	4.55557	-0.485629	0.485629		1	1	0	0	0	1
34	E	193	TM3	TMD1	helix	4	37	A	196	TM3	TMD1	helix	4		6.38913	5.14966	5.14966	1.23947	1.23947		3	3	0	0	0	0
34	E	193	TM3	TMD1	helix	4	38	L	197	TM3	TMD1	helix	3		5.61558	7.6855	5.61558	-2.06992	2.06992		4	4	0	0	0	1
34	E	193	TM3	TMD1	helix	4	41	F	200	TM3	TMD1	helix	4		10.83	10.8937	10.83	-0.0636517	0.0636517		7	7	0	0	0	0
34	E	193	TM3	TMD1	helix	4	179	M	348	TM6	TMD1	helix	4		21.2551	21.3368	21.2551	-0.0816512	0.0816512		145	155	8	0	0	0
34	E	193	TM3	TMD1	helix	4	182	T	351	TM6	TMD1	helix	3		19.3594	19.7201	19.3594	-0.360651	0.360651		148	158	8	0	0	1
34	E	193	TM3	TMD1	helix	4	186	W	356	TM6	TMD1	helix	4		10.9657	16.1783	10.9657	-5.21258	5.21258		152	163	8	0	0	0
34	E	193	TM3	TMD1	helix	4	190	T	360	TM6	TMD1	helix	4		5.08218	11.3304	5.08218	-6.24818	6.24818		156	167	8	0	0	0	+	+
34	E	193	TM3	TMD1	helix	4	492	L	989	TM9	TMD2	helix	4		16.7736	20.5721	16.7736	-3.79857	3.79857		458	796	55	2	0	0
34	E	193	TM3	TMD1	helix	4	534	A	1031	TM10	TMD2	helix	4		30.4585	25.9344	25.9344	4.52406	4.52406		500	838	57	2	0	0
34	E	193	TM3	TMD1	helix	4	596	L	1093	TM11	TMD2	helix	4		15.5019	10.5911	10.5911	4.91086	4.91086		562	900	61	2	0	0
34	E	193	TM3	TMD1	helix	4	641	Q	1144	TM12	TMD2	helix	2		21.6968	20.5411	20.5411	1.15572	1.15572		607	951	63	2	0	2
34	E	193	TM3	TMD1	helix	4	642	W	1145	TM12	TMD2	helix	3		19.6394	21.0411	19.6394	-1.40168	1.40168		608	952	63	2	0	1
35	G	194	TM3	TMD1	helix	3	37	A	196	TM3	TMD1	helix	4		6.68521	4.70574	4.70574	1.97947	1.97947		2	2	0	0	0	1
35	G	194	TM3	TMD1	helix	3	43	I	203	TM3	TMD1	helix	3		12.9452	14.7671	12.9452	-1.82189	1.82189		8	9	0	0	0	0
35	G	194	TM3	TMD1	helix	3	88	R	251	TM4 ext. (ICL2)	TMD1	helix	3		16.967	20.824	16.967	-3.85695	3.85695		53	57	3	0	0	0
35	G	194	TM3	TMD1	helix	3	91	K	254	TM4 ext. (ICL2)	TMD1	helix	4		21.729	24.919	21.729	-3.19002	3.19002		56	60	3	0	0	1
35	G	194	TM3	TMD1	helix	3	139	R	303	TM5	TMD1	helix	3		16.4423	22.9341	16.4423	-6.4918	6.4918		104	109	6	0	0	0
35	G	194	TM3	TMD1	helix	3	152	V	317	TM5	TMD1	helix	2		26.1565	36.099	26.1565	-9.94255	9.94255		117	123	6	0	0	1
35	G	194	TM3	TMD1	helix	3	186	W	356	TM6	TMD1	helix	4		12.7859	12.5144	12.5144	0.271502	0.271502		151	162	8	0	0	1
35	G	194	TM3	TMD1	helix	3	187	A	357	TM6	TMD1	helix	3		8.82413	9.0181	8.82413	-0.193973	0.193973		152	163	8	0	0	0
35	G	194	TM3	TMD1	helix	3	190	T	360	TM6	TMD1	helix	4		7.03888	7.34896	7.03888	-0.310075	0.310075		155	166	8	0	0	1	+	+
35	G	194	TM3	TMD1	helix	3	191	W	361	TM6	TMD1	helix	4		6.65336	8.39024	6.65336	-1.73688	1.73688		156	167	8	0	0	1	+	+
35	G	194	TM3	TMD1	helix	3	446	I	942	TM8	TMD2	helix	3		26.0357	31.1671	26.0357	-5.13135	5.13135		411	748	51	2	0	0
35	G	194	TM3	TMD1	helix	3	500	L	997	TM9	TMD2	helix	4		26.9586	30.4518	26.9586	-3.4932	3.4932		465	803	55	2	0	1
35	G	194	TM3	TMD1	helix	3	589	T	1086	TM11 ext. (ICL4)	TMD2	helix	3		18.5757	10.5501	10.5501	8.0256	8.0256		554	892	60	2	0	0
35	G	194	TM3	TMD1	helix	3	594	L	1091	TM11 ext. (ICL4)	TMD2	helix	3		23.6007	17.2329	17.2329	6.36784	6.36784		559	897	60	2	0	0
35	G	194	TM3	TMD1	helix	3	841	L	1399	S8	NBD2	sheet	1		60.2722	58.6074	58.6074	1.66473	1.66473		806	1205	92	3	1	2
36	L	195	TM3	TMD1	helix	4	37	A	196	TM3	TMD1	helix	4		4.86614	5.55531	4.86614	-0.689167	0.689167		1	1	0	0	0	0
36	L	195	TM3	TMD1	helix	4	39	A	198	TM3	TMD1	helix	4		6.98092	5.07195	5.07195	1.90897	1.90897		3	3	0	0	0	0
36	L	195	TM3	TMD1	helix	4	43	I	203	TM3	TMD1	helix	3		13.4477	13.7617	13.4477	-0.31406	0.31406		7	8	0	0	0	1
36	L	195	TM3	TMD1	helix	4	70	L	233	TM4	TMD1	helix	3		25.1452	30.0793	25.1452	-4.93407	4.93407		34	38	2	0	0	1
36	L	195	TM3	TMD1	helix	4	145	A	309	TM5	TMD1	helix	4		27.8298	34.0671	27.8298	-6.23728	6.23728		109	114	6	0	0	0
36	L	195	TM3	TMD1	helix	4	191	W	361	TM6	TMD1	helix	4		11.458	9.23592	9.23592	2.22205	2.22205		155	166	8	0	0	0
36	L	195	TM3	TMD1	helix	4	596	L	1093	TM11	TMD2	helix	4		13.37	12.9334	12.9334	0.436606	0.436606		560	898	61	2	0	0
36	L	195	TM3	TMD1	helix	4	611	V	1108	TM11	TMD2	helix	3		28.0731	35.8043	28.0731	-7.73117	7.73117		575	913	61	2	0	1
37	A	196	TM3	TMD1	helix	4	41	F	200	TM3	TMD1	helix	4		5.5604	6.68858	5.5604	-1.12818	1.12818		4	4	0	0	0	0
37	A	196	TM3	TMD1	helix	4	75	A	238	TM4	TMD1	loop	4		24.2125	26.541	24.2125	-2.32844	2.32844		38	42	2	0	1	0
37	A	196	TM3	TMD1	helix	4	81	M	244	TM4	TMD1	helix	3		19.0597	19.5734	19.0597	-0.513695	0.513695		44	48	2	0	0	1
37	A	196	TM3	TMD1	helix	4	82	M	245	TM4	TMD1	helix	3		19.7047	19.6089	19.6089	0.0958102	0.0958102		45	49	2	0	0	1
37	A	196	TM3	TMD1	helix	4	123	E	286	TM5 ext. (ICL2)	TMD1	helix	4		35.6056	37.9206	35.6056	-2.31495	2.31495		86	90	5	0	0	0
37	A	196	TM3	TMD1	helix	4	131	L	295	TM5 ext. (ICL2)	TMD1	helix	4		25.3192	28.0381	25.3192	-2.71895	2.71895		94	99	5	0	0	0
37	A	196	TM3	TMD1	helix	4	147	F	311	TM5	TMD1	helix	3		22.7228	32.5105	22.7228	-9.78773	9.78773		110	115	6	0	0	1
37	A	196	TM3	TMD1	helix	4	179	M	348	TM6	TMD1	helix	4		20.0779	18.6113	18.6113	1.46659	1.46659		142	152	8	0	0	0
37	A	196	TM3	TMD1	helix	4	186	W	356	TM6	TMD1	helix	4		12.9419	14.3469	12.9419	-1.40505	1.40505		149	160	8	0	0	0
37	A	196	TM3	TMD1	helix	4	394	I	853	elbow helix	TMD2	helix	4		28.3609	33.8034	28.3609	-5.44257	5.44257		357	657	48	2	0	0
37	A	196	TM3	TMD1	helix	4	400	L	863	TM7	TMD2	helix	4		28.7764	36.7127	28.7764	-7.93628	7.93628		363	667	49	2	0	0
37	A	196	TM3	TMD1	helix	4	410	A	876	TM7	TMD2	helix	4		29.4778	34.6903	29.4778	-5.21249	5.21249		373	680	49	2	0	0
37	A	196	TM3	TMD1	helix	4	494	I	991	TM9	TMD2	helix	3		25.5446	30.3692	25.5446	-4.82461	4.82461		457	795	55	2	0	1
37	A	196	TM3	TMD1	helix	4	504	V	1001	TM9	TMD2	helix	3		28.5332	32.3417	28.5332	-3.80853	3.80853		467	805	55	2	0	1
37	A	196	TM3	TMD1	helix	4	512	A	1009	TM9	TMD2	helix	4		39.6294	40.0852	39.6294	-0.455791	0.455791		475	813	55	2	0	0
37	A	196	TM3	TMD1	helix	4	518	I	1015	TM10	TMD2	helix	2		38.8522	45.9661	38.8522	-7.11388	7.11388		481	819	57	2	0	2
37	A	196	TM3	TMD1	helix	4	532	L	1029	TM10	TMD2	helix	3		24.8714	26.628	24.8714	-1.75658	1.75658		495	833	57	2	0	1
37	A	196	TM3	TMD1	helix	4	592	W	1089	TM11 ext. (ICL4)	TMD2	helix	4		13.5332	7.03531	7.03531	6.49786	6.49786		555	893	60	2	0	0	+	+
37	A	196	TM3	TMD1	helix	4	595	Y	1092	TM11	TMD2	helix	3		15.0625	10.5114	10.5114	4.55109	4.55109		558	896	61	2	0	1
37	A	196	TM3	TMD1	helix	4	596	L	1093	TM11	TMD2	helix	4		11.4472	7.65487	7.65487	3.79236	3.79236		559	897	61	2	0	0	+	+
37	A	196	TM3	TMD1	helix	4	599	L	1096	TM11	TMD2	helix	2		13.1252	12.098	12.098	1.02714	1.02714		562	900	61	2	0	2
37	A	196	TM3	TMD1	helix	4	609	I	1106	TM11	TMD2	helix	3		25.7416	28.5115	25.7416	-2.76998	2.76998		572	910	61	2	0	1
37	A	196	TM3	TMD1	helix	4	611	V	1108	TM11	TMD2	helix	3		23.5041	31.2973	23.5041	-7.79316	7.79316		574	912	61	2	0	1
37	A	196	TM3	TMD1	helix	4	643	A	1146	TM12	TMD2	helix	3		20.7944	24.7918	20.7944	-3.9974	3.9974		606	950	63	2	0	1
38	L	197	TM3	TMD1	helix	3	578	E	1075	TM11 ext. (ICL4)	TMD2	helix	4		31.2023	27.0602	27.0602	4.14215	4.14215		540	878	60	2	0	1
38	L	197	TM3	TMD1	helix	3	582	H	1079	TM11 ext. (ICL4)	TMD2	helix	3		28.1687	22.4719	22.4719	5.69672	5.69672		544	882	60	2	0	0
38	L	197	TM3	TMD1	helix	3	588	H	1085	TM11 ext. (ICL4)	TMD2	helix	2		21.6758	16.9361	16.9361	4.73971	4.73971		550	888	60	2	0	1
38	L	197	TM3	TMD1	helix	3	595	Y	1092	TM11	TMD2	helix	3		18.717	12.9282	12.9282	5.78879	5.78879		557	895	61	2	0	0
38	L	197	TM3	TMD1	helix	3	645	N	1148	TM12	TMD2	helix	2		12.9326	17.4487	12.9326	-4.5161	4.5161		607	951	63	2	0	1
39	A	198	TM3	TMD1	helix	4	139	R	303	TM5	TMD1	helix	3		17.0453	24.0685	17.0453	-7.02316	7.02316		100	105	6	0	0	1
39	A	198	TM3	TMD1	helix	4	191	W	361	TM6	TMD1	helix	4		6.03996	6.31516	6.03996	-0.275199	0.275199		152	163	8	0	0	0	+	+
39	A	198	TM3	TMD1	helix	4	543	L	1040	TM10 ext. (ICL4)	TMD2	helix	2		26.2438	20.572	20.572	5.67184	5.67184		504	842	58	2	0	2
41	F	200	TM3	TMD1	helix	4	44	A	204	TM3	TMD1	helix	4		8.61874	6.09567	6.09567	2.52307	2.52307		3	4	0	0	0	0
41	F	200	TM3	TMD1	helix	4	51	M	212	TM3	TMD1	helix	3		20.7545	19.1685	19.1685	1.58599	1.58599		10	12	0	0	0	1
41	F	200	TM3	TMD1	helix	4	135	A	299	TM5 ext. (ICL2)	TMD1	helix	3		24.6867	20.2725	20.2725	4.41424	4.41424		94	99	5	0	0	1
41	F	200	TM3	TMD1	helix	4	139	R	303	TM5	TMD1	helix	3		22.3185	20.4211	20.4211	1.89739	1.89739		98	103	6	0	0	1
41	F	200	TM3	TMD1	helix	4	143	S	307	TM5	TMD1	helix	4		21.7896	21.7285	21.7285	0.061068	0.061068		102	107	6	0	0	0
41	F	200	TM3	TMD1	helix	4	175	I	344	TM6	TMD1	helix	3		22.8865	19.8029	19.8029	3.0836	3.0836		134	144	8	0	0	1
41	F	200	TM3	TMD1	helix	4	179	M	348	TM6	TMD1	helix	4		18.2188	12.687	12.687	5.53179	5.53179		138	148	8	0	0	0
41	F	200	TM3	TMD1	helix	4	182	T	351	TM6	TMD1	helix	3		19.2828	11.9109	11.9109	7.37191	7.37191		141	151	8	0	0	1
41	F	200	TM3	TMD1	helix	4	183	Q	353	TM6	TMD1	helix	3		10.8737	11.1169	10.8737	-0.243273	0.243273		142	153	8	0	0	1
41	F	200	TM3	TMD1	helix	4	186	W	356	TM6	TMD1	helix	4		14.2479	9.97475	9.97475	4.27318	4.27318		145	156	8	0	0	0
41	F	200	TM3	TMD1	helix	4	191	W	361	TM6	TMD1	helix	4		13.1808	11.2034	11.2034	1.97736	1.97736		150	161	8	0	0	0
41	F	200	TM3	TMD1	helix	4	400	L	863	TM7	TMD2	helix	4		31.81	33.9776	31.81	-2.16759	2.16759		359	663	49	2	0	0
41	F	200	TM3	TMD1	helix	4	404	F	870	TM7	TMD2	loop	4		28.5393	31.1415	28.5393	-2.60228	2.60228		363	670	49	2	1	0
41	F	200	TM3	TMD1	helix	4	410	A	876	TM7	TMD2	helix	4		28.3914	29.0537	28.3914	-0.662269	0.662269		369	676	49	2	0	0
41	F	200	TM3	TMD1	helix	4	496	D	993	TM9	TMD2	helix	4		22.9844	23.5574	22.9844	-0.57299	0.57299		455	793	55	2	0	0
41	F	200	TM3	TMD1	helix	4	499	Q	996	TM9	TMD2	helix	4		26.1299	23.6199	23.6199	2.51004	2.51004		458	796	55	2	0	0
41	F	200	TM3	TMD1	helix	4	500	L	997	TM9	TMD2	helix	4		24.8525	27.4193	24.8525	-2.56674	2.56674		459	797	55	2	0	0
41	F	200	TM3	TMD1	helix	4	578	E	1075	TM11 ext. (ICL4)	TMD2	helix	4		30.3582	29.7444	29.7444	0.613853	0.613853		537	875	60	2	0	0
41	F	200	TM3	TMD1	helix	4	580	L	1077	TM11 ext. (ICL4)	TMD2	helix	3		33.114	29.4964	29.4964	3.61751	3.61751		539	877	60	2	0	1
41	F	200	TM3	TMD1	helix	4	582	H	1079	TM11 ext. (ICL4)	TMD2	helix	3		26.9657	24.136	24.136	2.82972	2.82972		541	879	60	2	0	1
41	F	200	TM3	TMD1	helix	4	639	T	1142	TM12	TMD2	helix	3		24.777	23.3706	23.3706	1.40647	1.40647		598	942	63	2	0	1
41	F	200	TM3	TMD1	helix	4	824	P	1378	D-loop	NBD2	loop	3		68.5419	67.8215	67.8215	0.720481	0.720481		783	1178	89	3	1	1
41	F	200	TM3	TMD1	helix	4	825	V	1379	H6	NBD2	helix	3		68.2231	67.6429	67.6429	0.580171	0.580171		784	1179	90	3	0	1
42	V	201	TM3	TMD1	helix	3	145	A	309	TM5	TMD1	helix	4		22.6992	23.3037	22.6992	-0.604558	0.604558		103	108	6	0	0	1
42	V	201	TM3	TMD1	helix	3	498	I	995	TM9	TMD2	helix	4		26.2516	28.378	26.2516	-2.12636	2.12636		456	794	55	2	0	1
42	V	201	TM3	TMD1	helix	3	572	G	1069	cpl. helix (ICL4)	TMD2	helix	4		44.2989	43.157	43.157	1.14189	1.14189		530	868	59	2	0	1
42	V	201	TM3	TMD1	helix	3	578	E	1075	TM11 ext. (ICL4)	TMD2	helix	4		33.9503	33.3128	33.3128	0.637503	0.637503		536	874	60	2	0	1
42	V	201	TM3	TMD1	helix	3	587	L	1084	TM11 ext. (ICL4)	TMD2	helix	4		29.2005	26.0408	26.0408	3.15974	3.15974		545	883	60	2	0	1
42	V	201	TM3	TMD1	helix	3	596	L	1093	TM11	TMD2	helix	4		16.8067	12.3374	12.3374	4.46934	4.46934		554	892	61	2	0	1
42	V	201	TM3	TMD1	helix	3	644	V	1147	TM12	TMD2	helix	2		17.0489	25.6072	17.0489	-8.55826	8.55826		602	946	63	2	0	1
42	V	201	TM3	TMD1	helix	3	766	Y	1307	H3-H4 loop	NBD2	helix	2		55.8551	55.787	55.787	0.0681286	0.0681286		724	1106	80	3	0	1
43	I	203	TM3	TMD1	helix	3	46	Q	207	TM3	TMD1	helix	2		6.61625	5.95546	5.95546	0.660788	0.660788		3	4	0	0	0	1
43	I	203	TM3	TMD1	helix	3	183	Q	353	TM6	TMD1	helix	3		9.32247	15.0012	9.32247	-5.6787	5.6787		140	150	8	0	0	0
43	I	203	TM3	TMD1	helix	3	444	T	940	TM8	TMD2	helix	4		27.9775	33.5123	27.9775	-5.53481	5.53481		401	737	51	2	0	1
43	I	203	TM3	TMD1	helix	3	500	L	997	TM9	TMD2	helix	4		27.539	31.8712	27.539	-4.33224	4.33224		457	794	55	2	0	1
43	I	203	TM3	TMD1	helix	3	512	A	1009	TM9	TMD2	helix	4		40.7927	37.7047	37.7047	3.08803	3.08803		469	806	55	2	0	1
43	I	203	TM3	TMD1	helix	3	532	L	1029	TM10	TMD2	helix	3		30.9014	25.2735	25.2735	5.62793	5.62793		489	826	57	2	0	0
43	I	203	TM3	TMD1	helix	3	589	T	1086	TM11 ext. (ICL4)	TMD2	helix	3		26.2312	16.9618	16.9618	9.26938	9.26938		546	883	60	2	0	0
43	I	203	TM3	TMD1	helix	3	657	V	1160	TM12 ext.	TMD2	helix	2		35.3286	38.8325	35.3286	-3.50391	3.50391		614	957	64	2	0	1
43	I	203	TM3	TMD1	helix	3	661	F	1164	TM12 ext.	TMD2	helix	4		41.2012	44.8322	41.2012	-3.63101	3.63101		618	961	64	2	0	1
44	A	204	TM3	TMD1	helix	4	496	D	993	TM9	TMD2	helix	4		22.5853	24.197	22.5853	-1.61171	1.61171		452	789	55	2	0	0
44	A	204	TM3	TMD1	helix	4	500	L	997	TM9	TMD2	helix	4		23.2604	26.8404	23.2604	-3.58001	3.58001		456	793	55	2	0	0
44	A	204	TM3	TMD1	helix	4	643	A	1146	TM12	TMD2	helix	3		21.8334	23.014	21.8334	-1.18056	1.18056		599	942	63	2	0	1
44	A	204	TM3	TMD1	helix	4	646	S	1149	TM12	TMD2	helix	3		21.6558	23.4435	21.6558	-1.78769	1.78769		602	945	63	2	0	1
44	A	204	TM3	TMD1	helix	4	649	D	1152	TM12	TMD2	helix	3		21.4183	22.3766	21.4183	-0.958286	0.958286		605	948	63	2	0	1
46	Q	207	TM3	TMD1	helix	2	74	Q	237	TM4	TMD1	helix	2		19.3414	18.7367	18.7367	0.604739	0.604739		28	30	2	0	0	0
47	V	208	TM3	TMD1	helix	3	143	S	307	TM5	TMD1	helix	4		20.7985	18.18	18.18	2.61852	2.61852		96	99	6	0	0	1
47	V	208	TM3	TMD1	helix	3	179	M	348	TM6	TMD1	helix	4		7.57869	7.39759	7.39759	0.181104	0.181104		132	140	8	0	0	1	+	+
47	V	208	TM3	TMD1	helix	3	653	L	1156	TM12	TMD2	helix	3		31.6178	30.0371	30.0371	1.5807	1.5807		606	948	63	2	0	0
50	L	211	TM3	TMD1	helix	3	121	M	284	TM5 ext. (ICL2)	TMD1	helix	3		57.3855	54.2629	54.2629	3.12259	3.12259		71	73	5	0	0	0
50	L	211	TM3	TMD1	helix	3	131	L	295	TM5 ext. (ICL2)	TMD1	helix	4		41.0581	37.5113	37.5113	3.54677	3.54677		81	84	5	0	0	1
50	L	211	TM3	TMD1	helix	3	184	F	354	TM6	TMD1	helix	3		15.5454	18.1884	15.5454	-2.64297	2.64297		134	143	8	0	0	0
51	M	212	TM3	TMD1	helix	3	68	I	231	TM4	TMD1	helix	4		16.9761	18.9569	16.9761	-1.98077	1.98077		17	19	2	0	0	1
51	M	212	TM3	TMD1	helix	3	179	M	348	TM6	TMD1	helix	4		9.16744	12.211	9.16744	-3.0436	3.0436		128	136	8	0	0	1
51	M	212	TM3	TMD1	helix	3	876	F	1450	C-term. tail	NBD2	loop	1		89.4177	90.4839	89.4177	-1.06623	1.06623		825	1238	103	3	1	2
52	G	213	TM3	TMD1	helix	4	138	V	302	TM5	TMD1	helix	3		31.2823	25.2024	25.2024	6.07991	6.07991		86	89	6	0	0	1
53	L	214	TM3	TMD1	helix	3	105	N	268	TM4 ext. (ICL2)	TMD1	loop	3		65.3265	63.3394	63.3394	1.9871	1.9871		52	54	3	0	1	0
53	L	214	TM3	TMD1	helix	3	276	R	516	H4	NBD1	helix	3		74.1114	71.6054	71.6054	2.50601	2.50601		223	302	25	1	0	0
55	W	216	TM3	TMD1	helix	3	114	W	277	TM5 ext. (ICL2)	TMD1	helix	1		68.8531	67.0246	67.0246	1.82854	1.82854		59	61	5	0	0	2
55	W	216	TM3	TMD1	helix	3	809	L	1361	H5	NBD2	helix	1		76.9586	76.0972	76.0972	0.861481	0.861481		754	1145	86	3	0	2
59	Q	220	ECL2	TMD1	loop	2	243	M	472	H1	NBD1	helix	2		78.0076	76.9093	76.9093	1.09834	1.09834		184	252	16	1	1	0
61	F	224	TM4	TMD1	helix	4	159	P	324	TM5	TMD1	helix	3		7.87076	15.584	7.87076	-7.71327	7.71327		98	100	4	0	0	1	+	+
62	C	225	TM4	TMD1	helix	3	159	P	324	TM5	TMD1	helix	3		4.92748	12.6653	4.92748	-7.73779	7.73779		97	99	4	0	0	0	+	+
66	F	229	TM4	TMD1	helix	4	67	L	230	TM4	TMD1	helix	3		5.63573	5.63154	5.63154	0.00419622	0.00419622		1	1	0	0	0	1
66	F	229	TM4	TMD1	helix	4	70	L	233	TM4	TMD1	helix	3		5.57375	5.87419	5.57375	-0.300441	0.300441		4	4	0	0	0	1
66	F	229	TM4	TMD1	helix	4	81	M	244	TM4	TMD1	helix	3		21.24	21.9778	21.24	-0.737721	0.737721		15	15	0	0	0	1
66	F	229	TM4	TMD1	helix	4	138	V	302	TM5	TMD1	helix	3		22.2463	20.9953	20.9953	1.25099	1.25099		72	73	4	0	0	1
66	F	229	TM4	TMD1	helix	4	155	L	320	TM5	TMD1	helix	4		5.8256	10.9203	5.8256	-5.0947	5.0947		89	91	4	0	0	0	+	+
66	F	229	TM4	TMD1	helix	4	175	I	344	TM6	TMD1	helix	3		15.4	12.2522	12.2522	3.14783	3.14783		109	115	6	0	0	1
66	F	229	TM4	TMD1	helix	4	292	K	532	H4b	NBD1	helix	3		79.803	83.7169	79.803	-3.91387	3.91387		226	303	25	1	0	1
66	F	229	TM4	TMD1	helix	4	649	D	1152	TM12	TMD2	helix	3		32.9101	35.1126	32.9101	-2.20248	2.20248		583	923	61	2	0	1
67	L	230	TM4	TMD1	helix	3	75	A	238	TM4	TMD1	loop	4		13.0256	12.4538	12.4538	0.571849	0.571849		8	8	0	0	1	1
68	I	231	TM4	TMD1	helix	4	69	V	232	TM4	TMD1	helix	4		5.21757	6.02132	5.21757	-0.803753	0.803753		1	1	0	0	0	0
68	I	231	TM4	TMD1	helix	4	71	A	234	TM4	TMD1	helix	3		6.11299	6.05295	6.05295	0.0600334	0.0600334		3	3	0	0	0	1
68	I	231	TM4	TMD1	helix	4	94	E	257	TM4 ext. (ICL2)	TMD1	helix	4		40.6984	39.6048	39.6048	1.09358	1.09358		26	26	1	0	0	0
68	I	231	TM4	TMD1	helix	4	137	Y	301	TM5	TMD1	helix	4		26.2372	25.2117	25.2117	1.02551	1.02551		69	70	4	0	0	0
68	I	231	TM4	TMD1	helix	4	440	P	936	TM8	TMD2	helix	4		25.9555	29.9724	25.9555	-4.01688	4.01688		372	705	49	2	0	0
68	I	231	TM4	TMD1	helix	4	578	E	1075	TM11 ext. (ICL4)	TMD2	helix	4		50.7886	55.3299	50.7886	-4.54138	4.54138		510	844	58	2	0	0
68	I	231	TM4	TMD1	helix	4	582	H	1079	TM11 ext. (ICL4)	TMD2	helix	3		49.725	50.2295	49.725	-0.504558	0.504558		514	848	58	2	0	1
69	V	232	TM4	TMD1	helix	4	71	A	234	TM4	TMD1	helix	3		7.42335	7.41762	7.41762	0.00572577	0.00572577		2	2	0	0	0	1
70	L	233	TM4	TMD1	helix	3	129	L	293	TM5 ext. (ICL2)	TMD1	helix	3		32.4334	31.9768	31.9768	0.456617	0.456617		59	60	3	0	0	0
70	L	233	TM4	TMD1	helix	3	146	F	310	TM5	TMD1	helix	3		7.36151	9.67149	7.36151	-2.30998	2.30998		76	77	4	0	0	0	+	+
70	L	233	TM4	TMD1	helix	3	186	W	356	TM6	TMD1	helix	4		13.9008	16.9995	13.9008	-3.09866	3.09866		116	123	6	0	0	1
70	L	233	TM4	TMD1	helix	3	366	K	611	H7	NBD1	helix	3		82.8366	91.2723	82.8366	-8.43568	8.43568		296	378	36	1	0	0
71	A	234	TM4	TMD1	helix	3	186	W	356	TM6	TMD1	helix	4		15.9147	15.5701	15.5701	0.344581	0.344581		115	122	6	0	0	1
71	A	234	TM4	TMD1	helix	3	440	P	936	TM8	TMD2	helix	4		22.3518	26.3495	22.3518	-3.99772	3.99772		369	702	49	2	0	1
71	A	234	TM4	TMD1	helix	3	578	E	1075	TM11 ext. (ICL4)	TMD2	helix	4		44.748	49.606	44.748	-4.85808	4.85808		507	841	58	2	0	1
71	A	234	TM4	TMD1	helix	3	596	L	1093	TM11	TMD2	helix	4		34.6844	27.0556	27.0556	7.62886	7.62886		525	859	59	2	0	1
72	L	235	TM4	TMD1	helix	3	129	L	293	TM5 ext. (ICL2)	TMD1	helix	3		32.204	30.8938	30.8938	1.31026	1.31026		57	58	3	0	0	0
72	L	235	TM4	TMD1	helix	3	254	Q	493	Q-loop	NBD1	sheet	1		61.266	71.0133	61.266	-9.74724	9.74724		182	258	20	1	1	2
72	L	235	TM4	TMD1	helix	3	552	S	1049	TM10 ext. (ICL4)	TMD2	helix	1		44.5431	45.9111	44.5431	-1.36797	1.36797		480	814	56	2	0	2
73	F	236	TM4	TMD1	helix	4	119	E	282	TM5 ext. (ICL2)	TMD1	helix	4		43.9151	41.8982	41.8982	2.01696	2.01696		46	46	3	0	0	0
73	F	236	TM4	TMD1	helix	4	439	L	935	TM8	TMD2	helix	4		19.6551	19.3417	19.3417	0.313348	0.313348		366	699	49	2	0	0
74	Q	237	TM4	TMD1	helix	2	599	L	1096	TM11	TMD2	helix	2		31.4525	20.5459	20.5459	10.9065	10.9065		525	859	59	2	0	0
74	Q	237	TM4	TMD1	helix	2	642	W	1145	TM12	TMD2	helix	3		26.1751	20.9216	20.9216	5.2535	5.2535		568	908	61	2	0	1
75	A	238	TM4	TMD1	loop	4	97	V	260	TM4 ext. (ICL2)	TMD1	helix	3		34.5171	33.7474	33.7474	0.769711	0.769711		22	22	1	0	1	1
75	A	238	TM4	TMD1	loop	4	142	N	306	TM5	TMD1	helix	3		11.2664	10.3508	10.3508	0.915517	0.915517		67	68	4	0	1	1
75	A	238	TM4	TMD1	loop	4	496	D	993	TM9	TMD2	helix	4		29.4307	28.292	28.292	1.13867	1.13867		421	755	53	2	1	0
75	A	238	TM4	TMD1	loop	4	504	V	1001	TM9	TMD2	helix	3		40.0832	30.4116	30.4116	9.67162	9.67162		429	763	53	2	1	1
75	A	238	TM4	TMD1	loop	4	647	S	1150	TM12	TMD2	helix	3		37.569	34.4369	34.4369	3.13213	3.13213		572	912	61	2	1	1
76	G	239	TM4	TMD1	loop	4	145	A	309	TM5	TMD1	helix	4		11.0522	9.81269	9.81269	1.23947	1.23947		69	70	4	0	1	0
76	G	239	TM4	TMD1	loop	4	400	L	863	TM7	TMD2	helix	4		32.1088	26.1294	26.1294	5.97938	5.97938		324	624	47	2	1	0
77	L	240	TM4	TMD1	helix	3	432	L	927	TM8	TMD2	helix	3		22.2951	14.7355	14.7355	7.55956	7.55956		355	687	49	2	0	0
77	L	240	TM4	TMD1	helix	3	440	P	936	TM8	TMD2	helix	4		15.159	15.9923	15.159	-0.833248	0.833248		363	696	49	2	0	1
77	L	240	TM4	TMD1	helix	3	492	L	989	TM9	TMD2	helix	4		25.1313	19.8166	19.8166	5.31467	5.31467		415	749	53	2	0	1
77	L	240	TM4	TMD1	helix	3	497	F	994	TM9	TMD2	helix	3		28.9768	23.1274	23.1274	5.84941	5.84941		420	754	53	2	0	0
77	L	240	TM4	TMD1	helix	3	515	Q	1012	TM9	TMD2	helix	2		48.7533	30.4664	30.4664	18.2869	18.2869		438	772	53	2	0	1
77	L	240	TM4	TMD1	helix	3	645	N	1148	TM12	TMD2	helix	2		26.17	22.0535	22.0535	4.11648	4.11648		568	908	61	2	0	1
78	G	241	TM4	TMD1	helix	3	91	K	254	TM4 ext. (ICL2)	TMD1	helix	4		19.4815	21.3014	19.4815	-1.81992	1.81992		13	13	1	0	0	1
78	G	241	TM4	TMD1	helix	3	145	A	309	TM5	TMD1	helix	4		12.9802	12.1393	12.1393	0.840965	0.840965		67	68	4	0	0	1
78	G	241	TM4	TMD1	helix	3	496	D	993	TM9	TMD2	helix	4		25.637	22.497	22.497	3.13995	3.13995		418	752	53	2	0	1
78	G	241	TM4	TMD1	helix	3	613	F	1110	TM11	TMD2	helix	3		40.9057	31.3467	31.3467	9.559	9.559		535	869	59	2	0	0
80	M	243	TM4	TMD1	helix	4	439	L	935	TM8	TMD2	helix	4		21.1955	14.0969	14.0969	7.09854	7.09854		359	692	49	2	0	0
80	M	243	TM4	TMD1	helix	4	578	E	1075	TM11 ext. (ICL4)	TMD2	helix	4		39.1441	44.378	39.1441	-5.23393	5.23393		498	832	58	2	0	0
81	M	244	TM4	TMD1	helix	3	86	D	249	TM4 ext. (ICL2)	TMD1	helix	4		9.35239	11.5014	9.35239	-2.14903	2.14903		5	5	1	0	0	1
81	M	244	TM4	TMD1	helix	3	132	T	296	TM5 ext. (ICL2)	TMD1	helix	2		12.6025	11.0197	11.0197	1.58277	1.58277		51	52	3	0	0	1
81	M	244	TM4	TMD1	helix	3	139	R	303	TM5	TMD1	helix	3		6.85791	8.02349	6.85791	-1.16558	1.16558		58	59	4	0	0	0	+	+
81	M	244	TM4	TMD1	helix	3	190	T	360	TM6	TMD1	helix	4		9.97785	10.4308	9.97785	-0.452974	0.452974		109	116	6	0	0	1
81	M	244	TM4	TMD1	helix	3	367	K	612	H7	NBD1	helix	4		67.5048	76.0514	67.5048	-8.54657	8.54657		286	368	36	1	0	1
81	M	244	TM4	TMD1	helix	3	399	V	862	TM7	TMD2	helix	4		21.9014	18.5496	18.5496	3.35174	3.35174		318	618	47	2	0	1
81	M	244	TM4	TMD1	helix	3	403	I	869	TM7	TMD2	helix	4		23.3524	17.0406	17.0406	6.31181	6.31181		322	625	47	2	0	1
81	M	244	TM4	TMD1	helix	3	477	L	973	TM9 ext. (ICL3)	TMD2	helix	2		27.186	27.1842	27.1842	0.00174463	0.00174463		396	729	52	2	0	1
81	M	244	TM4	TMD1	helix	3	490	L	986	TM9	TMD2	helix	4		24.9448	19.41	19.41	5.53479	5.53479		409	742	53	2	0	1
81	M	244	TM4	TMD1	helix	3	496	D	993	TM9	TMD2	helix	4		22.3937	18.3726	18.3726	4.02112	4.02112		415	749	53	2	0	1
81	M	244	TM4	TMD1	helix	3	499	Q	996	TM9	TMD2	helix	4		26.0559	16.0717	16.0717	9.9842	9.9842		418	752	53	2	0	1
81	M	244	TM4	TMD1	helix	3	500	L	997	TM9	TMD2	helix	4		28.6308	21.6665	21.6665	6.96428	6.96428		419	753	53	2	0	1
81	M	244	TM4	TMD1	helix	3	593	F	1090	TM11 ext. (ICL4)	TMD2	helix	3		32.3792	24.3768	24.3768	8.00241	8.00241		512	846	58	2	0	0
81	M	244	TM4	TMD1	helix	3	595	Y	1092	TM11	TMD2	helix	3		29.9674	22.6409	22.6409	7.32657	7.32657		514	848	59	2	0	0
81	M	244	TM4	TMD1	helix	3	773	I	1315	H4	NBD2	helix	2		44.2686	49.1352	44.2686	-4.86659	4.86659		692	1071	79	3	0	1
81	M	244	TM4	TMD1	helix	3	839	V	1397	S8	NBD2	sheet	2		59.6923	62.1971	59.6923	-2.50481	2.50481		758	1153	90	3	1	1
82	M	245	TM4	TMD1	helix	3	92	I	255	TM4 ext. (ICL2)	TMD1	helix	1		16.1638	16.7453	16.1638	-0.581501	0.581501		10	10	1	0	0	2
82	M	245	TM4	TMD1	helix	3	522	T	1019	TM10	TMD2	helix	3		45.9668	38.2001	38.2001	7.76675	7.76675		440	774	55	2	0	0
82	M	245	TM4	TMD1	helix	3	594	L	1091	TM11 ext. (ICL4)	TMD2	helix	3		35.13	29.7566	29.7566	5.37338	5.37338		512	846	58	2	0	0
84	Y	247	TM4	TMD1	helix	4	86	D	249	TM4 ext. (ICL2)	TMD1	helix	4		7.24156	7.43055	7.24156	-0.188983	0.188983		2	2	1	0	0	0
84	Y	247	TM4	TMD1	helix	4	117	A	280	TM5 ext. (ICL2)	TMD1	helix	3		31.2141	30.8983	30.8983	0.315758	0.315758		33	33	3	0	0	1
84	Y	247	TM4	TMD1	helix	4	131	L	295	TM5 ext. (ICL2)	TMD1	helix	4		7.13493	6.99281	6.99281	0.142118	0.142118		47	48	3	0	0	0	+	+
84	Y	247	TM4	TMD1	helix	4	136	A	300	TM5 ext. (ICL2)	TMD1	helix	3		8.71106	9.91931	8.71106	-1.20825	1.20825		52	53	3	0	0	1
84	Y	247	TM4	TMD1	helix	4	147	F	311	TM5	TMD1	helix	3		19.1249	22.5267	19.1249	-3.40172	3.40172		63	64	4	0	0	1
84	Y	247	TM4	TMD1	helix	4	381	Y	627	S10	NBD1	sheet	3		62.0456	72.0482	62.0456	-10.0026	10.0026		297	380	40	1	1	1
84	Y	247	TM4	TMD1	helix	4	438	G	934	TM8	TMD2	helix	3		18.444	16.5939	16.5939	1.85018	1.85018		354	687	49	2	0	1
84	Y	247	TM4	TMD1	helix	4	493	T	990	TM9	TMD2	helix	4		26.8033	20.6137	20.6137	6.1896	6.1896		409	743	53	2	0	0
84	Y	247	TM4	TMD1	helix	4	497	F	994	TM9	TMD2	helix	3		28.1254	22.9106	22.9106	5.21482	5.21482		413	747	53	2	0	1
84	Y	247	TM4	TMD1	helix	4	593	F	1090	TM11 ext. (ICL4)	TMD2	helix	3		33.6116	28.4806	28.4806	5.13106	5.13106		509	843	58	2	0	1
84	Y	247	TM4	TMD1	helix	4	661	F	1164	TM12 ext.	TMD2	helix	4		31.6499	29.574	29.574	2.07586	2.07586		577	917	62	2	0	0
85	R	248	TM4 ext. (ICL2)	TMD1	helix	2	515	Q	1012	TM9	TMD2	helix	2		51.7766	40.0976	40.0976	11.679	11.679		430	764	52	2	0	0
88	R	251	TM4 ext. (ICL2)	TMD1	helix	3	89	A	252	TM4 ext. (ICL2)	TMD1	helix	1		5.15061	5.7501	5.15061	-0.599488	0.599488		1	1	0	0	0	2
88	R	251	TM4 ext. (ICL2)	TMD1	helix	3	92	I	255	TM4 ext. (ICL2)	TMD1	helix	1		6.52642	5.94428	5.94428	0.582139	0.582139		4	4	0	0	0	2
88	R	251	TM4 ext. (ICL2)	TMD1	helix	3	150	F	315	TM5	TMD1	helix	3		29.1335	33.1332	29.1335	-3.9997	3.9997		62	64	3	0	0	0
88	R	251	TM4 ext. (ICL2)	TMD1	helix	3	192	Y	362	TM6	TMD1	helix	3		11.3644	14.4471	11.3644	-3.08273	3.08273		104	111	5	0	0	0
88	R	251	TM4 ext. (ICL2)	TMD1	helix	3	258	M	498	Q-loop	NBD1	loop	2		33.2174	43.7266	33.2174	-10.5092	10.5092		170	247	19	1	1	1
88	R	251	TM4 ext. (ICL2)	TMD1	helix	3	381	Y	627	S10	NBD1	sheet	3		58.0807	67.2888	58.0807	-9.20808	9.20808		293	376	39	1	1	0
88	R	251	TM4 ext. (ICL2)	TMD1	helix	3	437	R	933	TM8	TMD2	helix	3		20.0584	17.2059	17.2059	2.8525	2.8525		349	682	48	2	0	0
88	R	251	TM4 ext. (ICL2)	TMD1	helix	3	520	V	1017	TM10	TMD2	helix	4		50.9045	49.1635	49.1635	1.74104	1.74104		432	766	54	2	0	1
88	R	251	TM4 ext. (ICL2)	TMD1	helix	3	584	A	1081	TM11 ext. (ICL4)	TMD2	helix	3		26.9677	37.2517	26.9677	-10.2839	10.2839		496	830	57	2	0	0
88	R	251	TM4 ext. (ICL2)	TMD1	helix	3	625	R	1128	TM12	TMD2	loop	3		54.0966	42.0102	42.0102	12.0864	12.0864		537	877	60	2	1	0
88	R	251	TM4 ext. (ICL2)	TMD1	helix	3	716	S	1255	H1	NBD2	helix	2		41.1826	41.034	41.034	0.148524	0.148524		628	1004	69	3	0	1
89	A	252	TM4 ext. (ICL2)	TMD1	helix	1	121	M	284	TM5 ext. (ICL2)	TMD1	helix	3		20.7736	19.9955	19.9955	0.778113	0.778113		32	32	2	0	0	2
89	A	252	TM4 ext. (ICL2)	TMD1	helix	1	154	F	319	TM5	TMD1	helix	3		37.983	40.903	37.983	-2.92005	2.92005		65	67	3	0	0	2
89	A	252	TM4 ext. (ICL2)	TMD1	helix	1	437	R	933	TM8	TMD2	helix	3		24.2382	22.5766	22.5766	1.6616	1.6616		348	681	48	2	0	2
89	A	252	TM4 ext. (ICL2)	TMD1	helix	1	515	Q	1012	TM9	TMD2	helix	2		54.7211	45.7178	45.7178	9.00326	9.00326		426	760	52	2	0	1
89	A	252	TM4 ext. (ICL2)	TMD1	helix	1	581	F	1078	TM11 ext. (ICL4)	TMD2	helix	2		22.3352	32.6742	22.3352	-10.3389	10.3389		492	826	57	2	0	1
89	A	252	TM4 ext. (ICL2)	TMD1	helix	1	585	L	1082	TM11 ext. (ICL4)	TMD2	helix	3		20.5234	28.8744	20.5234	-8.35107	8.35107		496	830	57	2	0	2
91	K	254	TM4 ext. (ICL2)	TMD1	helix	4	117	A	280	TM5 ext. (ICL2)	TMD1	helix	3		21.4471	19.9818	19.9818	1.46534	1.46534		26	26	2	0	0	1
91	K	254	TM4 ext. (ICL2)	TMD1	helix	4	131	L	295	TM5 ext. (ICL2)	TMD1	helix	4		5.65537	7.53063	5.65537	-1.87526	1.87526		40	41	2	0	0	0	+	+
91	K	254	TM4 ext. (ICL2)	TMD1	helix	4	454	H	950	TM8 ext. (ICL3)	TMD2	helix	4		16.5957	15.9392	15.9392	0.656448	0.656448		363	696	49	2	0	0
91	K	254	TM4 ext. (ICL2)	TMD1	helix	4	587	L	1084	TM11 ext. (ICL4)	TMD2	helix	4		29.7655	39.6055	29.7655	-9.84002	9.84002		496	830	57	2	0	0
91	K	254	TM4 ext. (ICL2)	TMD1	helix	4	832	R	1386	H6	NBD2	helix	4		46.6129	48.215	46.6129	-1.60211	1.60211		741	1132	87	3	0	0
91	K	254	TM4 ext. (ICL2)	TMD1	helix	4	860	E	1418	S9	NBD2	sheet	3		51.9546	51.708	51.708	0.24658	0.24658		769	1164	93	3	1	1
92	I	255	TM4 ext. (ICL2)	TMD1	helix	1	489	D	985	TM9 ext. (ICL3)	TMD2	helix	3		17.551	12.8631	12.8631	4.68794	4.68794		397	730	51	2	0	2
94	E	257	TM4 ext. (ICL2)	TMD1	helix	4	496	D	993	TM9	TMD2	helix	4		31.711	30.4762	30.4762	1.23477	1.23477		402	736	52	2	0	0
96	L	259	TM4 ext. (ICL2)	TMD1	helix	2	112	Y	275	cpl. helix (ICL2)	TMD1	helix	2		24.3896	22.325	22.325	2.06465	2.06465		16	16	1	0	0	0
97	V	260	TM4 ext. (ICL2)	TMD1	helix	3	439	L	935	TM8	TMD2	helix	4		35.0259	28.5448	28.5448	6.48109	6.48109		342	675	48	2	0	1
97	V	260	TM4 ext. (ICL2)	TMD1	helix	3	557	H	1054	TM10 ext. (ICL4)	TMD2	helix	2		18.1165	32.8701	18.1165	-14.7537	14.7537		460	794	55	2	0	1
97	V	260	TM4 ext. (ICL2)	TMD1	helix	3	595	Y	1092	TM11	TMD2	helix	3		29.6272	35.7006	29.6272	-6.07346	6.07346		498	832	58	2	0	0
98	I	261	TM4 ext. (ICL2)	TMD1	helix	3	119	E	282	TM5 ext. (ICL2)	TMD1	helix	4		11.5061	10.1265	10.1265	1.37966	1.37966		21	21	2	0	0	1
98	I	261	TM4 ext. (ICL2)	TMD1	helix	3	121	M	284	TM5 ext. (ICL2)	TMD1	helix	3		6.86199	9.67371	6.86199	-2.81172	2.81172		23	23	2	0	0	0	+	+
98	I	261	TM4 ext. (ICL2)	TMD1	helix	3	125	L	288	TM5 ext. (ICL2)	TMD1	helix	3		5.29207	8.40284	5.29207	-3.11076	3.11076		27	27	2	0	0	0	+	+
98	I	261	TM4 ext. (ICL2)	TMD1	helix	3	145	A	309	TM5	TMD1	helix	4		37.109	38.2428	37.109	-1.13379	1.13379		47	48	3	0	0	1
98	I	261	TM4 ext. (ICL2)	TMD1	helix	3	186	W	356	TM6	TMD1	helix	4		33.6167	29.7612	29.7612	3.85547	3.85547		88	95	5	0	0	1
98	I	261	TM4 ext. (ICL2)	TMD1	helix	3	190	T	360	TM6	TMD1	helix	4		28.7668	27.5709	27.5709	1.1959	1.1959		92	99	5	0	0	1
98	I	261	TM4 ext. (ICL2)	TMD1	helix	3	367	K	612	H7	NBD1	helix	4		46.6186	61.0937	46.6186	-14.4751	14.4751		269	351	35	1	0	1
98	I	261	TM4 ext. (ICL2)	TMD1	helix	3	404	F	870	TM7	TMD2	loop	4		44.7844	41.9511	41.9511	2.83334	2.83334		306	609	46	2	1	1
98	I	261	TM4 ext. (ICL2)	TMD1	helix	3	410	A	876	TM7	TMD2	helix	4		50.2189	47.5507	47.5507	2.66816	2.66816		312	615	46	2	0	1
99	T	262	TM4 ext. (ICL2)	TMD1	helix	2	117	A	280	TM5 ext. (ICL2)	TMD1	helix	3		15.9337	13.0003	13.0003	2.93341	2.93341		18	18	2	0	0	1
99	T	262	TM4 ext. (ICL2)	TMD1	helix	2	122	I	285	TM5 ext. (ICL2)	TMD1	helix	2		6.92066	4.64132	4.64132	2.27934	2.27934		23	23	2	0	0	0	+	+
99	T	262	TM4 ext. (ICL2)	TMD1	helix	2	495	F	992	TM9	TMD2	helix	3		29.0421	28.7218	28.7218	0.32037	0.32037		396	730	52	2	0	1
99	T	262	TM4 ext. (ICL2)	TMD1	helix	2	847	E	1405	H7	NBD2	helix	2		41.9126	42.1608	41.9126	-0.248229	0.248229		748	1143	91	3	0	0
102	M	265	TM4 ext. (ICL2)	TMD1	helix	3	117	A	280	TM5 ext. (ICL2)	TMD1	helix	3		11.1239	11.8523	11.1239	-0.728359	0.728359		15	15	2	0	0	0
102	M	265	TM4 ext. (ICL2)	TMD1	helix	3	125	L	288	TM5 ext. (ICL2)	TMD1	helix	3		10.3995	14.2068	10.3995	-3.80732	3.80732		23	23	2	0	0	0
102	M	265	TM4 ext. (ICL2)	TMD1	helix	3	133	R	297	TM5 ext. (ICL2)	TMD1	helix	3		24.3657	29.0502	24.3657	-4.68448	4.68448		31	32	2	0	0	0
103	I	266	TM4 ext. (ICL2)	TMD1	helix	1	473	A	969	TM9 ext. (ICL3)	TMD2	loop	3		5.28945	8.16626	5.28945	-2.87681	2.87681		370	703	51	2	1	2	+	+
103	I	266	TM4 ext. (ICL2)	TMD1	helix	1	685	N	1224	S1-S2 loop	NBD2	loop	3		29.8861	30.7589	29.8861	-0.872824	0.872824		582	958	64	3	1	2
107	Q	270	cpl. helix (ICL2)	TMD1	helix	1	619	F	1116	TM11	TMD2	helix	3		71.6054	83.2511	71.6054	-11.6457	11.6457		512	846	57	2	0	2
108	S	271	cpl. helix (ICL2)	TMD1	helix	2	112	Y	275	cpl. helix (ICL2)	TMD1	helix	2		7.24566	7.88059	7.24566	-0.634929	0.634929		4	4	0	0	0	0
108	S	271	cpl. helix (ICL2)	TMD1	helix	2	117	A	280	TM5 ext. (ICL2)	TMD1	helix	3		11.1191	13.2193	11.1191	-2.10019	2.10019		9	9	1	0	0	1
108	S	271	cpl. helix (ICL2)	TMD1	helix	2	258	M	498	Q-loop	NBD1	loop	2		21.7275	42.5467	21.7275	-20.8192	20.8192		150	227	18	1	1	0
108	S	271	cpl. helix (ICL2)	TMD1	helix	2	360	S	605	H-loop	NBD1	sheet	1		23.9545	40.3849	23.9545	-16.4304	16.4304		252	334	33	1	1	1
108	S	271	cpl. helix (ICL2)	TMD1	helix	2	465	M	961	TM8 ext. (ICL3)	TMD2	loop	2		12.5689	13.3763	12.5689	-0.807459	0.807459		357	690	48	2	1	0
108	S	271	cpl. helix (ICL2)	TMD1	helix	2	511	V	1008	TM9	TMD2	helix	2		66.6851	63.083	63.083	3.6021	3.6021		403	737	51	2	0	0
108	S	271	cpl. helix (ICL2)	TMD1	helix	2	515	Q	1012	TM9	TMD2	helix	2		73.7415	68.4872	68.4872	5.25434	5.25434		407	741	51	2	0	0
108	S	271	cpl. helix (ICL2)	TMD1	helix	2	557	H	1054	TM10 ext. (ICL4)	TMD2	helix	2		24.0326	41.7266	24.0326	-17.694	17.694		449	783	54	2	0	0
108	S	271	cpl. helix (ICL2)	TMD1	helix	2	652	S	1155	TM12	TMD2	helix	2		36.2478	35.5668	35.5668	0.681017	0.681017		544	884	59	2	0	0
108	S	271	cpl. helix (ICL2)	TMD1	helix	2	655	R	1158	TM12 ext.	TMD2	helix	1		33.7571	32.7289	32.7289	1.02813	1.02813		547	887	60	2	0	1
108	S	271	cpl. helix (ICL2)	TMD1	helix	2	678	A	1217	S1	NBD2	sheet	2		22.9487	24.1808	22.9487	-1.23208	1.23208		570	946	62	3	1	0
108	S	271	cpl. helix (ICL2)	TMD1	helix	2	722	L	1261	H1-S4 loop	NBD2	loop	2		17.5791	18.6057	17.5791	-1.02667	1.02667		614	990	69	3	1	0
108	S	271	cpl. helix (ICL2)	TMD1	helix	2	753	F	1294	Q-loop	NBD2	loop	2		6.08555	7.93656	6.08555	-1.85102	1.85102		645	1023	74	3	1	0	+
108	S	271	cpl. helix (ICL2)	TMD1	helix	2	839	V	1397	S8	NBD2	sheet	2		20.3109	22.1459	20.3109	-1.83498	1.83498		731	1126	88	3	1	0
108	S	271	cpl. helix (ICL2)	TMD1	helix	2	847	E	1405	H7	NBD2	helix	2		29.1246	31.6203	29.1246	-2.49564	2.49564		739	1134	90	3	0	0
108	S	271	cpl. helix (ICL2)	TMD1	helix	2	850	L	1408	H7	NBD2	helix	2		30.2075	32.5794	30.2075	-2.37187	2.37187		742	1137	90	3	0	0
108	S	271	cpl. helix (ICL2)	TMD1	helix	2	852	C	1410	H7-S9 loop	NBD2	loop	2		26.2407	28.3972	26.2407	-2.15656	2.15656		744	1139	91	3	1	0
109	V	272	cpl. helix (ICL2)	TMD1	helix	2	193	D	363	TM6 ext.	TMD1	helix	2		34.0384	34.9901	34.0384	-0.951613	0.951613		84	91	5	0	0	0
109	V	272	cpl. helix (ICL2)	TMD1	helix	2	477	L	973	TM9 ext. (ICL3)	TMD2	helix	2		15.9534	15.9148	15.9148	0.0385778	0.0385778		368	701	50	2	0	0
111	A	274	cpl. helix (ICL2)	TMD1	helix	2	721	L	1260	H1-S4 loop	NBD2	loop	2		8.54124	13.6798	8.54124	-5.13855	5.13855		610	986	69	3	1	0
111	A	274	cpl. helix (ICL2)	TMD1	helix	2	722	L	1261	H1-S4 loop	NBD2	loop	2		13.5056	18.6618	13.5056	-5.15615	5.15615		611	987	69	3	1	0
112	Y	275	cpl. helix (ICL2)	TMD1	helix	2	246	L	475	H1-S4 loop	NBD1	loop	2		34.5107	40.1157	34.5107	-5.60496	5.60496		134	200	14	1	1	0
112	Y	275	cpl. helix (ICL2)	TMD1	helix	2	329	L	570	S7	NBD1	sheet	2		35.5452	50.1422	35.5452	-14.597	14.597		217	295	28	1	1	0
112	Y	275	cpl. helix (ICL2)	TMD1	helix	2	511	V	1008	TM9	TMD2	helix	2		69.4642	64.6575	64.6575	4.80675	4.80675		399	733	51	2	0	0
112	Y	275	cpl. helix (ICL2)	TMD1	helix	2	652	S	1155	TM12	TMD2	helix	2		40.6769	39.1073	39.1073	1.56956	1.56956		540	880	59	2	0	0
112	Y	275	cpl. helix (ICL2)	TMD1	helix	2	774	W	1316	H4	NBD2	helix	2		19.2449	19.9423	19.2449	-0.69739	0.69739		662	1041	77	3	0	0
112	Y	275	cpl. helix (ICL2)	TMD1	helix	2	847	E	1405	H7	NBD2	helix	2		29.404	34.322	29.404	-4.91807	4.91807		735	1130	90	3	0	0
112	Y	275	cpl. helix (ICL2)	TMD1	helix	2	852	C	1410	H7-S9 loop	NBD2	loop	2		24.2347	29.1091	24.2347	-4.87433	4.87433		740	1135	91	3	1	0
114	W	277	TM5 ext. (ICL2)	TMD1	helix	1	679	K	1218	S1-S2 loop	NBD2	loop	3		29.3871	33.0777	29.3871	-3.69057	3.69057		565	941	62	3	1	2
114	W	277	TM5 ext. (ICL2)	TMD1	helix	1	774	W	1316	H4	NBD2	helix	2		20.2099	21.9645	20.2099	-1.75459	1.75459		660	1039	76	3	0	1
116	E	279	TM5 ext. (ICL2)	TMD1	helix	4	117	A	280	TM5 ext. (ICL2)	TMD1	helix	3		5.3088	5.48525	5.3088	-0.176446	0.176446		1	1	0	0	0	1
116	E	279	TM5 ext. (ICL2)	TMD1	helix	4	439	L	935	TM8	TMD2	helix	4		39.891	30.8709	30.8709	9.02012	9.02012		323	656	46	2	0	0
116	E	279	TM5 ext. (ICL2)	TMD1	helix	4	497	F	994	TM9	TMD2	helix	3		40.4418	35.3611	35.3611	5.08071	5.08071		381	715	50	2	0	1
116	E	279	TM5 ext. (ICL2)	TMD1	helix	4	578	E	1075	TM11 ext. (ICL4)	TMD2	helix	4		42.1324	50.6717	42.1324	-8.53929	8.53929		462	796	55	2	0	0
116	E	279	TM5 ext. (ICL2)	TMD1	helix	4	582	H	1079	TM11 ext. (ICL4)	TMD2	helix	3		42.3061	52.8661	42.3061	-10.56	10.56		466	800	55	2	0	1
116	E	279	TM5 ext. (ICL2)	TMD1	helix	4	616	A	1113	TM11	TMD2	helix	4		63.8621	67.666	63.8621	-3.80391	3.80391		500	834	56	2	0	0
117	A	280	TM5 ext. (ICL2)	TMD1	helix	3	175	I	344	TM6	TMD1	helix	3		59.7868	52.0399	52.0399	7.74687	7.74687		58	64	3	0	0	0
117	A	280	TM5 ext. (ICL2)	TMD1	helix	3	190	T	360	TM6	TMD1	helix	4		39.8308	39.2638	39.2638	0.566929	0.566929		73	80	3	0	0	1
117	A	280	TM5 ext. (ICL2)	TMD1	helix	3	258	M	498	Q-loop	NBD1	loop	2		31.2692	51.2411	31.2692	-19.9719	19.9719		141	218	17	1	1	1
117	A	280	TM5 ext. (ICL2)	TMD1	helix	3	493	T	990	TM9	TMD2	helix	4		37.9764	33.224	33.224	4.7524	4.7524		376	710	50	2	0	1
117	A	280	TM5 ext. (ICL2)	TMD1	helix	3	591	N	1088	TM11 ext. (ICL4)	TMD2	helix	3		39.3743	50.7118	39.3743	-11.3375	11.3375		474	808	55	2	0	0
117	A	280	TM5 ext. (ICL2)	TMD1	helix	3	594	L	1091	TM11 ext. (ICL4)	TMD2	helix	3		44.7081	55.0109	44.7081	-10.3028	10.3028		477	811	55	2	0	0
117	A	280	TM5 ext. (ICL2)	TMD1	helix	3	603	Q	1100	TM11	TMD2	helix	3		49.746	54.4258	49.746	-4.67984	4.67984		486	820	56	2	0	0
117	A	280	TM5 ext. (ICL2)	TMD1	helix	3	645	N	1148	TM12	TMD2	helix	2		45.1458	42.1552	42.1552	2.99061	2.99061		528	868	58	2	0	1
117	A	280	TM5 ext. (ICL2)	TMD1	helix	3	649	D	1152	TM12	TMD2	helix	3		38.9543	37.0507	37.0507	1.90365	1.90365		532	872	58	2	0	0
117	A	280	TM5 ext. (ICL2)	TMD1	helix	3	677	T	1216	S1	NBD2	sheet	3		34.8802	39.5367	34.8802	-4.65657	4.65657		560	936	61	3	1	0
117	A	280	TM5 ext. (ICL2)	TMD1	helix	3	834	L	1388	H6	NBD2	helix	1		26.3451	31.6578	26.3451	-5.31272	5.31272		717	1108	85	3	0	2
118	M	281	TM5 ext. (ICL2)	TMD1	helix	2	364	H	609	H7	NBD1	helix	2		38.7524	56.5667	38.7524	-17.8143	17.8143		246	328	33	1	0	0
118	M	281	TM5 ext. (ICL2)	TMD1	helix	2	481	S	977	TM9 ext. (ICL3)	TMD2	helix	1		17.4274	16.9741	16.9741	0.45334	0.45334		363	696	49	2	0	1
118	M	281	TM5 ext. (ICL2)	TMD1	helix	2	515	Q	1012	TM9	TMD2	helix	2		67.6574	61.2786	61.2786	6.37872	6.37872		397	731	50	2	0	0
119	E	282	TM5 ext. (ICL2)	TMD1	helix	4	131	L	295	TM5 ext. (ICL2)	TMD1	helix	4		20.9362	20.5056	20.5056	0.430574	0.430574		12	13	0	0	0	0
119	E	282	TM5 ext. (ICL2)	TMD1	helix	4	145	A	309	TM5	TMD1	helix	4		40.8665	40.6553	40.6553	0.211185	0.211185		26	27	1	0	0	0
119	E	282	TM5 ext. (ICL2)	TMD1	helix	4	147	F	311	TM5	TMD1	helix	3		42.1619	44.5119	42.1619	-2.35006	2.35006		28	29	1	0	0	1
119	E	282	TM5 ext. (ICL2)	TMD1	helix	4	502	L	999	TM9	TMD2	helix	3		42.6768	37.946	37.946	4.73089	4.73089		383	717	50	2	0	1
119	E	282	TM5 ext. (ICL2)	TMD1	helix	4	639	T	1142	TM12	TMD2	helix	3		45.1327	40.4427	40.4427	4.68997	4.68997		520	860	58	2	0	1
119	E	282	TM5 ext. (ICL2)	TMD1	helix	4	832	R	1386	H6	NBD2	helix	4		37.2921	39.6001	37.2921	-2.30798	2.30798		713	1104	85	3	0	0
121	M	284	TM5 ext. (ICL2)	TMD1	helix	3	145	A	309	TM5	TMD1	helix	4		39.2984	37.1923	37.1923	2.10618	2.10618		24	25	1	0	0	1
123	E	286	TM5 ext. (ICL2)	TMD1	helix	4	125	L	288	TM5 ext. (ICL2)	TMD1	helix	3		7.56489	7.82165	7.56489	-0.256757	0.256757		2	2	0	0	0	1
123	E	286	TM5 ext. (ICL2)	TMD1	helix	4	131	L	295	TM5 ext. (ICL2)	TMD1	helix	4		15.2589	16.1745	15.2589	-0.915612	0.915612		8	9	0	0	0	0
123	E	286	TM5 ext. (ICL2)	TMD1	helix	4	142	N	306	TM5	TMD1	helix	3		29.9285	33.0341	29.9285	-3.10567	3.10567		19	20	1	0	0	1
123	E	286	TM5 ext. (ICL2)	TMD1	helix	4	145	A	309	TM5	TMD1	helix	4		35.0044	35.5883	35.0044	-0.583962	0.583962		22	23	1	0	0	0
123	E	286	TM5 ext. (ICL2)	TMD1	helix	4	148	S	313	TM5	TMD1	helix	3		41.0655	41.3494	41.0655	-0.283867	0.283867		25	27	1	0	0	1
123	E	286	TM5 ext. (ICL2)	TMD1	helix	4	179	M	348	TM6	TMD1	helix	4		45.0052	38.7377	38.7377	6.26752	6.26752		56	62	3	0	0	0
123	E	286	TM5 ext. (ICL2)	TMD1	helix	4	381	Y	627	S10	NBD1	sheet	3		55.8922	64.291	55.8922	-8.39886	8.39886		258	341	37	1	1	1
123	E	286	TM5 ext. (ICL2)	TMD1	helix	4	438	G	934	TM8	TMD2	helix	3		28.8226	23.0132	23.0132	5.80948	5.80948		315	648	46	2	0	1
123	E	286	TM5 ext. (ICL2)	TMD1	helix	4	496	D	993	TM9	TMD2	helix	4		31.5231	28.7561	28.7561	2.76698	2.76698		373	707	50	2	0	0
123	E	286	TM5 ext. (ICL2)	TMD1	helix	4	534	A	1031	TM10	TMD2	helix	4		41.8371	42.8273	41.8371	-0.990187	0.990187		411	745	52	2	0	0
123	E	286	TM5 ext. (ICL2)	TMD1	helix	4	578	E	1075	TM11 ext. (ICL4)	TMD2	helix	4		37.8495	46.308	37.8495	-8.45852	8.45852		455	789	55	2	0	0
123	E	286	TM5 ext. (ICL2)	TMD1	helix	4	584	A	1081	TM11 ext. (ICL4)	TMD2	helix	3		31.858	45.215	31.858	-13.3569	13.3569		461	795	55	2	0	1
123	E	286	TM5 ext. (ICL2)	TMD1	helix	4	587	L	1084	TM11 ext. (ICL4)	TMD2	helix	4		34.6756	45.0744	34.6756	-10.3988	10.3988		464	798	55	2	0	0
125	L	288	TM5 ext. (ICL2)	TMD1	helix	3	179	M	348	TM6	TMD1	helix	4		42.4037	35.6737	35.6737	6.72999	6.72999		54	60	3	0	0	1
125	L	288	TM5 ext. (ICL2)	TMD1	helix	3	190	T	360	TM6	TMD1	helix	4		26.3315	26.4624	26.3315	-0.130839	0.130839		65	72	3	0	0	1
125	L	288	TM5 ext. (ICL2)	TMD1	helix	3	434	M	929	TM8	TMD2	helix	4		34.7394	26.7439	26.7439	7.99553	7.99553		309	641	46	2	0	1
125	L	288	TM5 ext. (ICL2)	TMD1	helix	3	587	L	1084	TM11 ext. (ICL4)	TMD2	helix	4		30.558	44.196	30.558	-13.638	13.638		462	796	55	2	0	1
129	L	293	TM5 ext. (ICL2)	TMD1	helix	3	133	R	297	TM5 ext. (ICL2)	TMD1	helix	3		5.80992	7.82766	5.80992	-2.01773	2.01773		4	4	0	0	0	0
129	L	293	TM5 ext. (ICL2)	TMD1	helix	3	230	S	459	S3	NBD1	sheet	3		47.9091	55.3811	47.9091	-7.47204	7.47204		101	166	10	1	1	0
129	L	293	TM5 ext. (ICL2)	TMD1	helix	3	446	I	942	TM8	TMD2	helix	3		12.3724	6.35778	6.35778	6.01462	6.01462		317	649	46	2	0	0	+	+
129	L	293	TM5 ext. (ICL2)	TMD1	helix	3	493	T	990	TM9	TMD2	helix	4		22.6542	14.398	14.398	8.25617	8.25617		364	697	50	2	0	1
129	L	293	TM5 ext. (ICL2)	TMD1	helix	3	645	N	1148	TM12	TMD2	helix	2		28.2475	21.7313	21.7313	6.51619	6.51619		516	855	58	2	0	1
129	L	293	TM5 ext. (ICL2)	TMD1	helix	3	709	S	1248	P-loop	NBD2	loop	1		49.7342	50.889	49.7342	-1.15484	1.15484		580	955	66	3	1	2
131	L	295	TM5 ext. (ICL2)	TMD1	helix	4	136	A	300	TM5 ext. (ICL2)	TMD1	helix	3		9.79454	10.2238	9.79454	-0.429261	0.429261		5	5	0	0	0	1
131	L	295	TM5 ext. (ICL2)	TMD1	helix	4	142	N	306	TM5	TMD1	helix	3		16.0239	17.8704	16.0239	-1.84655	1.84655		11	11	1	0	0	1
131	L	295	TM5 ext. (ICL2)	TMD1	helix	4	147	F	311	TM5	TMD1	helix	3		24.5548	25.8879	24.5548	-1.3331	1.3331		16	16	1	0	0	1
131	L	295	TM5 ext. (ICL2)	TMD1	helix	4	288	E	528	H4b	NBD1	helix	3		55.3642	68.2988	55.3642	-12.9347	12.9347		157	233	22	1	0	1
131	L	295	TM5 ext. (ICL2)	TMD1	helix	4	403	I	869	TM7	TMD2	helix	4		28.8304	20.2345	20.2345	8.59589	8.59589		272	574	44	2	0	0
131	L	295	TM5 ext. (ICL2)	TMD1	helix	4	440	P	936	TM8	TMD2	helix	4		18.2017	9.77153	9.77153	8.43017	8.43017		309	641	46	2	0	0
131	L	295	TM5 ext. (ICL2)	TMD1	helix	4	532	L	1029	TM10	TMD2	helix	3		41.4914	39.6789	39.6789	1.81258	1.81258		401	734	52	2	0	1
131	L	295	TM5 ext. (ICL2)	TMD1	helix	4	639	T	1142	TM12	TMD2	helix	3		35.2954	26.3947	26.3947	8.90069	8.90069		508	847	58	2	0	1
131	L	295	TM5 ext. (ICL2)	TMD1	helix	4	713	T	1252	H1	NBD2	helix	1		44.9219	47.1216	44.9219	-2.19976	2.19976		582	957	67	3	0	3
131	L	295	TM5 ext. (ICL2)	TMD1	helix	4	740	Q	1281	H2	NBD2	helix	3		37.8178	41.5291	37.8178	-3.71127	3.71127		609	986	71	3	0	1
131	L	295	TM5 ext. (ICL2)	TMD1	helix	4	832	R	1386	H6	NBD2	helix	4		51.1363	55.2905	51.1363	-4.15424	4.15424		701	1091	85	3	0	0
131	L	295	TM5 ext. (ICL2)	TMD1	helix	4	878	A	1466	C-term. tail	NBD2	loop	4		71.1956	70.5547	70.5547	0.640825	0.640825		747	1171	98	3	1	0
132	T	296	TM5 ext. (ICL2)	TMD1	helix	2	158	L	323	TM5	TMD1	helix	3		40.8492	41.3774	40.8492	-0.528239	0.528239		26	27	1	0	0	1
132	T	296	TM5 ext. (ICL2)	TMD1	helix	2	406	A	872	TM7	TMD2	helix	3		27.9315	21.537	21.537	6.3945	6.3945		274	576	44	2	0	1
132	T	296	TM5 ext. (ICL2)	TMD1	helix	2	504	V	1001	TM9	TMD2	helix	3		33.1214	24.358	24.358	8.76339	8.76339		372	705	50	2	0	1
132	T	296	TM5 ext. (ICL2)	TMD1	helix	2	584	A	1081	TM11 ext. (ICL4)	TMD2	helix	3		28.5936	37.6294	28.5936	-9.03584	9.03584		452	785	55	2	0	1
133	R	297	TM5 ext. (ICL2)	TMD1	helix	3	137	Y	301	TM5	TMD1	helix	4		6.81545	6.32608	6.32608	0.489379	0.489379		4	4	1	0	0	1
133	R	297	TM5 ext. (ICL2)	TMD1	helix	3	189	Q	359	TM6	TMD1	helix	3		15.8545	19.7949	15.8545	-3.94039	3.94039		56	62	3	0	0	0
135	A	299	TM5 ext. (ICL2)	TMD1	helix	3	186	W	356	TM6	TMD1	helix	4		15.4088	11.8539	11.8539	3.55492	3.55492		51	57	3	0	0	1
135	A	299	TM5 ext. (ICL2)	TMD1	helix	3	190	T	360	TM6	TMD1	helix	4		12.5541	14.2714	12.5541	-1.71728	1.71728		55	61	3	0	0	1
135	A	299	TM5 ext. (ICL2)	TMD1	helix	3	191	W	361	TM6	TMD1	helix	4		14.057	18.8207	14.057	-4.76369	4.76369		56	62	3	0	0	1
135	A	299	TM5 ext. (ICL2)	TMD1	helix	3	270	V	510	H3	NBD1	helix	3		49.1957	58.6881	49.1957	-9.49236	9.49236		135	211	18	1	0	0
135	A	299	TM5 ext. (ICL2)	TMD1	helix	3	410	A	876	TM7	TMD2	helix	4		30.6168	23.847	23.847	6.76978	6.76978		275	577	44	2	0	1
135	A	299	TM5 ext. (ICL2)	TMD1	helix	3	544	K	1041	TM10 ext. (ICL4)	TMD2	helix	2		26.1222	22.0483	22.0483	4.07387	4.07387		409	742	53	2	0	1
135	A	299	TM5 ext. (ICL2)	TMD1	helix	3	596	L	1093	TM11	TMD2	helix	4		28.1081	24.0776	24.0776	4.03049	4.03049		461	794	56	2	0	1
136	A	300	TM5 ext. (ICL2)	TMD1	helix	3	179	M	348	TM6	TMD1	helix	4		25.2483	18.0971	18.0971	7.15117	7.15117		43	48	3	0	0	1
136	A	300	TM5 ext. (ICL2)	TMD1	helix	3	190	T	360	TM6	TMD1	helix	4		13.9203	18.3246	13.9203	-4.40436	4.40436		54	60	3	0	0	1
136	A	300	TM5 ext. (ICL2)	TMD1	helix	3	493	T	990	TM9	TMD2	helix	4		19.5873	13.0478	13.0478	6.53946	6.53946		357	690	50	2	0	1
136	A	300	TM5 ext. (ICL2)	TMD1	helix	3	839	V	1397	S8	NBD2	sheet	2		55.2246	59.6582	55.2246	-4.43359	4.43359		703	1097	87	3	1	1
137	Y	301	TM5	TMD1	helix	4	142	N	306	TM5	TMD1	helix	3		9.0425	9.89816	9.0425	-0.855661	0.855661		5	5	0	0	0	1
137	Y	301	TM5	TMD1	helix	4	439	L	935	TM8	TMD2	helix	4		14.045	5.27297	5.27297	8.77205	8.77205		302	634	45	2	0	0	+	+
137	Y	301	TM5	TMD1	helix	4	496	D	993	TM9	TMD2	helix	4		20.3869	17.5346	17.5346	2.85237	2.85237		359	692	49	2	0	0
139	R	303	TM5	TMD1	helix	3	143	S	307	TM5	TMD1	helix	4		6.56677	6.09778	6.09778	0.468982	0.468982		4	4	0	0	0	1
139	R	303	TM5	TMD1	helix	3	144	S	308	TM5	TMD1	helix	3		9.94718	10.2078	9.94718	-0.260661	0.260661		5	5	0	0	0	0
139	R	303	TM5	TMD1	helix	3	182	T	351	TM6	TMD1	helix	3		16.3631	10.3071	10.3071	6.05601	6.05601		43	48	2	0	0	0
139	R	303	TM5	TMD1	helix	3	187	A	357	TM6	TMD1	helix	3		13.0529	18.2217	13.0529	-5.16885	5.16885		48	54	2	0	0	0
139	R	303	TM5	TMD1	helix	3	489	D	985	TM9 ext. (ICL3)	TMD2	helix	3		16.2824	12.5007	12.5007	3.78166	3.78166		350	682	48	2	0	0
139	R	303	TM5	TMD1	helix	3	492	L	989	TM9	TMD2	helix	4		17.4501	11.457	11.457	5.99303	5.99303		353	686	49	2	0	1
139	R	303	TM5	TMD1	helix	3	496	D	993	TM9	TMD2	helix	4		16.428	12.5401	12.5401	3.88792	3.88792		357	690	49	2	0	1
139	R	303	TM5	TMD1	helix	3	578	E	1075	TM11 ext. (ICL4)	TMD2	helix	4		38.1011	44.4795	38.1011	-6.37833	6.37833		439	772	54	2	0	1
139	R	303	TM5	TMD1	helix	3	594	L	1091	TM11 ext. (ICL4)	TMD2	helix	3		33.2716	29.4694	29.4694	3.80221	3.80221		455	788	54	2	0	0
139	R	303	TM5	TMD1	helix	3	597	S	1094	TM11	TMD2	helix	3		32.6151	26.2865	26.2865	6.32854	6.32854		458	791	55	2	0	0
140	Y	304	TM5	TMD1	helix	3	154	F	319	TM5	TMD1	helix	3		22.026	21.7405	21.7405	0.285451	0.285451		14	15	0	0	0	0
140	Y	304	TM5	TMD1	helix	3	438	G	934	TM8	TMD2	helix	3		7.26402	9.52565	7.26402	-2.26163	2.26163		298	630	45	2	0	0	+	+
140	Y	304	TM5	TMD1	helix	3	446	I	942	TM8	TMD2	helix	3		12.7394	17.5698	12.7394	-4.83034	4.83034		306	638	45	2	0	0
142	N	306	TM5	TMD1	helix	3	143	S	307	TM5	TMD1	helix	4		5.43364	5.90375	5.43364	-0.470115	0.470115		1	1	0	0	0	1
142	N	306	TM5	TMD1	helix	3	186	W	356	TM6	TMD1	helix	4		11.0081	14.933	11.0081	-3.9249	3.9249		44	50	2	0	0	1
142	N	306	TM5	TMD1	helix	3	190	T	360	TM6	TMD1	helix	4		11.8875	20.2694	11.8875	-8.3819	8.3819		48	54	2	0	0	1
142	N	306	TM5	TMD1	helix	3	191	W	361	TM6	TMD1	helix	4		12.0321	23.9412	12.0321	-11.9091	11.9091		49	55	2	0	0	1
142	N	306	TM5	TMD1	helix	3	403	I	869	TM7	TMD2	helix	4		18.1561	11.3987	11.3987	6.75737	6.75737		261	563	43	2	0	1
142	N	306	TM5	TMD1	helix	3	439	L	935	TM8	TMD2	helix	4		14.3885	13.651	13.651	0.737587	0.737587		297	629	45	2	0	1
142	N	306	TM5	TMD1	helix	3	493	T	990	TM9	TMD2	helix	4		25.8709	24.1128	24.1128	1.7581	1.7581		351	684	49	2	0	1
142	N	306	TM5	TMD1	helix	3	496	D	993	TM9	TMD2	helix	4		19.797	20.5138	19.797	-0.716789	0.716789		354	687	49	2	0	1
142	N	306	TM5	TMD1	helix	3	499	Q	996	TM9	TMD2	helix	4		22.4458	15.3818	15.3818	7.06398	7.06398		357	690	49	2	0	1
142	N	306	TM5	TMD1	helix	3	501	L	998	TM9	TMD2	helix	4		29.4453	21.8847	21.8847	7.56055	7.56055		359	692	49	2	0	1
142	N	306	TM5	TMD1	helix	3	652	S	1155	TM12	TMD2	helix	2		27.0117	30.1199	27.0117	-3.10812	3.10812		510	849	57	2	0	1
143	S	307	TM5	TMD1	helix	4	144	S	308	TM5	TMD1	helix	3		5.20736	5.34915	5.20736	-0.141788	0.141788		1	1	0	0	0	1
143	S	307	TM5	TMD1	helix	4	147	F	311	TM5	TMD1	helix	3		5.98121	7.84085	5.98121	-1.85964	1.85964		4	4	0	0	0	1
143	S	307	TM5	TMD1	helix	4	176	V	345	TM6	TMD1	helix	3		21.0579	15.0664	15.0664	5.99148	5.99148		33	38	2	0	0	1
143	S	307	TM5	TMD1	helix	4	186	W	356	TM6	TMD1	helix	4		7.85742	15.4547	7.85742	-7.59724	7.59724		43	49	2	0	0	0	+	+
143	S	307	TM5	TMD1	helix	4	190	T	360	TM6	TMD1	helix	4		11.4219	20.169	11.4219	-8.74704	8.74704		47	53	2	0	0	0
143	S	307	TM5	TMD1	helix	4	191	W	361	TM6	TMD1	helix	4		13.5017	24.9147	13.5017	-11.413	11.413		48	54	2	0	0	0
143	S	307	TM5	TMD1	helix	4	276	R	516	H4	NBD1	helix	3		63.5429	71.0108	63.5429	-7.46792	7.46792		133	209	19	1	0	1
143	S	307	TM5	TMD1	helix	4	410	A	876	TM7	TMD2	helix	4		18.24	12.1807	12.1807	6.05932	6.05932		267	569	43	2	0	0
143	S	307	TM5	TMD1	helix	4	413	V	879	TM7	TMD2	helix	3		23.1265	16.6495	16.6495	6.47699	6.47699		270	572	43	2	0	1
143	S	307	TM5	TMD1	helix	4	435	G	930	TM8	TMD2	helix	3		10.7046	11.7318	10.7046	-1.02722	1.02722		292	623	45	2	0	1
143	S	307	TM5	TMD1	helix	4	440	P	936	TM8	TMD2	helix	4		6.77214	15.1856	6.77214	-8.41346	8.41346		297	629	45	2	0	0	+	+
143	S	307	TM5	TMD1	helix	4	492	L	989	TM9	TMD2	helix	4		17.8426	16.1239	16.1239	1.71873	1.71873		349	682	49	2	0	0
143	S	307	TM5	TMD1	helix	4	493	T	990	TM9	TMD2	helix	4		21.8927	19.6018	19.6018	2.29089	2.29089		350	683	49	2	0	0
143	S	307	TM5	TMD1	helix	4	495	F	992	TM9	TMD2	helix	3		15.7053	12.6114	12.6114	3.0939	3.0939		352	685	49	2	0	1
143	S	307	TM5	TMD1	helix	4	496	D	993	TM9	TMD2	helix	4		14.9733	15.1219	14.9733	-0.148614	0.148614		353	686	49	2	0	0
143	S	307	TM5	TMD1	helix	4	499	Q	996	TM9	TMD2	helix	4		17.1836	9.6882	9.6882	7.49536	7.49536		356	689	49	2	0	0
143	S	307	TM5	TMD1	helix	4	507	A	1004	TM9	TMD2	loop	3		26.8561	15.3439	15.3439	11.5122	11.5122		364	697	49	2	1	1
143	S	307	TM5	TMD1	helix	4	520	V	1017	TM10	TMD2	helix	4		40.3305	32.3608	32.3608	7.96979	7.96979		377	710	51	2	0	0
143	S	307	TM5	TMD1	helix	4	528	A	1025	TM10	TMD2	loop	4		37.221	28.3536	28.3536	8.86748	8.86748		385	718	51	2	1	0
143	S	307	TM5	TMD1	helix	4	639	T	1142	TM12	TMD2	helix	3		22.2721	13.2458	13.2458	9.02626	9.02626		496	835	57	2	0	1
143	S	307	TM5	TMD1	helix	4	649	D	1152	TM12	TMD2	helix	3		20.1494	19.8125	19.8125	0.336873	0.336873		506	845	57	2	0	1
143	S	307	TM5	TMD1	helix	4	650	V	1153	TM12	TMD2	helix	3		23.2069	21.821	21.821	1.38596	1.38596		507	846	57	2	0	1
144	S	308	TM5	TMD1	helix	3	877	P	1451	C-term. tail	NBD2	loop	3		83.6401	86.6106	83.6401	-2.97052	2.97052		733	1143	97	3	1	0
145	A	309	TM5	TMD1	helix	4	148	S	313	TM5	TMD1	helix	3		6.88008	5.99514	5.99514	0.884941	0.884941		3	4	0	0	0	1
145	A	309	TM5	TMD1	helix	4	150	F	315	TM5	TMD1	helix	3		10.4739	11.5824	10.4739	-1.10846	1.10846		5	6	0	0	0	1
145	A	309	TM5	TMD1	helix	4	172	S	341	TM6	TMD1	helix	3		27.4073	18.8174	18.8174	8.58991	8.58991		27	32	2	0	0	1
145	A	309	TM5	TMD1	helix	4	186	W	356	TM6	TMD1	helix	4		14.2555	18.8829	14.2555	-4.62743	4.62743		41	47	2	0	0	0
145	A	309	TM5	TMD1	helix	4	195	L	365	TM6 ext.	TMD1	helix	4		20.8345	32.3173	20.8345	-11.4828	11.4828		50	56	3	0	0	0
145	A	309	TM5	TMD1	helix	4	248	S	478	H1-S4 loop	NBD1	loop	4		57.1462	69.6498	57.1462	-12.5036	12.5036		103	169	12	1	1	0
145	A	309	TM5	TMD1	helix	4	270	V	510	H3	NBD1	helix	3		63.3922	71.8353	63.3922	-8.44309	8.44309		125	201	17	1	0	1
145	A	309	TM5	TMD1	helix	4	348	S	589	H6	NBD1	helix	4		74.7687	83.4857	74.7687	-8.71703	8.71703		203	280	28	1	0	0
145	A	309	TM5	TMD1	helix	4	386	E	831	NBD1-TMD2 linker	TMD2	loop	4		49.7696	54.1938	49.7696	-4.42419	4.42419		241	522	41	2	1	0
145	A	309	TM5	TMD1	helix	4	394	I	853	elbow helix	TMD2	helix	4		29.7242	30.0341	29.7242	-0.309856	0.309856		249	544	42	2	0	0
145	A	309	TM5	TMD1	helix	4	407	E	873	TM7	TMD2	helix	3		18.669	13.6112	13.6112	5.05778	5.05778		262	564	43	2	0	1
145	A	309	TM5	TMD1	helix	4	411	S	877	TM7	TMD2	helix	3		23.8922	17.6085	17.6085	6.28371	6.28371		266	568	43	2	0	1
145	A	309	TM5	TMD1	helix	4	428	A	923	TM8	TMD2	helix	3		15.9686	8.98066	8.98066	6.98795	6.98795		283	614	45	2	0	1
145	A	309	TM5	TMD1	helix	4	446	I	942	TM8	TMD2	helix	3		22.6026	25.6147	22.6026	-3.01211	3.01211		301	633	45	2	0	1
145	A	309	TM5	TMD1	helix	4	492	L	989	TM9	TMD2	helix	4		25.4061	23.2383	23.2383	2.16785	2.16785		347	680	49	2	0	0
145	A	309	TM5	TMD1	helix	4	494	I	991	TM9	TMD2	helix	3		27.9541	23.1784	23.1784	4.77565	4.77565		349	682	49	2	0	1
145	A	309	TM5	TMD1	helix	4	495	F	992	TM9	TMD2	helix	3		22.3624	19.528	19.528	2.83438	2.83438		350	683	49	2	0	1
145	A	309	TM5	TMD1	helix	4	496	D	993	TM9	TMD2	helix	4		21.9628	22.5318	21.9628	-0.569052	0.569052		351	684	49	2	0	0
145	A	309	TM5	TMD1	helix	4	497	F	994	TM9	TMD2	helix	3		27.6668	23.4564	23.4564	4.21035	4.21035		352	685	49	2	0	1
145	A	309	TM5	TMD1	helix	4	499	Q	996	TM9	TMD2	helix	4		23.1416	16.8321	16.8321	6.30949	6.30949		354	687	49	2	0	0
145	A	309	TM5	TMD1	helix	4	501	L	998	TM9	TMD2	helix	4		30.3853	22.0314	22.0314	8.35391	8.35391		356	689	49	2	0	0
145	A	309	TM5	TMD1	helix	4	504	V	1001	TM9	TMD2	helix	3		32.0681	21.3841	21.3841	10.684	10.684		359	692	49	2	0	1
145	A	309	TM5	TMD1	helix	4	528	A	1025	TM10	TMD2	loop	4		43.9455	34.0966	34.0966	9.84891	9.84891		383	716	51	2	1	0
145	A	309	TM5	TMD1	helix	4	580	L	1077	TM11 ext. (ICL4)	TMD2	helix	3		50.1817	54.1167	50.1817	-3.93493	3.93493		435	768	54	2	0	1
145	A	309	TM5	TMD1	helix	4	584	A	1081	TM11 ext. (ICL4)	TMD2	helix	3		44.6428	49.2962	44.6428	-4.65342	4.65342		439	772	54	2	0	1
145	A	309	TM5	TMD1	helix	4	587	L	1084	TM11 ext. (ICL4)	TMD2	helix	4		45.0685	45.4206	45.0685	-0.352121	0.352121		442	775	54	2	0	0
145	A	309	TM5	TMD1	helix	4	604	M	1101	TM11	TMD2	helix	3		38.5576	28.7106	28.7106	9.84698	9.84698		459	792	55	2	0	1
145	A	309	TM5	TMD1	helix	4	643	A	1146	TM12	TMD2	helix	3		30.6804	25.6305	25.6305	5.0499	5.0499		498	837	57	2	0	1
145	A	309	TM5	TMD1	helix	4	647	S	1150	TM12	TMD2	helix	3		32.8712	30.2809	30.2809	2.59031	2.59031		502	841	57	2	0	1
145	A	309	TM5	TMD1	helix	4	768	Q	1309	H3-H4 loop	NBD2	loop	4		47.5181	51.4335	47.5181	-3.91544	3.91544		623	1000	74	3	1	0
145	A	309	TM5	TMD1	helix	4	785	F	1337	X-loop	NBD2	loop	3		49.6698	51.8256	49.6698	-2.15588	2.15588		640	1028	78	3	1	1
145	A	309	TM5	TMD1	helix	4	836	A	1391	H6	NBD2	helix	3		67.2327	70.5571	67.2327	-3.32444	3.32444		691	1082	84	3	0	1
146	F	310	TM5	TMD1	helix	3	149	G	314	TM5	TMD1	helix	2		7.12929	7.30763	7.12929	-0.17834	0.17834		3	4	0	0	0	1
147	F	311	TM5	TMD1	helix	3	175	I	344	TM6	TMD1	helix	3		15.2129	9.49485	9.49485	5.71803	5.71803		28	33	2	0	0	0
147	F	311	TM5	TMD1	helix	3	179	M	348	TM6	TMD1	helix	4		12.1587	14.6961	12.1587	-2.53739	2.53739		32	37	2	0	0	1
147	F	311	TM5	TMD1	helix	3	397	H	856	elbow helix	TMD2	loop	3		27.6241	29.456	27.6241	-1.83193	1.83193		250	545	42	2	1	0
147	F	311	TM5	TMD1	helix	3	406	A	872	TM7	TMD2	helix	3		9.54242	4.83753	4.83753	4.7049	4.7049		259	561	43	2	0	0	+	+
147	F	311	TM5	TMD1	helix	3	409	A	875	TM7	TMD2	helix	4		13.5108	4.0804	4.0804	9.43043	9.43043		262	564	43	2	0	1	+	+
147	F	311	TM5	TMD1	helix	3	555	F	1052	TM10 ext. (ICL4)	TMD2	helix	3		38.1062	45.6383	38.1062	-7.53207	7.53207		408	741	52	2	0	0
147	F	311	TM5	TMD1	helix	3	591	N	1088	TM11 ext. (ICL4)	TMD2	helix	3		38.3038	36.9047	36.9047	1.39911	1.39911		444	777	54	2	0	0
147	F	311	TM5	TMD1	helix	3	594	L	1091	TM11 ext. (ICL4)	TMD2	helix	3		38.4548	34.6965	34.6965	3.75835	3.75835		447	780	54	2	0	0
148	S	313	TM5	TMD1	helix	3	515	Q	1012	TM9	TMD2	helix	2		42.1062	24.626	24.626	17.4802	17.4802		367	699	49	2	0	1
149	G	314	TM5	TMD1	helix	2	181	V	350	TM6	TMD1	helix	2		5.30044	15.5004	5.30044	-10.2	10.2		32	36	2	0	0	0	+	+
150	F	315	TM5	TMD1	helix	3	154	F	319	TM5	TMD1	helix	3		6.69873	5.56918	5.56918	1.12955	1.12955		4	4	0	0	0	0
150	F	315	TM5	TMD1	helix	3	428	A	923	TM8	TMD2	helix	3		8.95703	11.1239	8.95703	-2.16684	2.16684		278	608	45	2	0	0
150	F	315	TM5	TMD1	helix	3	534	A	1031	TM10	TMD2	helix	4		40.035	30.2736	30.2736	9.76139	9.76139		384	716	51	2	0	1
150	F	315	TM5	TMD1	helix	3	587	L	1084	TM11 ext. (ICL4)	TMD2	helix	4		47.7889	48.0831	47.7889	-0.294146	0.294146		437	769	54	2	0	1
150	F	315	TM5	TMD1	helix	3	611	V	1108	TM11	TMD2	helix	3		30.2971	23.0956	23.0956	7.2015	7.2015		461	793	55	2	0	0
150	F	315	TM5	TMD1	helix	3	617	V	1114	TM11	TMD2	helix	3		31.9599	19.054	19.054	12.9059	12.9059		467	799	55	2	0	0
150	F	315	TM5	TMD1	helix	3	821	H	1375	D-loop	NBD2	loop	1		70.4432	74.8022	70.4432	-4.35903	4.35903		671	1060	83	3	1	2
151	F	316	TM5	TMD1	helix	3	610	F	1107	TM11	TMD2	helix	2		34.6542	22.3702	22.3702	12.284	12.284		459	791	55	2	0	1
151	F	316	TM5	TMD1	helix	3	651	D	1154	TM12	TMD2	helix	1		38.7898	40.3668	38.7898	-1.57694	1.57694		500	838	57	2	0	2
152	V	317	TM5	TMD1	helix	2	511	V	1008	TM9	TMD2	helix	2		31.5093	20.8618	20.8618	10.6475	10.6475		359	691	49	2	0	0
152	V	317	TM5	TMD1	helix	2	588	H	1085	TM11 ext. (ICL4)	TMD2	helix	2		43.9318	45.6066	43.9318	-1.67478	1.67478		436	768	54	2	0	0
154	F	319	TM5	TMD1	helix	3	253	S	492	S6	NBD1	sheet	3		71.3084	79.789	71.3084	-8.4806	8.4806		99	173	15	1	1	0
154	F	319	TM5	TMD1	helix	3	639	T	1142	TM12	TMD2	helix	3		27.3665	24.4497	24.4497	2.91684	2.91684		485	823	57	2	0	0
155	L	320	TM5	TMD1	helix	4	517	Y	1014	TM10	TMD2	helix	4		44.8829	30.5289	30.5289	14.354	14.354		362	694	51	2	0	0
157	V	322	TM5	TMD1	helix	1	632	L	1135	TM12	TMD2	helix	2		25.0364	15.6625	15.6625	9.37392	9.37392		475	813	57	2	0	1
158	L	323	TM5	TMD1	helix	3	431	L	926	TM8	TMD2	helix	3		16.4877	25.449	16.4877	-8.96135	8.96135		273	603	45	2	0	0
158	L	323	TM5	TMD1	helix	3	537	L	1034	TM10 ext. (ICL4)	TMD2	helix	3		50.4927	37.6153	37.6153	12.8775	12.8775		379	711	52	2	0	0
158	L	323	TM5	TMD1	helix	3	590	A	1087	TM11 ext. (ICL4)	TMD2	helix	3		58.0508	53.5818	53.5818	4.46896	4.46896		432	764	54	2	0	0
158	L	323	TM5	TMD1	helix	3	798	H	1350	H5	NBD2	helix	1		77.9572	81.8128	77.9572	-3.85559	3.85559		640	1027	80	3	0	2
159	P	324	TM5	TMD1	helix	3	258	M	498	Q-loop	NBD1	loop	2		72.8216	80.5397	72.8216	-7.71812	7.71812		99	174	16	1	1	1
159	P	324	TM5	TMD1	helix	3	282	K	522	H4	NBD1	helix	4		93.605	100.531	93.605	-6.92647	6.92647		123	198	19	1	0	1
159	P	324	TM5	TMD1	helix	3	635	N	1138	TM12	TMD2	helix	3		32.2225	26.8808	26.8808	5.34171	5.34171		476	814	57	2	0	0
159	P	324	TM5	TMD1	helix	3	804	L	1356	H5	NBD2	helix	1		84.0302	90.2533	84.0302	-6.22311	6.22311		645	1032	80	3	0	2
160	A	326	TM5	TMD1	helix	3	550	G	1047	TM10 ext. (ICL4)	TMD2	helix	3		60.5827	62.809	60.5827	-2.22631	2.22631		390	721	52	2	0	0
165	R	334	TM6	TMD1	helix	3	166	K	335	TM6	TMD1	helix	3		5.3247	5.4469	5.3247	-0.122204	0.122204		1	1	0	0	0	0
165	R	334	TM6	TMD1	helix	3	821	H	1375	D-loop	NBD2	loop	1		92.3375	88.0819	88.0819	4.25563	4.25563		656	1041	81	3	1	2
167	I	336	TM6	TMD1	helix	2	494	I	991	TM9	TMD2	helix	3		43.5648	37.9214	37.9214	5.6434	5.6434		327	655	47	2	0	1
169	T	338	TM6	TMD1	helix	2	542	Q	1039	TM10 ext. (ICL4)	TMD2	helix	2		52.9756	33.1251	33.1251	19.8506	19.8506		373	701	50	2	0	0
170	T	339	TM6	TMD1	helix	2	174	C	343	TM6	TMD1	helix	2		7.23755	7.06386	7.06386	0.173695	0.173695		4	4	0	0	0	0
171	I	340	TM6	TMD1	helix	2	504	V	1001	TM9	TMD2	helix	3		29.1099	21.0032	21.0032	8.10673	8.10673		333	661	47	2	0	1
172	S	341	TM6	TMD1	helix	3	496	D	993	TM9	TMD2	helix	4		28.6752	24.4664	24.4664	4.20881	4.20881		324	652	47	2	0	1
172	S	341	TM6	TMD1	helix	3	626	V	1129	TM12	TMD2	helix	2		21.5408	12.3456	12.3456	9.19514	9.19514		454	788	55	2	0	1
173	F	342	TM6	TMD1	helix	2	303	G	544	C-loop (ABC sign.)	NBD1	loop	2		66.0433	62.0105	62.0105	4.03278	4.03278		130	202	21	1	1	0
175	I	344	TM6	TMD1	helix	3	380	F	626	S10	NBD1	sheet	3		90.2968	88.9191	88.9191	1.37779	1.37779		205	282	34	1	1	0
175	I	344	TM6	TMD1	helix	3	603	Q	1100	TM11	TMD2	helix	3		25.2702	12.0209	12.0209	13.2493	13.2493		428	756	53	2	0	0
175	I	344	TM6	TMD1	helix	3	825	V	1379	H6	NBD2	helix	3		85.5038	79.5758	79.5758	5.92806	5.92806		650	1035	82	3	0	0
176	V	345	TM6	TMD1	helix	3	428	A	923	TM8	TMD2	helix	3		21.8135	24.0401	21.8135	-2.22658	2.22658		252	578	43	2	0	0
176	V	345	TM6	TMD1	helix	3	637	M	1140	TM12	TMD2	helix	2		19.3981	12.4938	12.4938	6.90429	6.90429		461	795	55	2	0	1
176	V	345	TM6	TMD1	helix	3	815	L	1369	S7	NBD2	sheet	1		78.3046	74.1046	74.1046	4.20007	4.20007		639	1024	80	3	1	2
178	R	347	TM6	TMD1	helix	3	179	M	348	TM6	TMD1	helix	4		5.46998	5.36306	5.36306	0.106915	0.106915		1	1	0	0	0	1
178	R	347	TM6	TMD1	helix	3	435	G	930	TM8	TMD2	helix	3		18.7499	20.6169	18.7499	-1.86697	1.86697		257	583	43	2	0	0
178	R	347	TM6	TMD1	helix	3	535	Y	1032	TM10	TMD2	helix	3		38.5161	26.1344	26.1344	12.3816	12.3816		357	685	49	2	0	0
178	R	347	TM6	TMD1	helix	3	596	L	1093	TM11	TMD2	helix	4		32.4624	19.549	19.549	12.9134	12.9134		418	746	53	2	0	1
179	M	348	TM6	TMD1	helix	4	183	Q	353	TM6	TMD1	helix	3		9.02217	10.2743	9.02217	-1.25209	1.25209		4	5	0	0	0	1
179	M	348	TM6	TMD1	helix	4	190	T	360	TM6	TMD1	helix	4		17.8082	15.9167	15.9167	1.89153	1.89153		11	12	0	0	0	0
179	M	348	TM6	TMD1	helix	4	442	V	938	TM8	TMD2	helix	3		25.2895	24.9745	24.9745	0.315022	0.315022		263	590	43	2	0	1
179	M	348	TM6	TMD1	helix	4	496	D	993	TM9	TMD2	helix	4		18.3248	17.8622	17.8622	0.462633	0.462633		317	645	47	2	0	0
179	M	348	TM6	TMD1	helix	4	497	F	994	TM9	TMD2	helix	3		22.3236	22.1198	22.1198	0.203866	0.203866		318	646	47	2	0	1
179	M	348	TM6	TMD1	helix	4	503	I	1000	TM9	TMD2	helix	4		17.0528	14.4298	14.4298	2.62303	2.62303		324	652	47	2	0	0
179	M	348	TM6	TMD1	helix	4	584	A	1081	TM11 ext. (ICL4)	TMD2	helix	3		43.2319	35.4574	35.4574	7.77454	7.77454		405	733	52	2	0	1
181	V	350	TM6	TMD1	helix	2	605	R	1102	TM11	TMD2	helix	2		32.9161	23.4598	23.4598	9.45633	9.45633		424	752	53	2	0	0
182	T	351	TM6	TMD1	helix	3	186	W	356	TM6	TMD1	helix	4		8.71104	7.69796	7.69796	1.01308	1.01308		4	5	0	0	0	1	+
182	T	351	TM6	TMD1	helix	3	344	E	585	H6	NBD1	helix	3		77.7604	73.0229	73.0229	4.73748	4.73748		162	234	26	1	0	0
182	T	351	TM6	TMD1	helix	3	489	D	985	TM9 ext. (ICL3)	TMD2	helix	3		22.5205	17.1967	17.1967	5.32384	5.32384		307	634	46	2	0	0
182	T	351	TM6	TMD1	helix	3	490	L	986	TM9	TMD2	helix	4		26.4283	22.3116	22.3116	4.11671	4.11671		308	635	47	2	0	1
182	T	351	TM6	TMD1	helix	3	492	L	989	TM9	TMD2	helix	4		20.2786	16.4501	16.4501	3.82848	3.82848		310	638	47	2	0	1
182	T	351	TM6	TMD1	helix	3	496	D	993	TM9	TMD2	helix	4		16.5643	17.1964	16.5643	-0.632079	0.632079		314	642	47	2	0	1
182	T	351	TM6	TMD1	helix	3	582	H	1079	TM11 ext. (ICL4)	TMD2	helix	3		43.5007	35.226	35.226	8.27465	8.27465		400	728	52	2	0	0
182	T	351	TM6	TMD1	helix	3	647	S	1150	TM12	TMD2	helix	3		24.8988	22.0434	22.0434	2.85539	2.85539		465	799	55	2	0	0
182	T	351	TM6	TMD1	helix	3	656	S	1159	TM12 ext.	TMD2	helix	2		31.1471	27.2988	27.2988	3.84834	3.84834		474	808	56	2	0	1
183	Q	353	TM6	TMD1	helix	3	496	D	993	TM9	TMD2	helix	4		18.0441	21.9916	18.0441	-3.94752	3.94752		313	640	47	2	0	1
183	Q	353	TM6	TMD1	helix	3	500	L	997	TM9	TMD2	helix	4		20.7184	24.9712	20.7184	-4.2528	4.2528		317	644	47	2	0	1
183	Q	353	TM6	TMD1	helix	3	594	L	1091	TM11 ext. (ICL4)	TMD2	helix	3		29.5263	24.9994	24.9994	4.52691	4.52691		411	738	52	2	0	0
184	F	354	TM6	TMD1	helix	3	186	W	356	TM6	TMD1	helix	4		7.57853	6.72253	6.72253	0.856	0.856		2	2	0	0	0	1
184	F	354	TM6	TMD1	helix	3	496	D	993	TM9	TMD2	helix	4		20.3408	26.7182	20.3408	-6.3774	6.3774		312	639	47	2	0	1
186	W	356	TM6	TMD1	helix	4	187	A	357	TM6	TMD1	helix	3		5.13373	5.26699	5.13373	-0.133261	0.133261		1	1	0	0	0	1
186	W	356	TM6	TMD1	helix	4	190	T	360	TM6	TMD1	helix	4		6.67955	5.71329	5.71329	0.96626	0.96626		4	4	0	0	0	0
186	W	356	TM6	TMD1	helix	4	291	S	531	H4b	NBD1	helix	4		62.9726	63.564	62.9726	-0.591326	0.591326		105	175	19	1	0	0
186	W	356	TM6	TMD1	helix	4	406	A	872	TM7	TMD2	helix	3		16.3779	23.132	16.3779	-6.75412	6.75412		220	516	41	2	0	1
186	W	356	TM6	TMD1	helix	4	435	G	930	TM8	TMD2	helix	3		17.755	23.9338	17.755	-6.17883	6.17883		249	574	43	2	0	1
186	W	356	TM6	TMD1	helix	4	492	L	989	TM9	TMD2	helix	4		15.0526	18.1873	15.0526	-3.13473	3.13473		306	633	47	2	0	0
186	W	356	TM6	TMD1	helix	4	496	D	993	TM9	TMD2	helix	4		13.5275	21.2276	13.5275	-7.70009	7.70009		310	637	47	2	0	0
186	W	356	TM6	TMD1	helix	4	525	V	1022	TM10	TMD2	helix	3		29.9756	33.144	29.9756	-3.1684	3.1684		339	666	49	2	0	1
186	W	356	TM6	TMD1	helix	4	531	M	1028	TM10	TMD2	helix	4		32.5029	32.6727	32.5029	-0.169854	0.169854		345	672	49	2	0	0
186	W	356	TM6	TMD1	helix	4	582	H	1079	TM11 ext. (ICL4)	TMD2	helix	3		35.421	31.5159	31.5159	3.90508	3.90508		396	723	52	2	0	1
186	W	356	TM6	TMD1	helix	4	596	L	1093	TM11	TMD2	helix	4		22.0132	16.0957	16.0957	5.91749	5.91749		410	737	53	2	0	0
186	W	356	TM6	TMD1	helix	4	647	S	1150	TM12	TMD2	helix	3		20.6641	24.9755	20.6641	-4.31137	4.31137		461	794	55	2	0	1
187	A	357	TM6	TMD1	helix	3	190	T	360	TM6	TMD1	helix	4		5.15722	4.82048	4.82048	0.336736	0.336736		3	3	0	0	0	1
187	A	357	TM6	TMD1	helix	3	592	W	1089	TM11 ext. (ICL4)	TMD2	helix	4		22.8522	15.858	15.858	6.99413	6.99413		405	732	52	2	0	1
187	A	357	TM6	TMD1	helix	3	594	L	1091	TM11 ext. (ICL4)	TMD2	helix	3		28.0306	21.0052	21.0052	7.02533	7.02533		407	734	52	2	0	0
189	Q	359	TM6	TMD1	helix	3	195	L	365	TM6 ext.	TMD1	helix	4		11.2971	10.7161	10.7161	0.580957	0.580957		6	6	1	0	0	1
190	T	360	TM6	TMD1	helix	4	191	W	361	TM6	TMD1	helix	4		5.47664	5.96194	5.47664	-0.485298	0.485298		1	1	0	0	0	0
190	T	360	TM6	TMD1	helix	4	195	L	365	TM6 ext.	TMD1	helix	4		9.48136	8.70259	8.70259	0.778773	0.778773		5	5	1	0	0	0
190	T	360	TM6	TMD1	helix	4	493	T	990	TM9	TMD2	helix	4		21.3704	23.7896	21.3704	-2.41923	2.41923		303	630	47	2	0	0
190	T	360	TM6	TMD1	helix	4	497	F	994	TM9	TMD2	helix	3		21.4254	26.8892	21.4254	-5.46384	5.46384		307	634	47	2	0	1
190	T	360	TM6	TMD1	helix	4	512	A	1009	TM9	TMD2	helix	4		39.5404	38.6651	38.6651	0.875239	0.875239		322	649	47	2	0	0
190	T	360	TM6	TMD1	helix	4	525	V	1022	TM10	TMD2	helix	3		33.5206	35.6682	33.5206	-2.14757	2.14757		335	662	49	2	0	1
190	T	360	TM6	TMD1	helix	4	547	E	1044	TM10 ext. (ICL4)	TMD2	helix	2		22.0609	17.6461	17.6461	4.41482	4.41482		357	684	50	2	0	2
190	T	360	TM6	TMD1	helix	4	587	L	1084	TM11 ext. (ICL4)	TMD2	helix	4		28.3031	24.7469	24.7469	3.5562	3.5562		397	724	52	2	0	0
190	T	360	TM6	TMD1	helix	4	635	N	1138	TM12	TMD2	helix	3		28.1042	25.6131	25.6131	2.49118	2.49118		445	778	55	2	0	1
190	T	360	TM6	TMD1	helix	4	646	S	1149	TM12	TMD2	helix	3		18.5347	21.1024	18.5347	-2.5677	2.5677		456	789	55	2	0	1
191	W	361	TM6	TMD1	helix	4	407	E	873	TM7	TMD2	helix	3		25.4853	34.7031	25.4853	-9.21779	9.21779		216	512	41	2	0	1
191	W	361	TM6	TMD1	helix	4	439	L	935	TM8	TMD2	helix	4		22.0923	28.0635	22.0923	-5.97121	5.97121		248	574	43	2	0	0
191	W	361	TM6	TMD1	helix	4	496	D	993	TM9	TMD2	helix	4		22.3115	28.4405	22.3115	-6.12909	6.12909		305	632	47	2	0	0
191	W	361	TM6	TMD1	helix	4	500	L	997	TM9	TMD2	helix	4		27.228	33.0656	27.228	-5.83764	5.83764		309	636	47	2	0	0
191	W	361	TM6	TMD1	helix	4	578	E	1075	TM11 ext. (ICL4)	TMD2	helix	4		31.8779	28.9315	28.9315	2.94644	2.94644		387	714	52	2	0	0
191	W	361	TM6	TMD1	helix	4	642	W	1145	TM12	TMD2	helix	3		23.2901	24.9542	23.2901	-1.66418	1.66418		451	784	55	2	0	1
193	D	363	TM6 ext.	TMD1	helix	2	588	H	1085	TM11 ext. (ICL4)	TMD2	helix	2		22.3382	19.1687	19.1687	3.16953	3.16953		395	722	51	2	0	0
195	L	365	TM6 ext.	TMD1	helix	4	386	E	831	NBD1-TMD2 linker	TMD2	loop	4		47.5171	51.3118	47.5171	-3.79476	3.79476		191	466	38	2	1	0
195	L	365	TM6 ext.	TMD1	helix	4	410	A	876	TM7	TMD2	helix	4		32.5652	38.6699	32.5652	-6.10472	6.10472		215	511	40	2	0	0
195	L	365	TM6 ext.	TMD1	helix	4	646	S	1149	TM12	TMD2	helix	3		27.5296	28.3267	27.5296	-0.797109	0.797109		451	784	54	2	0	1
196	G	366	TM6 ext.	TMD1	helix	2	851	E	1409	H7	NBD2	helix	2		61.5884	59.7322	59.7322	1.85614	1.85614		655	1043	85	3	0	0
198	I	368	TM6 ext.	TMD1	helix	3	768	Q	1309	H3-H4 loop	NBD2	loop	4		40.5009	47.9726	40.5009	-7.47169	7.47169		570	941	71	3	1	1
202	Q	372	TM6 ext.	TMD1	helix	3	372	L	617	S9	NBD1	sheet	3		45.7171	44.4464	44.4464	1.27071	1.27071		170	245	31	1	1	0
207	K	377	TMD1-NBD1 linker	TMD1	loop	3	582	H	1079	TM11 ext. (ICL4)	TMD2	helix	3		21.9487	26.4494	21.9487	-4.50067	4.50067		375	702	50	2	1	0
208	Q	378	TMD1-NBD1 linker	TMD1	loop	4	237	S	466	H1	NBD1	helix	1		21.3536	21.9616	21.3536	-0.608023	0.608023		29	88	7	1	1	3
217	F	446	S2	NBD1	sheet	3	219	I	448	S2	NBD1	sheet	3		7.06397	7.1164	7.06397	-0.052423	0.052423		2	2	0	0	0	0
219	I	448	S2	NBD1	sheet	3	225	L	454	S3	NBD1	sheet	3		5.0812	5.11663	5.0812	-0.0354306	0.0354306		6	6	2	0	0	0	+
219	I	448	S2	NBD1	sheet	3	276	R	516	H4	NBD1	helix	3		26.7441	26.6748	26.6748	0.0692725	0.0692725		57	68	12	0	1	0
219	I	448	S2	NBD1	sheet	3	372	L	617	S9	NBD1	sheet	3		9.59445	9.56742	9.56742	0.0270324	0.0270324		153	169	27	0	0	0
225	L	454	S3	NBD1	sheet	3	372	L	617	S9	NBD1	sheet	3		6.03047	6.01383	6.01383	0.0166392	0.0166392		147	163	25	0	0	0	+
226	A	455	S3	NBD1	sheet	2	228	A	457	S3	NBD1	sheet	2		5.9513	5.9364	5.9364	0.0148962	0.0148962		2	2	0	0	0	0
230	S	459	S3	NBD1	sheet	3	324	D	565	H5	NBD1	helix	3		32.7507	32.5969	32.5969	0.153766	0.153766		94	106	15	0	1	0
230	S	459	S3	NBD1	sheet	3	532	L	1029	TM10	TMD2	helix	3		74.8281	76.2405	74.8281	-1.41234	1.41234		302	570	42	1	1	0
231	T	460	P-loop	NBD1	loop	1	484	I	980	TM9 ext. (ICL3)	TMD2	helix	3		44.0301	43.408	43.408	0.622163	0.622163		253	520	38	1	1	2
231	T	460	P-loop	NBD1	loop	1	737	T	1278	H2	NBD2	loop	3		37.5334	35.5422	35.5422	1.99117	1.99117		506	818	60	2	0	2
237	S	466	H1	NBD1	helix	1	246	L	475	H1-S4 loop	NBD1	loop	2		7.82507	7.79918	7.79918	0.0258913	0.0258913		9	9	1	0	1	1	+
237	S	466	H1	NBD1	helix	1	489	D	985	TM9 ext. (ICL3)	TMD2	helix	3		51.2595	50.0353	50.0353	1.22418	1.22418		252	519	37	1	0	2
237	S	466	H1	NBD1	helix	1	495	F	992	TM9	TMD2	helix	3		58.6396	58.6013	58.6013	0.038333	0.038333		258	526	38	1	0	2
237	S	466	H1	NBD1	helix	1	737	T	1278	H2	NBD2	loop	3		44.9756	41.9088	41.9088	3.06685	3.06685		500	812	59	2	1	2
243	M	472	H1	NBD1	helix	2	250	S	489	S6	NBD1	sheet	1		10.6693	10.6798	10.6693	-0.0104624	0.0104624		7	17	4	0	1	1
243	M	472	H1	NBD1	helix	2	715	L	1254	H1	NBD2	helix	2		34.8859	34.7996	34.7996	0.0863156	0.0863156		472	782	55	2	0	0
243	M	472	H1	NBD1	helix	2	796	H	1348	C-loop (ABC sign.)	NBD2	loop	2		16.6607	33.815	16.6607	-17.1542	17.1542		553	876	68	2	1	0
245	E	474	H1-S4 loop	NBD1	loop	2	569	R	1066	cpl. helix (ICL4)	TMD2	helix	1		7.52168	9.28015	7.52168	-1.75847	1.75847		324	592	41	1	1	1	+
247	P	477	H1-S4 loop	NBD1	loop	3	594	L	1091	TM11 ext. (ICL4)	TMD2	helix	3		51.7182	56.5387	51.7182	-4.82048	4.82048		347	614	42	1	1	0
248	S	478	H1-S4 loop	NBD1	loop	4	595	Y	1092	TM11	TMD2	helix	3		52.2834	55.677	52.2834	-3.39351	3.39351		347	614	43	1	1	1
249	I	488	S4-S6 loop	NBD1	loop	3	250	S	489	S6	NBD1	sheet	1		6.14383	6.13234	6.13234	0.0114949	0.0114949		1	1	1	0	2	2
249	I	488	S4-S6 loop	NBD1	loop	3	253	S	492	S6	NBD1	sheet	3		10.9379	10.9872	10.9379	-0.0492811	0.0492811		4	4	1	0	2	0
250	S	489	S6	NBD1	sheet	1	380	F	626	S10	NBD1	sheet	3		25.9762	25.7931	25.7931	0.183052	0.183052		130	137	21	0	0	2
250	S	489	S6	NBD1	sheet	1	571	F	1068	cpl. helix (ICL4)	TMD2	helix	3		9.38112	13.7048	9.38112	-4.32365	4.32365		321	579	38	1	1	2
251	F	490	S6	NBD1	sheet	2	340	L	581	H6	NBD1	helix	2		25.4386	25.3923	25.3923	0.0462605	0.0462605		89	91	13	0	1	0
255	S	495	Q-loop	NBD1	loop	2	313	A	554	H5	NBD1	helix	1		6.24487	6.24999	6.24487	-0.00512283	0.00512283		58	59	8	0	1	1	+
258	M	498	Q-loop	NBD1	loop	2	303	G	544	C-loop (ABC sign.)	NBD1	loop	2		7.37917	7.42197	7.37917	-0.0427967	0.0427967		45	46	7	0	0	0	+
258	M	498	Q-loop	NBD1	loop	2	577	F	1074	TM11 ext. (ICL4)	TMD2	helix	2		10.4172	11.3174	10.4172	-0.900189	0.900189		319	576	38	1	1	0
258	M	498	Q-loop	NBD1	loop	2	632	L	1135	TM12	TMD2	helix	2		63.4442	60.4023	60.4023	3.04197	3.04197		374	637	41	1	1	0
258	M	498	Q-loop	NBD1	loop	2	652	S	1155	TM12	TMD2	helix	2		31.2713	30.8862	30.8862	0.385111	0.385111		394	657	41	1	1	0
258	M	498	Q-loop	NBD1	loop	2	824	P	1378	D-loop	NBD2	loop	3		33.2759	55.8415	33.2759	-22.5656	22.5656		566	880	67	2	0	1
258	M	498	Q-loop	NBD1	loop	2	847	E	1405	H7	NBD2	helix	2		34.6384	54.3673	34.6384	-19.7289	19.7289		589	907	72	2	1	0
259	P	499	Q-loop	NBD1	loop	2	599	L	1096	TM11	TMD2	helix	2		32.5919	38.8978	32.5919	-6.30588	6.30588		340	597	39	1	1	0
270	V	510	H3	NBD1	helix	3	276	R	516	H4	NBD1	helix	3		7.31761	7.23864	7.23864	0.0789785	0.0789785		6	6	2	0	0	0	+
272	Y	512	H3-H4 loop	NBD1	loop	3	406	A	872	TM7	TMD2	helix	3		67.2775	70.8786	67.2775	-3.60116	3.60116		134	360	25	1	1	0
276	R	516	H4	NBD1	helix	3	442	V	938	TM8	TMD2	helix	3		64.7268	69.7816	64.7268	-5.05477	5.05477		166	422	26	1	0	0
279	S	519	H4	NBD1	helix	4	288	E	528	H4b	NBD1	helix	3		14.1571	14.2109	14.1571	-0.0538014	0.0538014		9	9	2	0	0	1
280	V	520	H4	NBD1	helix	2	284	C	524	H4	NBD1	helix	2		6.55092	6.4653	6.4653	0.0856167	0.0856167		4	4	0	0	0	0
284	C	524	H4	NBD1	helix	2	317	L	558	H5	NBD1	helix	1		4.83726	4.89618	4.83726	-0.0589215	0.0589215		33	34	5	0	0	1	+
287	E	527	H4b	NBD1	helix	4	288	E	528	H4b	NBD1	helix	3		5.54147	5.59273	5.54147	-0.0512641	0.0512641		1	1	0	0	0	1
287	E	527	H4b	NBD1	helix	4	501	L	998	TM9	TMD2	helix	4		66.8862	71.8275	66.8862	-4.94125	4.94125		214	471	28	1	0	0
288	E	528	H4b	NBD1	helix	3	495	F	992	TM9	TMD2	helix	3		63.1195	65.3893	63.1195	-2.26976	2.26976		207	464	28	1	0	0
292	K	532	H4b	NBD1	helix	3	596	L	1093	TM11	TMD2	helix	4		47.3694	53.9962	47.3694	-6.62681	6.62681		304	561	34	1	0	1
292	K	532	H4b	NBD1	helix	3	716	S	1255	H1	NBD2	helix	2		19.812	47.3003	19.812	-27.4883	27.4883		424	723	45	2	0	1
292	K	532	H4b	NBD1	helix	3	860	E	1418	S9	NBD2	sheet	3		9.46122	41.7979	9.46122	-32.3367	32.3367		568	886	69	2	1	0
292	K	532	H4b	NBD1	helix	3	870	Q	1428	H8	NBD2	helix	4		33.6694	67.3366	33.6694	-33.6672	33.6672		578	896	73	2	0	1
293	F	533	H4b	NBD1	helix	2	645	N	1148	TM12	TMD2	helix	2		51.3717	48.9077	48.9077	2.46396	2.46396		352	615	36	1	0	0
294	E	535	X-loop	NBD1	loop	4	824	P	1378	D-loop	NBD2	loop	3		41.1801	71.3746	41.1801	-30.1945	30.1945		530	843	61	2	0	1
297	N	538	X-loop	NBD1	loop	4	878	A	1466	C-term. tail	NBD2	loop	4		46.5284	68.5714	46.5284	-22.043	22.043		581	928	75	2	0	0
300	L	541	X-loop	NBD1	loop	1	306	T	547	C-loop (ABC sign.)	NBD1	loop	2		5.92049	5.93566	5.92049	-0.015172	0.015172		6	6	1	0	0	1	+
303	G	544	C-loop (ABC sign.)	NBD1	loop	2	316	S	557	H5	NBD1	helix	2		12.2349	12.286	12.2349	-0.051084	0.051084		13	13	1	0	1	0
303	G	544	C-loop (ABC sign.)	NBD1	loop	2	590	A	1087	TM11 ext. (ICL4)	TMD2	helix	3		27.2733	31.8581	27.2733	-4.5848	4.5848		287	543	31	1	1	1
303	G	544	C-loop (ABC sign.)	NBD1	loop	2	632	L	1135	TM12	TMD2	helix	2		64.6597	60.6547	60.6547	4.00496	4.00496		329	591	34	1	1	0
305	I	546	C-loop (ABC sign.)	NBD1	loop	2	653	L	1156	TM12	TMD2	helix	3		34.7021	33.6825	33.6825	1.01959	1.01959		348	610	34	1	1	1
326	D	567	H5-S7 loop	NBD1	loop	2	465	M	961	TM8 ext. (ICL3)	TMD2	loop	2		40.6409	43.9461	40.6409	-3.30524	3.30524		139	394	21	1	0	0
328	Y	569	S7	NBD1	sheet	2	330	L	571	S7	NBD1	sheet	2		6.00709	6.00054	6.00054	0.00655725	0.00655725		2	2	0	0	0	0
337	L	578	D-loop	NBD1	loop	1	677	T	1216	S1	NBD2	sheet	3		27.0483	27.5777	27.0483	-0.529405	0.529405		340	638	33	2	2	2
341	T	582	H6	NBD1	helix	1	794	L	1346	C-loop (ABC sign.)	NBD2	loop	2		27.3625	58.8722	27.3625	-31.5097	31.5097		453	764	51	2	1	1
343	K	584	H6	NBD1	helix	3	555	F	1052	TM10 ext. (ICL4)	TMD2	helix	3		42.179	44.6082	42.179	-2.4292	2.4292		212	468	24	1	0	0
343	K	584	H6	NBD1	helix	3	646	S	1149	TM12	TMD2	helix	3		69.4805	67.6974	67.6974	1.78306	1.78306		303	565	29	1	0	0
343	K	584	H6	NBD1	helix	3	822	L	1376	D-loop	NBD2	loop	1		21.7195	57.3285	21.7195	-35.609	35.609		479	792	55	2	1	2
343	K	584	H6	NBD1	helix	3	875	L	1449	C-term. tail	NBD2	helix	3		11.3657	44.0076	11.3657	-32.6419	32.6419		532	865	69	2	0	0
344	E	585	H6	NBD1	helix	3	563	K	1060	TM10 ext. (ICL4)	TMD2	helix	3		30.3924	31.1255	30.3924	-0.733039	0.733039		219	475	24	1	0	0
344	E	585	H6	NBD1	helix	3	644	V	1147	TM12	TMD2	helix	2		67.6604	63.6997	63.6997	3.96071	3.96071		300	562	29	1	0	1
348	S	589	H6	NBD1	helix	4	612	I	1109	TM11	TMD2	helix	4		76.5757	82.9678	76.5757	-6.39214	6.39214		264	520	27	1	0	0
355	R	600	S8	NBD1	sheet	2	547	E	1044	TM10 ext. (ICL4)	TMD2	helix	2		49.3958	51.5929	49.3958	-2.19712	2.19712		192	444	22	1	1	0
361	K	606	H-loop	NBD1	loop	2	363	E	608	H7	NBD1	helix	3		6.01987	6.00083	6.00083	0.0190392	0.0190392		2	2	1	0	1	1
361	K	606	H-loop	NBD1	loop	2	364	H	609	H7	NBD1	helix	2		5.07621	5.07395	5.07395	0.00225957	0.00225957		3	3	1	0	1	0
361	K	606	H-loop	NBD1	loop	2	678	A	1217	S1	NBD2	sheet	2		29.6806	24.6403	24.6403	5.04034	5.04034		317	611	29	2	2	0
361	K	606	H-loop	NBD1	loop	2	796	H	1348	C-loop (ABC sign.)	NBD2	loop	2		13.482	44.1999	13.482	-30.7179	30.7179		435	742	48	2	0	0
363	E	608	H7	NBD1	helix	3	595	Y	1092	TM11	TMD2	helix	3		59.6455	65.4839	59.6455	-5.83842	5.83842		232	484	23	1	0	0
363	E	608	H7	NBD1	helix	3	649	D	1152	TM12	TMD2	helix	3		65.7985	64.3243	64.3243	1.47421	1.47421		286	544	25	1	0	0
363	E	608	H7	NBD1	helix	3	713	T	1252	H1	NBD2	helix	1		28.0395	31.384	28.0395	-3.34448	3.34448		350	644	34	2	0	2
363	E	608	H7	NBD1	helix	3	824	P	1378	D-loop	NBD2	loop	3		10.2983	50.8948	10.2983	-40.5966	40.5966		461	770	51	2	1	0
366	K	611	H7	NBD1	helix	3	381	Y	627	S10	NBD1	sheet	3		15.5876	15.8526	15.5876	-0.26492	0.26492		15	16	4	0	1	0
369	D	614	H7-S9 loop	NBD1	loop	3	602	F	1099	TM11	TMD2	helix	1		72.201	78.226	72.201	-6.02502	6.02502		233	485	22	1	1	2
370	K	615	H7-S9 loop	NBD1	loop	4	372	L	617	S9	NBD1	sheet	3		6.36186	6.37341	6.36186	-0.0115516	0.0115516		2	2	1	0	2	1
370	K	615	H7-S9 loop	NBD1	loop	4	381	Y	627	S10	NBD1	sheet	3		6.75145	6.80535	6.75145	-0.0539019	0.0539019		11	12	3	0	2	1	+
370	K	615	H7-S9 loop	NBD1	loop	4	628	I	1131	TM12	TMD2	helix	1		102.154	97.3438	97.3438	4.80992	4.80992		258	516	24	1	1	3
372	L	617	S9	NBD1	sheet	3	381	Y	627	S10	NBD1	sheet	3		6.54658	6.70193	6.54658	-0.155347	0.155347		9	10	2	0	0	0	+
379	Y	625	S10	NBD1	sheet	4	381	Y	627	S10	NBD1	sheet	3		8.84449	8.85623	8.84449	-0.0117482	0.0117482		2	2	0	0	0	1
379	Y	625	S10	NBD1	sheet	4	647	S	1150	TM12	TMD2	helix	3		75.1845	70.3679	70.3679	4.8166	4.8166		268	525	21	1	1	1
381	Y	627	S10	NBD1	sheet	3	768	Q	1309	H3-H4 loop	NBD2	loop	4		48.0712	59.2406	48.0712	-11.1694	11.1694		387	682	38	2	2	1
385	K	830	NBD1-TMD2 linker	TMD2	loop	3	591	N	1088	TM11 ext. (ICL4)	TMD2	helix	3		39.7451	50.3843	39.7451	-10.6392	10.6392		206	258	13	0	1	0
385	K	830	NBD1-TMD2 linker	TMD2	loop	3	594	L	1091	TM11 ext. (ICL4)	TMD2	helix	3		44.0958	55.0402	44.0958	-10.9444	10.9444		209	261	13	0	1	0
386	E	831	NBD1-TMD2 linker	TMD2	loop	4	399	V	862	TM7	TMD2	helix	4		35.9211	38.7874	35.9211	-2.86628	2.86628		13	31	2	0	1	0
386	E	831	NBD1-TMD2 linker	TMD2	loop	4	647	S	1150	TM12	TMD2	helix	3		42.3172	41.9557	41.9557	0.361582	0.361582		261	319	16	0	1	1
386	E	831	NBD1-TMD2 linker	TMD2	loop	4	651	D	1154	TM12	TMD2	helix	1		38.765	37.1218	37.1218	1.64323	1.64323		265	323	16	0	1	3
394	I	853	elbow helix	TMD2	helix	4	500	L	997	TM9	TMD2	helix	4		18.5607	18.8191	18.5607	-0.258367	0.258367		106	144	7	0	0	0
394	I	853	elbow helix	TMD2	helix	4	501	L	998	TM9	TMD2	helix	4		18.1073	19.4646	18.1073	-1.35735	1.35735		107	145	7	0	0	0
394	I	853	elbow helix	TMD2	helix	4	582	H	1079	TM11 ext. (ICL4)	TMD2	helix	3		39.3644	44.9187	39.3644	-5.55427	5.55427		188	226	12	0	0	1
394	I	853	elbow helix	TMD2	helix	4	612	I	1109	TM11	TMD2	helix	4		35.4272	44.8683	35.4272	-9.44112	9.44112		218	256	13	0	0	0
397	H	856	elbow helix	TMD2	loop	3	590	A	1087	TM11 ext. (ICL4)	TMD2	helix	3		41.1797	44.5311	41.1797	-3.35147	3.35147		193	231	12	0	1	0
399	V	862	TM7	TMD2	helix	4	512	A	1009	TM9	TMD2	helix	4		29.2115	25.6716	25.6716	3.53991	3.53991		113	147	6	0	0	0
399	V	862	TM7	TMD2	helix	4	832	R	1386	H6	NBD2	helix	4		68.0246	67.7575	67.7575	0.26713	0.26713		433	524	41	1	0	0
400	L	863	TM7	TMD2	helix	4	404	F	870	TM7	TMD2	loop	4		12.9255	11.7921	11.7921	1.13347	1.13347		4	7	0	0	1	0
400	L	863	TM7	TMD2	helix	4	439	L	935	TM8	TMD2	helix	4		9.35736	9.88336	9.35736	-0.525998	0.525998		39	72	2	0	0	0
400	L	863	TM7	TMD2	helix	4	499	Q	996	TM9	TMD2	helix	4		8.06444	11.5936	8.06444	-3.52915	3.52915		99	133	6	0	0	0
404	F	870	TM7	TMD2	loop	4	439	L	935	TM8	TMD2	helix	4		11.5995	14.0129	11.5995	-2.41341	2.41341		35	65	2	0	1	0
404	F	870	TM7	TMD2	loop	4	442	V	938	TM8	TMD2	helix	3		17.7863	16.8721	16.8721	0.914213	0.914213		38	68	2	0	1	1
404	F	870	TM7	TMD2	loop	4	499	Q	996	TM9	TMD2	helix	4		8.0174	9.79131	8.0174	-1.77391	1.77391		95	126	6	0	1	0
406	A	872	TM7	TMD2	helix	3	407	E	873	TM7	TMD2	helix	3		5.32862	5.46818	5.32862	-0.13956	0.13956		1	1	0	0	0	0
406	A	872	TM7	TMD2	helix	3	410	A	876	TM7	TMD2	helix	4		7.77767	7.74898	7.74898	0.0286904	0.0286904		4	4	0	0	0	1
406	A	872	TM7	TMD2	helix	3	501	L	998	TM9	TMD2	helix	4		19.4478	14.1466	14.1466	5.30123	5.30123		95	126	6	0	0	1
406	A	872	TM7	TMD2	helix	3	531	M	1028	TM10	TMD2	helix	4		35.3979	29.5276	29.5276	5.87027	5.87027		125	156	8	0	0	1
406	A	872	TM7	TMD2	helix	3	629	I	1132	TM12	TMD2	helix	2		24.5518	17.2118	17.2118	7.34002	7.34002		223	260	14	0	0	1
407	E	873	TM7	TMD2	helix	3	499	Q	996	TM9	TMD2	helix	4		12.2889	11.4778	11.4778	0.811098	0.811098		92	123	6	0	0	1
407	E	873	TM7	TMD2	helix	3	506	G	1003	TM9	TMD2	loop	4		14.7612	5.76399	5.76399	8.99721	8.99721		99	130	6	0	1	1	+	+
407	E	873	TM7	TMD2	helix	3	512	A	1009	TM9	TMD2	helix	4		22.3279	13.9482	13.9482	8.37974	8.37974		105	136	6	0	0	1
407	E	873	TM7	TMD2	helix	3	559	V	1056	TM10 ext. (ICL4)	TMD2	helix	3		48.6416	51.4175	48.6416	-2.77589	2.77589		152	183	9	0	0	0
407	E	873	TM7	TMD2	helix	3	580	L	1077	TM11 ext. (ICL4)	TMD2	helix	3		54.0963	54.2111	54.0963	-0.114808	0.114808		173	204	11	0	0	0
407	E	873	TM7	TMD2	helix	3	590	A	1087	TM11 ext. (ICL4)	TMD2	helix	3		43.1302	41.0819	41.0819	2.04831	2.04831		183	214	11	0	0	0
407	E	873	TM7	TMD2	helix	3	652	S	1155	TM12	TMD2	helix	2		29.0158	31.5207	29.0158	-2.50489	2.50489		245	282	14	0	0	1
410	A	876	TM7	TMD2	helix	4	431	L	926	TM8	TMD2	helix	3		16.1959	17.0512	16.1959	-0.855275	0.855275		21	50	2	0	0	1
410	A	876	TM7	TMD2	helix	4	435	G	930	TM8	TMD2	helix	3		17.7423	18.3294	17.7423	-0.587126	0.587126		25	54	2	0	0	1
410	A	876	TM7	TMD2	helix	4	439	L	935	TM8	TMD2	helix	4		17.9533	21.0262	17.9533	-3.0729	3.0729		29	59	2	0	0	0
410	A	876	TM7	TMD2	helix	4	493	T	990	TM9	TMD2	helix	4		29.1705	27.158	27.158	2.0125	2.0125		83	114	6	0	0	0
410	A	876	TM7	TMD2	helix	4	496	D	993	TM9	TMD2	helix	4		20.8472	21.0023	20.8472	-0.15503	0.15503		86	117	6	0	0	0
410	A	876	TM7	TMD2	helix	4	499	Q	996	TM9	TMD2	helix	4		18.2401	15.3736	15.3736	2.86653	2.86653		89	120	6	0	0	0
410	A	876	TM7	TMD2	helix	4	503	I	1000	TM9	TMD2	helix	4		16.333	10.0035	10.0035	6.32951	6.32951		93	124	6	0	0	0
410	A	876	TM7	TMD2	helix	4	532	L	1029	TM10	TMD2	helix	3		34.2995	25.2894	25.2894	9.01011	9.01011		122	153	8	0	0	1
411	S	877	TM7	TMD2	helix	3	414	V	880	TM7	TMD2	helix	3		6.09784	6.62252	6.09784	-0.52468	0.52468		3	3	0	0	0	0
411	S	877	TM7	TMD2	helix	3	495	F	992	TM9	TMD2	helix	3		25.6734	23.6789	23.6789	1.99455	1.99455		84	115	6	0	0	0
411	S	877	TM7	TMD2	helix	3	499	Q	996	TM9	TMD2	helix	4		18.8632	17.6778	17.6778	1.18543	1.18543		88	119	6	0	0	1
411	S	877	TM7	TMD2	helix	3	602	F	1099	TM11	TMD2	helix	1		34.1557	23.8106	23.8106	10.3451	10.3451		191	222	12	0	0	2
414	V	880	TM7	TMD2	helix	3	628	I	1131	TM12	TMD2	helix	1		17.0235	5.05589	5.05589	11.9676	11.9676		214	251	14	0	0	2	+	+
414	V	880	TM7	TMD2	helix	3	836	A	1391	H6	NBD2	helix	3		88.7343	87.799	87.799	0.935257	0.935257		422	511	41	1	0	0
418	N	894	ECL4	TMD2	helix	4	506	G	1003	TM9	TMD2	loop	4		41.1779	41.5623	41.1779	-0.384425	0.384425		88	109	5	0	1	0
418	N	894	ECL4	TMD2	helix	4	512	A	1009	TM9	TMD2	helix	4		41.1923	40.267	40.267	0.92526	0.92526		94	115	5	0	0	0
427	V	922	TM8	TMD2	helix	3	569	R	1066	cpl. helix (ICL4)	TMD2	helix	1		68.2889	73.6862	68.2889	-5.39723	5.39723		142	144	8	0	0	2
428	A	923	TM8	TMD2	helix	3	432	L	927	TM8	TMD2	helix	3		5.26426	6.04688	5.26426	-0.782628	0.782628		4	4	0	0	0	0
428	A	923	TM8	TMD2	helix	3	576	Y	1073	TM11 ext. (ICL4)	TMD2	helix	3		66.3645	67.9265	66.3645	-1.56196	1.56196		148	150	9	0	0	0
428	A	923	TM8	TMD2	helix	3	782	L	1324	H4-H4b loop	NBD2	loop	1		72.9164	66.9666	66.9666	5.94974	5.94974		354	401	31	1	1	2
428	A	923	TM8	TMD2	helix	3	824	P	1378	D-loop	NBD2	loop	3		86.6921	80.7588	80.7588	5.93328	5.93328		396	455	38	1	1	0
431	L	926	TM8	TMD2	helix	3	438	G	934	TM8	TMD2	helix	3		14.3392	11.6168	11.6168	2.72231	2.72231		7	8	0	0	0	0
434	M	929	TM8	TMD2	helix	4	439	L	935	TM8	TMD2	helix	4		11.1061	11.0166	11.0166	0.0894914	0.0894914		5	6	0	0	0	0
435	G	930	TM8	TMD2	helix	3	440	P	936	TM8	TMD2	helix	4		11.4	8.58504	8.58504	2.81498	2.81498		5	6	0	0	0	1
436	F	931	TM8	TMD2	helix	4	493	T	990	TM9	TMD2	helix	4		23.5214	17.5581	17.5581	5.96332	5.96332		57	59	4	0	0	0
436	F	931	TM8	TMD2	helix	4	646	S	1149	TM12	TMD2	helix	3		23.0243	18.4017	18.4017	4.62262	4.62262		210	218	12	0	0	1
436	F	931	TM8	TMD2	helix	4	878	A	1466	C-term. tail	NBD2	loop	4		96.6984	86.1496	86.1496	10.5488	10.5488		442	535	52	1	1	0
437	R	933	TM8	TMD2	helix	3	438	G	934	TM8	TMD2	helix	3		4.48437	5.04875	4.48437	-0.564381	0.564381		1	1	0	0	0	0
437	R	933	TM8	TMD2	helix	3	442	V	938	TM8	TMD2	helix	3		9.28963	9.60585	9.28963	-0.316218	0.316218		5	5	0	0	0	0
437	R	933	TM8	TMD2	helix	3	446	I	942	TM8	TMD2	helix	3		15.233	14.0648	14.0648	1.1682	1.1682		9	9	0	0	0	0
437	R	933	TM8	TMD2	helix	3	537	L	1034	TM10 ext. (ICL4)	TMD2	helix	3		34.7873	32.8168	32.8168	1.97047	1.97047		100	101	7	0	0	0
437	R	933	TM8	TMD2	helix	3	589	T	1086	TM11 ext. (ICL4)	TMD2	helix	3		39.6525	41.9451	39.6525	-2.29267	2.29267		152	153	9	0	0	0
438	G	934	TM8	TMD2	helix	3	493	T	990	TM9	TMD2	helix	4		20.2263	17.5412	17.5412	2.68507	2.68507		55	56	4	0	0	1
438	G	934	TM8	TMD2	helix	3	499	Q	996	TM9	TMD2	helix	4		15.0237	14.5031	14.5031	0.520615	0.520615		61	62	4	0	0	1
438	G	934	TM8	TMD2	helix	3	503	I	1000	TM9	TMD2	helix	4		20.5368	17.8694	17.8694	2.66738	2.66738		65	66	4	0	0	1
438	G	934	TM8	TMD2	helix	3	597	S	1094	TM11	TMD2	helix	3		38.6394	37.3523	37.3523	1.28706	1.28706		159	160	10	0	0	0
439	L	935	TM8	TMD2	helix	4	440	P	936	TM8	TMD2	helix	4		5.26447	5.96437	5.26447	-0.699894	0.699894		1	1	0	0	0	0
439	L	935	TM8	TMD2	helix	4	441	L	937	TM8	TMD2	helix	3		7.19684	7.71519	7.19684	-0.518353	0.518353		2	2	0	0	0	1
439	L	935	TM8	TMD2	helix	4	492	L	989	TM9	TMD2	helix	4		14.4376	12.9674	12.9674	1.47025	1.47025		53	54	4	0	0	0
439	L	935	TM8	TMD2	helix	4	500	L	997	TM9	TMD2	helix	4		15.1758	15.1761	15.1758	-0.000330194	0.000330194		61	62	4	0	0	0
439	L	935	TM8	TMD2	helix	4	512	A	1009	TM9	TMD2	helix	4		29.0729	28.0234	28.0234	1.04955	1.04955		73	74	4	0	0	0
439	L	935	TM8	TMD2	helix	4	523	V	1020	TM10	TMD2	helix	4		31.4242	35.6429	31.4242	-4.21864	4.21864		84	85	6	0	0	0
439	L	935	TM8	TMD2	helix	4	530	I	1027	TM10	TMD2	helix	4		28.3105	28.591	28.3105	-0.280475	0.280475		91	92	6	0	0	0
439	L	935	TM8	TMD2	helix	4	534	A	1031	TM10	TMD2	helix	4		31.0727	28.9412	28.9412	2.13149	2.13149		95	96	6	0	0	0
439	L	935	TM8	TMD2	helix	4	578	E	1075	TM11 ext. (ICL4)	TMD2	helix	4		47.4239	49.057	47.4239	-1.63304	1.63304		139	140	9	0	0	0
439	L	935	TM8	TMD2	helix	4	582	H	1079	TM11 ext. (ICL4)	TMD2	helix	3		44.6043	46.394	44.6043	-1.78969	1.78969		143	144	9	0	0	1
439	L	935	TM8	TMD2	helix	4	592	W	1089	TM11 ext. (ICL4)	TMD2	helix	4		32.416	31.2125	31.2125	1.20346	1.20346		153	154	9	0	0	0
439	L	935	TM8	TMD2	helix	4	612	I	1109	TM11	TMD2	helix	4		33.146	37.9536	33.146	-4.80758	4.80758		173	174	10	0	0	0
439	L	935	TM8	TMD2	helix	4	832	R	1386	H6	NBD2	helix	4		71.1267	65.688	65.688	5.43869	5.43869		393	451	39	1	0	0
440	P	936	TM8	TMD2	helix	4	832	R	1386	H6	NBD2	helix	4		67.5573	61.9777	61.9777	5.5796	5.5796		392	450	39	1	0	0
442	V	938	TM8	TMD2	helix	3	498	I	995	TM9	TMD2	helix	4		14.8264	9.57961	9.57961	5.2468	5.2468		56	57	4	0	0	1
442	V	938	TM8	TMD2	helix	3	501	L	998	TM9	TMD2	helix	4		19.976	16.2505	16.2505	3.72551	3.72551		59	60	4	0	0	1
442	V	938	TM8	TMD2	helix	3	535	Y	1032	TM10	TMD2	helix	3		35.5462	34.2035	34.2035	1.34267	1.34267		93	94	6	0	0	0
442	V	938	TM8	TMD2	helix	3	596	L	1093	TM11	TMD2	helix	4		32.2608	32.4346	32.2608	-0.173806	0.173806		154	155	10	0	0	1
442	V	938	TM8	TMD2	helix	3	654	M	1157	TM12	TMD2	helix	1		24.296	17.8932	17.8932	6.40274	6.40274		212	219	12	0	0	2
444	T	940	TM8	TMD2	helix	4	611	V	1108	TM11	TMD2	helix	3		32.7413	40.4944	32.7413	-7.75309	7.75309		167	168	10	0	0	1
447	T	943	TM8 ext. (ICL3)	TMD2	loop	4	767	E	1308	H3-H4 loop	NBD2	helix	4		34.4249	31.8847	31.8847	2.54025	2.54025		320	365	28	1	1	0
453	H	949	TM8 ext. (ICL3)	TMD2	helix	1	649	D	1152	TM12	TMD2	helix	3		20.819	23.2683	20.819	-2.44922	2.44922		196	203	11	0	0	2
454	H	950	TM8 ext. (ICL3)	TMD2	helix	4	580	L	1077	TM11 ext. (ICL4)	TMD2	helix	3		34.6839	47.291	34.6839	-12.6071	12.6071		126	127	8	0	0	1
456	M	952	TM8 ext. (ICL3)	TMD2	helix	2	599	L	1096	TM11	TMD2	helix	2		27.4523	35.795	27.4523	-8.34271	8.34271		143	144	9	0	0	0
457	L	953	TM8 ext. (ICL3)	TMD2	helix	3	566	W	1063	cpl. helix (ICL4)	TMD2	helix	3		28.7839	40.9537	28.7839	-12.1698	12.1698		109	110	7	0	0	0
459	S	955	TM8 ext. (ICL3)	TMD2	helix	3	598	T	1095	TM11	TMD2	helix	3		30.9695	40.4477	30.9695	-9.47823	9.47823		139	140	9	0	0	0
465	M	961	TM8 ext. (ICL3)	TMD2	loop	2	652	S	1155	TM12	TMD2	helix	2		33.5835	33.4981	33.4981	0.0853838	0.0853838		187	194	11	0	1	0
465	M	961	TM8 ext. (ICL3)	TMD2	loop	2	824	P	1378	D-loop	NBD2	loop	3		33.0924	33.3877	33.0924	-0.295268	0.295268		359	417	37	1	0	1
471	L	967	cpl. helix (ICL3)	TMD2	helix	1	485	A	981	TM9 ext. (ICL3)	TMD2	helix	3		19.6093	19.5546	19.5546	0.0546936	0.0546936		14	14	1	0	0	2
473	A	969	TM9 ext. (ICL3)	TMD2	loop	3	477	L	973	TM9 ext. (ICL3)	TMD2	helix	2		6.39433	5.91197	5.91197	0.482356	0.482356		4	4	0	0	1	1
473	A	969	TM9 ext. (ICL3)	TMD2	loop	3	495	F	992	TM9	TMD2	helix	3		34.4289	34.3521	34.3521	0.0767702	0.0767702		22	23	1	0	1	0
477	L	973	TM9 ext. (ICL3)	TMD2	helix	2	647	S	1150	TM12	TMD2	helix	3		29.1091	31.4099	29.1091	-2.30077	2.30077		170	177	9	0	0	1
482	K	978	TM9 ext. (ICL3)	TMD2	helix	2	547	E	1044	TM10 ext. (ICL4)	TMD2	helix	2		11.3458	20.4107	11.3458	-9.06491	9.06491		65	66	4	0	0	0
484	I	980	TM9 ext. (ICL3)	TMD2	helix	3	489	D	985	TM9 ext. (ICL3)	TMD2	helix	3		11.6239	11.301	11.301	0.322908	0.322908		5	5	0	0	0	0
484	I	980	TM9 ext. (ICL3)	TMD2	helix	3	540	S	1037	TM10 ext. (ICL4)	TMD2	helix	2		19.9042	25.9693	19.9042	-6.0651	6.0651		56	57	4	0	0	1
484	I	980	TM9 ext. (ICL3)	TMD2	helix	3	719	L	1258	H1	NBD2	helix	1		30.6758	31.144	30.6758	-0.468197	0.468197		235	278	18	1	0	2
484	I	980	TM9 ext. (ICL3)	TMD2	helix	3	841	L	1399	S8	NBD2	sheet	1		44.1683	44.2002	44.1683	-0.0319151	0.0319151		357	419	38	1	1	2
485	A	981	TM9 ext. (ICL3)	TMD2	helix	3	489	D	985	TM9 ext. (ICL3)	TMD2	helix	3		9.74581	9.62387	9.62387	0.121938	0.121938		4	4	0	0	0	0
486	I	982	TM9 ext. (ICL3)	TMD2	helix	3	493	T	990	TM9	TMD2	helix	4		12.8077	13.9167	12.8077	-1.10896	1.10896		7	8	1	0	0	1
487	L	983	TM9 ext. (ICL3)	TMD2	helix	3	512	A	1009	TM9	TMD2	helix	4		37.8846	37.7236	37.7236	0.161042	0.161042		25	26	1	0	0	1
487	L	983	TM9 ext. (ICL3)	TMD2	helix	3	660	V	1163	TM12 ext.	TMD2	helix	2		6.52791	8.07214	6.52791	-1.54423	1.54423		173	180	10	0	0	1	+	+
489	D	985	TM9 ext. (ICL3)	TMD2	helix	3	495	F	992	TM9	TMD2	helix	3		10.1004	8.60479	8.60479	1.49556	1.49556		6	7	1	0	0	0
490	L	986	TM9	TMD2	helix	4	492	L	989	TM9	TMD2	helix	4		7.16956	6.84439	6.84439	0.325176	0.325176		2	3	0	0	0	0
492	L	989	TM9	TMD2	helix	4	495	F	992	TM9	TMD2	helix	3		7.248	4.89517	4.89517	2.35283	2.35283		3	3	0	0	0	1
492	L	989	TM9	TMD2	helix	4	496	D	993	TM9	TMD2	helix	4		5.76592	6.17515	5.76592	-0.409226	0.409226		4	4	0	0	0	0
492	L	989	TM9	TMD2	helix	4	500	L	997	TM9	TMD2	helix	4		9.5074	12.0029	9.5074	-2.49546	2.49546		8	8	0	0	0	0
492	L	989	TM9	TMD2	helix	4	504	V	1001	TM9	TMD2	helix	3		15.8128	16.8601	15.8128	-1.04727	1.04727		12	12	0	0	0	1
492	L	989	TM9	TMD2	helix	4	595	Y	1092	TM11	TMD2	helix	3		17.5188	19.4416	17.5188	-1.92277	1.92277		103	103	6	0	0	1
492	L	989	TM9	TMD2	helix	4	596	L	1093	TM11	TMD2	helix	4		18.2226	21.1575	18.2226	-2.93494	2.93494		104	104	6	0	0	0
492	L	989	TM9	TMD2	helix	4	647	S	1150	TM12	TMD2	helix	3		8.93903	9.70818	8.93903	-0.769151	0.769151		155	161	8	0	0	1
492	L	989	TM9	TMD2	helix	4	649	D	1152	TM12	TMD2	helix	3		5.52194	5.30075	5.30075	0.221193	0.221193		157	163	8	0	0	1	+	+
492	L	989	TM9	TMD2	helix	4	824	P	1378	D-loop	NBD2	loop	3		66.7328	65.5113	65.5113	1.22149	1.22149		332	389	34	1	1	1
493	T	990	TM9	TMD2	helix	4	495	F	992	TM9	TMD2	helix	3		7.93127	6.99661	6.99661	0.934653	0.934653		2	2	0	0	0	1
493	T	990	TM9	TMD2	helix	4	578	E	1075	TM11 ext. (ICL4)	TMD2	helix	4		40.3969	41.8096	40.3969	-1.41275	1.41275		85	85	5	0	0	0
493	T	990	TM9	TMD2	helix	4	638	S	1141	TM12	TMD2	helix	4		18.5805	17.2204	17.2204	1.36005	1.36005		145	151	8	0	0	0
493	T	990	TM9	TMD2	helix	4	639	T	1142	TM12	TMD2	helix	3		14.6497	14.9566	14.6497	-0.306949	0.306949		146	152	8	0	0	1
493	T	990	TM9	TMD2	helix	4	645	N	1148	TM12	TMD2	helix	2		11.9785	11.7972	11.7972	0.181289	0.181289		152	158	8	0	0	2
493	T	990	TM9	TMD2	helix	4	646	S	1149	TM12	TMD2	helix	3		7.00359	6.77209	6.77209	0.231503	0.231503		153	159	8	0	0	1	+	+
493	T	990	TM9	TMD2	helix	4	649	D	1152	TM12	TMD2	helix	3		8.6871	8.43849	8.43849	0.248609	0.248609		156	162	8	0	0	1
495	F	992	TM9	TMD2	helix	3	496	D	993	TM9	TMD2	helix	4		4.95324	5.32243	4.95324	-0.369191	0.369191		1	1	0	0	0	1
495	F	992	TM9	TMD2	helix	3	506	G	1003	TM9	TMD2	loop	4		19.2891	17.442	17.442	1.84711	1.84711		11	11	0	0	1	1
495	F	992	TM9	TMD2	helix	3	512	A	1009	TM9	TMD2	helix	4		27.2637	24.3994	24.3994	2.86436	2.86436		17	17	0	0	0	1
495	F	992	TM9	TMD2	helix	3	879	L	1467	C-term. tail	NBD2	helix	1		82.6112	80.2947	80.2947	2.31653	2.31653		384	475	48	1	0	2
496	D	993	TM9	TMD2	helix	4	499	Q	996	TM9	TMD2	helix	4		5.20739	6.15999	5.20739	-0.952605	0.952605		3	3	0	0	0	0
496	D	993	TM9	TMD2	helix	4	500	L	997	TM9	TMD2	helix	4		6.94052	6.05105	6.05105	0.889465	0.889465		4	4	0	0	0	0
496	D	993	TM9	TMD2	helix	4	582	H	1079	TM11 ext. (ICL4)	TMD2	helix	3		39.0418	39.3255	39.0418	-0.283705	0.283705		86	86	5	0	0	1
496	D	993	TM9	TMD2	helix	4	592	W	1089	TM11 ext. (ICL4)	TMD2	helix	4		25.3774	22.8516	22.8516	2.5258	2.5258		96	96	5	0	0	0
496	D	993	TM9	TMD2	helix	4	596	L	1093	TM11	TMD2	helix	4		22.6833	22.3852	22.3852	0.298098	0.298098		100	100	6	0	0	0
496	D	993	TM9	TMD2	helix	4	639	T	1142	TM12	TMD2	helix	3		10.5196	7.8616	7.8616	2.65805	2.65805		143	149	8	0	0	1	+	+
496	D	993	TM9	TMD2	helix	4	642	W	1145	TM12	TMD2	helix	3		8.06544	4.98182	4.98182	3.08362	3.08362		146	152	8	0	0	1	+	+
496	D	993	TM9	TMD2	helix	4	643	A	1146	TM12	TMD2	helix	3		10.6022	6.22233	6.22233	4.37986	4.37986		147	153	8	0	0	1	+	+
496	D	993	TM9	TMD2	helix	4	646	S	1149	TM12	TMD2	helix	3		7.09021	3.74978	3.74978	3.34043	3.34043		150	156	8	0	0	1	+	+
496	D	993	TM9	TMD2	helix	4	824	P	1378	D-loop	NBD2	loop	3		71.0288	71.5883	71.0288	-0.559458	0.559458		328	385	34	1	1	1
497	F	994	TM9	TMD2	helix	3	641	Q	1144	TM12	TMD2	helix	2		13.0747	14.9403	13.0747	-1.86563	1.86563		144	150	8	0	0	1
497	F	994	TM9	TMD2	helix	3	646	S	1149	TM12	TMD2	helix	3		5.11495	8.30221	5.11495	-3.18726	3.18726		149	155	8	0	0	0	+	+
497	F	994	TM9	TMD2	helix	3	774	W	1316	H4	NBD2	helix	2		60.9492	59.6159	59.6159	1.33325	1.33325		277	322	26	1	0	1
500	L	997	TM9	TMD2	helix	4	608	M	1105	TM11	TMD2	helix	4		18.9296	26.4426	18.9296	-7.51294	7.51294		108	108	6	0	0	0
500	L	997	TM9	TMD2	helix	4	639	T	1142	TM12	TMD2	helix	3		4.43083	5.70506	4.43083	-1.27423	1.27423		139	145	8	0	0	1	+	+
500	L	997	TM9	TMD2	helix	4	643	A	1146	TM12	TMD2	helix	3		5.71528	7.71853	5.71528	-2.00325	2.00325		143	149	8	0	0	1	+	+
500	L	997	TM9	TMD2	helix	4	646	S	1149	TM12	TMD2	helix	3		6.80333	9.4144	6.80333	-2.61107	2.61107		146	152	8	0	0	1	+	+
500	L	997	TM9	TMD2	helix	4	653	L	1156	TM12	TMD2	helix	3		15.7929	19.2671	15.7929	-3.47413	3.47413		153	159	8	0	0	1
501	L	998	TM9	TMD2	helix	4	504	V	1001	TM9	TMD2	helix	3		5.14109	6.44323	5.14109	-1.30213	1.30213		3	3	0	0	0	1
501	L	998	TM9	TMD2	helix	4	528	A	1025	TM10	TMD2	loop	4		18.0941	24.2351	18.0941	-6.14094	6.14094		27	27	2	0	1	0
501	L	998	TM9	TMD2	helix	4	603	Q	1100	TM11	TMD2	helix	3		20.084	25.7519	20.084	-5.66789	5.66789		102	102	6	0	0	1
502	L	999	TM9	TMD2	helix	3	537	L	1034	TM10 ext. (ICL4)	TMD2	helix	3		22.6494	18.393	18.393	4.25647	4.25647		35	35	3	0	0	0
503	I	1000	TM9	TMD2	helix	4	504	V	1001	TM9	TMD2	helix	3		6.10059	5.68264	5.68264	0.417956	0.417956		1	1	0	0	0	1
503	I	1000	TM9	TMD2	helix	4	506	G	1003	TM9	TMD2	loop	4		6.60873	7.25667	6.60873	-0.647948	0.647948		3	3	0	0	1	0
503	I	1000	TM9	TMD2	helix	4	635	N	1138	TM12	TMD2	helix	3		5.60092	5.36249	5.36249	0.238436	0.238436		132	138	8	0	0	1	+	+
506	G	1003	TM9	TMD2	loop	4	649	D	1152	TM12	TMD2	helix	3		25.2136	24.6051	24.6051	0.608476	0.608476		143	149	8	0	1	1
507	A	1004	TM9	TMD2	loop	3	511	V	1008	TM9	TMD2	helix	2		6.41073	5.14007	5.14007	1.27066	1.27066		4	4	0	0	1	1
508	I	1005	TM9	TMD2	helix	3	531	M	1028	TM10	TMD2	helix	4		19.6413	17.5627	17.5627	2.07858	2.07858		23	23	2	0	0	1
508	I	1005	TM9	TMD2	helix	3	853	Q	1411	H7-S9 loop	NBD2	loop	1		87.7199	88.9462	87.7199	-1.22627	1.22627		345	406	40	1	1	2
509	A	1006	TM9	TMD2	helix	4	578	E	1075	TM11 ext. (ICL4)	TMD2	helix	4		61.8368	59.4891	59.4891	2.34764	2.34764		69	69	5	0	0	0
511	V	1008	TM9	TMD2	helix	2	518	I	1015	TM10	TMD2	helix	2		6.82497	10.7101	6.82497	-3.88513	3.88513		7	7	2	0	0	0	+	+
511	V	1008	TM9	TMD2	helix	2	629	I	1132	TM12	TMD2	helix	2		5.63243	5.09437	5.09437	0.538065	0.538065		118	124	8	0	0	0	+	+
511	V	1008	TM9	TMD2	helix	2	825	V	1379	H6	NBD2	helix	3		92.7075	89.4248	89.4248	3.28264	3.28264		314	371	35	1	0	1
512	A	1009	TM9	TMD2	helix	4	523	V	1020	TM10	TMD2	helix	4		10.6499	9.91622	9.91622	0.733727	0.733727		11	11	2	0	0	0
516	P	1013	ECL5	TMD2	loop	2	544	K	1041	TM10 ext. (ICL4)	TMD2	helix	2		41.3894	32.5524	32.5524	8.83704	8.83704		28	28	2	0	1	0
517	Y	1014	TM10	TMD2	helix	4	520	V	1017	TM10	TMD2	helix	4		4.51819	7.81592	4.51819	-3.29773	3.29773		3	3	0	0	0	0
517	Y	1014	TM10	TMD2	helix	4	646	S	1149	TM12	TMD2	helix	3		29.5612	29.0591	29.0591	0.502089	0.502089		129	135	6	0	0	1
519	F	1016	TM10	TMD2	helix	3	719	L	1258	H1	NBD2	helix	1		70.1926	81.7138	70.1926	-11.5211	11.5211		200	242	15	1	0	2
520	V	1017	TM10	TMD2	helix	4	521	A	1018	TM10	TMD2	helix	3		5.6297	6.09085	5.6297	-0.461147	0.461147		1	1	0	0	0	1
521	A	1018	TM10	TMD2	helix	3	619	F	1116	TM11	TMD2	helix	3		8.03011	12.2869	8.03011	-4.25682	4.25682		98	98	4	0	0	0
522	T	1019	TM10	TMD2	helix	3	640	L	1143	TM12	TMD2	helix	2		9.72546	15.7202	9.72546	-5.99478	5.99478		118	124	6	0	0	1
525	V	1022	TM10	TMD2	helix	3	543	L	1040	TM10 ext. (ICL4)	TMD2	helix	2		25.9713	26.9277	25.9713	-0.956383	0.956383		18	18	1	0	0	1
525	V	1022	TM10	TMD2	helix	3	600	R	1097	TM11	TMD2	helix	2		20.8874	22.0047	20.8874	-1.11729	1.11729		75	75	4	0	0	1
525	V	1022	TM10	TMD2	helix	3	631	T	1134	TM12	TMD2	helix	2		18.932	14.5628	14.5628	4.36911	4.36911		106	112	6	0	0	1
528	A	1025	TM10	TMD2	loop	4	530	I	1027	TM10	TMD2	helix	4		7.21769	7.95764	7.21769	-0.739945	0.739945		2	2	0	0	1	0
529	F	1026	TM10	TMD2	helix	2	610	F	1107	TM11	TMD2	helix	2		6.35448	9.74084	6.35448	-3.38635	3.38635		81	81	4	0	0	0	+	+
530	I	1027	TM10	TMD2	helix	4	578	E	1075	TM11 ext. (ICL4)	TMD2	helix	4		47.3907	47.1667	47.1667	0.22393	0.22393		48	48	3	0	0	0
531	M	1028	TM10	TMD2	helix	4	532	L	1029	TM10	TMD2	helix	3		5.38403	5.15131	5.15131	0.232714	0.232714		1	1	0	0	0	1
532	L	1029	TM10	TMD2	helix	3	637	M	1140	TM12	TMD2	helix	2		15.8251	11.553	11.553	4.27219	4.27219		105	111	6	0	0	1
532	L	1029	TM10	TMD2	helix	3	678	A	1217	S1	NBD2	sheet	2		54.9867	69.0599	54.9867	-14.0733	14.0733		146	188	9	1	1	1
532	L	1029	TM10	TMD2	helix	3	716	S	1255	H1	NBD2	helix	2		54.8557	67.7279	54.8557	-12.8722	12.8722		184	226	15	1	0	1
533	R	1030	TM10	TMD2	helix	2	582	H	1079	TM11 ext. (ICL4)	TMD2	helix	3		36.5919	37.2485	36.5919	-0.656539	0.656539		49	49	3	0	0	1
533	R	1030	TM10	TMD2	helix	2	652	S	1155	TM12	TMD2	helix	2		14.2494	22.8867	14.2494	-8.6373	8.6373		119	125	6	0	0	0
533	R	1030	TM10	TMD2	helix	2	803	C	1355	H5	NBD2	helix	2		57.2282	66.8998	57.2282	-9.67162	9.67162		270	325	29	1	0	0
537	L	1034	TM10 ext. (ICL4)	TMD2	helix	3	547	E	1044	TM10 ext. (ICL4)	TMD2	helix	2		15.4221	16.9615	15.4221	-1.53937	1.53937		10	10	0	0	0	1
540	S	1037	TM10 ext. (ICL4)	TMD2	helix	2	644	V	1147	TM12	TMD2	helix	2		11.9433	7.1271	7.1271	4.81623	4.81623		104	110	5	0	0	0	+	+
540	S	1037	TM10 ext. (ICL4)	TMD2	helix	2	851	E	1409	H7	NBD2	helix	2		66.8967	76.106	66.8967	-9.20936	9.20936		311	372	36	1	0	0
543	L	1040	TM10 ext. (ICL4)	TMD2	helix	2	653	L	1156	TM12	TMD2	helix	3		13.2826	17.5003	13.2826	-4.21773	4.21773		110	116	5	0	0	1
544	K	1041	TM10 ext. (ICL4)	TMD2	helix	2	547	E	1044	TM10 ext. (ICL4)	TMD2	helix	2		4.61192	6.18112	4.61192	-1.5692	1.5692		3	3	0	0	0	0
544	K	1041	TM10 ext. (ICL4)	TMD2	helix	2	600	R	1097	TM11	TMD2	helix	2		14.4638	17.2936	14.4638	-2.82976	2.82976		56	56	3	0	0	0
544	K	1041	TM10 ext. (ICL4)	TMD2	helix	2	645	N	1148	TM12	TMD2	helix	2		15.1249	8.77205	8.77205	6.3528	6.3528		101	107	5	0	0	0
544	K	1041	TM10 ext. (ICL4)	TMD2	helix	2	699	Q	1238	S2-S3 loop	NBD2	loop	2		56.9701	66.3129	56.9701	-9.34278	9.34278		155	197	11	1	1	0
547	E	1044	TM10 ext. (ICL4)	TMD2	helix	2	592	W	1089	TM11 ext. (ICL4)	TMD2	helix	4		5.53697	5.8825	5.53697	-0.345527	0.345527		45	45	2	0	0	2	+	+
547	E	1044	TM10 ext. (ICL4)	TMD2	helix	2	641	Q	1144	TM12	TMD2	helix	2		24.98	18.5291	18.5291	6.45084	6.45084		94	100	5	0	0	0
548	S	1045	TM10 ext. (ICL4)	TMD2	helix	2	715	L	1254	H1	NBD2	helix	2		38.3634	47.2388	38.3634	-8.87543	8.87543		167	209	14	1	0	0
550	G	1047	TM10 ext. (ICL4)	TMD2	helix	3	588	H	1085	TM11 ext. (ICL4)	TMD2	helix	2		4.69614	3.68388	3.68388	1.01227	1.01227		38	38	2	0	0	1	+	+
550	G	1047	TM10 ext. (ICL4)	TMD2	helix	3	788	V	1340	C-loop (ABC sign.)	NBD2	loop	3		31.1126	46.0971	31.1126	-14.9845	14.9845		238	293	27	1	1	0
552	S	1049	TM10 ext. (ICL4)	TMD2	helix	1	555	F	1052	TM10 ext. (ICL4)	TMD2	helix	3		6.27	5.09665	5.09665	1.17335	1.17335		3	3	0	0	0	2
553	P	1050	TM10 ext. (ICL4)	TMD2	helix	2	851	E	1409	H7	NBD2	helix	2		49.1058	64.9866	49.1058	-15.8808	15.8808		298	359	36	1	0	0
555	F	1052	TM10 ext. (ICL4)	TMD2	helix	3	578	E	1075	TM11 ext. (ICL4)	TMD2	helix	4		16.7871	12.1293	12.1293	4.65781	4.65781		23	23	2	0	0	1
555	F	1052	TM10 ext. (ICL4)	TMD2	helix	3	646	S	1149	TM12	TMD2	helix	3		28.6255	28.0131	28.0131	0.612391	0.612391		91	97	5	0	0	0
556	T	1053	TM10 ext. (ICL4)	TMD2	helix	2	557	H	1054	TM10 ext. (ICL4)	TMD2	helix	2		5.278	5.95331	5.278	-0.675312	0.675312		1	1	0	0	0	0
556	T	1053	TM10 ext. (ICL4)	TMD2	helix	2	636	I	1139	TM12	TMD2	helix	2		47.3886	42.3073	42.3073	5.08134	5.08134		80	86	5	0	0	0
557	H	1054	TM10 ext. (ICL4)	TMD2	helix	2	580	L	1077	TM11 ext. (ICL4)	TMD2	helix	3		7.24887	8.56392	7.24887	-1.31505	1.31505		23	23	2	0	0	1	+	+
557	H	1054	TM10 ext. (ICL4)	TMD2	helix	2	581	F	1078	TM11 ext. (ICL4)	TMD2	helix	2		6.29359	6.51686	6.29359	-0.223273	0.223273		24	24	2	0	0	0	+	+
566	W	1063	cpl. helix (ICL4)	TMD2	helix	3	574	Q	1071	TM11 ext. (ICL4)	TMD2	helix	3		13.2017	13.9218	13.2017	-0.72005	0.72005		8	8	1	0	0	0
566	W	1063	cpl. helix (ICL4)	TMD2	helix	3	761	K	1302	H3	NBD2	helix	3		23.5945	49.2331	23.5945	-25.6386	25.6386		195	239	20	1	0	0
573	R	1070	cpl. helix (ICL4)	TMD2	loop	3	576	Y	1073	TM11 ext. (ICL4)	TMD2	helix	3		4.79816	6.48844	4.79816	-1.69028	1.69028		3	3	1	0	1	0
573	R	1070	cpl. helix (ICL4)	TMD2	loop	3	595	Y	1092	TM11	TMD2	helix	3		31.8875	36.7404	31.8875	-4.8529	4.8529		22	22	2	0	1	0
578	E	1075	TM11 ext. (ICL4)	TMD2	helix	4	580	L	1077	TM11 ext. (ICL4)	TMD2	helix	3		7.29213	7.33563	7.29213	-0.0435028	0.0435028		2	2	0	0	0	1
578	E	1075	TM11 ext. (ICL4)	TMD2	helix	4	582	H	1079	TM11 ext. (ICL4)	TMD2	helix	3		6.19521	7.89475	6.19521	-1.69955	1.69955		4	4	0	0	0	1
578	E	1075	TM11 ext. (ICL4)	TMD2	helix	4	585	L	1082	TM11 ext. (ICL4)	TMD2	helix	3		9.86696	11.6142	9.86696	-1.74722	1.74722		7	7	0	0	0	1
578	E	1075	TM11 ext. (ICL4)	TMD2	helix	4	587	L	1084	TM11 ext. (ICL4)	TMD2	helix	4		14.7256	15.0736	14.7256	-0.347952	0.347952		9	9	0	0	0	0
578	E	1075	TM11 ext. (ICL4)	TMD2	helix	4	616	A	1113	TM11	TMD2	helix	4		55.7922	59.5108	55.7922	-3.71852	3.71852		38	38	1	0	0	0
578	E	1075	TM11 ext. (ICL4)	TMD2	helix	4	647	S	1150	TM12	TMD2	helix	3		38.7624	38.3318	38.3318	0.430578	0.430578		69	75	3	0	0	1
578	E	1075	TM11 ext. (ICL4)	TMD2	helix	4	785	F	1337	X-loop	NBD2	loop	3		35.5796	53.6698	35.5796	-18.0902	18.0902		207	262	24	1	1	1
580	L	1077	TM11 ext. (ICL4)	TMD2	helix	3	582	H	1079	TM11 ext. (ICL4)	TMD2	helix	3		7.1242	7.06993	7.06993	0.0542759	0.0542759		2	2	0	0	0	0
582	H	1079	TM11 ext. (ICL4)	TMD2	helix	3	596	L	1093	TM11	TMD2	helix	4		20.1499	21.8935	20.1499	-1.74364	1.74364		14	14	1	0	0	1
582	H	1079	TM11 ext. (ICL4)	TMD2	helix	3	713	T	1252	H1	NBD2	helix	1		38.1956	49.4808	38.1956	-11.2852	11.2852		131	173	12	1	0	2
582	H	1079	TM11 ext. (ICL4)	TMD2	helix	3	824	P	1378	D-loop	NBD2	loop	3		47.1388	63.0899	47.1388	-15.9511	15.9511		242	299	29	1	1	0
584	A	1081	TM11 ext. (ICL4)	TMD2	helix	3	821	H	1375	D-loop	NBD2	loop	1		33.6463	54.0014	33.6463	-20.3551	20.3551		237	294	29	1	1	2
585	L	1082	TM11 ext. (ICL4)	TMD2	helix	3	613	F	1110	TM11	TMD2	helix	3		42.1147	43.2504	42.1147	-1.13568	1.13568		28	28	1	0	0	0
585	L	1082	TM11 ext. (ICL4)	TMD2	helix	3	617	V	1114	TM11	TMD2	helix	3		48.1427	50.4274	48.1427	-2.28471	2.28471		32	32	1	0	0	0
585	L	1082	TM11 ext. (ICL4)	TMD2	helix	3	759	F	1300	Q-loop	NBD2	loop	3		38.3086	53.7319	38.3086	-15.4233	15.4233		174	218	18	1	1	0
587	L	1084	TM11 ext. (ICL4)	TMD2	helix	4	649	D	1152	TM12	TMD2	helix	3		23.0751	25.1447	23.0751	-2.06956	2.06956		62	68	3	0	0	1
588	H	1085	TM11 ext. (ICL4)	TMD2	helix	2	599	L	1096	TM11	TMD2	helix	2		16.0454	18.8016	16.0454	-2.75618	2.75618		11	11	1	0	0	0
588	H	1085	TM11 ext. (ICL4)	TMD2	helix	2	640	L	1143	TM12	TMD2	helix	2		32.73	27.9645	27.9645	4.76549	4.76549		52	58	3	0	0	0
588	H	1085	TM11 ext. (ICL4)	TMD2	helix	2	646	S	1149	TM12	TMD2	helix	3		25.172	24.8439	24.8439	0.328027	0.328027		58	64	3	0	0	1
589	T	1086	TM11 ext. (ICL4)	TMD2	helix	3	841	L	1399	S8	NBD2	sheet	1		51.6055	62.7789	51.6055	-11.1734	11.1734		252	313	32	1	1	2
591	N	1088	TM11 ext. (ICL4)	TMD2	helix	3	849	M	1407	H7	NBD2	helix	1		53.925	69.1739	53.925	-15.2489	15.2489		258	319	34	1	0	2
592	W	1089	TM11 ext. (ICL4)	TMD2	helix	4	595	Y	1092	TM11	TMD2	helix	3		5.43409	4.77767	4.77767	0.656414	0.656414		3	3	1	0	0	1
592	W	1089	TM11 ext. (ICL4)	TMD2	helix	4	596	L	1093	TM11	TMD2	helix	4		6.4359	6.20315	6.20315	0.232745	0.232745		4	4	1	0	0	0
592	W	1089	TM11 ext. (ICL4)	TMD2	helix	4	641	Q	1144	TM12	TMD2	helix	2		25.0085	17.1385	17.1385	7.86992	7.86992		49	55	3	0	0	2
593	F	1090	TM11 ext. (ICL4)	TMD2	helix	3	597	S	1094	TM11	TMD2	helix	3		5.98555	6.43005	5.98555	-0.444491	0.444491		4	4	1	0	0	0
594	L	1091	TM11 ext. (ICL4)	TMD2	helix	3	647	S	1150	TM12	TMD2	helix	3		18.3588	22.0286	18.3588	-3.66978	3.66978		53	59	3	0	0	0
595	Y	1092	TM11	TMD2	helix	3	628	I	1131	TM12	TMD2	helix	1		42.9827	32.0207	32.0207	10.962	10.962		33	39	2	0	0	2
595	Y	1092	TM11	TMD2	helix	3	638	S	1141	TM12	TMD2	helix	4		26.563	18.7093	18.7093	7.85372	7.85372		43	49	2	0	0	1
595	Y	1092	TM11	TMD2	helix	3	647	S	1150	TM12	TMD2	helix	3		14.4564	17.509	14.4564	-3.05262	3.05262		52	58	2	0	0	0
596	L	1093	TM11	TMD2	helix	4	598	T	1095	TM11	TMD2	helix	3		7.40471	6.78824	6.78824	0.616467	0.616467		2	2	0	0	0	1
596	L	1093	TM11	TMD2	helix	4	599	L	1096	TM11	TMD2	helix	2		5.16408	5.8391	5.16408	-0.675021	0.675021		3	3	0	0	0	2
596	L	1093	TM11	TMD2	helix	4	641	Q	1144	TM12	TMD2	helix	2		19.5666	14.6248	14.6248	4.94187	4.94187		45	51	2	0	0	2
596	L	1093	TM11	TMD2	helix	4	642	W	1145	TM12	TMD2	helix	3		19.7738	17.8315	17.8315	1.94233	1.94233		46	52	2	0	0	1
597	S	1094	TM11	TMD2	helix	3	841	L	1399	S8	NBD2	sheet	1		60.7182	72.4435	60.7182	-11.7253	11.7253		244	305	31	1	1	2
599	L	1096	TM11	TMD2	helix	2	600	R	1097	TM11	TMD2	helix	2		5.31669	5.46081	5.31669	-0.144122	0.144122		1	1	0	0	0	0
599	L	1096	TM11	TMD2	helix	2	610	F	1107	TM11	TMD2	helix	2		15.6535	17.1123	15.6535	-1.45878	1.45878		11	11	0	0	0	0
599	L	1096	TM11	TMD2	helix	2	715	L	1254	H1	NBD2	helix	2		52.3121	62.405	52.3121	-10.0929	10.0929		116	158	11	1	0	0
600	R	1097	TM11	TMD2	helix	2	645	N	1148	TM12	TMD2	helix	2		11.7746	16.5764	11.7746	-4.80178	4.80178		45	51	2	0	0	0
601	W	1098	TM11	TMD2	helix	1	605	R	1102	TM11	TMD2	helix	2		6.47811	6.85731	6.47811	-0.379198	0.379198		4	4	0	0	0	1
603	Q	1100	TM11	TMD2	helix	3	645	N	1148	TM12	TMD2	helix	2		7.90016	16.1324	7.90016	-8.23222	8.23222		42	48	2	0	0	1	+	+
607	E	1104	TM11	TMD2	helix	2	638	S	1141	TM12	TMD2	helix	4		12.1167	14.5363	12.1167	-2.4196	2.4196		31	37	2	0	0	2
607	E	1104	TM11	TMD2	helix	2	641	Q	1144	TM12	TMD2	helix	2		7.17629	14.2361	7.17629	-7.05978	7.05978		34	40	2	0	0	0	+	+
607	E	1104	TM11	TMD2	helix	2	657	V	1160	TM12 ext.	TMD2	helix	2		26.0051	40.2211	26.0051	-14.216	14.216		50	56	3	0	0	0
607	E	1104	TM11	TMD2	helix	2	774	W	1316	H4	NBD2	helix	2		71.3948	77.7284	71.3948	-6.3336	6.3336		167	212	20	1	0	0
611	V	1108	TM11	TMD2	helix	3	637	M	1140	TM12	TMD2	helix	2		7.41917	15.3249	7.41917	-7.90576	7.90576		26	32	2	0	0	1	+	+
612	I	1109	TM11	TMD2	helix	4	616	A	1113	TM11	TMD2	helix	4		5.69319	6.2019	5.69319	-0.508704	0.508704		4	4	0	0	0	0
614	F	1111	TM11	TMD2	helix	2	633	A	1136	TM12	TMD2	helix	2		5.77427	10.5517	5.77427	-4.77741	4.77741		19	25	2	0	0	0	+	+
614	F	1111	TM11	TMD2	helix	2	637	M	1140	TM12	TMD2	helix	2		6.28174	16.0111	6.28174	-9.72938	9.72938		23	29	2	0	0	0	+	+
617	V	1114	TM11	TMD2	helix	3	643	A	1146	TM12	TMD2	helix	3		17.3516	28.4765	17.3516	-11.1249	11.1249		26	32	2	0	0	0
622	I	1119	TM11	TMD2	helix	3	726	I	1267	S4	NBD2	sheet	1		86.1612	100.251	86.1612	-14.0895	14.0895		104	148	13	1	1	2
625	R	1128	TM12	TMD2	loop	3	626	V	1129	TM12	TMD2	helix	2		5.25237	5.76721	5.25237	-0.514838	0.514838		1	1	0	0	1	1
626	V	1129	TM12	TMD2	helix	2	851	E	1409	H7	NBD2	helix	2		103.309	100.139	100.139	3.16987	3.16987		225	280	31	1	0	0
628	I	1131	TM12	TMD2	helix	1	632	L	1135	TM12	TMD2	helix	2		6.9531	6.61541	6.61541	0.337696	0.337696		4	4	0	0	0	1
629	I	1132	TM12	TMD2	helix	2	643	A	1146	TM12	TMD2	helix	3		21.0296	21.3402	21.0296	-0.310629	0.310629		14	14	0	0	0	1
632	L	1135	TM12	TMD2	helix	2	810	A	1364	H5-S7 loop	NBD2	helix	2		77.0843	74.336	74.336	2.74821	2.74821		178	229	24	1	0	0
633	A	1136	TM12	TMD2	helix	2	637	M	1140	TM12	TMD2	helix	2		5.52635	7.15795	5.52635	-1.6316	1.6316		4	4	0	0	0	0
638	S	1141	TM12	TMD2	helix	4	641	Q	1144	TM12	TMD2	helix	2		5.28692	5.85157	5.28692	-0.564642	0.564642		3	3	0	0	0	2
638	S	1141	TM12	TMD2	helix	4	646	S	1149	TM12	TMD2	helix	3		12.6526	12.1	12.1	0.552637	0.552637		8	8	0	0	0	1
639	T	1142	TM12	TMD2	helix	3	643	A	1146	TM12	TMD2	helix	3		6.3641	6.60141	6.3641	-0.237308	0.237308		4	4	0	0	0	0
639	T	1142	TM12	TMD2	helix	3	645	N	1148	TM12	TMD2	helix	2		11.4685	10.8096	10.8096	0.658907	0.658907		6	6	0	0	0	1
640	L	1143	TM12	TMD2	helix	2	646	S	1149	TM12	TMD2	helix	3		10.2003	10.4477	10.2003	-0.247471	0.247471		6	6	0	0	0	1
641	Q	1144	TM12	TMD2	helix	2	642	W	1145	TM12	TMD2	helix	3		5.15778	5.616	5.15778	-0.458219	0.458219		1	1	0	0	0	1
641	Q	1144	TM12	TMD2	helix	2	643	A	1146	TM12	TMD2	helix	3		6.81482	7.07083	6.81482	-0.256006	0.256006		2	2	0	0	0	1
641	Q	1144	TM12	TMD2	helix	2	649	D	1152	TM12	TMD2	helix	3		14.3755	11.9322	11.9322	2.44332	2.44332		8	8	0	0	0	1
641	Q	1144	TM12	TMD2	helix	2	746	G	1287	S6	NBD2	sheet	2		64.3181	62.2683	62.2683	2.04979	2.04979		105	143	14	1	1	0
642	W	1145	TM12	TMD2	helix	3	645	N	1148	TM12	TMD2	helix	2		6.21815	5.14793	5.14793	1.07022	1.07022		3	3	0	0	0	1
642	W	1145	TM12	TMD2	helix	3	650	V	1153	TM12	TMD2	helix	3		12.3327	10.9378	10.9378	1.39482	1.39482		8	8	0	0	0	0
643	A	1146	TM12	TMD2	helix	3	646	S	1149	TM12	TMD2	helix	3		5.67213	6.19062	5.67213	-0.518495	0.518495		3	3	0	0	0	0
643	A	1146	TM12	TMD2	helix	3	661	F	1164	TM12 ext.	TMD2	helix	4		25.8608	28.6755	25.8608	-2.81469	2.81469		18	18	1	0	0	1
643	A	1146	TM12	TMD2	helix	3	836	A	1391	H6	NBD2	helix	3		69.5655	69.8314	69.5655	-0.265873	0.265873		193	245	27	1	0	0
644	V	1147	TM12	TMD2	helix	2	647	S	1150	TM12	TMD2	helix	3		6.10666	5.29567	5.29567	0.810987	0.810987		3	3	0	0	0	1
645	N	1148	TM12	TMD2	helix	2	766	Y	1307	H3-H4 loop	NBD2	helix	2		53.2056	53.1945	53.1945	0.0111787	0.0111787		121	159	17	1	0	0
646	S	1149	TM12	TMD2	helix	3	647	S	1150	TM12	TMD2	helix	3		5.4354	5.44727	5.4354	-0.0118678	0.0118678		1	1	0	0	0	0
646	S	1149	TM12	TMD2	helix	3	649	D	1152	TM12	TMD2	helix	3		6.42313	5.21205	5.21205	1.21108	1.21108		3	3	0	0	0	0
647	S	1150	TM12	TMD2	helix	3	761	K	1302	H3	NBD2	helix	3		49.4538	49.1826	49.1826	0.271182	0.271182		114	152	16	1	0	0
650	V	1153	TM12	TMD2	helix	3	654	M	1157	TM12	TMD2	helix	1		6.46805	5.57409	5.57409	0.893962	0.893962		4	4	0	0	0	2
652	S	1155	TM12	TMD2	helix	2	715	L	1254	H1	NBD2	helix	2		45.8231	46.0931	45.8231	-0.269979	0.269979		63	99	9	1	0	0
652	S	1155	TM12	TMD2	helix	2	746	G	1287	S6	NBD2	sheet	2		46.5977	47.0676	46.5977	-0.469927	0.469927		94	132	14	1	1	0
652	S	1155	TM12	TMD2	helix	2	796	H	1348	C-loop (ABC sign.)	NBD2	loop	2		46.0232	47.347	46.0232	-1.32372	1.32372		144	193	22	1	1	0
652	S	1155	TM12	TMD2	helix	2	824	P	1378	D-loop	NBD2	loop	3		60.5419	61.706	60.5419	-1.16414	1.16414		172	223	26	1	1	1
652	S	1155	TM12	TMD2	helix	2	847	E	1405	H7	NBD2	helix	2		61.9912	62.7767	61.9912	-0.78556	0.78556		195	250	31	1	0	0
653	L	1156	TM12	TMD2	helix	3	655	R	1158	TM12 ext.	TMD2	helix	1		7.37689	7.21742	7.21742	0.159473	0.159473		2	2	1	0	0	2
653	L	1156	TM12	TMD2	helix	3	657	V	1160	TM12 ext.	TMD2	helix	2		6.21366	8.86075	6.21366	-2.6471	2.6471		4	4	1	0	0	1
656	S	1159	TM12 ext.	TMD2	helix	2	657	V	1160	TM12 ext.	TMD2	helix	2		5.52004	5.49144	5.49144	0.0285965	0.0285965		1	1	0	0	0	0
662	K	1165	TM12 ext.	TMD2	helix	2	715	L	1254	H1	NBD2	helix	2		32.0583	32.8946	32.0583	-0.836299	0.836299		53	89	8	1	0	0
678	A	1217	S1	NBD2	sheet	2	715	L	1254	H1	NBD2	helix	2		11.3083	11.3462	11.3083	-0.0378913	0.0378913		37	37	6	0	1	0
681	T	1220	S1-S2 loop	NBD2	loop	3	684	G	1223	S1-S2 loop	NBD2	loop	3		5.30786	5.35614	5.30786	-0.0482795	0.0482795		3	3	0	0	0	0
685	N	1224	S1-S2 loop	NBD2	loop	3	821	H	1375	D-loop	NBD2	loop	1		32.8285	32.8858	32.8285	-0.057295	0.057295		136	151	22	0	0	2
687	I	1226	S1-S2 loop	NBD2	loop	1	689	E	1228	S1-S2 loop	NBD2	loop	3		8.37003	8.35457	8.35457	0.0154599	0.0154599		2	2	0	0	0	2
693	F	1232	S2	NBD2	sheet	3	779	E	1321	H4	NBD2	helix	3		29.4532	29.6861	29.4532	-0.232934	0.232934		86	89	13	0	1	0
693	F	1232	S2	NBD2	sheet	3	856	L	1414	S9	NBD2	sheet	3		7.06108	7.05505	7.05505	0.00603055	0.00603055		163	182	28	0	0	0	+
700	R	1239	S2-S3 loop	NBD2	loop	1	792	C	1344	C-loop (ABC sign.)	NBD2	loop	4		34.708	34.2294	34.2294	0.478649	0.478649		92	105	16	0	0	3
704	L	1243	S3	NBD2	sheet	1	785	F	1337	X-loop	NBD2	loop	3		36.2019	36.3242	36.2019	-0.122339	0.122339		81	94	14	0	2	2
709	S	1248	P-loop	NBD2	loop	1	794	L	1346	C-loop (ABC sign.)	NBD2	loop	2		30.8575	30.9337	30.8575	-0.0762579	0.0762579		85	98	14	0	0	1
715	L	1254	H1	NBD2	helix	2	716	S	1255	H1	NBD2	helix	2		5.31798	5.35575	5.31798	-0.0377675	0.0377675		1	1	0	0	0	0
716	S	1255	H1	NBD2	helix	2	756	S	1297	Q-loop	NBD2	loop	2		26.9085	27.0492	26.9085	-0.140636	0.140636		40	42	6	0	1	0
716	S	1255	H1	NBD2	helix	2	860	E	1418	S9	NBD2	sheet	3		17.783	17.674	17.674	0.108946	0.108946		144	163	24	0	1	1
722	L	1261	H1-S4 loop	NBD2	loop	2	810	A	1364	H5-S7 loop	NBD2	helix	2		20.0793	20.2976	20.0793	-0.218278	0.218278		88	103	14	0	1	0
734	D	1275	H2	NBD2	helix	3	879	L	1467	C-term. tail	NBD2	helix	1		54.9852	53.0498	53.0498	1.93541	1.93541		145	192	27	0	0	2
737	T	1278	H2	NBD2	loop	3	740	Q	1281	H2	NBD2	helix	3		5.07366	5.08477	5.07366	-0.0111193	0.0111193		3	3	0	0	1	0
740	Q	1281	H2	NBD2	helix	3	747	V	1288	S6	NBD2	sheet	1		14.4933	14.6252	14.4933	-0.131897	0.131897		7	7	1	0	1	2
740	Q	1281	H2	NBD2	helix	3	789	D	1341	C-loop (ABC sign.)	NBD2	loop	2		32.0637	31.2157	31.2157	0.84805	0.84805		49	60	9	0	1	1
744	A	1285	H2	NBD2	helix	3	870	Q	1428	H8	NBD2	helix	4		32.0385	32.0793	32.0385	-0.0407243	0.0407243		126	143	24	0	0	1
752	V	1293	Q-loop	NBD2	loop	2	754	I	1295	Q-loop	NBD2	loop	2		6.7423	6.73307	6.73307	0.00923084	0.00923084		2	2	0	0	0	0
761	K	1302	H3	NBD2	helix	3	824	P	1378	D-loop	NBD2	loop	3		30.1704	30.2128	30.1704	-0.0424641	0.0424641		63	76	10	0	1	0
767	E	1308	H3-H4 loop	NBD2	helix	4	768	Q	1309	H3-H4 loop	NBD2	loop	4		6.03967	6.03461	6.03461	0.00506407	0.00506407		1	1	0	0	1	0
768	Q	1309	H3-H4 loop	NBD2	loop	4	775	K	1317	H4	NBD2	helix	4		16.2218	16.2722	16.2218	-0.0503906	0.0503906		7	8	1	0	1	0
770	S	1311	H3-H4 loop	NBD2	loop	4	771	Q	1313	H4	NBD2	loop	4		5.20727	5.11873	5.11873	0.0885346	0.0885346		1	2	1	0	0	0
772	E	1314	H4	NBD2	helix	3	782	L	1324	H4-H4b loop	NBD2	loop	1		13.0121	13.0005	13.0005	0.0116365	0.0116365		10	10	1	0	1	2
779	E	1321	H4	NBD2	helix	3	836	A	1391	H6	NBD2	helix	3		7.71465	7.95202	7.71465	-0.237371	0.237371		57	70	9	0	0	0	+
781	G	1323	H4	NBD2	helix	2	824	P	1378	D-loop	NBD2	loop	3		14.3299	14.3542	14.3299	-0.0242878	0.0242878		43	55	8	0	1	1
804	L	1356	H5	NBD2	helix	1	836	A	1391	H6	NBD2	helix	3		10.1069	10.0815	10.0815	0.0254865	0.0254865		32	35	4	0	0	2
824	P	1378	D-loop	NBD2	loop	3	829	I	1383	H6	NBD2	helix	3		10.3918	10.3975	10.3918	-0.00571345	0.00571345		5	5	1	0	1	0
829	I	1383	H6	NBD2	helix	3	833	T	1387	H6	NBD2	helix	2		6.67275	6.70201	6.67275	-0.0292586	0.0292586		4	4	0	0	0	1
833	T	1387	H6	NBD2	helix	2	852	C	1410	H7-S9 loop	NBD2	loop	2		15.7513	15.694	15.694	0.0573097	0.0573097		19	23	5	0	1	0
835	K	1389	H6	NBD2	helix	2	851	E	1409	H7	NBD2	helix	2		6.35981	6.2378	6.2378	0.122007	0.122007		16	20	4	0	0	0	+
839	V	1397	S8	NBD2	sheet	2	841	L	1399	S8	NBD2	sheet	1		6.6845	6.59578	6.59578	0.0887254	0.0887254		2	2	0	0	0	1
841	L	1399	S8	NBD2	sheet	1	847	E	1405	H7	NBD2	helix	2		11.9723	11.9614	11.9614	0.0109883	0.0109883		6	6	2	0	1	1
841	L	1399	S8	NBD2	sheet	1	852	C	1410	H7-S9 loop	NBD2	loop	2		5.82609	5.71192	5.71192	0.114176	0.114176		11	11	3	0	2	1	+
841	L	1399	S8	NBD2	sheet	1	877	P	1451	C-term. tail	NBD2	loop	3		35.6011	33.8979	33.8979	1.70312	1.70312		36	52	11	0	2	2
847	E	1405	H7	NBD2	helix	2	850	L	1408	H7	NBD2	helix	2		5.77175	5.84383	5.77175	-0.0720777	0.0720777		3	3	0	0	0	0
847	E	1405	H7	NBD2	helix	2	852	C	1410	H7-S9 loop	NBD2	loop	2		10.9488	10.9627	10.9488	-0.0139439	0.0139439		5	5	1	0	1	0
859	E	1417	S9	NBD2	sheet	3	860	E	1418	S9	NBD2	sheet	3		5.1484	5.17206	5.1484	-0.0236622	0.0236622		1	1	0	0	0	0
864	R	1422	S10	NBD2	sheet	3	875	L	1449	C-term. tail	NBD2	helix	3		30.2187	25.8365	25.8365	4.38225	4.38225		11	27	5	0	1	0
875	L	1449	C-term. tail	NBD2	helix	3	879	L	1467	C-term. tail	NBD2	helix	1		4.84454	4.61746	4.61746	0.227082	0.227082		4	18	0	0	0	2	+

## Sheet: gamma = 10^(-2)
aln col i	residue i	position i	region i	domain i	sec struc i	rate class i	aln col j	residue j	position j	region j	domain j	sec struc j	rate class j	Column1	outward dist	inward dist	min(out,in) dist	out-in dist	abs out-in dist	Column2	aln column ∆	position ∆	region ∆	domain ∆	sec struc ∆	Column3	H1	H2
1	I	148	TM2 ext. (ICL1)	TMD1	helix	3	5	M	152	TM2 ext. (ICL1)	TMD1	helix	3		5.9654	4.05199	4.05199	1.91341	1.91341		4	4	0	0	0	0
1	I	148	TM2 ext. (ICL1)	TMD1	helix	3	35	G	194	TM3	TMD1	helix	3		11.53	13.9217	11.53	-2.39164	2.39164		34	46	3	0	0	0
1	I	148	TM2 ext. (ICL1)	TMD1	helix	3	49	L	210	TM3	TMD1	helix	3		24.9413	25.5803	24.9413	-0.638987	0.638987		48	62	3	0	0	0
1	I	148	TM2 ext. (ICL1)	TMD1	helix	3	81	M	244	TM4	TMD1	helix	3		25.6401	30.2023	25.6401	-4.5622	4.5622		80	96	5	0	0	0
1	I	148	TM2 ext. (ICL1)	TMD1	helix	3	88	R	251	TM4 ext. (ICL2)	TMD1	helix	3		26.5643	34.6372	26.5643	-8.07289	8.07289		87	103	6	0	0	0
1	I	148	TM2 ext. (ICL1)	TMD1	helix	3	123	E	286	TM5 ext. (ICL2)	TMD1	helix	4		40.5586	46.9187	40.5586	-6.36009	6.36009		122	138	8	0	0	1
1	I	148	TM2 ext. (ICL1)	TMD1	helix	3	198	I	368	TM6 ext.	TMD1	helix	3		16.785	14.6741	14.6741	2.11091	2.11091		197	220	12	0	0	0
1	I	148	TM2 ext. (ICL1)	TMD1	helix	3	404	F	870	TM7	TMD2	loop	4		35.4317	45.2829	35.4317	-9.85117	9.85117		403	722	52	2	1	1
1	I	148	TM2 ext. (ICL1)	TMD1	helix	3	503	I	1000	TM9	TMD2	helix	4		33.9655	38.8486	33.9655	-4.8831	4.8831		502	852	58	2	0	1
1	I	148	TM2 ext. (ICL1)	TMD1	helix	3	504	V	1001	TM9	TMD2	helix	3		34.7055	40.9427	34.7055	-6.23725	6.23725		503	853	58	2	0	0
1	I	148	TM2 ext. (ICL1)	TMD1	helix	3	582	H	1079	TM11 ext. (ICL4)	TMD2	helix	3		19.0834	10.2534	10.2534	8.83004	8.83004		581	931	63	2	0	0
1	I	148	TM2 ext. (ICL1)	TMD1	helix	3	596	L	1093	TM11	TMD2	helix	4		11.0818	13.831	11.0818	-2.74916	2.74916		595	945	64	2	0	1
1	I	148	TM2 ext. (ICL1)	TMD1	helix	3	608	M	1105	TM11	TMD2	helix	4		24.4878	30.8329	24.4878	-6.34507	6.34507		607	957	64	2	0	1
2	G	149	TM2 ext. (ICL1)	TMD1	helix	3	12	L	159	TM2 ext. (ICL1)	TMD1	helix	3		14.6187	14.8967	14.6187	-0.278016	0.278016		10	10	0	0	0	0
2	G	149	TM2 ext. (ICL1)	TMD1	helix	3	33	D	192	TM3	TMD1	helix	3		5.28374	6.35362	5.28374	-1.06988	1.06988		31	43	3	0	0	0	+	+
2	G	149	TM2 ext. (ICL1)	TMD1	helix	3	85	R	248	TM4 ext. (ICL2)	TMD1	helix	2		19.6684	23.9087	19.6684	-4.2403	4.2403		83	99	6	0	0	1
2	G	149	TM2 ext. (ICL1)	TMD1	helix	3	139	R	303	TM5	TMD1	helix	3		23.6377	30.9538	23.6377	-7.31609	7.31609		137	154	9	0	0	0
2	G	149	TM2 ext. (ICL1)	TMD1	helix	3	535	Y	1032	TM10	TMD2	helix	3		27.2725	26.3317	26.3317	0.940817	0.940817		533	883	60	2	0	0
2	G	149	TM2 ext. (ICL1)	TMD1	helix	3	620	I	1117	TM11	TMD2	helix	3		42.6608	51.1685	42.6608	-8.50766	8.50766		618	968	64	2	0	0
2	G	149	TM2 ext. (ICL1)	TMD1	helix	3	646	S	1149	TM12	TMD2	helix	3		22.004	28.6175	22.004	-6.61349	6.61349		644	1000	66	2	0	0
2	G	149	TM2 ext. (ICL1)	TMD1	helix	3	654	M	1157	TM12	TMD2	helix	1		23.8419	31.3325	23.8419	-7.49056	7.49056		652	1008	66	2	0	2
3	M	150	TM2 ext. (ICL1)	TMD1	helix	3	15	K	162	TM2 ext. (ICL1)	TMD1	helix	3		18.5718	17.8183	17.8183	0.753479	0.753479		12	12	0	0	0	0
3	M	150	TM2 ext. (ICL1)	TMD1	helix	3	20	Q	179	TM3 ext. (ICL1)	TMD1	helix	3		24.8891	21.786	21.786	3.1031	3.1031		17	29	2	0	0	0
3	M	150	TM2 ext. (ICL1)	TMD1	helix	3	22	V	181	TM3 ext. (ICL1)	TMD1	helix	2		19.4884	17.497	17.497	1.99136	1.99136		19	31	2	0	0	1
3	M	150	TM2 ext. (ICL1)	TMD1	helix	3	32	F	191	TM3	TMD1	helix	3		12.4297	9.03454	9.03454	3.39517	3.39517		29	41	3	0	0	0
3	M	150	TM2 ext. (ICL1)	TMD1	helix	3	34	E	193	TM3	TMD1	helix	4		13.2611	5.96485	5.96485	7.29626	7.29626		31	43	3	0	0	1	+	+
3	M	150	TM2 ext. (ICL1)	TMD1	helix	3	70	L	233	TM4	TMD1	helix	3		33.7013	36.3169	33.7013	-2.61558	2.61558		67	83	5	0	0	0
3	M	150	TM2 ext. (ICL1)	TMD1	helix	3	75	A	238	TM4	TMD1	loop	4		32.7556	34.0498	32.7556	-1.2942	1.2942		72	88	5	0	1	1
3	M	150	TM2 ext. (ICL1)	TMD1	helix	3	84	Y	247	TM4	TMD1	helix	4		27.6834	28.3114	27.6834	-0.627987	0.627987		81	97	5	0	0	1
3	M	150	TM2 ext. (ICL1)	TMD1	helix	3	179	M	348	TM6	TMD1	helix	4		29.9262	25.8596	25.8596	4.06664	4.06664		176	198	11	0	0	1
3	M	150	TM2 ext. (ICL1)	TMD1	helix	3	186	W	356	TM6	TMD1	helix	4		22.5854	21.5139	21.5139	1.07153	1.07153		183	206	11	0	0	1
3	M	150	TM2 ext. (ICL1)	TMD1	helix	3	288	E	528	H4b	NBD1	helix	3		47.784	46.9271	46.9271	0.856969	0.856969		285	378	30	1	0	0
3	M	150	TM2 ext. (ICL1)	TMD1	helix	3	404	F	870	TM7	TMD2	loop	4		36.0565	41.3934	36.0565	-5.33685	5.33685		401	720	52	2	1	1
3	M	150	TM2 ext. (ICL1)	TMD1	helix	3	423	I	918	TM8	TMD2	helix	3		52.3328	52.2477	52.2477	0.08509	0.08509		420	768	54	2	0	0
3	M	150	TM2 ext. (ICL1)	TMD1	helix	3	432	L	927	TM8	TMD2	helix	3		43.3014	42.9899	42.9899	0.311544	0.311544		429	777	54	2	0	0
3	M	150	TM2 ext. (ICL1)	TMD1	helix	3	503	I	1000	TM9	TMD2	helix	4		34.0883	35.3413	34.0883	-1.25302	1.25302		500	850	58	2	0	1
3	M	150	TM2 ext. (ICL1)	TMD1	helix	3	539	T	1036	TM10 ext. (ICL4)	TMD2	helix	3		19.2129	19.254	19.2129	-0.0411113	0.0411113		536	886	61	2	0	0
3	M	150	TM2 ext. (ICL1)	TMD1	helix	3	592	W	1089	TM11 ext. (ICL4)	TMD2	helix	4		5.44804	8.05768	5.44804	-2.60964	2.60964		589	939	63	2	0	1	+	+
3	M	150	TM2 ext. (ICL1)	TMD1	helix	3	596	L	1093	TM11	TMD2	helix	4		7.35406	12.7265	7.35406	-5.37245	5.37245		593	943	64	2	0	1	+	+
3	M	150	TM2 ext. (ICL1)	TMD1	helix	3	598	T	1095	TM11	TMD2	helix	3		14.2921	17.268	14.2921	-2.97583	2.97583		595	945	64	2	0	0
3	M	150	TM2 ext. (ICL1)	TMD1	helix	3	642	W	1145	TM12	TMD2	helix	3		24.714	25.9694	24.714	-1.25533	1.25533		639	995	66	2	0	0
3	M	150	TM2 ext. (ICL1)	TMD1	helix	3	647	S	1150	TM12	TMD2	helix	3		21.4241	26.2246	21.4241	-4.8005	4.8005		644	1000	66	2	0	0
4	Q	151	TM2 ext. (ICL1)	TMD1	helix	3	78	G	241	TM4	TMD1	helix	3		28.6007	32.7398	28.6007	-4.13905	4.13905		74	90	5	0	0	0
4	Q	151	TM2 ext. (ICL1)	TMD1	helix	3	99	T	262	TM4 ext. (ICL2)	TMD1	helix	2		29.9171	39.3319	29.9171	-9.41485	9.41485		95	111	6	0	0	1
4	Q	151	TM2 ext. (ICL1)	TMD1	helix	3	145	A	309	TM5	TMD1	helix	4		37.4151	42.3226	37.4151	-4.90747	4.90747		141	158	9	0	0	1
4	Q	151	TM2 ext. (ICL1)	TMD1	helix	3	148	S	313	TM5	TMD1	helix	3		37.2426	43.2907	37.2426	-6.04812	6.04812		144	162	9	0	0	0
4	Q	151	TM2 ext. (ICL1)	TMD1	helix	3	191	W	361	TM6	TMD1	helix	4		20.9706	20.9025	20.9025	0.0681495	0.0681495		187	210	11	0	0	1
5	M	152	TM2 ext. (ICL1)	TMD1	helix	3	34	E	193	TM3	TMD1	helix	4		11.6044	11.1031	11.1031	0.501323	0.501323		29	41	3	0	0	1
5	M	152	TM2 ext. (ICL1)	TMD1	helix	3	41	F	200	TM3	TMD1	helix	4		11.8893	16.4543	11.8893	-4.56494	4.56494		36	48	3	0	0	1
5	M	152	TM2 ext. (ICL1)	TMD1	helix	3	47	V	208	TM3	TMD1	helix	3		26.7695	27.1139	26.7695	-0.344424	0.344424		42	56	3	0	0	0
5	M	152	TM2 ext. (ICL1)	TMD1	helix	3	66	F	229	TM4	TMD1	helix	4		35.3907	42.8305	35.3907	-7.43986	7.43986		61	77	5	0	0	1
5	M	152	TM2 ext. (ICL1)	TMD1	helix	3	73	F	236	TM4	TMD1	helix	4		30.7493	39.635	30.7493	-8.88575	8.88575		68	84	5	0	0	1
5	M	152	TM2 ext. (ICL1)	TMD1	helix	3	77	L	240	TM4	TMD1	helix	3		26.3692	35.3867	26.3692	-9.01754	9.01754		72	88	5	0	0	0
5	M	152	TM2 ext. (ICL1)	TMD1	helix	3	98	I	261	TM4 ext. (ICL2)	TMD1	helix	3		30.4191	39.6954	30.4191	-9.27632	9.27632		93	109	6	0	0	0
5	M	152	TM2 ext. (ICL1)	TMD1	helix	3	136	A	300	TM5 ext. (ICL2)	TMD1	helix	3		27.4836	36.111	27.4836	-8.6274	8.6274		131	148	8	0	0	0
5	M	152	TM2 ext. (ICL1)	TMD1	helix	3	137	Y	301	TM5	TMD1	helix	4		31.267	40.2324	31.267	-8.96533	8.96533		132	149	9	0	0	1
5	M	152	TM2 ext. (ICL1)	TMD1	helix	3	148	S	313	TM5	TMD1	helix	3		33.157	43.1726	33.157	-10.0156	10.0156		143	161	9	0	0	0
5	M	152	TM2 ext. (ICL1)	TMD1	helix	3	150	F	315	TM5	TMD1	helix	3		35.7607	46.314	35.7607	-10.5533	10.5533		145	163	9	0	0	0
5	M	152	TM2 ext. (ICL1)	TMD1	helix	3	158	L	323	TM5	TMD1	helix	3		46.736	55.7622	46.736	-9.02621	9.02621		153	171	9	0	0	0
5	M	152	TM2 ext. (ICL1)	TMD1	helix	3	191	W	361	TM6	TMD1	helix	4		16.2124	18.4956	16.2124	-2.28322	2.28322		186	209	11	0	0	1
5	M	152	TM2 ext. (ICL1)	TMD1	helix	3	202	Q	372	TM6 ext.	TMD1	helix	3		14.9688	16.2275	14.9688	-1.25868	1.25868		197	220	12	0	0	0
5	M	152	TM2 ext. (ICL1)	TMD1	helix	3	367	K	612	H7	NBD1	helix	4		57.8445	57.1417	57.1417	0.702749	0.702749		362	460	41	1	0	1
5	M	152	TM2 ext. (ICL1)	TMD1	helix	3	404	F	870	TM7	TMD2	loop	4		37.3764	45.9254	37.3764	-8.54898	8.54898		399	718	52	2	1	1
5	M	152	TM2 ext. (ICL1)	TMD1	helix	3	494	I	991	TM9	TMD2	helix	3		32.6967	39.5726	32.6967	-6.87596	6.87596		489	839	58	2	0	0
5	M	152	TM2 ext. (ICL1)	TMD1	helix	3	532	L	1029	TM10	TMD2	helix	3		31.1248	33.2067	31.1248	-2.08183	2.08183		527	877	60	2	0	0
5	M	152	TM2 ext. (ICL1)	TMD1	helix	3	587	L	1084	TM11 ext. (ICL4)	TMD2	helix	4		17.5306	10.9684	10.9684	6.5622	6.5622		582	932	63	2	0	1
5	M	152	TM2 ext. (ICL1)	TMD1	helix	3	599	L	1096	TM11	TMD2	helix	2		17.9462	21.1992	17.9462	-3.25303	3.25303		594	944	64	2	0	1
5	M	152	TM2 ext. (ICL1)	TMD1	helix	3	612	I	1109	TM11	TMD2	helix	4		35.8818	41.5819	35.8818	-5.70005	5.70005		607	957	64	2	0	1
6	R	153	TM2 ext. (ICL1)	TMD1	helix	2	39	A	198	TM3	TMD1	helix	4		15.0014	13.4362	13.4362	1.56521	1.56521		33	45	3	0	0	2
6	R	153	TM2 ext. (ICL1)	TMD1	helix	2	40	H	199	TM3	TMD1	helix	3		14.2841	13.9271	13.9271	0.356998	0.356998		34	46	3	0	0	1
6	R	153	TM2 ext. (ICL1)	TMD1	helix	2	438	G	934	TM8	TMD2	helix	3		34.5892	43.0807	34.5892	-8.49157	8.49157		432	781	54	2	0	1
6	R	153	TM2 ext. (ICL1)	TMD1	helix	2	513	V	1010	TM9	TMD2	helix	4		51.0074	54.4567	51.0074	-3.44935	3.44935		507	857	58	2	0	2
6	R	153	TM2 ext. (ICL1)	TMD1	helix	2	588	H	1085	TM11 ext. (ICL4)	TMD2	helix	2		8.81431	10.9831	8.81431	-2.16882	2.16882		582	932	63	2	0	0
6	R	153	TM2 ext. (ICL1)	TMD1	helix	2	639	T	1142	TM12	TMD2	helix	3		32.6482	36.0703	32.6482	-3.42214	3.42214		633	989	66	2	0	1
6	R	153	TM2 ext. (ICL1)	TMD1	helix	2	657	V	1160	TM12 ext.	TMD2	helix	2		23.9185	32.7886	23.9185	-8.87015	8.87015		651	1007	67	2	0	0
7	I	154	TM2 ext. (ICL1)	TMD1	helix	3	33	D	192	TM3	TMD1	helix	3		11.3079	8.67002	8.67002	2.63787	2.63787		26	38	3	0	0	0
7	I	154	TM2 ext. (ICL1)	TMD1	helix	3	103	I	266	TM4 ext. (ICL2)	TMD1	helix	1		27.1078	36.8613	27.1078	-9.75352	9.75352		96	112	6	0	0	2
7	I	154	TM2 ext. (ICL1)	TMD1	helix	3	153	V	318	TM5	TMD1	helix	2		45.02	50.2279	45.02	-5.20786	5.20786		146	164	9	0	0	1
7	I	154	TM2 ext. (ICL1)	TMD1	helix	3	176	V	345	TM6	TMD1	helix	3		38.2999	36.2332	36.2332	2.06669	2.06669		169	191	11	0	0	0
7	I	154	TM2 ext. (ICL1)	TMD1	helix	3	435	G	930	TM8	TMD2	helix	3		43.112	48.1127	43.112	-5.00063	5.00063		428	776	54	2	0	0
7	I	154	TM2 ext. (ICL1)	TMD1	helix	3	585	L	1082	TM11 ext. (ICL4)	TMD2	helix	3		5.65789	3.69603	3.69603	1.96186	1.96186		578	928	63	2	0	0	+	+
7	I	154	TM2 ext. (ICL1)	TMD1	helix	3	597	S	1094	TM11	TMD2	helix	3		16.3266	21.3005	16.3266	-4.97386	4.97386		590	940	64	2	0	0
8	A	155	TM2 ext. (ICL1)	TMD1	helix	3	135	A	299	TM5 ext. (ICL2)	TMD1	helix	3		28.3042	38.5121	28.3042	-10.2079	10.2079		127	144	8	0	0	0
8	A	155	TM2 ext. (ICL1)	TMD1	helix	3	270	V	510	H3	NBD1	helix	3		29.2993	24.0223	24.0223	5.27707	5.27707		262	355	26	1	0	0
8	A	155	TM2 ext. (ICL1)	TMD1	helix	3	587	L	1084	TM11 ext. (ICL4)	TMD2	helix	4		16.0223	12.0462	12.0462	3.97607	3.97607		579	929	63	2	0	1
8	A	155	TM2 ext. (ICL1)	TMD1	helix	3	647	S	1150	TM12	TMD2	helix	3		30.8564	36.2372	30.8564	-5.38085	5.38085		639	995	66	2	0	0
9	M	156	TM2 ext. (ICL1)	TMD1	helix	2	37	A	196	TM3	TMD1	helix	4		14.5287	14.505	14.505	0.0236841	0.0236841		28	40	3	0	0	2
9	M	156	TM2 ext. (ICL1)	TMD1	helix	2	431	L	926	TM8	TMD2	helix	3		46.1172	52.5342	46.1172	-6.41701	6.41701		422	770	54	2	0	1
10	F	157	TM2 ext. (ICL1)	TMD1	helix	3	29	L	188	TM3 ext. (ICL1)	TMD1	helix	3		6.66252	5.59201	5.59201	1.07051	1.07051		19	31	2	0	0	0	+	+
10	F	157	TM2 ext. (ICL1)	TMD1	helix	3	132	T	296	TM5 ext. (ICL2)	TMD1	helix	2		24.5912	32.1195	24.5912	-7.52832	7.52832		122	139	8	0	0	1
10	F	157	TM2 ext. (ICL1)	TMD1	helix	3	140	Y	304	TM5	TMD1	helix	3		32.2483	40.5227	32.2483	-8.27443	8.27443		130	147	9	0	0	0
10	F	157	TM2 ext. (ICL1)	TMD1	helix	3	150	F	315	TM5	TMD1	helix	3		41.9969	50.6181	41.9969	-8.62121	8.62121		140	158	9	0	0	0
10	F	157	TM2 ext. (ICL1)	TMD1	helix	3	158	L	323	TM5	TMD1	helix	3		53.8959	61.2373	53.8959	-7.34135	7.34135		148	166	9	0	0	0
10	F	157	TM2 ext. (ICL1)	TMD1	helix	3	176	V	345	TM6	TMD1	helix	3		40.039	37.6693	37.6693	2.36963	2.36963		166	188	11	0	0	0
10	F	157	TM2 ext. (ICL1)	TMD1	helix	3	246	L	475	H1-S4 loop	NBD1	loop	2		28.7546	28.3861	28.3861	0.36847	0.36847		236	318	21	1	1	1
10	F	157	TM2 ext. (ICL1)	TMD1	helix	3	411	S	877	TM7	TMD2	helix	3		48.7699	51.9055	48.7699	-3.13565	3.13565		401	720	52	2	0	0
10	F	157	TM2 ext. (ICL1)	TMD1	helix	3	431	L	926	TM8	TMD2	helix	3		48.9069	51.5475	48.9069	-2.6406	2.6406		421	769	54	2	0	0
10	F	157	TM2 ext. (ICL1)	TMD1	helix	3	435	G	930	TM8	TMD2	helix	3		41.8629	47.1825	41.8629	-5.31959	5.31959		425	773	54	2	0	0
10	F	157	TM2 ext. (ICL1)	TMD1	helix	3	442	V	938	TM8	TMD2	helix	3		36.2993	40.7571	36.2993	-4.45783	4.45783		432	781	54	2	0	0
10	F	157	TM2 ext. (ICL1)	TMD1	helix	3	472	K	968	TM9 ext. (ICL3)	TMD2	loop	1		18.2261	22.0358	18.2261	-3.80971	3.80971		462	811	57	2	1	2
10	F	157	TM2 ext. (ICL1)	TMD1	helix	3	473	A	969	TM9 ext. (ICL3)	TMD2	loop	3		19.0527	26.3493	19.0527	-7.29664	7.29664		463	812	57	2	1	0
10	F	157	TM2 ext. (ICL1)	TMD1	helix	3	585	L	1082	TM11 ext. (ICL4)	TMD2	helix	3		4.9959	7.42442	4.9959	-2.42852	2.42852		575	925	63	2	0	0	+	+
10	F	157	TM2 ext. (ICL1)	TMD1	helix	3	595	Y	1092	TM11	TMD2	helix	3		16.9039	21.0096	16.9039	-4.10571	4.10571		585	935	64	2	0	0
10	F	157	TM2 ext. (ICL1)	TMD1	helix	3	617	V	1114	TM11	TMD2	helix	3		47.8405	54.8563	47.8405	-7.01579	7.01579		607	957	64	2	0	0
11	S	158	TM2 ext. (ICL1)	TMD1	helix	3	82	M	245	TM4	TMD1	helix	3		27.2366	35.3617	27.2366	-8.12513	8.12513		71	87	5	0	0	0
11	S	158	TM2 ext. (ICL1)	TMD1	helix	3	143	S	307	TM5	TMD1	helix	4		36.2601	45.1037	36.2601	-8.84358	8.84358		132	149	9	0	0	1
11	S	158	TM2 ext. (ICL1)	TMD1	helix	3	191	W	361	TM6	TMD1	helix	4		25.1563	25.2316	25.1563	-0.0753497	0.0753497		180	203	11	0	0	1
11	S	158	TM2 ext. (ICL1)	TMD1	helix	3	411	S	877	TM7	TMD2	helix	3		52.3547	56.902	52.3547	-4.54731	4.54731		400	719	52	2	0	0
11	S	158	TM2 ext. (ICL1)	TMD1	helix	3	465	M	961	TM8 ext. (ICL3)	TMD2	loop	2		35.2789	38.0576	35.2789	-2.77871	2.77871		454	803	55	2	1	1
11	S	158	TM2 ext. (ICL1)	TMD1	helix	3	473	A	969	TM9 ext. (ICL3)	TMD2	loop	3		22.3379	29.7254	22.3379	-7.38752	7.38752		462	811	57	2	1	0
11	S	158	TM2 ext. (ICL1)	TMD1	helix	3	532	L	1029	TM10	TMD2	helix	3		37.556	41.4981	37.556	-3.94212	3.94212		521	871	60	2	0	0
11	S	158	TM2 ext. (ICL1)	TMD1	helix	3	578	E	1075	TM11 ext. (ICL4)	TMD2	helix	4		7.49771	3.70555	3.70555	3.79216	3.79216		567	917	63	2	0	1	+	+
11	S	158	TM2 ext. (ICL1)	TMD1	helix	3	580	L	1077	TM11 ext. (ICL4)	TMD2	helix	3		12.085	9.06769	9.06769	3.01729	3.01729		569	919	63	2	0	0
11	S	158	TM2 ext. (ICL1)	TMD1	helix	3	588	H	1085	TM11 ext. (ICL4)	TMD2	helix	2		11.8221	14.262	11.8221	-2.43994	2.43994		577	927	63	2	0	1
11	S	158	TM2 ext. (ICL1)	TMD1	helix	3	625	R	1128	TM12	TMD2	loop	3		61.6138	60.5328	60.5328	1.08102	1.08102		614	970	66	2	1	0
11	S	158	TM2 ext. (ICL1)	TMD1	helix	3	650	V	1153	TM12	TMD2	helix	3		31.9965	35.8197	31.9965	-3.8232	3.8232		639	995	66	2	0	0
11	S	158	TM2 ext. (ICL1)	TMD1	helix	3	704	L	1243	S3	NBD2	sheet	1		49.1525	51.9143	49.1525	-2.76177	2.76177		693	1085	73	3	1	2
12	L	159	TM2 ext. (ICL1)	TMD1	helix	3	22	V	181	TM3 ext. (ICL1)	TMD1	helix	2		14.6813	14.7436	14.6813	-0.0623603	0.0623603		10	22	2	0	0	1
12	L	159	TM2 ext. (ICL1)	TMD1	helix	3	292	K	532	H4b	NBD1	helix	3		43.5879	42.2809	42.2809	1.30703	1.30703		280	373	30	1	0	0
12	L	159	TM2 ext. (ICL1)	TMD1	helix	3	582	H	1079	TM11 ext. (ICL4)	TMD2	helix	3		11.2583	11.1179	11.1179	0.140325	0.140325		570	920	63	2	0	0
12	L	159	TM2 ext. (ICL1)	TMD1	helix	3	584	A	1081	TM11 ext. (ICL4)	TMD2	helix	3		14.6363	15.7504	14.6363	-1.1141	1.1141		572	922	63	2	0	0
12	L	159	TM2 ext. (ICL1)	TMD1	helix	3	822	L	1376	D-loop	NBD2	loop	1		42.755	47.7159	42.755	-4.96093	4.96093		810	1217	92	3	1	2
13	I	160	TM2 ext. (ICL1)	TMD1	helix	2	870	Q	1428	H8	NBD2	helix	4		61.6882	61.7982	61.6882	-0.109946	0.109946		857	1268	103	3	0	2
14	Y	161	TM2 ext. (ICL1)	TMD1	helix	2	39	A	198	TM3	TMD1	helix	4		25.2323	25.3671	25.2323	-0.134788	0.134788		25	37	3	0	0	2
14	Y	161	TM2 ext. (ICL1)	TMD1	helix	2	46	Q	207	TM3	TMD1	helix	2		39.0734	38.5979	38.5979	0.475539	0.475539		32	46	3	0	0	0
14	Y	161	TM2 ext. (ICL1)	TMD1	helix	2	108	S	271	cpl. helix (ICL2)	TMD1	helix	2		29.0646	39.2832	29.0646	-10.2187	10.2187		94	110	7	0	0	0
14	Y	161	TM2 ext. (ICL1)	TMD1	helix	2	193	D	363	TM6 ext.	TMD1	helix	2		23.9919	23.6871	23.6871	0.304813	0.304813		179	202	12	0	0	0
14	Y	161	TM2 ext. (ICL1)	TMD1	helix	2	231	T	460	P-loop	NBD1	loop	1		35.6862	34.9548	34.9548	0.731445	0.731445		217	299	19	1	1	1
14	Y	161	TM2 ext. (ICL1)	TMD1	helix	2	453	H	949	TM8 ext. (ICL3)	TMD2	helix	1		27.0246	36.7648	27.0246	-9.74024	9.74024		439	788	55	2	0	1
14	Y	161	TM2 ext. (ICL1)	TMD1	helix	2	468	L	964	cpl. helix (ICL3)	TMD2	helix	2		24.65	29.1709	24.65	-4.52088	4.52088		454	803	56	2	0	0
14	Y	161	TM2 ext. (ICL1)	TMD1	helix	2	553	P	1050	TM10 ext. (ICL4)	TMD2	helix	2		13.8571	15.0517	13.8571	-1.1946	1.1946		539	889	61	2	0	0
14	Y	161	TM2 ext. (ICL1)	TMD1	helix	2	557	H	1054	TM10 ext. (ICL4)	TMD2	helix	2		9.092	9.84914	9.092	-0.757134	0.757134		543	893	61	2	0	0
14	Y	161	TM2 ext. (ICL1)	TMD1	helix	2	561	S	1058	TM10 ext. (ICL4)	TMD2	helix	2		8.09552	7.29386	7.29386	0.801665	0.801665		547	897	61	2	0	0	+	+
14	Y	161	TM2 ext. (ICL1)	TMD1	helix	2	577	F	1074	TM11 ext. (ICL4)	TMD2	helix	2		8.11411	9.6565	8.11411	-1.54239	1.54239		563	913	63	2	0	0
14	Y	161	TM2 ext. (ICL1)	TMD1	helix	2	580	L	1077	TM11 ext. (ICL4)	TMD2	helix	3		9.86428	11.8989	9.86428	-2.03461	2.03461		566	916	63	2	0	1
14	Y	161	TM2 ext. (ICL1)	TMD1	helix	2	581	F	1078	TM11 ext. (ICL4)	TMD2	helix	2		4.8196	7.3713	4.8196	-2.5517	2.5517		567	917	63	2	0	0	+	+
14	Y	161	TM2 ext. (ICL1)	TMD1	helix	2	605	R	1102	TM11	TMD2	helix	2		37.5499	42.3489	37.5499	-4.79898	4.79898		591	941	64	2	0	0
14	Y	161	TM2 ext. (ICL1)	TMD1	helix	2	839	V	1397	S8	NBD2	sheet	2		46.445	53.0086	46.445	-6.5636	6.5636		825	1236	95	3	1	0
14	Y	161	TM2 ext. (ICL1)	TMD1	helix	2	850	L	1408	H7	NBD2	helix	2		50.8726	57.1069	50.8726	-6.23427	6.23427		836	1247	97	3	0	0
15	K	162	TM2 ext. (ICL1)	TMD1	helix	3	69	V	232	TM4	TMD1	helix	4		46.3207	55.1476	46.3207	-8.82684	8.82684		54	70	5	0	0	1
15	K	162	TM2 ext. (ICL1)	TMD1	helix	3	116	E	279	TM5 ext. (ICL2)	TMD1	helix	4		41.393	48.165	41.393	-6.77195	6.77195		101	117	8	0	0	1
15	K	162	TM2 ext. (ICL1)	TMD1	helix	3	328	Y	569	S7	NBD1	sheet	2		28.6985	28.1835	28.1835	0.514931	0.514931		313	407	35	1	1	1
15	K	162	TM2 ext. (ICL1)	TMD1	helix	3	494	I	991	TM9	TMD2	helix	3		42.4124	46.6622	42.4124	-4.24976	4.24976		479	829	58	2	0	0
15	K	162	TM2 ext. (ICL1)	TMD1	helix	3	499	Q	996	TM9	TMD2	helix	4		45.9952	47.4825	45.9952	-1.48727	1.48727		484	834	58	2	0	1
15	K	162	TM2 ext. (ICL1)	TMD1	helix	3	578	E	1075	TM11 ext. (ICL4)	TMD2	helix	4		5.74111	6.71876	5.74111	-0.977645	0.977645		563	913	63	2	0	1	+	+
15	K	162	TM2 ext. (ICL1)	TMD1	helix	3	580	L	1077	TM11 ext. (ICL4)	TMD2	helix	3		12.1254	13.9971	12.1254	-1.87173	1.87173		565	915	63	2	0	0
15	K	162	TM2 ext. (ICL1)	TMD1	helix	3	582	H	1079	TM11 ext. (ICL4)	TMD2	helix	3		9.74385	12.4755	9.74385	-2.7316	2.7316		567	917	63	2	0	0
15	K	162	TM2 ext. (ICL1)	TMD1	helix	3	596	L	1093	TM11	TMD2	helix	4		25.5721	30.3967	25.5721	-4.82462	4.82462		581	931	64	2	0	1
15	K	162	TM2 ext. (ICL1)	TMD1	helix	3	810	A	1364	H5-S7 loop	NBD2	helix	2		46.9301	53.5511	46.9301	-6.62107	6.62107		795	1202	90	3	0	1
16	K	163	TM2 ext. (ICL1)	TMD1	helix	1	800	Q	1352	H5	NBD2	helix	1		32.8207	38.4345	32.8207	-5.61379	5.61379		784	1189	89	3	0	0
17	T	164	TM2 ext. (ICL1)	TMD1	helix	3	36	L	195	TM3	TMD1	helix	4		22.4221	22.5981	22.4221	-0.175958	0.175958		19	31	3	0	0	1
18	L	165	TM2 ext. (ICL1)	TMD1	helix	2	162	I	331	ECL3	TMD1	helix	2		70.7763	68.7616	68.7616	2.01472	2.01472		144	166	10	0	0	0
18	L	165	TM2 ext. (ICL1)	TMD1	helix	2	809	L	1361	H5	NBD2	helix	1		37.7399	49.5733	37.7399	-11.8334	11.8334		791	1196	89	3	0	1
20	Q	179	TM3 ext. (ICL1)	TMD1	helix	3	97	V	260	TM4 ext. (ICL2)	TMD1	helix	3		5.66122	16.0864	5.66122	-10.4251	10.4251		77	81	4	0	0	0	+	+
20	Q	179	TM3 ext. (ICL1)	TMD1	helix	3	226	A	455	S3	NBD1	sheet	2		39.1949	38.6959	38.6959	0.498961	0.498961		206	276	16	1	1	1
20	Q	179	TM3 ext. (ICL1)	TMD1	helix	3	584	A	1081	TM11 ext. (ICL4)	TMD2	helix	3		20.1664	23.8325	20.1664	-3.66616	3.66616		564	902	61	2	0	0
21	L	180	TM3 ext. (ICL1)	TMD1	helix	2	632	L	1135	TM12	TMD2	helix	2		55.5227	52.3516	52.3516	3.17108	3.17108		611	955	64	2	0	0
22	V	181	TM3 ext. (ICL1)	TMD1	helix	2	32	F	191	TM3	TMD1	helix	3		15.8518	15.6269	15.6269	0.224857	0.224857		10	10	1	0	0	1
22	V	181	TM3 ext. (ICL1)	TMD1	helix	2	34	E	193	TM3	TMD1	helix	4		20.0678	17.8765	17.8765	2.19134	2.19134		12	12	1	0	0	2
22	V	181	TM3 ext. (ICL1)	TMD1	helix	2	46	Q	207	TM3	TMD1	helix	2		40.3555	39.139	39.139	1.21644	1.21644		24	26	1	0	0	0
22	V	181	TM3 ext. (ICL1)	TMD1	helix	2	180	A	349	TM6	TMD1	helix	2		39.2734	37.7314	37.7314	1.54201	1.54201		158	168	9	0	0	0
22	V	181	TM3 ext. (ICL1)	TMD1	helix	2	231	T	460	P-loop	NBD1	loop	1		32.6926	31.6393	31.6393	1.05338	1.05338		209	279	17	1	1	1
22	V	181	TM3 ext. (ICL1)	TMD1	helix	2	365	L	610	H7	NBD1	helix	2		39.815	39.075	39.075	0.740018	0.740018		343	429	39	1	0	0
22	V	181	TM3 ext. (ICL1)	TMD1	helix	2	525	V	1022	TM10	TMD2	helix	3		47.2183	50.211	47.2183	-2.99273	2.99273		503	841	58	2	0	1
22	V	181	TM3 ext. (ICL1)	TMD1	helix	2	553	P	1050	TM10 ext. (ICL4)	TMD2	helix	2		12.7727	12.9117	12.7727	-0.139005	0.139005		531	869	59	2	0	0
22	V	181	TM3 ext. (ICL1)	TMD1	helix	2	557	H	1054	TM10 ext. (ICL4)	TMD2	helix	2		9.82716	11.2607	9.82716	-1.4335	1.4335		535	873	59	2	0	0
22	V	181	TM3 ext. (ICL1)	TMD1	helix	2	594	L	1091	TM11 ext. (ICL4)	TMD2	helix	3		24.814	28.3921	24.814	-3.57806	3.57806		572	910	61	2	0	1
22	V	181	TM3 ext. (ICL1)	TMD1	helix	2	639	T	1142	TM12	TMD2	helix	3		40.6467	39.2053	39.2053	1.44136	1.44136		617	961	64	2	0	1
22	V	181	TM3 ext. (ICL1)	TMD1	helix	2	650	V	1153	TM12	TMD2	helix	3		27.9838	27.099	27.099	0.884804	0.884804		628	972	64	2	0	1
22	V	181	TM3 ext. (ICL1)	TMD1	helix	2	835	K	1389	H6	NBD2	helix	2		44.5688	52.7242	44.5688	-8.1554	8.1554		813	1208	91	3	0	0
23	S	182	TM3 ext. (ICL1)	TMD1	helix	1	29	L	188	TM3 ext. (ICL1)	TMD1	helix	3		9.94465	9.75238	9.75238	0.192272	0.192272		6	6	0	0	0	2
23	S	182	TM3 ext. (ICL1)	TMD1	helix	1	93	S	256	TM4 ext. (ICL2)	TMD1	helix	1		3.64021	15.7125	3.64021	-12.0723	12.0723		70	74	4	0	0	0	+	+
23	S	182	TM3 ext. (ICL1)	TMD1	helix	1	197	A	367	TM6 ext.	TMD1	helix	2		10.698	11.9636	10.698	-1.26563	1.26563		174	185	10	0	0	1
23	S	182	TM3 ext. (ICL1)	TMD1	helix	1	409	A	875	TM7	TMD2	helix	4		44.7863	47.3178	44.7863	-2.53152	2.53152		386	693	50	2	0	3
23	S	182	TM3 ext. (ICL1)	TMD1	helix	1	553	P	1050	TM10 ext. (ICL4)	TMD2	helix	2		16.9241	15.5453	15.5453	1.37883	1.37883		530	868	59	2	0	1
23	S	182	TM3 ext. (ICL1)	TMD1	helix	1	781	G	1323	H4	NBD2	helix	2		38.3408	46.7181	38.3408	-8.37733	8.37733		758	1141	82	3	0	1
24	L	183	TM3 ext. (ICL1)	TMD1	helix	2	123	E	286	TM5 ext. (ICL2)	TMD1	helix	4		23.7364	29.9979	23.7364	-6.26153	6.26153		99	103	6	0	0	2
24	L	183	TM3 ext. (ICL1)	TMD1	helix	2	482	K	978	TM9 ext. (ICL3)	TMD2	helix	2		14.1817	14.2079	14.1817	-0.0261956	0.0261956		458	795	55	2	0	0
25	L	184	TM3 ext. (ICL1)	TMD1	helix	2	36	L	195	TM3	TMD1	helix	4		16.9318	17.6662	16.9318	-0.734394	0.734394		11	11	1	0	0	2
25	L	184	TM3 ext. (ICL1)	TMD1	helix	2	42	V	201	TM3	TMD1	helix	3		26.4259	27.9928	26.4259	-1.56686	1.56686		17	17	1	0	0	1
25	L	184	TM3 ext. (ICL1)	TMD1	helix	2	558	L	1055	TM10 ext. (ICL4)	TMD2	helix	2		6.35597	7.73649	6.35597	-1.38052	1.38052		533	871	59	2	0	0	+	+
25	L	184	TM3 ext. (ICL1)	TMD1	helix	2	588	H	1085	TM11 ext. (ICL4)	TMD2	helix	2		12.8108	14.8072	12.8108	-1.99644	1.99644		563	901	61	2	0	0
25	L	184	TM3 ext. (ICL1)	TMD1	helix	2	646	S	1149	TM12	TMD2	helix	3		30.8285	31.0655	30.8285	-0.237019	0.237019		621	965	64	2	0	1
26	S	185	TM3 ext. (ICL1)	TMD1	helix	2	639	T	1142	TM12	TMD2	helix	3		35.4197	34.2966	34.2966	1.12305	1.12305		613	957	64	2	0	1
27	N	186	TM3 ext. (ICL1)	TMD1	helix	2	89	A	252	TM4 ext. (ICL2)	TMD1	helix	1		6.0693	17.6055	6.0693	-11.5362	11.5362		62	66	4	0	0	1	+	+
27	N	186	TM3 ext. (ICL1)	TMD1	helix	2	132	T	296	TM5 ext. (ICL2)	TMD1	helix	2		12.5807	22.2803	12.5807	-9.69955	9.69955		105	110	6	0	0	0
27	N	186	TM3 ext. (ICL1)	TMD1	helix	2	243	M	472	H1	NBD1	helix	2		32.443	32.2776	32.2776	0.165395	0.165395		216	286	18	1	0	0
28	N	187	TM3 ext. (ICL1)	TMD1	helix	1	93	S	256	TM4 ext. (ICL2)	TMD1	helix	1		8.22716	15.0474	8.22716	-6.8202	6.8202		65	69	4	0	0	0
28	N	187	TM3 ext. (ICL1)	TMD1	helix	1	200	K	370	TM6 ext.	TMD1	helix	1		4.55447	7.75745	4.55447	-3.20298	3.20298		172	183	10	0	0	0	+	+
28	N	187	TM3 ext. (ICL1)	TMD1	helix	1	332	S	573	D-loop	NBD1	sheet	1		39.3131	38.9214	38.9214	0.391666	0.391666		304	386	34	1	1	0
28	N	187	TM3 ext. (ICL1)	TMD1	helix	1	336	Y	577	D-loop	NBD1	loop	1		39.8154	38.8708	38.8708	0.944611	0.944611		308	390	34	1	1	0
28	N	187	TM3 ext. (ICL1)	TMD1	helix	1	831	R	1385	H6	NBD2	helix	1		50.4867	51.8936	50.4867	-1.40689	1.40689		803	1198	91	3	0	0
28	N	187	TM3 ext. (ICL1)	TMD1	helix	1	843	E	1401	S8	NBD2	sheet	1		47.0312	45.4658	45.4658	1.5654	1.5654		815	1214	93	3	1	0
28	N	187	TM3 ext. (ICL1)	TMD1	helix	1	861	N	1419	S9-S10 loop	NBD2	loop	1		50.3245	43.7368	43.7368	6.58763	6.58763		833	1232	98	3	1	0
29	L	188	TM3 ext. (ICL1)	TMD1	helix	3	33	D	192	TM3	TMD1	helix	3		7.55948	5.55104	5.55104	2.00844	2.00844		4	4	1	0	0	0
29	L	188	TM3 ext. (ICL1)	TMD1	helix	3	496	D	993	TM9	TMD2	helix	4		27.7687	30.632	27.7687	-2.86332	2.86332		467	805	56	2	0	1
30	N	189	TM3 ext. (ICL1)	TMD1	helix	3	31	K	190	TM3 ext. (ICL1)	TMD1	helix	2		5.31121	4.89564	4.89564	0.415566	0.415566		1	1	0	0	0	1
30	N	189	TM3 ext. (ICL1)	TMD1	helix	3	34	E	193	TM3	TMD1	helix	4		8.83919	5.95008	5.95008	2.88911	2.88911		4	4	1	0	0	1
30	N	189	TM3 ext. (ICL1)	TMD1	helix	3	35	G	194	TM3	TMD1	helix	3		11.1542	9.33892	9.33892	1.81528	1.81528		5	5	1	0	0	0
30	N	189	TM3 ext. (ICL1)	TMD1	helix	3	42	V	201	TM3	TMD1	helix	3		18.1661	19.9207	18.1661	-1.75463	1.75463		12	12	1	0	0	0
30	N	189	TM3 ext. (ICL1)	TMD1	helix	3	85	R	248	TM4 ext. (ICL2)	TMD1	helix	2		13.3505	18.5398	13.3505	-5.18935	5.18935		55	59	4	0	0	1
30	N	189	TM3 ext. (ICL1)	TMD1	helix	3	182	T	351	TM6	TMD1	helix	3		27.6925	23.577	23.577	4.11553	4.11553		152	162	9	0	0	0
30	N	189	TM3 ext. (ICL1)	TMD1	helix	3	404	F	870	TM7	TMD2	loop	4		33.5621	38.0498	33.5621	-4.48771	4.48771		374	681	50	2	1	1
30	N	189	TM3 ext. (ICL1)	TMD1	helix	3	496	D	993	TM9	TMD2	helix	4		23.0398	25.0981	23.0398	-2.05827	2.05827		466	804	56	2	0	1
30	N	189	TM3 ext. (ICL1)	TMD1	helix	3	596	L	1093	TM11	TMD2	helix	4		14.5849	15.9475	14.5849	-1.36261	1.36261		566	904	62	2	0	1
30	N	189	TM3 ext. (ICL1)	TMD1	helix	3	607	E	1104	TM11	TMD2	helix	2		26.955	32.2758	26.955	-5.32074	5.32074		577	915	62	2	0	1
30	N	189	TM3 ext. (ICL1)	TMD1	helix	3	629	I	1132	TM12	TMD2	helix	2		45.3157	42.5069	42.5069	2.80881	2.80881		599	943	64	2	0	1
30	N	189	TM3 ext. (ICL1)	TMD1	helix	3	661	F	1164	TM12 ext.	TMD2	helix	4		23	26.4299	23	-3.42993	3.42993		631	975	65	2	0	1
31	K	190	TM3 ext. (ICL1)	TMD1	helix	2	35	G	194	TM3	TMD1	helix	3		8.50566	6.36003	6.36003	2.14563	2.14563		4	4	1	0	0	1
31	K	190	TM3 ext. (ICL1)	TMD1	helix	2	38	L	197	TM3	TMD1	helix	3		11.8559	9.47129	9.47129	2.38457	2.38457		7	7	1	0	0	1
31	K	190	TM3 ext. (ICL1)	TMD1	helix	2	84	Y	247	TM4	TMD1	helix	4		13.4652	19.2403	13.4652	-5.77514	5.77514		53	57	3	0	0	2
31	K	190	TM3 ext. (ICL1)	TMD1	helix	2	139	R	303	TM5	TMD1	helix	3		14.2845	23.3441	14.2845	-9.05962	9.05962		108	113	7	0	0	1
31	K	190	TM3 ext. (ICL1)	TMD1	helix	2	143	S	307	TM5	TMD1	helix	4		18.788	27.727	18.788	-8.93907	8.93907		112	117	7	0	0	2
31	K	190	TM3 ext. (ICL1)	TMD1	helix	2	192	Y	362	TM6	TMD1	helix	3		11.0534	10.6645	10.6645	0.388887	0.388887		161	172	9	0	0	1
31	K	190	TM3 ext. (ICL1)	TMD1	helix	2	193	D	363	TM6 ext.	TMD1	helix	2		6.33618	6.05824	6.05824	0.277943	0.277943		162	173	10	0	0	0	+	+
31	K	190	TM3 ext. (ICL1)	TMD1	helix	2	404	F	870	TM7	TMD2	loop	4		31.4242	36.1594	31.4242	-4.73515	4.73515		373	680	50	2	1	2
31	K	190	TM3 ext. (ICL1)	TMD1	helix	2	485	A	981	TM9 ext. (ICL3)	TMD2	helix	3		11.0148	15.5733	11.0148	-4.55848	4.55848		454	791	55	2	0	1
31	K	190	TM3 ext. (ICL1)	TMD1	helix	2	489	D	985	TM9 ext. (ICL3)	TMD2	helix	3		15.2016	16.1211	15.2016	-0.919551	0.919551		458	795	55	2	0	1
31	K	190	TM3 ext. (ICL1)	TMD1	helix	2	506	G	1003	TM9	TMD2	loop	4		38.4154	38.3508	38.3508	0.0646374	0.0646374		475	813	56	2	1	2
31	K	190	TM3 ext. (ICL1)	TMD1	helix	2	537	L	1034	TM10 ext. (ICL4)	TMD2	helix	3		27.576	24.2976	24.2976	3.2784	3.2784		506	844	59	2	0	1
31	K	190	TM3 ext. (ICL1)	TMD1	helix	2	592	W	1089	TM11 ext. (ICL4)	TMD2	helix	4		15.7068	12.3572	12.3572	3.34956	3.34956		561	899	61	2	0	2
31	K	190	TM3 ext. (ICL1)	TMD1	helix	2	642	W	1145	TM12	TMD2	helix	3		24.2114	21.9316	21.9316	2.27976	2.27976		611	955	64	2	0	1
32	F	191	TM3	TMD1	helix	3	33	D	192	TM3	TMD1	helix	3		5.70776	4.36445	4.36445	1.3433	1.3433		1	1	0	0	0	0
32	F	191	TM3	TMD1	helix	3	37	A	196	TM3	TMD1	helix	4		10.369	9.76042	9.76042	0.60857	0.60857		5	5	0	0	0	1
32	F	191	TM3	TMD1	helix	3	117	A	280	TM5 ext. (ICL2)	TMD1	helix	3		37.2272	41.1617	37.2272	-3.93454	3.93454		85	89	5	0	0	0
32	F	191	TM3	TMD1	helix	3	135	A	299	TM5 ext. (ICL2)	TMD1	helix	3		16.7347	24.2906	16.7347	-7.5559	7.5559		103	108	5	0	0	0
32	F	191	TM3	TMD1	helix	3	136	A	300	TM5 ext. (ICL2)	TMD1	helix	3		20.242	27.9261	20.242	-7.68416	7.68416		104	109	5	0	0	0
32	F	191	TM3	TMD1	helix	3	145	A	309	TM5	TMD1	helix	4		26.7504	36.296	26.7504	-9.54557	9.54557		113	118	6	0	0	1
32	F	191	TM3	TMD1	helix	3	496	D	993	TM9	TMD2	helix	4		25.4903	29.5418	25.4903	-4.05155	4.05155		464	802	55	2	0	1
32	F	191	TM3	TMD1	helix	3	584	A	1081	TM11 ext. (ICL4)	TMD2	helix	3		19.8986	18.3452	18.3452	1.5534	1.5534		552	890	60	2	0	0
32	F	191	TM3	TMD1	helix	3	596	L	1093	TM11	TMD2	helix	4		17.6057	17.0774	17.0774	0.528264	0.528264		564	902	61	2	0	1
32	F	191	TM3	TMD1	helix	3	603	Q	1100	TM11	TMD2	helix	3		23.8044	27.4593	23.8044	-3.65498	3.65498		571	909	61	2	0	0
32	F	191	TM3	TMD1	helix	3	647	S	1150	TM12	TMD2	helix	3		26.4536	28.2438	26.4536	-1.79015	1.79015		615	959	63	2	0	0
32	F	191	TM3	TMD1	helix	3	870	Q	1428	H8	NBD2	helix	4		70.854	68.761	68.761	2.09299	2.09299		838	1237	100	3	0	1
33	D	192	TM3	TMD1	helix	3	34	E	193	TM3	TMD1	helix	4		5.60143	5.21937	5.21937	0.382059	0.382059		1	1	0	0	0	1
33	D	192	TM3	TMD1	helix	3	36	L	195	TM3	TMD1	helix	4		4.72614	6.37688	4.72614	-1.65074	1.65074		3	3	0	0	0	1
33	D	192	TM3	TMD1	helix	3	37	A	196	TM3	TMD1	helix	4		6.40473	7.56088	6.40473	-1.15614	1.15614		4	4	0	0	0	1
33	D	192	TM3	TMD1	helix	3	38	L	197	TM3	TMD1	helix	3		9.30437	10.5786	9.30437	-1.2742	1.2742		5	5	0	0	0	0
33	D	192	TM3	TMD1	helix	3	41	F	200	TM3	TMD1	helix	4		11.3307	13.8789	11.3307	-2.54815	2.54815		8	8	0	0	0	1
33	D	192	TM3	TMD1	helix	3	78	G	241	TM4	TMD1	helix	3		19.8756	26.8704	19.8756	-6.99477	6.99477		45	49	2	0	0	0
33	D	192	TM3	TMD1	helix	3	82	M	245	TM4	TMD1	helix	3		17.8236	23.0112	17.8236	-5.18761	5.18761		49	53	2	0	0	0
33	D	192	TM3	TMD1	helix	3	117	A	280	TM5 ext. (ICL2)	TMD1	helix	3		38.633	44.6137	38.633	-5.98075	5.98075		84	88	5	0	0	0
33	D	192	TM3	TMD1	helix	3	139	R	303	TM5	TMD1	helix	3		18.9167	28.8018	18.9167	-9.88508	9.88508		106	111	6	0	0	0
33	D	192	TM3	TMD1	helix	3	186	W	356	TM6	TMD1	helix	4		16.1821	19.11	16.1821	-2.92784	2.92784		153	164	8	0	0	1
33	D	192	TM3	TMD1	helix	3	407	E	873	TM7	TMD2	helix	3		30.9454	40.2925	30.9454	-9.34707	9.34707		374	681	49	2	0	0
33	D	192	TM3	TMD1	helix	3	496	D	993	TM9	TMD2	helix	4		22.2689	29.4296	22.2689	-7.1607	7.1607		463	801	55	2	0	1
33	D	192	TM3	TMD1	helix	3	555	F	1052	TM10 ext. (ICL4)	TMD2	helix	3		17.0387	11.533	11.533	5.50571	5.50571		522	860	58	2	0	0
33	D	192	TM3	TMD1	helix	3	582	H	1079	TM11 ext. (ICL4)	TMD2	helix	3		19.2494	12.9679	12.9679	6.28145	6.28145		549	887	60	2	0	0
33	D	192	TM3	TMD1	helix	3	592	W	1089	TM11 ext. (ICL4)	TMD2	helix	4		10.7385	10.6728	10.6728	0.0656261	0.0656261		559	897	60	2	0	1
33	D	192	TM3	TMD1	helix	3	595	Y	1092	TM11	TMD2	helix	3		13.939	15.3756	13.939	-1.43662	1.43662		562	900	61	2	0	0
33	D	192	TM3	TMD1	helix	3	596	L	1093	TM11	TMD2	helix	4		12.0295	14.4324	12.0295	-2.40292	2.40292		563	901	61	2	0	1
33	D	192	TM3	TMD1	helix	3	612	I	1109	TM11	TMD2	helix	4		33.2549	41.518	33.2549	-8.26309	8.26309		579	917	61	2	0	1
33	D	192	TM3	TMD1	helix	3	641	Q	1144	TM12	TMD2	helix	2		23.6515	25.6905	23.6515	-2.039	2.039		608	952	63	2	0	1
33	D	192	TM3	TMD1	helix	3	646	S	1149	TM12	TMD2	helix	3		20.2687	26.5664	20.2687	-6.29765	6.29765		613	957	63	2	0	0
33	D	192	TM3	TMD1	helix	3	654	M	1157	TM12	TMD2	helix	1		22.0384	27.3445	22.0384	-5.30615	5.30615		621	965	63	2	0	2
33	D	192	TM3	TMD1	helix	3	824	P	1378	D-loop	NBD2	loop	3		57.6771	58.6647	57.6771	-0.987536	0.987536		791	1186	89	3	1	0
34	E	193	TM3	TMD1	helix	4	35	G	194	TM3	TMD1	helix	3		4.55557	5.04119	4.55557	-0.485629	0.485629		1	1	0	0	0	1
34	E	193	TM3	TMD1	helix	4	37	A	196	TM3	TMD1	helix	4		6.38913	5.14966	5.14966	1.23947	1.23947		3	3	0	0	0	0
34	E	193	TM3	TMD1	helix	4	38	L	197	TM3	TMD1	helix	3		5.61558	7.6855	5.61558	-2.06992	2.06992		4	4	0	0	0	1
34	E	193	TM3	TMD1	helix	4	41	F	200	TM3	TMD1	helix	4		10.83	10.8937	10.83	-0.0636517	0.0636517		7	7	0	0	0	0
34	E	193	TM3	TMD1	helix	4	46	Q	207	TM3	TMD1	helix	2		20.9489	21.2667	20.9489	-0.317811	0.317811		12	14	0	0	0	2
34	E	193	TM3	TMD1	helix	4	64	L	227	TM4	TMD1	helix	3		29.6175	40.974	29.6175	-11.3565	11.3565		30	34	2	0	0	1
34	E	193	TM3	TMD1	helix	4	132	T	296	TM5 ext. (ICL2)	TMD1	helix	2		16.2215	23.2812	16.2215	-7.05962	7.05962		98	103	5	0	0	2
34	E	193	TM3	TMD1	helix	4	146	F	310	TM5	TMD1	helix	3		18.0097	30.6243	18.0097	-12.6146	12.6146		112	117	6	0	0	1
34	E	193	TM3	TMD1	helix	4	147	F	311	TM5	TMD1	helix	3		20.2509	34.3301	20.2509	-14.0792	14.0792		113	118	6	0	0	1
34	E	193	TM3	TMD1	helix	4	152	V	317	TM5	TMD1	helix	2		26.3284	38.5895	26.3284	-12.2611	12.2611		118	124	6	0	0	2
34	E	193	TM3	TMD1	helix	4	179	M	348	TM6	TMD1	helix	4		21.2551	21.3368	21.2551	-0.0816512	0.0816512		145	155	8	0	0	0
34	E	193	TM3	TMD1	helix	4	182	T	351	TM6	TMD1	helix	3		19.3594	19.7201	19.3594	-0.360651	0.360651		148	158	8	0	0	1
34	E	193	TM3	TMD1	helix	4	183	Q	353	TM6	TMD1	helix	3		12.9332	19.0309	12.9332	-6.09775	6.09775		149	160	8	0	0	1
34	E	193	TM3	TMD1	helix	4	186	W	356	TM6	TMD1	helix	4		10.9657	16.1783	10.9657	-5.21258	5.21258		152	163	8	0	0	0
34	E	193	TM3	TMD1	helix	4	190	T	360	TM6	TMD1	helix	4		5.08218	11.3304	5.08218	-6.24818	6.24818		156	167	8	0	0	0	+	+
34	E	193	TM3	TMD1	helix	4	250	S	489	S6	NBD1	sheet	1		47.1919	43.5158	43.5158	3.67608	3.67608		216	296	21	1	1	3
34	E	193	TM3	TMD1	helix	4	410	A	876	TM7	TMD2	helix	4		29.4068	36.6224	29.4068	-7.21564	7.21564		376	683	49	2	0	0
34	E	193	TM3	TMD1	helix	4	435	G	930	TM8	TMD2	helix	3		26.5975	36.4929	26.5975	-9.89541	9.89541		401	737	51	2	0	1
34	E	193	TM3	TMD1	helix	4	492	L	989	TM9	TMD2	helix	4		16.7736	20.5721	16.7736	-3.79857	3.79857		458	796	55	2	0	0
34	E	193	TM3	TMD1	helix	4	504	V	1001	TM9	TMD2	helix	3		29.7956	32.5768	29.7956	-2.78123	2.78123		470	808	55	2	0	1
34	E	193	TM3	TMD1	helix	4	534	A	1031	TM10	TMD2	helix	4		30.4585	25.9344	25.9344	4.52406	4.52406		500	838	57	2	0	0
34	E	193	TM3	TMD1	helix	4	578	E	1075	TM11 ext. (ICL4)	TMD2	helix	4		27.2052	20.5201	20.5201	6.68509	6.68509		544	882	60	2	0	0
34	E	193	TM3	TMD1	helix	4	588	H	1085	TM11 ext. (ICL4)	TMD2	helix	2		18.1875	9.73051	9.73051	8.45696	8.45696		554	892	60	2	0	2
34	E	193	TM3	TMD1	helix	4	596	L	1093	TM11	TMD2	helix	4		15.5019	10.5911	10.5911	4.91086	4.91086		562	900	61	2	0	0
34	E	193	TM3	TMD1	helix	4	637	M	1140	TM12	TMD2	helix	2		28.0273	25.7685	25.7685	2.25873	2.25873		603	947	63	2	0	2
34	E	193	TM3	TMD1	helix	4	641	Q	1144	TM12	TMD2	helix	2		21.6968	20.5411	20.5411	1.15572	1.15572		607	951	63	2	0	2
34	E	193	TM3	TMD1	helix	4	642	W	1145	TM12	TMD2	helix	3		19.6394	21.0411	19.6394	-1.40168	1.40168		608	952	63	2	0	1
34	E	193	TM3	TMD1	helix	4	716	S	1255	H1	NBD2	helix	2		47.772	46.8757	46.8757	0.896345	0.896345		682	1062	72	3	0	2
35	G	194	TM3	TMD1	helix	3	36	L	195	TM3	TMD1	helix	4		4.85133	4.85739	4.85133	-0.00606888	0.00606888		1	1	0	0	0	1
35	G	194	TM3	TMD1	helix	3	37	A	196	TM3	TMD1	helix	4		6.68521	4.70574	4.70574	1.97947	1.97947		2	2	0	0	0	1
35	G	194	TM3	TMD1	helix	3	43	I	203	TM3	TMD1	helix	3		12.9452	14.7671	12.9452	-1.82189	1.82189		8	9	0	0	0	0
35	G	194	TM3	TMD1	helix	3	47	V	208	TM3	TMD1	helix	3		20.6519	20.3325	20.3325	0.319486	0.319486		12	14	0	0	0	0
35	G	194	TM3	TMD1	helix	3	88	R	251	TM4 ext. (ICL2)	TMD1	helix	3		16.967	20.824	16.967	-3.85695	3.85695		53	57	3	0	0	0
35	G	194	TM3	TMD1	helix	3	90	G	253	TM4 ext. (ICL2)	TMD1	helix	4		18.6125	21.4768	18.6125	-2.86437	2.86437		55	59	3	0	0	1
35	G	194	TM3	TMD1	helix	3	91	K	254	TM4 ext. (ICL2)	TMD1	helix	4		21.729	24.919	21.729	-3.19002	3.19002		56	60	3	0	0	1
35	G	194	TM3	TMD1	helix	3	152	V	317	TM5	TMD1	helix	2		26.1565	36.099	26.1565	-9.94255	9.94255		117	123	6	0	0	1
35	G	194	TM3	TMD1	helix	3	186	W	356	TM6	TMD1	helix	4		12.7859	12.5144	12.5144	0.271502	0.271502		151	162	8	0	0	1
35	G	194	TM3	TMD1	helix	3	187	A	357	TM6	TMD1	helix	3		8.82413	9.0181	8.82413	-0.193973	0.193973		152	163	8	0	0	0
35	G	194	TM3	TMD1	helix	3	190	T	360	TM6	TMD1	helix	4		7.03888	7.34896	7.03888	-0.310075	0.310075		155	166	8	0	0	1	+	+
35	G	194	TM3	TMD1	helix	3	191	W	361	TM6	TMD1	helix	4		6.65336	8.39024	6.65336	-1.73688	1.73688		156	167	8	0	0	1	+	+
35	G	194	TM3	TMD1	helix	3	381	Y	627	S10	NBD1	sheet	3		63.3341	63.1383	63.1383	0.195829	0.195829		346	433	42	1	1	0
35	G	194	TM3	TMD1	helix	3	386	E	831	NBD1-TMD2 linker	TMD2	loop	4		48.1429	50.0443	48.1429	-1.90137	1.90137		351	637	47	2	1	1
35	G	194	TM3	TMD1	helix	3	446	I	942	TM8	TMD2	helix	3		26.0357	31.1671	26.0357	-5.13135	5.13135		411	748	51	2	0	0
35	G	194	TM3	TMD1	helix	3	493	T	990	TM9	TMD2	helix	4		25.6419	26.3948	25.6419	-0.752928	0.752928		458	796	55	2	0	1
35	G	194	TM3	TMD1	helix	3	496	D	993	TM9	TMD2	helix	4		22.801	25.3631	22.801	-2.56211	2.56211		461	799	55	2	0	1
35	G	194	TM3	TMD1	helix	3	500	L	997	TM9	TMD2	helix	4		26.9586	30.4518	26.9586	-3.4932	3.4932		465	803	55	2	0	1
35	G	194	TM3	TMD1	helix	3	629	I	1132	TM12	TMD2	helix	2		41.2976	38.5457	38.5457	2.75188	2.75188		594	938	63	2	0	1
35	G	194	TM3	TMD1	helix	3	645	N	1148	TM12	TMD2	helix	2		18.4951	19.38	18.4951	-0.88493	0.88493		610	954	63	2	0	1
35	G	194	TM3	TMD1	helix	3	649	D	1152	TM12	TMD2	helix	3		18.0946	19.0869	18.0946	-0.992242	0.992242		614	958	63	2	0	0
35	G	194	TM3	TMD1	helix	3	841	L	1399	S8	NBD2	sheet	1		60.2722	58.6074	58.6074	1.66473	1.66473		806	1205	92	3	1	2
36	L	195	TM3	TMD1	helix	4	37	A	196	TM3	TMD1	helix	4		4.86614	5.55531	4.86614	-0.689167	0.689167		1	1	0	0	0	0
36	L	195	TM3	TMD1	helix	4	38	L	197	TM3	TMD1	helix	3		8.09236	7.34352	7.34352	0.748838	0.748838		2	2	0	0	0	1
36	L	195	TM3	TMD1	helix	4	39	A	198	TM3	TMD1	helix	4		6.98092	5.07195	5.07195	1.90897	1.90897		3	3	0	0	0	0
36	L	195	TM3	TMD1	helix	4	43	I	203	TM3	TMD1	helix	3		13.4477	13.7617	13.4477	-0.31406	0.31406		7	8	0	0	0	1
36	L	195	TM3	TMD1	helix	4	70	L	233	TM4	TMD1	helix	3		25.1452	30.0793	25.1452	-4.93407	4.93407		34	38	2	0	0	1
36	L	195	TM3	TMD1	helix	4	142	N	306	TM5	TMD1	helix	3		22.3827	30.2128	22.3827	-7.83006	7.83006		106	111	6	0	0	1
36	L	195	TM3	TMD1	helix	4	145	A	309	TM5	TMD1	helix	4		27.8298	34.0671	27.8298	-6.23728	6.23728		109	114	6	0	0	0
36	L	195	TM3	TMD1	helix	4	148	S	313	TM5	TMD1	helix	3		27.769	35.2511	27.769	-7.48204	7.48204		112	118	6	0	0	1
36	L	195	TM3	TMD1	helix	4	191	W	361	TM6	TMD1	helix	4		11.458	9.23592	9.23592	2.22205	2.22205		155	166	8	0	0	0
36	L	195	TM3	TMD1	helix	4	439	L	935	TM8	TMD2	helix	4		28.1741	33.4036	28.1741	-5.22945	5.22945		403	740	51	2	0	0
36	L	195	TM3	TMD1	helix	4	555	F	1052	TM10 ext. (ICL4)	TMD2	helix	3		21.2496	17.9037	17.9037	3.34596	3.34596		519	857	58	2	0	1
36	L	195	TM3	TMD1	helix	4	582	H	1079	TM11 ext. (ICL4)	TMD2	helix	3		20.8474	16.9376	16.9376	3.90984	3.90984		546	884	60	2	0	1
36	L	195	TM3	TMD1	helix	4	596	L	1093	TM11	TMD2	helix	4		13.37	12.9334	12.9334	0.436606	0.436606		560	898	61	2	0	0
36	L	195	TM3	TMD1	helix	4	611	V	1108	TM11	TMD2	helix	3		28.0731	35.8043	28.0731	-7.73117	7.73117		575	913	61	2	0	1
37	A	196	TM3	TMD1	helix	4	41	F	200	TM3	TMD1	helix	4		5.5604	6.68858	5.5604	-1.12818	1.12818		4	4	0	0	0	0
37	A	196	TM3	TMD1	helix	4	75	A	238	TM4	TMD1	loop	4		24.2125	26.541	24.2125	-2.32844	2.32844		38	42	2	0	1	0
37	A	196	TM3	TMD1	helix	4	77	L	240	TM4	TMD1	helix	3		21.4442	25.1673	21.4442	-3.72305	3.72305		40	44	2	0	0	1
37	A	196	TM3	TMD1	helix	4	81	M	244	TM4	TMD1	helix	3		19.0597	19.5734	19.0597	-0.513695	0.513695		44	48	2	0	0	1
37	A	196	TM3	TMD1	helix	4	82	M	245	TM4	TMD1	helix	3		19.7047	19.6089	19.6089	0.0958102	0.0958102		45	49	2	0	0	1
37	A	196	TM3	TMD1	helix	4	123	E	286	TM5 ext. (ICL2)	TMD1	helix	4		35.6056	37.9206	35.6056	-2.31495	2.31495		86	90	5	0	0	0
37	A	196	TM3	TMD1	helix	4	131	L	295	TM5 ext. (ICL2)	TMD1	helix	4		25.3192	28.0381	25.3192	-2.71895	2.71895		94	99	5	0	0	0
37	A	196	TM3	TMD1	helix	4	143	S	307	TM5	TMD1	helix	4		20.0229	26.7949	20.0229	-6.77201	6.77201		106	111	6	0	0	0
37	A	196	TM3	TMD1	helix	4	147	F	311	TM5	TMD1	helix	3		22.7228	32.5105	22.7228	-9.78773	9.78773		110	115	6	0	0	1
37	A	196	TM3	TMD1	helix	4	171	I	340	TM6	TMD1	helix	2		33.5419	31.9937	31.9937	1.54812	1.54812		134	144	8	0	0	2
37	A	196	TM3	TMD1	helix	4	178	R	347	TM6	TMD1	helix	3		23.8509	22.3969	22.3969	1.454	1.454		141	151	8	0	0	1
37	A	196	TM3	TMD1	helix	4	179	M	348	TM6	TMD1	helix	4		20.0779	18.6113	18.6113	1.46659	1.46659		142	152	8	0	0	0
37	A	196	TM3	TMD1	helix	4	186	W	356	TM6	TMD1	helix	4		12.9419	14.3469	12.9419	-1.40505	1.40505		149	160	8	0	0	0
37	A	196	TM3	TMD1	helix	4	345	I	586	H6	NBD1	helix	2		56.7408	54.7141	54.7141	2.02666	2.02666		308	390	34	1	0	2
37	A	196	TM3	TMD1	helix	4	364	H	609	H7	NBD1	helix	2		60.9261	58.8979	58.8979	2.0282	2.0282		327	413	38	1	0	2
37	A	196	TM3	TMD1	helix	4	394	I	853	elbow helix	TMD2	helix	4		28.3609	33.8034	28.3609	-5.44257	5.44257		357	657	48	2	0	0
37	A	196	TM3	TMD1	helix	4	400	L	863	TM7	TMD2	helix	4		28.7764	36.7127	28.7764	-7.93628	7.93628		363	667	49	2	0	0
37	A	196	TM3	TMD1	helix	4	410	A	876	TM7	TMD2	helix	4		29.4778	34.6903	29.4778	-5.21249	5.21249		373	680	49	2	0	0
37	A	196	TM3	TMD1	helix	4	413	V	879	TM7	TMD2	helix	3		35.7285	39.6321	35.7285	-3.90364	3.90364		376	683	49	2	0	1
37	A	196	TM3	TMD1	helix	4	442	V	938	TM8	TMD2	helix	3		27.5364	32.7795	27.5364	-5.24306	5.24306		405	742	51	2	0	1
37	A	196	TM3	TMD1	helix	4	477	L	973	TM9 ext. (ICL3)	TMD2	helix	2		25.9487	28.8518	25.9487	-2.90312	2.90312		440	777	54	2	0	2
37	A	196	TM3	TMD1	helix	4	494	I	991	TM9	TMD2	helix	3		25.5446	30.3692	25.5446	-4.82461	4.82461		457	795	55	2	0	1
37	A	196	TM3	TMD1	helix	4	500	L	997	TM9	TMD2	helix	4		22.8801	30.1966	22.8801	-7.31641	7.31641		463	801	55	2	0	0
37	A	196	TM3	TMD1	helix	4	504	V	1001	TM9	TMD2	helix	3		28.5332	32.3417	28.5332	-3.80853	3.80853		467	805	55	2	0	1
37	A	196	TM3	TMD1	helix	4	512	A	1009	TM9	TMD2	helix	4		39.6294	40.0852	39.6294	-0.455791	0.455791		475	813	55	2	0	0
37	A	196	TM3	TMD1	helix	4	518	I	1015	TM10	TMD2	helix	2		38.8522	45.9661	38.8522	-7.11388	7.11388		481	819	57	2	0	2
37	A	196	TM3	TMD1	helix	4	525	V	1022	TM10	TMD2	helix	3		29.7338	34.0908	29.7338	-4.35697	4.35697		488	826	57	2	0	1
37	A	196	TM3	TMD1	helix	4	528	A	1025	TM10	TMD2	loop	4		30.4282	32.0654	30.4282	-1.63721	1.63721		491	829	57	2	1	0
37	A	196	TM3	TMD1	helix	4	532	L	1029	TM10	TMD2	helix	3		24.8714	26.628	24.8714	-1.75658	1.75658		495	833	57	2	0	1
37	A	196	TM3	TMD1	helix	4	555	F	1052	TM10 ext. (ICL4)	TMD2	helix	3		23.0549	17.4431	17.4431	5.61183	5.61183		518	856	58	2	0	1
37	A	196	TM3	TMD1	helix	4	582	H	1079	TM11 ext. (ICL4)	TMD2	helix	3		23.9278	17.7593	17.7593	6.16846	6.16846		545	883	60	2	0	1
37	A	196	TM3	TMD1	helix	4	592	W	1089	TM11 ext. (ICL4)	TMD2	helix	4		13.5332	7.03531	7.03531	6.49786	6.49786		555	893	60	2	0	0	+	+
37	A	196	TM3	TMD1	helix	4	595	Y	1092	TM11	TMD2	helix	3		15.0625	10.5114	10.5114	4.55109	4.55109		558	896	61	2	0	1
37	A	196	TM3	TMD1	helix	4	596	L	1093	TM11	TMD2	helix	4		11.4472	7.65487	7.65487	3.79236	3.79236		559	897	61	2	0	0	+	+
37	A	196	TM3	TMD1	helix	4	599	L	1096	TM11	TMD2	helix	2		13.1252	12.098	12.098	1.02714	1.02714		562	900	61	2	0	2
37	A	196	TM3	TMD1	helix	4	600	R	1097	TM11	TMD2	helix	2		12.8885	13.389	12.8885	-0.500466	0.500466		563	901	61	2	0	2
37	A	196	TM3	TMD1	helix	4	603	Q	1100	TM11	TMD2	helix	3		14.5196	18.3103	14.5196	-3.79071	3.79071		566	904	61	2	0	1
37	A	196	TM3	TMD1	helix	4	609	I	1106	TM11	TMD2	helix	3		25.7416	28.5115	25.7416	-2.76998	2.76998		572	910	61	2	0	1
37	A	196	TM3	TMD1	helix	4	611	V	1108	TM11	TMD2	helix	3		23.5041	31.2973	23.5041	-7.79316	7.79316		574	912	61	2	0	1
37	A	196	TM3	TMD1	helix	4	614	F	1111	TM11	TMD2	helix	2		28.0067	34.927	28.0067	-6.92031	6.92031		577	915	61	2	0	2
37	A	196	TM3	TMD1	helix	4	641	Q	1144	TM12	TMD2	helix	2		18.7518	19.9202	18.7518	-1.16832	1.16832		604	948	63	2	0	2
37	A	196	TM3	TMD1	helix	4	643	A	1146	TM12	TMD2	helix	3		20.7944	24.7918	20.7944	-3.9974	3.9974		606	950	63	2	0	1
37	A	196	TM3	TMD1	helix	4	646	S	1149	TM12	TMD2	helix	3		17.9186	23.1325	17.9186	-5.21395	5.21395		609	953	63	2	0	1
37	A	196	TM3	TMD1	helix	4	650	V	1153	TM12	TMD2	helix	3		19.5279	24.9463	19.5279	-5.41837	5.41837		613	957	63	2	0	1
37	A	196	TM3	TMD1	helix	4	715	L	1254	H1	NBD2	helix	2		54.8268	55.5962	54.8268	-0.769405	0.769405		678	1058	72	3	0	2
37	A	196	TM3	TMD1	helix	4	802	M	1354	H5	NBD2	helix	2		49.1091	51.5991	49.1091	-2.49	2.49		765	1158	86	3	0	2
37	A	196	TM3	TMD1	helix	4	824	P	1378	D-loop	NBD2	loop	3		64.0812	64.4927	64.0812	-0.411545	0.411545		787	1182	89	3	1	1
37	A	196	TM3	TMD1	helix	4	825	V	1379	H6	NBD2	helix	3		63.8088	64.8023	63.8088	-0.993535	0.993535		788	1183	90	3	0	1
37	A	196	TM3	TMD1	helix	4	849	M	1407	H7	NBD2	helix	1		66.0316	66.4638	66.0316	-0.432229	0.432229		812	1211	94	3	0	3
37	A	196	TM3	TMD1	helix	4	879	L	1467	C-term. tail	NBD2	helix	1		73.8106	70.0981	70.0981	3.71253	3.71253		842	1271	103	3	0	3
38	L	197	TM3	TMD1	helix	3	43	I	203	TM3	TMD1	helix	3		10.9158	11.9724	10.9158	-1.05663	1.05663		5	6	0	0	0	0
38	L	197	TM3	TMD1	helix	3	123	E	286	TM5 ext. (ICL2)	TMD1	helix	4		34.7866	34.5713	34.5713	0.215294	0.215294		85	89	5	0	0	1
38	L	197	TM3	TMD1	helix	3	139	R	303	TM5	TMD1	helix	3		15.392	19.9151	15.392	-4.52311	4.52311		101	106	6	0	0	0
38	L	197	TM3	TMD1	helix	3	143	S	307	TM5	TMD1	helix	4		15.3716	22.5223	15.3716	-7.15065	7.15065		105	110	6	0	0	1
38	L	197	TM3	TMD1	helix	3	182	T	351	TM6	TMD1	helix	3		15.3933	13.4245	13.4245	1.96876	1.96876		144	154	8	0	0	0
38	L	197	TM3	TMD1	helix	3	184	F	354	TM6	TMD1	helix	3		11.6811	12.0618	11.6811	-0.380643	0.380643		146	157	8	0	0	0
38	L	197	TM3	TMD1	helix	3	186	W	356	TM6	TMD1	helix	4		8.18493	9.16063	8.18493	-0.975704	0.975704		148	159	8	0	0	1
38	L	197	TM3	TMD1	helix	3	190	T	360	TM6	TMD1	helix	4		5.6787	5.3299	5.3299	0.348796	0.348796		152	163	8	0	0	1	+	+
38	L	197	TM3	TMD1	helix	3	192	Y	362	TM6	TMD1	helix	3		12.5691	10.9283	10.9283	1.64072	1.64072		154	165	8	0	0	0
38	L	197	TM3	TMD1	helix	3	410	A	876	TM7	TMD2	helix	4		25.2607	31.3879	25.2607	-6.12723	6.12723		372	679	49	2	0	1
38	L	197	TM3	TMD1	helix	3	442	V	938	TM8	TMD2	helix	3		24.1404	28.7012	24.1404	-4.56081	4.56081		404	741	51	2	0	0
38	L	197	TM3	TMD1	helix	3	578	E	1075	TM11 ext. (ICL4)	TMD2	helix	4		31.2023	27.0602	27.0602	4.14215	4.14215		540	878	60	2	0	1
38	L	197	TM3	TMD1	helix	3	582	H	1079	TM11 ext. (ICL4)	TMD2	helix	3		28.1687	22.4719	22.4719	5.69672	5.69672		544	882	60	2	0	0
38	L	197	TM3	TMD1	helix	3	592	W	1089	TM11 ext. (ICL4)	TMD2	helix	4		17.7302	10.6095	10.6095	7.12071	7.12071		554	892	60	2	0	1
38	L	197	TM3	TMD1	helix	3	595	Y	1092	TM11	TMD2	helix	3		18.717	12.9282	12.9282	5.78879	5.78879		557	895	61	2	0	0
38	L	197	TM3	TMD1	helix	3	603	Q	1100	TM11	TMD2	helix	3		16.3508	17.5354	16.3508	-1.18459	1.18459		565	903	61	2	0	0
38	L	197	TM3	TMD1	helix	3	639	T	1142	TM12	TMD2	helix	3		21.9532	24.5504	21.9532	-2.59729	2.59729		601	945	63	2	0	0
38	L	197	TM3	TMD1	helix	3	641	Q	1144	TM12	TMD2	helix	2		17.6942	18.4162	17.6942	-0.721953	0.721953		603	947	63	2	0	1
38	L	197	TM3	TMD1	helix	3	645	N	1148	TM12	TMD2	helix	2		12.9326	17.4487	12.9326	-4.5161	4.5161		607	951	63	2	0	1
39	A	198	TM3	TMD1	helix	4	139	R	303	TM5	TMD1	helix	3		17.0453	24.0685	17.0453	-7.02316	7.02316		100	105	6	0	0	1
39	A	198	TM3	TMD1	helix	4	180	A	349	TM6	TMD1	helix	2		15.3531	15.503	15.3531	-0.149867	0.149867		141	151	8	0	0	2
39	A	198	TM3	TMD1	helix	4	187	A	357	TM6	TMD1	helix	3		6.62544	6.34262	6.34262	0.282817	0.282817		148	159	8	0	0	1	+	+
39	A	198	TM3	TMD1	helix	4	191	W	361	TM6	TMD1	helix	4		6.03996	6.31516	6.03996	-0.275199	0.275199		152	163	8	0	0	0	+	+
39	A	198	TM3	TMD1	helix	4	507	A	1004	TM9	TMD2	loop	3		33.6431	37.2928	33.6431	-3.64974	3.64974		468	806	55	2	1	1
39	A	198	TM3	TMD1	helix	4	511	V	1008	TM9	TMD2	helix	2		38.7991	38.7198	38.7198	0.0793108	0.0793108		472	810	55	2	0	2
39	A	198	TM3	TMD1	helix	4	543	L	1040	TM10 ext. (ICL4)	TMD2	helix	2		26.2438	20.572	20.572	5.67184	5.67184		504	842	58	2	0	2
39	A	198	TM3	TMD1	helix	4	561	S	1058	TM10 ext. (ICL4)	TMD2	helix	2		31.6655	31.5801	31.5801	0.0853658	0.0853658		522	860	58	2	0	2
39	A	198	TM3	TMD1	helix	4	576	Y	1073	TM11 ext. (ICL4)	TMD2	helix	3		36.5155	32.863	32.863	3.65252	3.65252		537	875	60	2	0	1
39	A	198	TM3	TMD1	helix	4	578	E	1075	TM11 ext. (ICL4)	TMD2	helix	4		29.6843	26.5892	26.5892	3.09516	3.09516		539	877	60	2	0	0
39	A	198	TM3	TMD1	helix	4	610	F	1107	TM11	TMD2	helix	2		27.8329	30.7857	27.8329	-2.95285	2.95285		571	909	61	2	0	2
39	A	198	TM3	TMD1	helix	4	614	F	1111	TM11	TMD2	helix	2		31.7245	36.1281	31.7245	-4.40367	4.40367		575	913	61	2	0	2
39	A	198	TM3	TMD1	helix	4	616	A	1113	TM11	TMD2	helix	4		37.6403	41.4646	37.6403	-3.82421	3.82421		577	915	61	2	0	0
40	H	199	TM3	TMD1	helix	3	442	V	938	TM8	TMD2	helix	3		32.2748	35.8637	32.2748	-3.58888	3.58888		402	739	51	2	0	0
41	F	200	TM3	TMD1	helix	4	44	A	204	TM3	TMD1	helix	4		8.61874	6.09567	6.09567	2.52307	2.52307		3	4	0	0	0	0
41	F	200	TM3	TMD1	helix	4	51	M	212	TM3	TMD1	helix	3		20.7545	19.1685	19.1685	1.58599	1.58599		10	12	0	0	0	1
41	F	200	TM3	TMD1	helix	4	68	I	231	TM4	TMD1	helix	4		27.0963	26.9019	26.9019	0.194349	0.194349		27	31	2	0	0	0
41	F	200	TM3	TMD1	helix	4	69	V	232	TM4	TMD1	helix	4		27.8627	27.0126	27.0126	0.850075	0.850075		28	32	2	0	0	0
41	F	200	TM3	TMD1	helix	4	129	L	293	TM5 ext. (ICL2)	TMD1	helix	3		32.9413	28.4471	28.4471	4.49416	4.49416		88	93	5	0	0	1
41	F	200	TM3	TMD1	helix	4	135	A	299	TM5 ext. (ICL2)	TMD1	helix	3		24.6867	20.2725	20.2725	4.41424	4.41424		94	99	5	0	0	1
41	F	200	TM3	TMD1	helix	4	137	Y	301	TM5	TMD1	helix	4		29.3218	26.3931	26.3931	2.92868	2.92868		96	101	6	0	0	0
41	F	200	TM3	TMD1	helix	4	139	R	303	TM5	TMD1	helix	3		22.3185	20.4211	20.4211	1.89739	1.89739		98	103	6	0	0	1
41	F	200	TM3	TMD1	helix	4	143	S	307	TM5	TMD1	helix	4		21.7896	21.7285	21.7285	0.061068	0.061068		102	107	6	0	0	0
41	F	200	TM3	TMD1	helix	4	175	I	344	TM6	TMD1	helix	3		22.8865	19.8029	19.8029	3.0836	3.0836		134	144	8	0	0	1
41	F	200	TM3	TMD1	helix	4	179	M	348	TM6	TMD1	helix	4		18.2188	12.687	12.687	5.53179	5.53179		138	148	8	0	0	0
41	F	200	TM3	TMD1	helix	4	182	T	351	TM6	TMD1	helix	3		19.2828	11.9109	11.9109	7.37191	7.37191		141	151	8	0	0	1
41	F	200	TM3	TMD1	helix	4	183	Q	353	TM6	TMD1	helix	3		10.8737	11.1169	10.8737	-0.243273	0.243273		142	153	8	0	0	1
41	F	200	TM3	TMD1	helix	4	184	F	354	TM6	TMD1	helix	3		15.1855	10.8654	10.8654	4.32008	4.32008		143	154	8	0	0	1
41	F	200	TM3	TMD1	helix	4	186	W	356	TM6	TMD1	helix	4		14.2479	9.97475	9.97475	4.27318	4.27318		145	156	8	0	0	0
41	F	200	TM3	TMD1	helix	4	187	A	357	TM6	TMD1	helix	3		10.4522	6.25163	6.25163	4.20058	4.20058		146	157	8	0	0	1	+	+
41	F	200	TM3	TMD1	helix	4	191	W	361	TM6	TMD1	helix	4		13.1808	11.2034	11.2034	1.97736	1.97736		150	161	8	0	0	0
41	F	200	TM3	TMD1	helix	4	230	S	459	S3	NBD1	sheet	3		63.7231	63.1559	63.1559	0.567166	0.567166		189	259	15	1	1	1
41	F	200	TM3	TMD1	helix	4	343	K	584	H6	NBD1	helix	3		68.1296	68.278	68.1296	-0.148408	0.148408		302	384	34	1	0	1
41	F	200	TM3	TMD1	helix	4	400	L	863	TM7	TMD2	helix	4		31.81	33.9776	31.81	-2.16759	2.16759		359	663	49	2	0	0
41	F	200	TM3	TMD1	helix	4	404	F	870	TM7	TMD2	loop	4		28.5393	31.1415	28.5393	-2.60228	2.60228		363	670	49	2	1	0
41	F	200	TM3	TMD1	helix	4	406	A	872	TM7	TMD2	helix	3		28.792	28.7727	28.7727	0.0192668	0.0192668		365	672	49	2	0	1
41	F	200	TM3	TMD1	helix	4	407	E	873	TM7	TMD2	helix	3		26.3196	29.1463	26.3196	-2.82672	2.82672		366	673	49	2	0	1
41	F	200	TM3	TMD1	helix	4	410	A	876	TM7	TMD2	helix	4		28.3914	29.0537	28.3914	-0.662269	0.662269		369	676	49	2	0	0
41	F	200	TM3	TMD1	helix	4	435	G	930	TM8	TMD2	helix	3		31.9785	32.0476	31.9785	-0.0691084	0.0691084		394	730	51	2	0	1
41	F	200	TM3	TMD1	helix	4	439	L	935	TM8	TMD2	helix	4		27.3992	27.7279	27.3992	-0.328621	0.328621		398	735	51	2	0	0
41	F	200	TM3	TMD1	helix	4	442	V	938	TM8	TMD2	helix	3		30.9691	30.4197	30.4197	0.549429	0.549429		401	738	51	2	0	1
41	F	200	TM3	TMD1	helix	4	486	I	982	TM9 ext. (ICL3)	TMD2	helix	3		21.6002	21.2686	21.2686	0.331512	0.331512		445	782	54	2	0	1
41	F	200	TM3	TMD1	helix	4	496	D	993	TM9	TMD2	helix	4		22.9844	23.5574	22.9844	-0.57299	0.57299		455	793	55	2	0	0
41	F	200	TM3	TMD1	helix	4	499	Q	996	TM9	TMD2	helix	4		26.1299	23.6199	23.6199	2.51004	2.51004		458	796	55	2	0	0
41	F	200	TM3	TMD1	helix	4	500	L	997	TM9	TMD2	helix	4		24.8525	27.4193	24.8525	-2.56674	2.56674		459	797	55	2	0	0
41	F	200	TM3	TMD1	helix	4	578	E	1075	TM11 ext. (ICL4)	TMD2	helix	4		30.3582	29.7444	29.7444	0.613853	0.613853		537	875	60	2	0	0
41	F	200	TM3	TMD1	helix	4	580	L	1077	TM11 ext. (ICL4)	TMD2	helix	3		33.114	29.4964	29.4964	3.61751	3.61751		539	877	60	2	0	1
41	F	200	TM3	TMD1	helix	4	582	H	1079	TM11 ext. (ICL4)	TMD2	helix	3		26.9657	24.136	24.136	2.82972	2.82972		541	879	60	2	0	1
41	F	200	TM3	TMD1	helix	4	603	Q	1100	TM11	TMD2	helix	3		15.7179	13.5418	13.5418	2.17617	2.17617		562	900	61	2	0	1
41	F	200	TM3	TMD1	helix	4	635	N	1138	TM12	TMD2	helix	3		28.4138	23.4473	23.4473	4.96645	4.96645		594	938	63	2	0	1
41	F	200	TM3	TMD1	helix	4	639	T	1142	TM12	TMD2	helix	3		24.777	23.3706	23.3706	1.40647	1.40647		598	942	63	2	0	1
41	F	200	TM3	TMD1	helix	4	642	W	1145	TM12	TMD2	helix	3		19.5818	18.9798	18.9798	0.602017	0.602017		601	945	63	2	0	1
41	F	200	TM3	TMD1	helix	4	653	L	1156	TM12	TMD2	helix	3		23.8529	22.9565	22.9565	0.89644	0.89644		612	956	63	2	0	1
41	F	200	TM3	TMD1	helix	4	824	P	1378	D-loop	NBD2	loop	3		68.5419	67.8215	67.8215	0.720481	0.720481		783	1178	89	3	1	1
41	F	200	TM3	TMD1	helix	4	825	V	1379	H6	NBD2	helix	3		68.2231	67.6429	67.6429	0.580171	0.580171		784	1179	90	3	0	1
41	F	200	TM3	TMD1	helix	4	860	E	1418	S9	NBD2	sheet	3		66.0862	64.8365	64.8365	1.2497	1.2497		819	1218	96	3	1	1
42	V	201	TM3	TMD1	helix	3	84	Y	247	TM4	TMD1	helix	4		23.0253	17.8371	17.8371	5.18812	5.18812		42	46	2	0	0	1
42	V	201	TM3	TMD1	helix	3	117	A	280	TM5 ext. (ICL2)	TMD1	helix	3		48.4754	46.9373	46.9373	1.53807	1.53807		75	79	5	0	0	0
42	V	201	TM3	TMD1	helix	3	145	A	309	TM5	TMD1	helix	4		22.6992	23.3037	22.6992	-0.604558	0.604558		103	108	6	0	0	1
42	V	201	TM3	TMD1	helix	3	151	F	316	TM5	TMD1	helix	3		24.2633	27.4879	24.2633	-3.22452	3.22452		109	115	6	0	0	0
42	V	201	TM3	TMD1	helix	3	187	A	357	TM6	TMD1	helix	3		6.48121	3.60053	3.60053	2.88068	2.88068		145	156	8	0	0	0	+	+
42	V	201	TM3	TMD1	helix	3	190	T	360	TM6	TMD1	helix	4		9.68852	8.25214	8.25214	1.43638	1.43638		148	159	8	0	0	1
42	V	201	TM3	TMD1	helix	3	292	K	532	H4b	NBD1	helix	3		61.3713	62.8304	61.3713	-1.45913	1.45913		250	331	27	1	0	0
42	V	201	TM3	TMD1	helix	3	442	V	938	TM8	TMD2	helix	3		27.0199	29.8151	27.0199	-2.79528	2.79528		400	737	51	2	0	0
42	V	201	TM3	TMD1	helix	3	494	I	991	TM9	TMD2	helix	3		26.6266	29.49	26.6266	-2.86344	2.86344		452	790	55	2	0	0
42	V	201	TM3	TMD1	helix	3	498	I	995	TM9	TMD2	helix	4		26.2516	28.378	26.2516	-2.12636	2.12636		456	794	55	2	0	1
42	V	201	TM3	TMD1	helix	3	501	L	998	TM9	TMD2	helix	4		26.7726	32.5839	26.7726	-5.81129	5.81129		459	797	55	2	0	1
42	V	201	TM3	TMD1	helix	3	512	A	1009	TM9	TMD2	helix	4		36.6239	37.0281	36.6239	-0.404194	0.404194		470	808	55	2	0	1
42	V	201	TM3	TMD1	helix	3	572	G	1069	cpl. helix (ICL4)	TMD2	helix	4		44.2989	43.157	43.157	1.14189	1.14189		530	868	59	2	0	1
42	V	201	TM3	TMD1	helix	3	578	E	1075	TM11 ext. (ICL4)	TMD2	helix	4		33.9503	33.3128	33.3128	0.637503	0.637503		536	874	60	2	0	1
42	V	201	TM3	TMD1	helix	3	587	L	1084	TM11 ext. (ICL4)	TMD2	helix	4		29.2005	26.0408	26.0408	3.15974	3.15974		545	883	60	2	0	1
42	V	201	TM3	TMD1	helix	3	593	F	1090	TM11 ext. (ICL4)	TMD2	helix	3		21.3681	15.2404	15.2404	6.12768	6.12768		551	889	60	2	0	0
42	V	201	TM3	TMD1	helix	3	596	L	1093	TM11	TMD2	helix	4		16.8067	12.3374	12.3374	4.46934	4.46934		554	892	61	2	0	1
42	V	201	TM3	TMD1	helix	3	597	S	1094	TM11	TMD2	helix	3		20.9156	17.0494	17.0494	3.86615	3.86615		555	893	61	2	0	0
42	V	201	TM3	TMD1	helix	3	612	I	1109	TM11	TMD2	helix	4		26.8158	31.9565	26.8158	-5.14071	5.14071		570	908	61	2	0	1
42	V	201	TM3	TMD1	helix	3	640	L	1143	TM12	TMD2	helix	2		21.7765	24.5852	21.7765	-2.80866	2.80866		598	942	63	2	0	1
42	V	201	TM3	TMD1	helix	3	766	Y	1307	H3-H4 loop	NBD2	helix	2		55.8551	55.787	55.787	0.0681286	0.0681286		724	1106	80	3	0	1
43	I	203	TM3	TMD1	helix	3	46	Q	207	TM3	TMD1	helix	2		6.61625	5.95546	5.95546	0.660788	0.660788		3	4	0	0	0	1
43	I	203	TM3	TMD1	helix	3	47	V	208	TM3	TMD1	helix	3		10.2694	9.73945	9.73945	0.529918	0.529918		4	5	0	0	0	0
43	I	203	TM3	TMD1	helix	3	67	L	230	TM4	TMD1	helix	3		17.822	22.474	17.822	-4.65194	4.65194		24	27	2	0	0	0
43	I	203	TM3	TMD1	helix	3	98	I	261	TM4 ext. (ICL2)	TMD1	helix	3		42.1616	43.0778	42.1616	-0.916262	0.916262		55	58	3	0	0	0
43	I	203	TM3	TMD1	helix	3	125	L	288	TM5 ext. (ICL2)	TMD1	helix	3		40.4804	41.7582	40.4804	-1.27772	1.27772		82	85	5	0	0	0
43	I	203	TM3	TMD1	helix	3	140	Y	304	TM5	TMD1	helix	3		26.1768	29.0538	26.1768	-2.87707	2.87707		97	101	6	0	0	0
43	I	203	TM3	TMD1	helix	3	179	M	348	TM6	TMD1	helix	4		15.4296	14.5596	14.5596	0.87001	0.87001		136	145	8	0	0	1
43	I	203	TM3	TMD1	helix	3	180	A	349	TM6	TMD1	helix	2		11.2355	11.0979	11.0979	0.137562	0.137562		137	146	8	0	0	1
43	I	203	TM3	TMD1	helix	3	183	Q	353	TM6	TMD1	helix	3		9.32247	15.0012	9.32247	-5.6787	5.6787		140	150	8	0	0	0
43	I	203	TM3	TMD1	helix	3	444	T	940	TM8	TMD2	helix	4		27.9775	33.5123	27.9775	-5.53481	5.53481		401	737	51	2	0	1
43	I	203	TM3	TMD1	helix	3	497	F	994	TM9	TMD2	helix	3		29.1731	34.0996	29.1731	-4.92652	4.92652		454	791	55	2	0	0
43	I	203	TM3	TMD1	helix	3	500	L	997	TM9	TMD2	helix	4		27.539	31.8712	27.539	-4.33224	4.33224		457	794	55	2	0	1
43	I	203	TM3	TMD1	helix	3	501	L	998	TM9	TMD2	helix	4		32.7971	36.1983	32.7971	-3.40118	3.40118		458	795	55	2	0	1
43	I	203	TM3	TMD1	helix	3	506	G	1003	TM9	TMD2	loop	4		35.274	35.2465	35.2465	0.0274324	0.0274324		463	800	55	2	1	1
43	I	203	TM3	TMD1	helix	3	512	A	1009	TM9	TMD2	helix	4		40.7927	37.7047	37.7047	3.08803	3.08803		469	806	55	2	0	1
43	I	203	TM3	TMD1	helix	3	518	I	1015	TM10	TMD2	helix	2		38.4016	41.472	38.4016	-3.07035	3.07035		475	812	57	2	0	1
43	I	203	TM3	TMD1	helix	3	532	L	1029	TM10	TMD2	helix	3		30.9014	25.2735	25.2735	5.62793	5.62793		489	826	57	2	0	0
43	I	203	TM3	TMD1	helix	3	594	L	1091	TM11 ext. (ICL4)	TMD2	helix	3		28.526	16.2662	16.2662	12.2598	12.2598		551	888	60	2	0	0
43	I	203	TM3	TMD1	helix	3	608	M	1105	TM11	TMD2	helix	4		25.9667	20.8353	20.8353	5.13141	5.13141		565	902	61	2	0	1
43	I	203	TM3	TMD1	helix	3	633	A	1136	TM12	TMD2	helix	2		28.3196	26.829	26.829	1.49061	1.49061		590	933	63	2	0	1
43	I	203	TM3	TMD1	helix	3	649	D	1152	TM12	TMD2	helix	3		23.5781	26.2027	23.5781	-2.62454	2.62454		606	949	63	2	0	0
43	I	203	TM3	TMD1	helix	3	653	L	1156	TM12	TMD2	helix	3		29.529	30.1074	29.529	-0.578364	0.578364		610	953	63	2	0	0
43	I	203	TM3	TMD1	helix	3	661	F	1164	TM12 ext.	TMD2	helix	4		41.2012	44.8322	41.2012	-3.63101	3.63101		618	961	64	2	0	1
44	A	204	TM3	TMD1	helix	4	81	M	244	TM4	TMD1	helix	3		23.7458	16.6439	16.6439	7.10184	7.10184		37	40	2	0	0	1
44	A	204	TM3	TMD1	helix	4	88	R	251	TM4 ext. (ICL2)	TMD1	helix	3		29.8458	26.8975	26.8975	2.9483	2.9483		44	47	3	0	0	1
44	A	204	TM3	TMD1	helix	4	98	I	261	TM4 ext. (ICL2)	TMD1	helix	3		43.5481	40.6808	40.6808	2.86731	2.86731		54	57	3	0	0	1
44	A	204	TM3	TMD1	helix	4	145	A	309	TM5	TMD1	helix	4		25.0061	24.0615	24.0615	0.94458	0.94458		101	105	6	0	0	0
44	A	204	TM3	TMD1	helix	4	190	T	360	TM6	TMD1	helix	4		15.6138	13.4306	13.4306	2.18321	2.18321		146	156	8	0	0	0
44	A	204	TM3	TMD1	helix	4	473	A	969	TM9 ext. (ICL3)	TMD2	loop	3		43.7891	41.8538	41.8538	1.93531	1.93531		429	765	54	2	1	1
44	A	204	TM3	TMD1	helix	4	496	D	993	TM9	TMD2	helix	4		22.5853	24.197	22.5853	-1.61171	1.61171		452	789	55	2	0	0
44	A	204	TM3	TMD1	helix	4	500	L	997	TM9	TMD2	helix	4		23.2604	26.8404	23.2604	-3.58001	3.58001		456	793	55	2	0	0
44	A	204	TM3	TMD1	helix	4	520	V	1017	TM10	TMD2	helix	4		35.7579	35.4264	35.4264	0.331469	0.331469		476	813	57	2	0	0
44	A	204	TM3	TMD1	helix	4	580	L	1077	TM11 ext. (ICL4)	TMD2	helix	3		41.6516	34.2329	34.2329	7.41874	7.41874		536	873	60	2	0	1
44	A	204	TM3	TMD1	helix	4	643	A	1146	TM12	TMD2	helix	3		21.8334	23.014	21.8334	-1.18056	1.18056		599	942	63	2	0	1
44	A	204	TM3	TMD1	helix	4	645	N	1148	TM12	TMD2	helix	2		16.7005	19.0642	16.7005	-2.36375	2.36375		601	944	63	2	0	2
44	A	204	TM3	TMD1	helix	4	646	S	1149	TM12	TMD2	helix	3		21.6558	23.4435	21.6558	-1.78769	1.78769		602	945	63	2	0	1
44	A	204	TM3	TMD1	helix	4	649	D	1152	TM12	TMD2	helix	3		21.4183	22.3766	21.4183	-0.958286	0.958286		605	948	63	2	0	1
45	L	206	TM3	TMD1	helix	3	439	L	935	TM8	TMD2	helix	4		27.199	33.1426	27.199	-5.9436	5.9436		394	729	51	2	0	1
45	L	206	TM3	TMD1	helix	3	442	V	938	TM8	TMD2	helix	3		32.1636	36.7051	32.1636	-4.54148	4.54148		397	732	51	2	0	0
46	Q	207	TM3	TMD1	helix	2	70	L	233	TM4	TMD1	helix	3		17.9226	18.7402	17.9226	-0.817607	0.817607		24	26	2	0	0	1
46	Q	207	TM3	TMD1	helix	2	74	Q	237	TM4	TMD1	helix	2		19.3414	18.7367	18.7367	0.604739	0.604739		28	30	2	0	0	0
46	Q	207	TM3	TMD1	helix	2	172	S	341	TM6	TMD1	helix	3		18.5131	15.6864	15.6864	2.82672	2.82672		126	134	8	0	0	1
46	Q	207	TM3	TMD1	helix	2	180	A	349	TM6	TMD1	helix	2		8.73205	9.00519	8.73205	-0.273136	0.273136		134	142	8	0	0	0
46	Q	207	TM3	TMD1	helix	2	428	A	923	TM8	TMD2	helix	3		30.3024	33.6169	30.3024	-3.31447	3.31447		382	716	51	2	0	1
46	Q	207	TM3	TMD1	helix	2	533	R	1030	TM10	TMD2	helix	2		32.6396	21.9896	21.9896	10.6499	10.6499		487	823	57	2	0	0
47	V	208	TM3	TMD1	helix	3	51	M	212	TM3	TMD1	helix	3		6.14206	7.34312	6.14206	-1.20106	1.20106		4	4	0	0	0	0
47	V	208	TM3	TMD1	helix	3	64	L	227	TM4	TMD1	helix	3		15.8371	20.4636	15.8371	-4.62651	4.62651		17	19	2	0	0	0
47	V	208	TM3	TMD1	helix	3	90	G	253	TM4 ext. (ICL2)	TMD1	helix	4		37.3125	33.1585	33.1585	4.15398	4.15398		43	45	3	0	0	1
47	V	208	TM3	TMD1	helix	3	121	M	284	TM5 ext. (ICL2)	TMD1	helix	3		52.4492	47.072	47.072	5.37725	5.37725		74	76	5	0	0	0
47	V	208	TM3	TMD1	helix	3	142	N	306	TM5	TMD1	helix	3		23.4354	18.9553	18.9553	4.48015	4.48015		95	98	6	0	0	0
47	V	208	TM3	TMD1	helix	3	143	S	307	TM5	TMD1	helix	4		20.7985	18.18	18.18	2.61852	2.61852		96	99	6	0	0	1
47	V	208	TM3	TMD1	helix	3	152	V	317	TM5	TMD1	helix	2		13.9776	18.1423	13.9776	-4.16473	4.16473		105	109	6	0	0	1
47	V	208	TM3	TMD1	helix	3	179	M	348	TM6	TMD1	helix	4		7.57869	7.39759	7.39759	0.181104	0.181104		132	140	8	0	0	1	+	+
47	V	208	TM3	TMD1	helix	3	192	Y	362	TM6	TMD1	helix	3		23.4527	24.0909	23.4527	-0.638185	0.638185		145	154	8	0	0	0
47	V	208	TM3	TMD1	helix	3	518	I	1015	TM10	TMD2	helix	2		31.2764	33.3961	31.2764	-2.11974	2.11974		471	807	57	2	0	1
47	V	208	TM3	TMD1	helix	3	653	L	1156	TM12	TMD2	helix	3		31.6178	30.0371	30.0371	1.5807	1.5807		606	948	63	2	0	0
49	L	210	TM3	TMD1	helix	3	62	C	225	TM4	TMD1	helix	3		17.976	21.2986	17.976	-3.32259	3.32259		13	15	2	0	0	0
49	L	210	TM3	TMD1	helix	3	77	L	240	TM4	TMD1	helix	3		24.0469	22.8817	22.8817	1.16516	1.16516		28	30	2	0	0	0
49	L	210	TM3	TMD1	helix	3	132	T	296	TM5 ext. (ICL2)	TMD1	helix	2		36.5242	33.9381	33.9381	2.58611	2.58611		83	86	5	0	0	1
49	L	210	TM3	TMD1	helix	3	145	A	309	TM5	TMD1	helix	4		25.0683	26.5064	25.0683	-1.43815	1.43815		96	99	6	0	0	1
50	L	211	TM3	TMD1	helix	3	131	L	295	TM5 ext. (ICL2)	TMD1	helix	4		41.0581	37.5113	37.5113	3.54677	3.54677		81	84	5	0	0	1
50	L	211	TM3	TMD1	helix	3	150	F	315	TM5	TMD1	helix	3		21.0873	23.5467	21.0873	-2.45939	2.45939		100	104	6	0	0	0
51	M	212	TM3	TMD1	helix	3	68	I	231	TM4	TMD1	helix	4		16.9761	18.9569	16.9761	-1.98077	1.98077		17	19	2	0	0	1
51	M	212	TM3	TMD1	helix	3	97	V	260	TM4 ext. (ICL2)	TMD1	helix	3		49.7287	47.9595	47.9595	1.76923	1.76923		46	48	3	0	0	0
51	M	212	TM3	TMD1	helix	3	136	A	300	TM5 ext. (ICL2)	TMD1	helix	3		32.2552	29.587	29.587	2.66818	2.66818		85	88	5	0	0	0
51	M	212	TM3	TMD1	helix	3	179	M	348	TM6	TMD1	helix	4		9.16744	12.211	9.16744	-3.0436	3.0436		128	136	8	0	0	1
51	M	212	TM3	TMD1	helix	3	441	L	937	TM8	TMD2	helix	3		30.6278	39.4069	30.6278	-8.77916	8.77916		390	725	51	2	0	0
51	M	212	TM3	TMD1	helix	3	500	L	997	TM9	TMD2	helix	4		27.742	28.9967	27.742	-1.2547	1.2547		449	785	55	2	0	1
51	M	212	TM3	TMD1	helix	3	635	N	1138	TM12	TMD2	helix	3		23.4006	17.9164	17.9164	5.48416	5.48416		584	926	63	2	0	0
51	M	212	TM3	TMD1	helix	3	785	F	1337	X-loop	NBD2	loop	3		65.4859	65.2944	65.2944	0.191507	0.191507		734	1125	84	3	1	0
51	M	212	TM3	TMD1	helix	3	876	F	1450	C-term. tail	NBD2	loop	1		89.4177	90.4839	89.4177	-1.06623	1.06623		825	1238	103	3	1	2
52	G	213	TM3	TMD1	helix	4	138	V	302	TM5	TMD1	helix	3		31.2823	25.2024	25.2024	6.07991	6.07991		86	89	6	0	0	1
52	G	213	TM3	TMD1	helix	4	446	I	942	TM8	TMD2	helix	3		39.5659	41.8383	39.5659	-2.27241	2.27241		394	729	51	2	0	1
52	G	213	TM3	TMD1	helix	4	580	L	1077	TM11 ext. (ICL4)	TMD2	helix	3		55.2865	47.1125	47.1125	8.17401	8.17401		528	864	60	2	0	1
54	I	215	TM3	TMD1	helix	2	173	F	342	TM6	TMD1	helix	2		5.28503	8.76939	5.28503	-3.48436	3.48436		119	127	8	0	0	0	+	+
54	I	215	TM3	TMD1	helix	2	577	F	1074	TM11 ext. (ICL4)	TMD2	helix	2		59.1401	55.1372	55.1372	4.00291	4.00291		523	859	60	2	0	0
55	W	216	TM3	TMD1	helix	3	114	W	277	TM5 ext. (ICL2)	TMD1	helix	1		68.8531	67.0246	67.0246	1.82854	1.82854		59	61	5	0	0	2
55	W	216	TM3	TMD1	helix	3	809	L	1361	H5	NBD2	helix	1		76.9586	76.0972	76.0972	0.861481	0.861481		754	1145	86	3	0	2
58	L	219	TM3	TMD1	helix	2	149	G	314	TM5	TMD1	helix	2		20.0926	17.8055	17.8055	2.28708	2.28708		91	95	6	0	0	0
59	Q	220	ECL2	TMD1	loop	2	196	G	366	TM6 ext.	TMD1	helix	2		43.2156	42.5516	42.5516	0.664029	0.664029		137	146	8	0	1	0
59	Q	220	ECL2	TMD1	loop	2	243	M	472	H1	NBD1	helix	2		78.0076	76.9093	76.9093	1.09834	1.09834		184	252	16	1	1	0
61	F	224	TM4	TMD1	helix	4	159	P	324	TM5	TMD1	helix	3		7.87076	15.584	7.87076	-7.71327	7.71327		98	100	4	0	0	1	+	+
62	C	225	TM4	TMD1	helix	3	68	I	231	TM4	TMD1	helix	4		12.7697	12.6989	12.6989	0.0707875	0.0707875		6	6	0	0	0	1
62	C	225	TM4	TMD1	helix	3	81	M	244	TM4	TMD1	helix	3		29.9707	28.0468	28.0468	1.92386	1.92386		19	19	0	0	0	0
62	C	225	TM4	TMD1	helix	3	147	F	311	TM5	TMD1	helix	3		18.8692	17.4278	17.4278	1.44146	1.44146		85	86	4	0	0	0
62	C	225	TM4	TMD1	helix	3	156	S	321	TM5	TMD1	helix	2		4.80391	6.77006	4.80391	-1.96615	1.96615		94	96	4	0	0	1	+	+
62	C	225	TM4	TMD1	helix	3	159	P	324	TM5	TMD1	helix	3		4.92748	12.6653	4.92748	-7.73779	7.73779		97	99	4	0	0	0	+	+
62	C	225	TM4	TMD1	helix	3	305	I	546	C-loop (ABC sign.)	NBD1	loop	2		72.8888	74.9622	72.8888	-2.07337	2.07337		243	321	27	1	1	1
62	C	225	TM4	TMD1	helix	3	404	F	870	TM7	TMD2	loop	4		25.9434	27.1163	25.9434	-1.17289	1.17289		342	645	47	2	1	1
62	C	225	TM4	TMD1	helix	3	525	V	1022	TM10	TMD2	helix	3		42.3887	30.2183	30.2183	12.1704	12.1704		463	797	55	2	0	0
62	C	225	TM4	TMD1	helix	3	594	L	1091	TM11 ext. (ICL4)	TMD2	helix	3		51.4672	40.5436	40.5436	10.9236	10.9236		532	866	58	2	0	0
62	C	225	TM4	TMD1	helix	3	599	L	1096	TM11	TMD2	helix	2		42.7721	30.8666	30.8666	11.9055	11.9055		537	871	59	2	0	1
62	C	225	TM4	TMD1	helix	3	880	K	1468	C-term. tail	NBD2	helix	4		100.905	96.1798	96.1798	4.72543	4.72543		818	1243	101	3	0	1
64	L	227	TM4	TMD1	helix	3	410	A	876	TM7	TMD2	helix	4		18.4153	22.3841	18.4153	-3.96873	3.96873		346	649	47	2	0	1
64	L	227	TM4	TMD1	helix	3	442	V	938	TM8	TMD2	helix	3		34.5758	38.8505	34.5758	-4.27473	4.27473		378	711	49	2	0	0
64	L	227	TM4	TMD1	helix	3	494	I	991	TM9	TMD2	helix	3		40.9994	41.1608	40.9994	-0.161385	0.161385		430	764	53	2	0	0
64	L	227	TM4	TMD1	helix	3	538	Q	1035	TM10 ext. (ICL4)	TMD2	helix	4		51.3839	42.8439	42.8439	8.54006	8.54006		474	808	56	2	0	1
66	F	229	TM4	TMD1	helix	4	67	L	230	TM4	TMD1	helix	3		5.63573	5.63154	5.63154	0.00419622	0.00419622		1	1	0	0	0	1
66	F	229	TM4	TMD1	helix	4	68	I	231	TM4	TMD1	helix	4		7.26408	7.8916	7.26408	-0.627513	0.627513		2	2	0	0	0	0
66	F	229	TM4	TMD1	helix	4	70	L	233	TM4	TMD1	helix	3		5.57375	5.87419	5.57375	-0.300441	0.300441		4	4	0	0	0	1
66	F	229	TM4	TMD1	helix	4	71	A	234	TM4	TMD1	helix	3		9.67265	9.7459	9.67265	-0.0732431	0.0732431		5	5	0	0	0	1
66	F	229	TM4	TMD1	helix	4	77	L	240	TM4	TMD1	helix	3		16.321	15.7695	15.7695	0.551491	0.551491		11	11	0	0	0	1
66	F	229	TM4	TMD1	helix	4	81	M	244	TM4	TMD1	helix	3		21.24	21.9778	21.24	-0.737721	0.737721		15	15	0	0	0	1
66	F	229	TM4	TMD1	helix	4	82	M	245	TM4	TMD1	helix	3		24.3889	23.3852	23.3852	1.00371	1.00371		16	16	0	0	0	1
66	F	229	TM4	TMD1	helix	4	113	C	276	TM5 ext. (ICL2)	TMD1	loop	2		63.1002	63.4982	63.1002	-0.398084	0.398084		47	47	3	0	1	2
66	F	229	TM4	TMD1	helix	4	138	V	302	TM5	TMD1	helix	3		22.2463	20.9953	20.9953	1.25099	1.25099		72	73	4	0	0	1
66	F	229	TM4	TMD1	helix	4	151	F	316	TM5	TMD1	helix	3		5.23694	7.82871	5.23694	-2.59177	2.59177		85	87	4	0	0	1	+	+
66	F	229	TM4	TMD1	helix	4	155	L	320	TM5	TMD1	helix	4		5.8256	10.9203	5.8256	-5.0947	5.0947		89	91	4	0	0	0	+	+
66	F	229	TM4	TMD1	helix	4	175	I	344	TM6	TMD1	helix	3		15.4	12.2522	12.2522	3.14783	3.14783		109	115	6	0	0	1
66	F	229	TM4	TMD1	helix	4	292	K	532	H4b	NBD1	helix	3		79.803	83.7169	79.803	-3.91387	3.91387		226	303	25	1	0	1
66	F	229	TM4	TMD1	helix	4	406	A	872	TM7	TMD2	helix	3		17.0235	18.6584	17.0235	-1.6349	1.6349		340	643	47	2	0	1
66	F	229	TM4	TMD1	helix	4	518	I	1015	TM10	TMD2	helix	2		40.6086	32.6081	32.6081	8.00055	8.00055		452	786	55	2	0	2
66	F	229	TM4	TMD1	helix	4	603	Q	1100	TM11	TMD2	helix	3		35.0035	22.4564	22.4564	12.5471	12.5471		537	871	59	2	0	1
66	F	229	TM4	TMD1	helix	4	614	F	1111	TM11	TMD2	helix	2		34.3393	21.7127	21.7127	12.6265	12.6265		548	882	59	2	0	2
66	F	229	TM4	TMD1	helix	4	631	T	1134	TM12	TMD2	helix	2		28.5986	16.6139	16.6139	11.9847	11.9847		565	905	61	2	0	2
66	F	229	TM4	TMD1	helix	4	649	D	1152	TM12	TMD2	helix	3		32.9101	35.1126	32.9101	-2.20248	2.20248		583	923	61	2	0	1
67	L	230	TM4	TMD1	helix	3	71	A	234	TM4	TMD1	helix	3		6.41847	6.46344	6.41847	-0.0449657	0.0449657		4	4	0	0	0	0
67	L	230	TM4	TMD1	helix	3	75	A	238	TM4	TMD1	loop	4		13.0256	12.4538	12.4538	0.571849	0.571849		8	8	0	0	1	1
67	L	230	TM4	TMD1	helix	3	190	T	360	TM6	TMD1	helix	4		20.427	25.7733	20.427	-5.34631	5.34631		123	130	6	0	0	1
67	L	230	TM4	TMD1	helix	3	584	A	1081	TM11 ext. (ICL4)	TMD2	helix	3		47.7567	49.4289	47.7567	-1.67212	1.67212		517	851	58	2	0	0
67	L	230	TM4	TMD1	helix	3	590	A	1087	TM11 ext. (ICL4)	TMD2	helix	3		45.1525	40.9181	40.9181	4.23431	4.23431		523	857	58	2	0	0
67	L	230	TM4	TMD1	helix	3	645	N	1148	TM12	TMD2	helix	2		29.2111	32.417	29.2111	-3.2059	3.2059		578	918	61	2	0	1
68	I	231	TM4	TMD1	helix	4	69	V	232	TM4	TMD1	helix	4		5.21757	6.02132	5.21757	-0.803753	0.803753		1	1	0	0	0	0
68	I	231	TM4	TMD1	helix	4	71	A	234	TM4	TMD1	helix	3		6.11299	6.05295	6.05295	0.0600334	0.0600334		3	3	0	0	0	1
68	I	231	TM4	TMD1	helix	4	73	F	236	TM4	TMD1	helix	4		9.58112	10.2606	9.58112	-0.679437	0.679437		5	5	0	0	0	0
68	I	231	TM4	TMD1	helix	4	84	Y	247	TM4	TMD1	helix	4		25.5806	25.0153	25.0153	0.565344	0.565344		16	16	0	0	0	0
68	I	231	TM4	TMD1	helix	4	94	E	257	TM4 ext. (ICL2)	TMD1	helix	4		40.6984	39.6048	39.6048	1.09358	1.09358		26	26	1	0	0	0
68	I	231	TM4	TMD1	helix	4	137	Y	301	TM5	TMD1	helix	4		26.2372	25.2117	25.2117	1.02551	1.02551		69	70	4	0	0	0
68	I	231	TM4	TMD1	helix	4	138	V	302	TM5	TMD1	helix	3		22.7227	20.9134	20.9134	1.80934	1.80934		70	71	4	0	0	1
68	I	231	TM4	TMD1	helix	4	145	A	309	TM5	TMD1	helix	4		14.8885	15.6436	14.8885	-0.755127	0.755127		77	78	4	0	0	0
68	I	231	TM4	TMD1	helix	4	150	F	315	TM5	TMD1	helix	3		15.834	18.9847	15.834	-3.15067	3.15067		82	84	4	0	0	1
68	I	231	TM4	TMD1	helix	4	439	L	935	TM8	TMD2	helix	4		27.5103	29.5712	27.5103	-2.06094	2.06094		371	704	49	2	0	0
68	I	231	TM4	TMD1	helix	4	440	P	936	TM8	TMD2	helix	4		25.9555	29.9724	25.9555	-4.01688	4.01688		372	705	49	2	0	0
68	I	231	TM4	TMD1	helix	4	501	L	998	TM9	TMD2	helix	4		39.9868	36.2488	36.2488	3.73809	3.73809		433	767	53	2	0	0
68	I	231	TM4	TMD1	helix	4	578	E	1075	TM11 ext. (ICL4)	TMD2	helix	4		50.7886	55.3299	50.7886	-4.54138	4.54138		510	844	58	2	0	0
68	I	231	TM4	TMD1	helix	4	582	H	1079	TM11 ext. (ICL4)	TMD2	helix	3		49.725	50.2295	49.725	-0.504558	0.504558		514	848	58	2	0	1
68	I	231	TM4	TMD1	helix	4	649	D	1152	TM12	TMD2	helix	3		36.1216	37.2278	36.1216	-1.10618	1.10618		581	921	61	2	0	1
68	I	231	TM4	TMD1	helix	4	832	R	1386	H6	NBD2	helix	4		81.8833	81.3147	81.3147	0.568596	0.568596		764	1155	88	3	0	0
69	V	232	TM4	TMD1	helix	4	71	A	234	TM4	TMD1	helix	3		7.42335	7.41762	7.41762	0.00572577	0.00572577		2	2	0	0	0	1
69	V	232	TM4	TMD1	helix	4	190	T	360	TM6	TMD1	helix	4		21.5748	26.5744	21.5748	-4.99963	4.99963		121	128	6	0	0	0
69	V	232	TM4	TMD1	helix	4	493	T	990	TM9	TMD2	helix	4		37.0171	35.1353	35.1353	1.88175	1.88175		424	758	53	2	0	0
69	V	232	TM4	TMD1	helix	4	578	E	1075	TM11 ext. (ICL4)	TMD2	helix	4		50.964	55.9229	50.964	-4.95893	4.95893		509	843	58	2	0	0
70	L	233	TM4	TMD1	helix	3	71	A	234	TM4	TMD1	helix	3		5.15493	5.38365	5.15493	-0.228723	0.228723		1	1	0	0	0	0
70	L	233	TM4	TMD1	helix	3	73	F	236	TM4	TMD1	helix	4		5.8838	6.95169	5.8838	-1.06789	1.06789		3	3	0	0	0	1
70	L	233	TM4	TMD1	helix	3	75	A	238	TM4	TMD1	loop	4		10.035	9.64421	9.64421	0.390815	0.390815		5	5	0	0	1	1
70	L	233	TM4	TMD1	helix	3	80	M	243	TM4	TMD1	helix	4		17.0805	15.0777	15.0777	2.00281	2.00281		10	10	0	0	0	1
70	L	233	TM4	TMD1	helix	3	129	L	293	TM5 ext. (ICL2)	TMD1	helix	3		32.4334	31.9768	31.9768	0.456617	0.456617		59	60	3	0	0	0
70	L	233	TM4	TMD1	helix	3	131	L	295	TM5 ext. (ICL2)	TMD1	helix	4		28.156	26.8847	26.8847	1.27132	1.27132		61	62	3	0	0	1
70	L	233	TM4	TMD1	helix	3	142	N	306	TM5	TMD1	helix	3		12.6223	10.6923	10.6923	1.93	1.93		72	73	4	0	0	0
70	L	233	TM4	TMD1	helix	3	148	S	313	TM5	TMD1	helix	3		4.758	7.57055	4.758	-2.81255	2.81255		78	80	4	0	0	0	+	+
70	L	233	TM4	TMD1	helix	3	186	W	356	TM6	TMD1	helix	4		13.9008	16.9995	13.9008	-3.09866	3.09866		116	123	6	0	0	1
70	L	233	TM4	TMD1	helix	3	195	L	365	TM6 ext.	TMD1	helix	4		19.8431	29.1654	19.8431	-9.3223	9.3223		125	132	7	0	0	1
70	L	233	TM4	TMD1	helix	3	367	K	612	H7	NBD1	helix	4		82.2044	90.3996	82.2044	-8.19524	8.19524		297	379	36	1	0	1
70	L	233	TM4	TMD1	helix	3	501	L	998	TM9	TMD2	helix	4		33.3194	29.1933	29.1933	4.12602	4.12602		431	765	53	2	0	1
70	L	233	TM4	TMD1	helix	3	515	Q	1012	TM9	TMD2	helix	2		43.4685	28.0212	28.0212	15.4473	15.4473		445	779	53	2	0	1
70	L	233	TM4	TMD1	helix	3	608	M	1105	TM11	TMD2	helix	4		37.6463	26.6784	26.6784	10.9679	10.9679		538	872	59	2	0	1
71	A	234	TM4	TMD1	helix	3	88	R	251	TM4 ext. (ICL2)	TMD1	helix	3		25.8102	26.5288	25.8102	-0.718612	0.718612		17	17	1	0	0	0
71	A	234	TM4	TMD1	helix	3	116	E	279	TM5 ext. (ICL2)	TMD1	helix	4		53.3475	50.6791	50.6791	2.66839	2.66839		45	45	3	0	0	1
71	A	234	TM4	TMD1	helix	3	138	V	302	TM5	TMD1	helix	3		18.5973	16.4287	16.4287	2.16862	2.16862		67	68	4	0	0	0
71	A	234	TM4	TMD1	helix	3	182	T	351	TM6	TMD1	helix	3		14.6706	14.3444	14.3444	0.3262	0.3262		111	117	6	0	0	0
71	A	234	TM4	TMD1	helix	3	186	W	356	TM6	TMD1	helix	4		15.9147	15.5701	15.5701	0.344581	0.344581		115	122	6	0	0	1
71	A	234	TM4	TMD1	helix	3	207	K	377	TMD1-NBD1 linker	TMD1	loop	3		36.0151	45.9893	36.0151	-9.97424	9.97424		136	143	8	0	1	0
71	A	234	TM4	TMD1	helix	3	292	K	532	H4b	NBD1	helix	3		73.9681	78.5255	73.9681	-4.55745	4.55745		221	298	25	1	0	0
71	A	234	TM4	TMD1	helix	3	348	S	589	H6	NBD1	helix	4		74.3435	81.6374	74.3435	-7.29393	7.29393		277	355	32	1	0	1
71	A	234	TM4	TMD1	helix	3	414	V	880	TM7	TMD2	helix	3		26.5687	24.7891	24.7891	1.77958	1.77958		343	646	47	2	0	0
71	A	234	TM4	TMD1	helix	3	440	P	936	TM8	TMD2	helix	4		22.3518	26.3495	22.3518	-3.99772	3.99772		369	702	49	2	0	1
71	A	234	TM4	TMD1	helix	3	578	E	1075	TM11 ext. (ICL4)	TMD2	helix	4		44.748	49.606	44.748	-4.85808	4.85808		507	841	58	2	0	1
71	A	234	TM4	TMD1	helix	3	596	L	1093	TM11	TMD2	helix	4		34.6844	27.0556	27.0556	7.62886	7.62886		525	859	59	2	0	1
71	A	234	TM4	TMD1	helix	3	603	Q	1100	TM11	TMD2	helix	3		33.7924	22.2542	22.2542	11.5382	11.5382		532	866	59	2	0	0
71	A	234	TM4	TMD1	helix	3	646	S	1149	TM12	TMD2	helix	3		32.0451	31.3306	31.3306	0.714459	0.714459		575	915	61	2	0	0
71	A	234	TM4	TMD1	helix	3	653	L	1156	TM12	TMD2	helix	3		35.9252	34.7225	34.7225	1.20278	1.20278		582	922	61	2	0	0
71	A	234	TM4	TMD1	helix	3	661	F	1164	TM12 ext.	TMD2	helix	4		46.6198	47.9133	46.6198	-1.29348	1.29348		590	930	62	2	0	1
72	L	235	TM4	TMD1	helix	3	254	Q	493	Q-loop	NBD1	sheet	1		61.266	71.0133	61.266	-9.74724	9.74724		182	258	20	1	1	2
72	L	235	TM4	TMD1	helix	3	552	S	1049	TM10 ext. (ICL4)	TMD2	helix	1		44.5431	45.9111	44.5431	-1.36797	1.36797		480	814	56	2	0	2
72	L	235	TM4	TMD1	helix	3	851	E	1409	H7	NBD2	helix	2		81.3668	80.6163	80.6163	0.750424	0.750424		779	1174	92	3	0	1
73	F	236	TM4	TMD1	helix	4	75	A	238	TM4	TMD1	loop	4		6.96764	6.55646	6.55646	0.411185	0.411185		2	2	0	0	1	0
73	F	236	TM4	TMD1	helix	4	91	K	254	TM4 ext. (ICL2)	TMD1	helix	4		27.8557	27.6144	27.6144	0.241284	0.241284		18	18	1	0	0	0
73	F	236	TM4	TMD1	helix	4	119	E	282	TM5 ext. (ICL2)	TMD1	helix	4		43.9151	41.8982	41.8982	2.01696	2.01696		46	46	3	0	0	0
73	F	236	TM4	TMD1	helix	4	439	L	935	TM8	TMD2	helix	4		19.6551	19.3417	19.3417	0.313348	0.313348		366	699	49	2	0	0
73	F	236	TM4	TMD1	helix	4	582	H	1079	TM11 ext. (ICL4)	TMD2	helix	3		44.9749	47.2982	44.9749	-2.32329	2.32329		509	843	58	2	0	1
73	F	236	TM4	TMD1	helix	4	639	T	1142	TM12	TMD2	helix	3		30.7763	24.0162	24.0162	6.76007	6.76007		566	906	61	2	0	1
73	F	236	TM4	TMD1	helix	4	649	D	1152	TM12	TMD2	helix	3		29.5304	29.0504	29.0504	0.479939	0.479939		576	916	61	2	0	1
74	Q	237	TM4	TMD1	helix	2	82	M	245	TM4	TMD1	helix	3		12.1336	11.4493	11.4493	0.684327	0.684327		8	8	0	0	0	1
74	Q	237	TM4	TMD1	helix	2	132	T	296	TM5 ext. (ICL2)	TMD1	helix	2		22.0948	20.2927	20.2927	1.80213	1.80213		58	59	3	0	0	0
74	Q	237	TM4	TMD1	helix	2	146	F	310	TM5	TMD1	helix	3		7.28261	9.02932	7.28261	-1.74671	1.74671		72	73	4	0	0	1	+	+
74	Q	237	TM4	TMD1	helix	2	156	S	321	TM5	TMD1	helix	2		21.3738	22.5649	21.3738	-1.19113	1.19113		82	84	4	0	0	0
74	Q	237	TM4	TMD1	helix	2	243	M	472	H1	NBD1	helix	2		52.1297	62.7568	52.1297	-10.6272	10.6272		169	235	15	1	0	0
74	Q	237	TM4	TMD1	helix	2	245	E	474	H1-S4 loop	NBD1	loop	2		48.5785	59.5482	48.5785	-10.9697	10.9697		171	237	16	1	1	0
74	Q	237	TM4	TMD1	helix	2	250	S	489	S6	NBD1	sheet	1		59.6273	69.0846	59.6273	-9.45739	9.45739		176	252	19	1	1	1
74	Q	237	TM4	TMD1	helix	2	437	R	933	TM8	TMD2	helix	3		17.406	21.0885	17.406	-3.68246	3.68246		363	696	49	2	0	1
74	Q	237	TM4	TMD1	helix	2	533	R	1030	TM10	TMD2	helix	2		38.1025	27.9936	27.9936	10.1089	10.1089		459	793	55	2	0	0
74	Q	237	TM4	TMD1	helix	2	581	F	1078	TM11 ext. (ICL4)	TMD2	helix	2		39.1442	44.0571	39.1442	-4.91296	4.91296		507	841	58	2	0	0
74	Q	237	TM4	TMD1	helix	2	588	H	1085	TM11 ext. (ICL4)	TMD2	helix	2		34.9026	35.8509	34.9026	-0.948242	0.948242		514	848	58	2	0	0
74	Q	237	TM4	TMD1	helix	2	599	L	1096	TM11	TMD2	helix	2		31.4525	20.5459	20.5459	10.9065	10.9065		525	859	59	2	0	0
74	Q	237	TM4	TMD1	helix	2	640	L	1143	TM12	TMD2	helix	2		33.0403	24.8413	24.8413	8.19896	8.19896		566	906	61	2	0	0
74	Q	237	TM4	TMD1	helix	2	642	W	1145	TM12	TMD2	helix	3		26.1751	20.9216	20.9216	5.2535	5.2535		568	908	61	2	0	1
75	A	238	TM4	TMD1	loop	4	77	L	240	TM4	TMD1	helix	3		7.15425	7.85383	7.15425	-0.699578	0.699578		2	2	0	0	1	1
75	A	238	TM4	TMD1	loop	4	97	V	260	TM4 ext. (ICL2)	TMD1	helix	3		34.5171	33.7474	33.7474	0.769711	0.769711		22	22	1	0	1	1
75	A	238	TM4	TMD1	loop	4	98	I	261	TM4 ext. (ICL2)	TMD1	helix	3		36.9439	35.1498	35.1498	1.79418	1.79418		23	23	1	0	1	1
75	A	238	TM4	TMD1	loop	4	117	A	280	TM5 ext. (ICL2)	TMD1	helix	3		46.7842	44.0016	44.0016	2.7826	2.7826		42	42	3	0	1	1
75	A	238	TM4	TMD1	loop	4	121	M	284	TM5 ext. (ICL2)	TMD1	helix	3		40.3964	36.9601	36.9601	3.43631	3.43631		46	46	3	0	1	1
75	A	238	TM4	TMD1	loop	4	125	L	288	TM5 ext. (ICL2)	TMD1	helix	3		33.4639	30.7148	30.7148	2.74902	2.74902		50	50	3	0	1	1
75	A	238	TM4	TMD1	loop	4	138	V	302	TM5	TMD1	helix	3		14.2804	12.3109	12.3109	1.96945	1.96945		63	64	4	0	1	1
75	A	238	TM4	TMD1	loop	4	142	N	306	TM5	TMD1	helix	3		11.2664	10.3508	10.3508	0.915517	0.915517		67	68	4	0	1	1
75	A	238	TM4	TMD1	loop	4	145	A	309	TM5	TMD1	helix	4		12.3928	12.5583	12.3928	-0.165508	0.165508		70	71	4	0	1	0
75	A	238	TM4	TMD1	loop	4	147	F	311	TM5	TMD1	helix	3		16.4018	18.5563	16.4018	-2.1545	2.1545		72	73	4	0	1	1
75	A	238	TM4	TMD1	loop	4	207	K	377	TMD1-NBD1 linker	TMD1	loop	3		31.4066	42.1983	31.4066	-10.7917	10.7917		132	139	8	0	0	1
75	A	238	TM4	TMD1	loop	4	431	L	926	TM8	TMD2	helix	3		24.2389	20.942	20.942	3.29691	3.29691		356	688	49	2	1	1
75	A	238	TM4	TMD1	loop	4	441	L	937	TM8	TMD2	helix	3		22.093	26.6471	22.093	-4.55407	4.55407		366	699	49	2	1	1
75	A	238	TM4	TMD1	loop	4	496	D	993	TM9	TMD2	helix	4		29.4307	28.292	28.292	1.13867	1.13867		421	755	53	2	1	0
75	A	238	TM4	TMD1	loop	4	504	V	1001	TM9	TMD2	helix	3		40.0832	30.4116	30.4116	9.67162	9.67162		429	763	53	2	1	1
75	A	238	TM4	TMD1	loop	4	512	A	1009	TM9	TMD2	helix	4		48.9938	37.3385	37.3385	11.6552	11.6552		437	771	53	2	1	0
75	A	238	TM4	TMD1	loop	4	639	T	1142	TM12	TMD2	helix	3		35.3763	27.2615	27.2615	8.11479	8.11479		564	904	61	2	1	1
75	A	238	TM4	TMD1	loop	4	646	S	1149	TM12	TMD2	helix	3		33.2041	29.4015	29.4015	3.80259	3.80259		571	911	61	2	1	1
75	A	238	TM4	TMD1	loop	4	647	S	1150	TM12	TMD2	helix	3		37.569	34.4369	34.4369	3.13213	3.13213		572	912	61	2	1	1
75	A	238	TM4	TMD1	loop	4	652	S	1155	TM12	TMD2	helix	2		34.6885	34.2119	34.2119	0.476592	0.476592		577	917	61	2	1	2
76	G	239	TM4	TMD1	loop	4	145	A	309	TM5	TMD1	helix	4		11.0522	9.81269	9.81269	1.23947	1.23947		69	70	4	0	1	0
76	G	239	TM4	TMD1	loop	4	147	F	311	TM5	TMD1	helix	3		16.3143	16.5241	16.3143	-0.209798	0.209798		71	72	4	0	1	1
76	G	239	TM4	TMD1	loop	4	400	L	863	TM7	TMD2	helix	4		32.1088	26.1294	26.1294	5.97938	5.97938		324	624	47	2	1	0
76	G	239	TM4	TMD1	loop	4	439	L	935	TM8	TMD2	helix	4		23.1903	17.1495	17.1495	6.04083	6.04083		363	696	49	2	1	0
77	L	240	TM4	TMD1	helix	3	98	I	261	TM4 ext. (ICL2)	TMD1	helix	3		31.7053	33.024	31.7053	-1.31869	1.31869		21	21	1	0	0	0
77	L	240	TM4	TMD1	helix	3	108	S	271	cpl. helix (ICL2)	TMD1	helix	2		44.7915	45.7372	44.7915	-0.945672	0.945672		31	31	2	0	0	1
77	L	240	TM4	TMD1	helix	3	142	N	306	TM5	TMD1	helix	3		4.4608	3.81967	3.81967	0.641134	0.641134		65	66	4	0	0	0	+	+
77	L	240	TM4	TMD1	helix	3	143	S	307	TM5	TMD1	helix	4		9.31077	7.74528	7.74528	1.56549	1.56549		66	67	4	0	0	1	+	+
77	L	240	TM4	TMD1	helix	3	407	E	873	TM7	TMD2	helix	3		24.0114	17.8713	17.8713	6.1401	6.1401		330	633	47	2	0	0
77	L	240	TM4	TMD1	helix	3	440	P	936	TM8	TMD2	helix	4		15.159	15.9923	15.159	-0.833248	0.833248		363	696	49	2	0	1
77	L	240	TM4	TMD1	helix	3	492	L	989	TM9	TMD2	helix	4		25.1313	19.8166	19.8166	5.31467	5.31467		415	749	53	2	0	1
77	L	240	TM4	TMD1	helix	3	496	D	993	TM9	TMD2	helix	4		23.5251	20.8615	20.8615	2.6636	2.6636		419	753	53	2	0	1
77	L	240	TM4	TMD1	helix	3	497	F	994	TM9	TMD2	helix	3		28.9768	23.1274	23.1274	5.84941	5.84941		420	754	53	2	0	0
77	L	240	TM4	TMD1	helix	3	501	L	998	TM9	TMD2	helix	4		33.276	23.9275	23.9275	9.34846	9.34846		424	758	53	2	0	1
77	L	240	TM4	TMD1	helix	3	504	V	1001	TM9	TMD2	helix	3		35.1629	23.0505	23.0505	12.1125	12.1125		427	761	53	2	0	0
77	L	240	TM4	TMD1	helix	3	507	A	1004	TM9	TMD2	loop	3		35.6181	22.507	22.507	13.1112	13.1112		430	764	53	2	1	0
77	L	240	TM4	TMD1	helix	3	582	H	1079	TM11 ext. (ICL4)	TMD2	helix	3		39.4689	42.6669	39.4689	-3.19807	3.19807		505	839	58	2	0	0
77	L	240	TM4	TMD1	helix	3	603	Q	1100	TM11	TMD2	helix	3		32.2495	20.9858	20.9858	11.2637	11.2637		526	860	59	2	0	0
77	L	240	TM4	TMD1	helix	3	814	L	1368	S7	NBD2	sheet	2		59.8737	62.6157	59.8737	-2.74194	2.74194		737	1128	86	3	1	1
78	G	241	TM4	TMD1	helix	3	84	Y	247	TM4	TMD1	helix	4		9.6015	9.67116	9.6015	-0.0696657	0.0696657		6	6	0	0	0	1
78	G	241	TM4	TMD1	helix	3	91	K	254	TM4 ext. (ICL2)	TMD1	helix	4		19.4815	21.3014	19.4815	-1.81992	1.81992		13	13	1	0	0	1
78	G	241	TM4	TMD1	helix	3	137	Y	301	TM5	TMD1	helix	4		14.5439	13.4328	13.4328	1.11112	1.11112		59	60	4	0	0	1
78	G	241	TM4	TMD1	helix	3	145	A	309	TM5	TMD1	helix	4		12.9802	12.1393	12.1393	0.840965	0.840965		67	68	4	0	0	1
78	G	241	TM4	TMD1	helix	3	492	L	989	TM9	TMD2	helix	4		26.3937	20.4578	20.4578	5.93589	5.93589		414	748	53	2	0	1
78	G	241	TM4	TMD1	helix	3	496	D	993	TM9	TMD2	helix	4		25.637	22.497	22.497	3.13995	3.13995		418	752	53	2	0	1
78	G	241	TM4	TMD1	helix	3	592	W	1089	TM11 ext. (ICL4)	TMD2	helix	4		30.3811	25.8067	25.8067	4.57438	4.57438		514	848	58	2	0	1
78	G	241	TM4	TMD1	helix	3	598	T	1095	TM11	TMD2	helix	3		36.4962	25.0213	25.0213	11.4749	11.4749		520	854	59	2	0	0
79	R	242	TM4	TMD1	helix	4	459	S	955	TM8 ext. (ICL3)	TMD2	helix	3		39.6179	38.5018	38.5018	1.11609	1.11609		380	713	50	2	0	1
80	M	243	TM4	TMD1	helix	4	142	N	306	TM5	TMD1	helix	3		7.73739	8.15639	7.73739	-0.419001	0.419001		62	63	4	0	0	1	+	+
80	M	243	TM4	TMD1	helix	4	176	V	345	TM6	TMD1	helix	3		30.3601	20.3684	20.3684	9.99171	9.99171		96	102	6	0	0	1
80	M	243	TM4	TMD1	helix	4	439	L	935	TM8	TMD2	helix	4		21.1955	14.0969	14.0969	7.09854	7.09854		359	692	49	2	0	0
80	M	243	TM4	TMD1	helix	4	442	V	938	TM8	TMD2	helix	3		20.9601	17.5002	17.5002	3.45998	3.45998		362	695	49	2	0	1
80	M	243	TM4	TMD1	helix	4	578	E	1075	TM11 ext. (ICL4)	TMD2	helix	4		39.1441	44.378	39.1441	-5.23393	5.23393		498	832	58	2	0	0
80	M	243	TM4	TMD1	helix	4	635	N	1138	TM12	TMD2	helix	3		37.8596	21.5714	21.5714	16.2881	16.2881		555	895	61	2	0	1
81	M	244	TM4	TMD1	helix	3	84	Y	247	TM4	TMD1	helix	4		5.49614	6.29112	5.49614	-0.794985	0.794985		3	3	0	0	0	1
81	M	244	TM4	TMD1	helix	3	86	D	249	TM4 ext. (ICL2)	TMD1	helix	4		9.35239	11.5014	9.35239	-2.14903	2.14903		5	5	1	0	0	1
81	M	244	TM4	TMD1	helix	3	98	I	261	TM4 ext. (ICL2)	TMD1	helix	3		26.5028	27.6619	26.5028	-1.15916	1.15916		17	17	1	0	0	0
81	M	244	TM4	TMD1	helix	3	109	V	272	cpl. helix (ICL2)	TMD1	helix	2		37.4991	40.4382	37.4991	-2.93907	2.93907		28	28	2	0	0	1
81	M	244	TM4	TMD1	helix	3	136	A	300	TM5 ext. (ICL2)	TMD1	helix	3		10.7242	10.1847	10.1847	0.539579	0.539579		55	56	3	0	0	0
81	M	244	TM4	TMD1	helix	3	139	R	303	TM5	TMD1	helix	3		6.85791	8.02349	6.85791	-1.16558	1.16558		58	59	4	0	0	0	+	+
81	M	244	TM4	TMD1	helix	3	142	N	306	TM5	TMD1	helix	3		6.44836	10.4163	6.44836	-3.96797	3.96797		61	62	4	0	0	0	+	+
81	M	244	TM4	TMD1	helix	3	165	R	334	TM6	TMD1	helix	3		43.6499	35.9963	35.9963	7.65362	7.65362		84	90	6	0	0	0
81	M	244	TM4	TMD1	helix	3	179	M	348	TM6	TMD1	helix	4		23.2757	13.0253	13.0253	10.2505	10.2505		98	104	6	0	0	1
81	M	244	TM4	TMD1	helix	3	190	T	360	TM6	TMD1	helix	4		9.97785	10.4308	9.97785	-0.452974	0.452974		109	116	6	0	0	1
81	M	244	TM4	TMD1	helix	3	208	Q	378	TMD1-NBD1 linker	TMD1	loop	4		29.9437	41.3291	29.9437	-11.3854	11.3854		127	134	8	0	1	1
81	M	244	TM4	TMD1	helix	3	248	S	478	H1-S4 loop	NBD1	loop	4		45.0352	55.721	45.0352	-10.6858	10.6858		167	234	16	1	1	1
81	M	244	TM4	TMD1	helix	3	258	M	498	Q-loop	NBD1	loop	2		41.5144	47.5514	41.5144	-6.03702	6.03702		177	254	20	1	1	1
81	M	244	TM4	TMD1	helix	3	367	K	612	H7	NBD1	helix	4		67.5048	76.0514	67.5048	-8.54657	8.54657		286	368	36	1	0	1
81	M	244	TM4	TMD1	helix	3	370	K	615	H7-S9 loop	NBD1	loop	4		64.5899	74.121	64.5899	-9.53106	9.53106		289	371	37	1	1	1
81	M	244	TM4	TMD1	helix	3	381	Y	627	S10	NBD1	sheet	3		65.0467	75.1099	65.0467	-10.0632	10.0632		300	383	40	1	1	0
81	M	244	TM4	TMD1	helix	3	399	V	862	TM7	TMD2	helix	4		21.9014	18.5496	18.5496	3.35174	3.35174		318	618	47	2	0	1
81	M	244	TM4	TMD1	helix	3	403	I	869	TM7	TMD2	helix	4		23.3524	17.0406	17.0406	6.31181	6.31181		322	625	47	2	0	1
81	M	244	TM4	TMD1	helix	3	406	A	872	TM7	TMD2	helix	3		24.395	18.6546	18.6546	5.74034	5.74034		325	628	47	2	0	0
81	M	244	TM4	TMD1	helix	3	435	G	930	TM8	TMD2	helix	3		19.0857	17.9076	17.9076	1.17803	1.17803		354	686	49	2	0	0
81	M	244	TM4	TMD1	helix	3	442	V	938	TM8	TMD2	helix	3		19.3812	17.5469	17.5469	1.8343	1.8343		361	694	49	2	0	0
81	M	244	TM4	TMD1	helix	3	461	L	957	TM8 ext. (ICL3)	TMD2	helix	3		35.4434	36.872	35.4434	-1.42862	1.42862		380	713	50	2	0	0
81	M	244	TM4	TMD1	helix	3	465	M	961	TM8 ext. (ICL3)	TMD2	loop	2		44.9091	44.9168	44.9091	-0.00768532	0.00768532		384	717	50	2	1	1
81	M	244	TM4	TMD1	helix	3	490	L	986	TM9	TMD2	helix	4		24.9448	19.41	19.41	5.53479	5.53479		409	742	53	2	0	1
81	M	244	TM4	TMD1	helix	3	496	D	993	TM9	TMD2	helix	4		22.3937	18.3726	18.3726	4.02112	4.02112		415	749	53	2	0	1
81	M	244	TM4	TMD1	helix	3	499	Q	996	TM9	TMD2	helix	4		26.0559	16.0717	16.0717	9.9842	9.9842		418	752	53	2	0	1
81	M	244	TM4	TMD1	helix	3	500	L	997	TM9	TMD2	helix	4		28.6308	21.6665	21.6665	6.96428	6.96428		419	753	53	2	0	1
81	M	244	TM4	TMD1	helix	3	515	Q	1012	TM9	TMD2	helix	2		49.8515	33.5128	33.5128	16.3387	16.3387		434	768	53	2	0	1
81	M	244	TM4	TMD1	helix	3	517	Y	1014	TM10	TMD2	helix	4		51.8669	38.3298	38.3298	13.5371	13.5371		436	770	55	2	0	1
81	M	244	TM4	TMD1	helix	3	520	V	1017	TM10	TMD2	helix	4		48.9932	40.6419	40.6419	8.35134	8.35134		439	773	55	2	0	1
81	M	244	TM4	TMD1	helix	3	533	R	1030	TM10	TMD2	helix	2		35.9651	26.2789	26.2789	9.68616	9.68616		452	786	55	2	0	1
81	M	244	TM4	TMD1	helix	3	585	L	1082	TM11 ext. (ICL4)	TMD2	helix	3		30.2743	31.3764	30.2743	-1.10205	1.10205		504	838	58	2	0	0
81	M	244	TM4	TMD1	helix	3	593	F	1090	TM11 ext. (ICL4)	TMD2	helix	3		32.3792	24.3768	24.3768	8.00241	8.00241		512	846	58	2	0	0
81	M	244	TM4	TMD1	helix	3	595	Y	1092	TM11	TMD2	helix	3		29.9674	22.6409	22.6409	7.32657	7.32657		514	848	59	2	0	0
81	M	244	TM4	TMD1	helix	3	597	S	1094	TM11	TMD2	helix	3		34.106	24.6984	24.6984	9.40762	9.40762		516	850	59	2	0	0
81	M	244	TM4	TMD1	helix	3	636	I	1139	TM12	TMD2	helix	2		36.8586	23.0558	23.0558	13.8027	13.8027		555	895	61	2	0	1
81	M	244	TM4	TMD1	helix	3	660	V	1163	TM12 ext.	TMD2	helix	2		29.0757	27.7003	27.7003	1.37547	1.37547		579	919	62	2	0	1
82	M	245	TM4	TMD1	helix	3	86	D	249	TM4 ext. (ICL2)	TMD1	helix	4		6.15394	8.00497	6.15394	-1.85103	1.85103		4	4	1	0	0	1
82	M	245	TM4	TMD1	helix	3	92	I	255	TM4 ext. (ICL2)	TMD1	helix	1		16.1638	16.7453	16.1638	-0.581501	0.581501		10	10	1	0	0	2
82	M	245	TM4	TMD1	helix	3	98	I	261	TM4 ext. (ICL2)	TMD1	helix	3		25.5398	26.3551	25.5398	-0.815345	0.815345		16	16	1	0	0	0
82	M	245	TM4	TMD1	helix	3	144	S	308	TM5	TMD1	helix	3		18.9997	19.7234	18.9997	-0.723687	0.723687		62	63	4	0	0	0
82	M	245	TM4	TMD1	helix	3	182	T	351	TM6	TMD1	helix	3		22.7329	11.6974	11.6974	11.0355	11.0355		100	106	6	0	0	0
82	M	245	TM4	TMD1	helix	3	192	Y	362	TM6	TMD1	helix	3		5.14689	10.9044	5.14689	-5.75752	5.75752		110	117	6	0	0	0	+	+
82	M	245	TM4	TMD1	helix	3	343	K	584	H6	NBD1	helix	3		64.0444	73.8818	64.0444	-9.83741	9.83741		261	339	32	1	0	0
82	M	245	TM4	TMD1	helix	3	489	D	985	TM9 ext. (ICL3)	TMD2	helix	3		24.005	17.7553	17.7553	6.24974	6.24974		407	740	52	2	0	0
82	M	245	TM4	TMD1	helix	3	547	E	1044	TM10 ext. (ICL4)	TMD2	helix	2		29.9338	26.2335	26.2335	3.70031	3.70031		465	799	56	2	0	1
82	M	245	TM4	TMD1	helix	3	555	F	1052	TM10 ext. (ICL4)	TMD2	helix	3		26.3649	31.4833	26.3649	-5.11834	5.11834		473	807	56	2	0	0
82	M	245	TM4	TMD1	helix	3	588	H	1085	TM11 ext. (ICL4)	TMD2	helix	2		28.5874	30.2325	28.5874	-1.64513	1.64513		506	840	58	2	0	1
82	M	245	TM4	TMD1	helix	3	599	L	1096	TM11	TMD2	helix	2		30.7344	20.7434	20.7434	9.99094	9.99094		517	851	59	2	0	1
82	M	245	TM4	TMD1	helix	3	647	S	1150	TM12	TMD2	helix	3		33.3016	28.2965	28.2965	5.00506	5.00506		565	905	61	2	0	0
82	M	245	TM4	TMD1	helix	3	653	L	1156	TM12	TMD2	helix	3		28.4357	22.6743	22.6743	5.76139	5.76139		571	911	61	2	0	0
82	M	245	TM4	TMD1	helix	3	829	I	1383	H6	NBD2	helix	3		55.1499	58.4987	55.1499	-3.34884	3.34884		747	1138	88	3	0	0
84	Y	247	TM4	TMD1	helix	4	86	D	249	TM4 ext. (ICL2)	TMD1	helix	4		7.24156	7.43055	7.24156	-0.188983	0.188983		2	2	1	0	0	0
84	Y	247	TM4	TMD1	helix	4	91	K	254	TM4 ext. (ICL2)	TMD1	helix	4		11.093	11.8652	11.093	-0.772242	0.772242		7	7	1	0	0	0
84	Y	247	TM4	TMD1	helix	4	97	V	260	TM4 ext. (ICL2)	TMD1	helix	3		20.4524	20.6516	20.4524	-0.199217	0.199217		13	13	1	0	0	1
84	Y	247	TM4	TMD1	helix	4	117	A	280	TM5 ext. (ICL2)	TMD1	helix	3		31.2141	30.8983	30.8983	0.315758	0.315758		33	33	3	0	0	1
84	Y	247	TM4	TMD1	helix	4	123	E	286	TM5 ext. (ICL2)	TMD1	helix	4		22.2854	22.5557	22.2854	-0.270329	0.270329		39	39	3	0	0	0
84	Y	247	TM4	TMD1	helix	4	131	L	295	TM5 ext. (ICL2)	TMD1	helix	4		7.13493	6.99281	6.99281	0.142118	0.142118		47	48	3	0	0	0	+	+
84	Y	247	TM4	TMD1	helix	4	136	A	300	TM5 ext. (ICL2)	TMD1	helix	3		8.71106	9.91931	8.71106	-1.20825	1.20825		52	53	3	0	0	1
84	Y	247	TM4	TMD1	helix	4	147	F	311	TM5	TMD1	helix	3		19.1249	22.5267	19.1249	-3.40172	3.40172		63	64	4	0	0	1
84	Y	247	TM4	TMD1	helix	4	381	Y	627	S10	NBD1	sheet	3		62.0456	72.0482	62.0456	-10.0026	10.0026		297	380	40	1	1	1
84	Y	247	TM4	TMD1	helix	4	386	E	831	NBD1-TMD2 linker	TMD2	loop	4		39.3006	42.1774	39.3006	-2.87678	2.87678		302	584	45	2	1	0
84	Y	247	TM4	TMD1	helix	4	410	A	876	TM7	TMD2	helix	4		31.6913	27.2698	27.2698	4.42152	4.42152		326	629	47	2	0	0
84	Y	247	TM4	TMD1	helix	4	435	G	930	TM8	TMD2	helix	3		20.2278	17.8864	17.8864	2.34146	2.34146		351	683	49	2	0	1
84	Y	247	TM4	TMD1	helix	4	438	G	934	TM8	TMD2	helix	3		18.444	16.5939	16.5939	1.85018	1.85018		354	687	49	2	0	1
84	Y	247	TM4	TMD1	helix	4	493	T	990	TM9	TMD2	helix	4		26.8033	20.6137	20.6137	6.1896	6.1896		409	743	53	2	0	0
84	Y	247	TM4	TMD1	helix	4	496	D	993	TM9	TMD2	helix	4		23.536	20.7068	20.7068	2.82927	2.82927		412	746	53	2	0	0
84	Y	247	TM4	TMD1	helix	4	497	F	994	TM9	TMD2	helix	3		28.1254	22.9106	22.9106	5.21482	5.21482		413	747	53	2	0	1
84	Y	247	TM4	TMD1	helix	4	528	A	1025	TM10	TMD2	loop	4		45.3654	39.0662	39.0662	6.29925	6.29925		444	778	55	2	1	0
84	Y	247	TM4	TMD1	helix	4	557	H	1054	TM10 ext. (ICL4)	TMD2	helix	2		31.3813	37.9779	31.3813	-6.59659	6.59659		473	807	56	2	0	2
84	Y	247	TM4	TMD1	helix	4	581	F	1078	TM11 ext. (ICL4)	TMD2	helix	2		32.2887	38.0663	32.2887	-5.77754	5.77754		497	831	58	2	0	2
84	Y	247	TM4	TMD1	helix	4	587	L	1084	TM11 ext. (ICL4)	TMD2	helix	4		34.3147	35.8688	34.3147	-1.5541	1.5541		503	837	58	2	0	0
84	Y	247	TM4	TMD1	helix	4	593	F	1090	TM11 ext. (ICL4)	TMD2	helix	3		33.6116	28.4806	28.4806	5.13106	5.13106		509	843	58	2	0	1
84	Y	247	TM4	TMD1	helix	4	628	I	1131	TM12	TMD2	helix	1		47.4691	32.5414	32.5414	14.9277	14.9277		544	884	61	2	0	3
84	Y	247	TM4	TMD1	helix	4	647	S	1150	TM12	TMD2	helix	3		31.338	25.8755	25.8755	5.46245	5.46245		563	903	61	2	0	1
84	Y	247	TM4	TMD1	helix	4	661	F	1164	TM12 ext.	TMD2	helix	4		31.6499	29.574	29.574	2.07586	2.07586		577	917	62	2	0	0
84	Y	247	TM4	TMD1	helix	4	700	R	1239	S2-S3 loop	NBD2	loop	1		60.2097	61.9121	60.2097	-1.70242	1.70242		616	992	67	3	1	3
84	Y	247	TM4	TMD1	helix	4	839	V	1397	S8	NBD2	sheet	2		54.8669	56.6905	54.8669	-1.82365	1.82365		755	1150	90	3	1	2
85	R	248	TM4 ext. (ICL2)	TMD1	helix	2	89	A	252	TM4 ext. (ICL2)	TMD1	helix	1		6.42301	6.47854	6.42301	-0.0555304	0.0555304		4	4	0	0	0	1
85	R	248	TM4 ext. (ICL2)	TMD1	helix	2	193	D	363	TM6 ext.	TMD1	helix	2		4.34101	8.73977	4.34101	-4.39876	4.39876		108	115	6	0	0	0	+	+
85	R	248	TM4 ext. (ICL2)	TMD1	helix	2	361	K	606	H-loop	NBD1	loop	2		53.9196	61.6497	53.9196	-7.73014	7.73014		276	358	34	1	1	0
85	R	248	TM4 ext. (ICL2)	TMD1	helix	2	362	M	607	H-loop	NBD1	loop	2		57.211	65.0327	57.211	-7.82173	7.82173		277	359	34	1	1	0
85	R	248	TM4 ext. (ICL2)	TMD1	helix	2	456	M	952	TM8 ext. (ICL3)	TMD2	helix	2		23.7773	23.0025	23.0025	0.77479	0.77479		371	704	49	2	0	0
85	R	248	TM4 ext. (ICL2)	TMD1	helix	2	515	Q	1012	TM9	TMD2	helix	2		51.7766	40.0976	40.0976	11.679	11.679		430	764	52	2	0	0
85	R	248	TM4 ext. (ICL2)	TMD1	helix	2	584	A	1081	TM11 ext. (ICL4)	TMD2	helix	3		27.6595	33.4124	27.6595	-5.7529	5.7529		499	833	57	2	0	1
85	R	248	TM4 ext. (ICL2)	TMD1	helix	2	607	E	1104	TM11	TMD2	helix	2		32.9413	30.8443	30.8443	2.09702	2.09702		522	856	58	2	0	0
85	R	248	TM4 ext. (ICL2)	TMD1	helix	2	638	S	1141	TM12	TMD2	helix	4		31.2626	21.6913	21.6913	9.5713	9.5713		553	893	60	2	0	2
85	R	248	TM4 ext. (ICL2)	TMD1	helix	2	654	M	1157	TM12	TMD2	helix	1		27.9719	22.181	22.181	5.7909	5.7909		569	909	60	2	0	1
85	R	248	TM4 ext. (ICL2)	TMD1	helix	2	715	L	1254	H1	NBD2	helix	2		48.686	48.6813	48.6813	0.00472691	0.00472691		630	1006	69	3	0	0
86	D	249	TM4 ext. (ICL2)	TMD1	helix	4	386	E	831	NBD1-TMD2 linker	TMD2	loop	4		40.819	42.7261	40.819	-1.90707	1.90707		300	582	44	2	1	0
86	D	249	TM4 ext. (ICL2)	TMD1	helix	4	411	S	877	TM7	TMD2	helix	3		41.6475	38.2838	38.2838	3.36363	3.36363		325	628	46	2	0	1
88	R	251	TM4 ext. (ICL2)	TMD1	helix	3	89	A	252	TM4 ext. (ICL2)	TMD1	helix	1		5.15061	5.7501	5.15061	-0.599488	0.599488		1	1	0	0	0	2
88	R	251	TM4 ext. (ICL2)	TMD1	helix	3	92	I	255	TM4 ext. (ICL2)	TMD1	helix	1		6.52642	5.94428	5.94428	0.582139	0.582139		4	4	0	0	0	2
88	R	251	TM4 ext. (ICL2)	TMD1	helix	3	111	A	274	cpl. helix (ICL2)	TMD1	helix	2		34.9333	33.9311	33.9311	1.00218	1.00218		23	23	1	0	0	1
88	R	251	TM4 ext. (ICL2)	TMD1	helix	3	136	A	300	TM5 ext. (ICL2)	TMD1	helix	3		9.648	11.4878	9.648	-1.83983	1.83983		48	49	2	0	0	0
88	R	251	TM4 ext. (ICL2)	TMD1	helix	3	152	V	317	TM5	TMD1	helix	2		32.0979	35.5923	32.0979	-3.49435	3.49435		64	66	3	0	0	1
88	R	251	TM4 ext. (ICL2)	TMD1	helix	3	258	M	498	Q-loop	NBD1	loop	2		33.2174	43.7266	33.2174	-10.5092	10.5092		170	247	19	1	1	1
88	R	251	TM4 ext. (ICL2)	TMD1	helix	3	437	R	933	TM8	TMD2	helix	3		20.0584	17.2059	17.2059	2.8525	2.8525		349	682	48	2	0	0
88	R	251	TM4 ext. (ICL2)	TMD1	helix	3	441	L	937	TM8	TMD2	helix	3		16.3566	16.7982	16.3566	-0.441647	0.441647		353	686	48	2	0	0
88	R	251	TM4 ext. (ICL2)	TMD1	helix	3	503	I	1000	TM9	TMD2	helix	4		34.2069	26.4493	26.4493	7.75768	7.75768		415	749	52	2	0	1
88	R	251	TM4 ext. (ICL2)	TMD1	helix	3	518	I	1015	TM10	TMD2	helix	2		51.0289	48.1587	48.1587	2.87016	2.87016		430	764	54	2	0	1
88	R	251	TM4 ext. (ICL2)	TMD1	helix	3	520	V	1017	TM10	TMD2	helix	4		50.9045	49.1635	49.1635	1.74104	1.74104		432	766	54	2	0	1
88	R	251	TM4 ext. (ICL2)	TMD1	helix	3	580	L	1077	TM11 ext. (ICL4)	TMD2	helix	3		31.8153	41.1901	31.8153	-9.37474	9.37474		492	826	57	2	0	0
88	R	251	TM4 ext. (ICL2)	TMD1	helix	3	585	L	1082	TM11 ext. (ICL4)	TMD2	helix	3		25.2561	32.2038	25.2561	-6.94777	6.94777		497	831	57	2	0	0
88	R	251	TM4 ext. (ICL2)	TMD1	helix	3	639	T	1142	TM12	TMD2	helix	3		32.9591	26.3365	26.3365	6.62253	6.62253		551	891	60	2	0	0
88	R	251	TM4 ext. (ICL2)	TMD1	helix	3	716	S	1255	H1	NBD2	helix	2		41.1826	41.034	41.034	0.148524	0.148524		628	1004	69	3	0	1
89	A	252	TM4 ext. (ICL2)	TMD1	helix	1	121	M	284	TM5 ext. (ICL2)	TMD1	helix	3		20.7736	19.9955	19.9955	0.778113	0.778113		32	32	2	0	0	2
89	A	252	TM4 ext. (ICL2)	TMD1	helix	1	154	F	319	TM5	TMD1	helix	3		37.983	40.903	37.983	-2.92005	2.92005		65	67	3	0	0	2
89	A	252	TM4 ext. (ICL2)	TMD1	helix	1	437	R	933	TM8	TMD2	helix	3		24.2382	22.5766	22.5766	1.6616	1.6616		348	681	48	2	0	2
89	A	252	TM4 ext. (ICL2)	TMD1	helix	1	515	Q	1012	TM9	TMD2	helix	2		54.7211	45.7178	45.7178	9.00326	9.00326		426	760	52	2	0	1
89	A	252	TM4 ext. (ICL2)	TMD1	helix	1	540	S	1037	TM10 ext. (ICL4)	TMD2	helix	2		27.8447	26.4673	26.4673	1.37731	1.37731		451	785	55	2	0	1
89	A	252	TM4 ext. (ICL2)	TMD1	helix	1	581	F	1078	TM11 ext. (ICL4)	TMD2	helix	2		22.3352	32.6742	22.3352	-10.3389	10.3389		492	826	57	2	0	1
89	A	252	TM4 ext. (ICL2)	TMD1	helix	1	585	L	1082	TM11 ext. (ICL4)	TMD2	helix	3		20.5234	28.8744	20.5234	-8.35107	8.35107		496	830	57	2	0	2
90	G	253	TM4 ext. (ICL2)	TMD1	helix	4	183	Q	353	TM6	TMD1	helix	3		28.0894	21.2655	21.2655	6.82385	6.82385		93	100	5	0	0	1
90	G	253	TM4 ext. (ICL2)	TMD1	helix	4	546	L	1043	TM10 ext. (ICL4)	TMD2	helix	2		29.5238	33.5537	29.5238	-4.02992	4.02992		456	790	55	2	0	2
91	K	254	TM4 ext. (ICL2)	TMD1	helix	4	117	A	280	TM5 ext. (ICL2)	TMD1	helix	3		21.4471	19.9818	19.9818	1.46534	1.46534		26	26	2	0	0	1
91	K	254	TM4 ext. (ICL2)	TMD1	helix	4	119	E	282	TM5 ext. (ICL2)	TMD1	helix	4		19.041	16.0168	16.0168	3.02427	3.02427		28	28	2	0	0	0
91	K	254	TM4 ext. (ICL2)	TMD1	helix	4	125	L	288	TM5 ext. (ICL2)	TMD1	helix	3		7.76202	6.73829	6.73829	1.02372	1.02372		34	34	2	0	0	1	+	+
91	K	254	TM4 ext. (ICL2)	TMD1	helix	4	131	L	295	TM5 ext. (ICL2)	TMD1	helix	4		5.65537	7.53063	5.65537	-1.87526	1.87526		40	41	2	0	0	0	+	+
91	K	254	TM4 ext. (ICL2)	TMD1	helix	4	142	N	306	TM5	TMD1	helix	3		20.5836	24.7839	20.5836	-4.20026	4.20026		51	52	3	0	0	1
91	K	254	TM4 ext. (ICL2)	TMD1	helix	4	379	Y	625	S10	NBD1	sheet	4		48.2813	58.9905	48.2813	-10.7092	10.7092		288	371	39	1	1	0
91	K	254	TM4 ext. (ICL2)	TMD1	helix	4	406	A	872	TM7	TMD2	helix	3		36.1828	31.5046	31.5046	4.67816	4.67816		315	618	46	2	0	1
91	K	254	TM4 ext. (ICL2)	TMD1	helix	4	434	M	929	TM8	TMD2	helix	4		29.8112	24.3062	24.3062	5.505	5.505		343	675	48	2	0	0
91	K	254	TM4 ext. (ICL2)	TMD1	helix	4	442	V	938	TM8	TMD2	helix	3		23.5028	18.5726	18.5726	4.93026	4.93026		351	684	48	2	0	1
91	K	254	TM4 ext. (ICL2)	TMD1	helix	4	454	H	950	TM8 ext. (ICL3)	TMD2	helix	4		16.5957	15.9392	15.9392	0.656448	0.656448		363	696	49	2	0	0
91	K	254	TM4 ext. (ICL2)	TMD1	helix	4	461	L	957	TM8 ext. (ICL3)	TMD2	helix	3		21.5747	21.556	21.556	0.0187198	0.0187198		370	703	49	2	0	1
91	K	254	TM4 ext. (ICL2)	TMD1	helix	4	495	F	992	TM9	TMD2	helix	3		26.4398	22.3383	22.3383	4.10155	4.10155		404	738	52	2	0	1
91	K	254	TM4 ext. (ICL2)	TMD1	helix	4	496	D	993	TM9	TMD2	helix	4		28.4898	27.0601	27.0601	1.4297	1.4297		405	739	52	2	0	0
91	K	254	TM4 ext. (ICL2)	TMD1	helix	4	555	F	1052	TM10 ext. (ICL4)	TMD2	helix	3		18.1821	31.8885	18.1821	-13.7063	13.7063		464	798	55	2	0	1
91	K	254	TM4 ext. (ICL2)	TMD1	helix	4	580	L	1077	TM11 ext. (ICL4)	TMD2	helix	3		30.4888	43.8272	30.4888	-13.3383	13.3383		489	823	57	2	0	1
91	K	254	TM4 ext. (ICL2)	TMD1	helix	4	587	L	1084	TM11 ext. (ICL4)	TMD2	helix	4		29.7655	39.6055	29.7655	-9.84002	9.84002		496	830	57	2	0	0
91	K	254	TM4 ext. (ICL2)	TMD1	helix	4	646	S	1149	TM12	TMD2	helix	3		30.6163	26.6556	26.6556	3.96063	3.96063		555	895	60	2	0	1
91	K	254	TM4 ext. (ICL2)	TMD1	helix	4	775	K	1317	H4	NBD2	helix	4		36.5596	38.7496	36.5596	-2.19002	2.19002		684	1063	78	3	0	0
91	K	254	TM4 ext. (ICL2)	TMD1	helix	4	832	R	1386	H6	NBD2	helix	4		46.6129	48.215	46.6129	-1.60211	1.60211		741	1132	87	3	0	0
91	K	254	TM4 ext. (ICL2)	TMD1	helix	4	860	E	1418	S9	NBD2	sheet	3		51.9546	51.708	51.708	0.24658	0.24658		769	1164	93	3	1	1
92	I	255	TM4 ext. (ICL2)	TMD1	helix	1	361	K	606	H-loop	NBD1	loop	2		45.2149	54.729	45.2149	-9.5141	9.5141		269	351	34	1	1	1
92	I	255	TM4 ext. (ICL2)	TMD1	helix	1	386	E	831	NBD1-TMD2 linker	TMD2	loop	4		30.9243	32.2841	30.9243	-1.35976	1.35976		294	576	44	2	1	3
92	I	255	TM4 ext. (ICL2)	TMD1	helix	1	482	K	978	TM9 ext. (ICL3)	TMD2	helix	2		10.1169	6.11928	6.11928	3.99758	3.99758		390	723	51	2	0	1	+	+
92	I	255	TM4 ext. (ICL2)	TMD1	helix	1	489	D	985	TM9 ext. (ICL3)	TMD2	helix	3		17.551	12.8631	12.8631	4.68794	4.68794		397	730	51	2	0	2
93	S	256	TM4 ext. (ICL2)	TMD1	helix	1	843	E	1401	S8	NBD2	sheet	1		40.9233	40.4283	40.4283	0.494933	0.494933		750	1145	89	3	1	0
93	S	256	TM4 ext. (ICL2)	TMD1	helix	1	861	N	1419	S9-S10 loop	NBD2	loop	1		45.9181	43.3526	43.3526	2.56551	2.56551		768	1163	94	3	1	0
94	E	257	TM4 ext. (ICL2)	TMD1	helix	4	145	A	309	TM5	TMD1	helix	4		31.5338	32.7416	31.5338	-1.20778	1.20778		51	52	3	0	0	0
94	E	257	TM4 ext. (ICL2)	TMD1	helix	4	440	P	936	TM8	TMD2	helix	4		26.7686	21.4732	21.4732	5.29539	5.29539		346	679	48	2	0	0
94	E	257	TM4 ext. (ICL2)	TMD1	helix	4	463	A	959	TM8 ext. (ICL3)	TMD2	helix	2		22.3711	21.1681	21.1681	1.20309	1.20309		369	702	49	2	0	2
94	E	257	TM4 ext. (ICL2)	TMD1	helix	4	496	D	993	TM9	TMD2	helix	4		31.711	30.4762	30.4762	1.23477	1.23477		402	736	52	2	0	0
95	R	258	TM4 ext. (ICL2)	TMD1	helix	1	112	Y	275	cpl. helix (ICL2)	TMD1	helix	2		23.3895	20.5877	20.5877	2.8018	2.8018		17	17	1	0	0	1
96	L	259	TM4 ext. (ICL2)	TMD1	helix	2	112	Y	275	cpl. helix (ICL2)	TMD1	helix	2		24.3896	22.325	22.325	2.06465	2.06465		16	16	1	0	0	0
96	L	259	TM4 ext. (ICL2)	TMD1	helix	2	131	L	295	TM5 ext. (ICL2)	TMD1	helix	4		14.6454	14.5946	14.5946	0.0507701	0.0507701		35	36	2	0	0	2
96	L	259	TM4 ext. (ICL2)	TMD1	helix	2	230	S	459	S3	NBD1	sheet	3		37.5522	44.1147	37.5522	-6.56248	6.56248		134	200	12	1	1	1
96	L	259	TM4 ext. (ICL2)	TMD1	helix	2	485	A	981	TM9 ext. (ICL3)	TMD2	helix	3		11.5044	7.45591	7.45591	4.0485	4.0485		389	722	51	2	0	1	+	+
96	L	259	TM4 ext. (ICL2)	TMD1	helix	2	496	D	993	TM9	TMD2	helix	4		30.0016	27.8742	27.8742	2.1274	2.1274		400	734	52	2	0	2
96	L	259	TM4 ext. (ICL2)	TMD1	helix	2	556	T	1053	TM10 ext. (ICL4)	TMD2	helix	2		13.1986	26.4046	13.1986	-13.2059	13.2059		460	794	55	2	0	0
96	L	259	TM4 ext. (ICL2)	TMD1	helix	2	756	S	1297	Q-loop	NBD2	loop	2		13.3248	15.7091	13.3248	-2.38433	2.38433		660	1038	75	3	1	0
96	L	259	TM4 ext. (ICL2)	TMD1	helix	2	781	G	1323	H4	NBD2	helix	2		35.6758	37.5496	35.6758	-1.87383	1.87383		685	1064	78	3	0	0
96	L	259	TM4 ext. (ICL2)	TMD1	helix	2	794	L	1346	C-loop (ABC sign.)	NBD2	loop	2		24.6757	27.3538	24.6757	-2.67804	2.67804		698	1087	82	3	1	0
97	V	260	TM4 ext. (ICL2)	TMD1	helix	3	117	A	280	TM5 ext. (ICL2)	TMD1	helix	3		17.3031	18.9879	17.3031	-1.68486	1.68486		20	20	2	0	0	0
97	V	260	TM4 ext. (ICL2)	TMD1	helix	3	125	L	288	TM5 ext. (ICL2)	TMD1	helix	3		7.74514	11.7921	7.74514	-4.04694	4.04694		28	28	2	0	0	0	+	+
97	V	260	TM4 ext. (ICL2)	TMD1	helix	3	137	Y	301	TM5	TMD1	helix	4		25.6657	28.1049	25.6657	-2.43927	2.43927		40	41	3	0	0	1
97	V	260	TM4 ext. (ICL2)	TMD1	helix	3	160	A	326	TM5	TMD1	helix	3		60.9869	67.1351	60.9869	-6.14822	6.14822		63	66	3	0	0	0
97	V	260	TM4 ext. (ICL2)	TMD1	helix	3	176	V	345	TM6	TMD1	helix	3		48.8128	42.8899	42.8899	5.92284	5.92284		79	85	5	0	0	0
97	V	260	TM4 ext. (ICL2)	TMD1	helix	3	196	G	366	TM6 ext.	TMD1	helix	2		19.1796	20.5839	19.1796	-1.40433	1.40433		99	106	6	0	0	1
97	V	260	TM4 ext. (ICL2)	TMD1	helix	3	258	M	498	Q-loop	NBD1	loop	2		22.1205	37.5734	22.1205	-15.4529	15.4529		161	238	19	1	1	1
97	V	260	TM4 ext. (ICL2)	TMD1	helix	3	343	K	584	H6	NBD1	helix	3		43.4134	57.9458	43.4134	-14.5324	14.5324		246	324	31	1	0	0
97	V	260	TM4 ext. (ICL2)	TMD1	helix	3	404	F	870	TM7	TMD2	loop	4		44.9981	41.8802	41.8802	3.11794	3.11794		307	610	46	2	1	1
97	V	260	TM4 ext. (ICL2)	TMD1	helix	3	439	L	935	TM8	TMD2	helix	4		35.0259	28.5448	28.5448	6.48109	6.48109		342	675	48	2	0	1
97	V	260	TM4 ext. (ICL2)	TMD1	helix	3	454	H	950	TM8 ext. (ICL3)	TMD2	helix	4		17.4453	16.1209	16.1209	1.32437	1.32437		357	690	49	2	0	1
97	V	260	TM4 ext. (ICL2)	TMD1	helix	3	557	H	1054	TM10 ext. (ICL4)	TMD2	helix	2		18.1165	32.8701	18.1165	-14.7537	14.7537		460	794	55	2	0	1
97	V	260	TM4 ext. (ICL2)	TMD1	helix	3	581	F	1078	TM11 ext. (ICL4)	TMD2	helix	2		21.2827	34.2826	21.2827	-12.9999	12.9999		484	818	57	2	0	1
97	V	260	TM4 ext. (ICL2)	TMD1	helix	3	593	F	1090	TM11 ext. (ICL4)	TMD2	helix	3		32.0305	36.8922	32.0305	-4.86172	4.86172		496	830	57	2	0	0
97	V	260	TM4 ext. (ICL2)	TMD1	helix	3	608	M	1105	TM11	TMD2	helix	4		47.6425	52.4869	47.6425	-4.84445	4.84445		511	845	58	2	0	1
97	V	260	TM4 ext. (ICL2)	TMD1	helix	3	642	W	1145	TM12	TMD2	helix	3		39.2147	33.0406	33.0406	6.17414	6.17414		545	885	60	2	0	0
97	V	260	TM4 ext. (ICL2)	TMD1	helix	3	649	D	1152	TM12	TMD2	helix	3		29.4178	27.6131	27.6131	1.8048	1.8048		552	892	60	2	0	0
97	V	260	TM4 ext. (ICL2)	TMD1	helix	3	650	V	1153	TM12	TMD2	helix	3		31.6208	28.3537	28.3537	3.26715	3.26715		553	893	60	2	0	0
97	V	260	TM4 ext. (ICL2)	TMD1	helix	3	652	S	1155	TM12	TMD2	helix	2		27.2493	25.3819	25.3819	1.86736	1.86736		555	895	60	2	0	1
98	I	261	TM4 ext. (ICL2)	TMD1	helix	3	99	T	262	TM4 ext. (ICL2)	TMD1	helix	2		5.66718	5.95041	5.66718	-0.283229	0.283229		1	1	0	0	0	1
98	I	261	TM4 ext. (ICL2)	TMD1	helix	3	117	A	280	TM5 ext. (ICL2)	TMD1	helix	3		12.9464	13.8965	12.9464	-0.950045	0.950045		19	19	2	0	0	0
98	I	261	TM4 ext. (ICL2)	TMD1	helix	3	119	E	282	TM5 ext. (ICL2)	TMD1	helix	4		11.5061	10.1265	10.1265	1.37966	1.37966		21	21	2	0	0	1
98	I	261	TM4 ext. (ICL2)	TMD1	helix	3	121	M	284	TM5 ext. (ICL2)	TMD1	helix	3		6.86199	9.67371	6.86199	-2.81172	2.81172		23	23	2	0	0	0	+	+
98	I	261	TM4 ext. (ICL2)	TMD1	helix	3	125	L	288	TM5 ext. (ICL2)	TMD1	helix	3		5.29207	8.40284	5.29207	-3.11076	3.11076		27	27	2	0	0	0	+	+
98	I	261	TM4 ext. (ICL2)	TMD1	helix	3	145	A	309	TM5	TMD1	helix	4		37.109	38.2428	37.109	-1.13379	1.13379		47	48	3	0	0	1
98	I	261	TM4 ext. (ICL2)	TMD1	helix	3	147	F	311	TM5	TMD1	helix	3		38.713	43.0995	38.713	-4.3865	4.3865		49	50	3	0	0	0
98	I	261	TM4 ext. (ICL2)	TMD1	helix	3	173	F	342	TM6	TMD1	helix	2		55.188	49.8154	49.8154	5.3726	5.3726		75	81	5	0	0	1
98	I	261	TM4 ext. (ICL2)	TMD1	helix	3	182	T	351	TM6	TMD1	helix	3		41.6414	34.9069	34.9069	6.7345	6.7345		84	90	5	0	0	0
98	I	261	TM4 ext. (ICL2)	TMD1	helix	3	186	W	356	TM6	TMD1	helix	4		33.6167	29.7612	29.7612	3.85547	3.85547		88	95	5	0	0	1
98	I	261	TM4 ext. (ICL2)	TMD1	helix	3	190	T	360	TM6	TMD1	helix	4		28.7668	27.5709	27.5709	1.1959	1.1959		92	99	5	0	0	1
98	I	261	TM4 ext. (ICL2)	TMD1	helix	3	191	W	361	TM6	TMD1	helix	4		30.3093	28.455	28.455	1.85435	1.85435		93	100	5	0	0	1
98	I	261	TM4 ext. (ICL2)	TMD1	helix	3	230	S	459	S3	NBD1	sheet	3		33.9503	43.5483	33.9503	-9.59803	9.59803		132	198	12	1	1	0
98	I	261	TM4 ext. (ICL2)	TMD1	helix	3	343	K	584	H6	NBD1	helix	3		43.7132	61.1359	43.7132	-17.4227	17.4227		245	323	31	1	0	0
98	I	261	TM4 ext. (ICL2)	TMD1	helix	3	352	A	596	H6	NBD1	helix	4		48.7147	63.6369	48.7147	-14.9222	14.9222		254	335	31	1	0	1
98	I	261	TM4 ext. (ICL2)	TMD1	helix	3	367	K	612	H7	NBD1	helix	4		46.6186	61.0937	46.6186	-14.4751	14.4751		269	351	35	1	0	1
98	I	261	TM4 ext. (ICL2)	TMD1	helix	3	400	L	863	TM7	TMD2	helix	4		36.0821	34.6022	34.6022	1.47989	1.47989		302	602	46	2	0	1
98	I	261	TM4 ext. (ICL2)	TMD1	helix	3	404	F	870	TM7	TMD2	loop	4		44.7844	41.9511	41.9511	2.83334	2.83334		306	609	46	2	1	1
98	I	261	TM4 ext. (ICL2)	TMD1	helix	3	410	A	876	TM7	TMD2	helix	4		50.2189	47.5507	47.5507	2.66816	2.66816		312	615	46	2	0	1
98	I	261	TM4 ext. (ICL2)	TMD1	helix	3	446	I	942	TM8	TMD2	helix	3		25.2438	21.07	21.07	4.17384	4.17384		348	681	48	2	0	0
98	I	261	TM4 ext. (ICL2)	TMD1	helix	3	454	H	950	TM8 ext. (ICL3)	TMD2	helix	4		13.7788	13.3784	13.3784	0.400438	0.400438		356	689	49	2	0	1
98	I	261	TM4 ext. (ICL2)	TMD1	helix	3	582	H	1079	TM11 ext. (ICL4)	TMD2	helix	3		29.2055	42.396	29.2055	-13.1906	13.1906		484	818	57	2	0	0
98	I	261	TM4 ext. (ICL2)	TMD1	helix	3	603	Q	1100	TM11	TMD2	helix	3		39.6998	45.2162	39.6998	-5.51636	5.51636		505	839	58	2	0	0
98	I	261	TM4 ext. (ICL2)	TMD1	helix	3	646	S	1149	TM12	TMD2	helix	3		34.9046	33.0755	33.0755	1.8291	1.8291		548	888	60	2	0	0
98	I	261	TM4 ext. (ICL2)	TMD1	helix	3	649	D	1152	TM12	TMD2	helix	3		29.7281	29.9283	29.7281	-0.200157	0.200157		551	891	60	2	0	0
98	I	261	TM4 ext. (ICL2)	TMD1	helix	3	785	F	1337	X-loop	NBD2	loop	3		20.4381	20.46	20.4381	-0.0219168	0.0219168		687	1076	81	3	1	0
98	I	261	TM4 ext. (ICL2)	TMD1	helix	3	788	V	1340	C-loop (ABC sign.)	NBD2	loop	3		15.3247	14.9298	14.9298	0.394931	0.394931		690	1079	82	3	1	0
99	T	262	TM4 ext. (ICL2)	TMD1	helix	2	112	Y	275	cpl. helix (ICL2)	TMD1	helix	2		19.3395	15.5704	15.5704	3.76908	3.76908		13	13	1	0	0	0
99	T	262	TM4 ext. (ICL2)	TMD1	helix	2	117	A	280	TM5 ext. (ICL2)	TMD1	helix	3		15.9337	13.0003	13.0003	2.93341	2.93341		18	18	2	0	0	1
99	T	262	TM4 ext. (ICL2)	TMD1	helix	2	122	I	285	TM5 ext. (ICL2)	TMD1	helix	2		6.92066	4.64132	4.64132	2.27934	2.27934		23	23	2	0	0	0	+	+
99	T	262	TM4 ext. (ICL2)	TMD1	helix	2	137	Y	301	TM5	TMD1	helix	4		26.6356	28.8334	26.6356	-2.19783	2.19783		38	39	3	0	0	2
99	T	262	TM4 ext. (ICL2)	TMD1	helix	2	179	M	348	TM6	TMD1	helix	4		43.6611	40.2586	40.2586	3.4025	3.4025		80	86	5	0	0	2
99	T	262	TM4 ext. (ICL2)	TMD1	helix	2	441	L	937	TM8	TMD2	helix	3		29.0445	26.4486	26.4486	2.59589	2.59589		342	675	48	2	0	1
99	T	262	TM4 ext. (ICL2)	TMD1	helix	2	457	L	953	TM8 ext. (ICL3)	TMD2	helix	3		8.0747	4.73306	4.73306	3.34164	3.34164		358	691	49	2	0	1	+	+
99	T	262	TM4 ext. (ICL2)	TMD1	helix	2	473	A	969	TM9 ext. (ICL3)	TMD2	loop	3		8.31726	10.7463	8.31726	-2.42902	2.42902		374	707	51	2	1	1
99	T	262	TM4 ext. (ICL2)	TMD1	helix	2	495	F	992	TM9	TMD2	helix	3		29.0421	28.7218	28.7218	0.32037	0.32037		396	730	52	2	0	1
99	T	262	TM4 ext. (ICL2)	TMD1	helix	2	555	F	1052	TM10 ext. (ICL4)	TMD2	helix	3		10.7178	30.6523	10.7178	-19.9345	19.9345		456	790	55	2	0	1
99	T	262	TM4 ext. (ICL2)	TMD1	helix	2	649	D	1152	TM12	TMD2	helix	3		25.8722	27.8317	25.8722	-1.9595	1.9595		550	890	60	2	0	1
99	T	262	TM4 ext. (ICL2)	TMD1	helix	2	810	A	1364	H5-S7 loop	NBD2	helix	2		27.782	26.379	26.379	1.40298	1.40298		711	1102	84	3	0	0
99	T	262	TM4 ext. (ICL2)	TMD1	helix	2	824	P	1378	D-loop	NBD2	loop	3		39.6717	40.124	39.6717	-0.452331	0.452331		725	1116	86	3	1	1
99	T	262	TM4 ext. (ICL2)	TMD1	helix	2	847	E	1405	H7	NBD2	helix	2		41.9126	42.1608	41.9126	-0.248229	0.248229		748	1143	91	3	0	0
99	T	262	TM4 ext. (ICL2)	TMD1	helix	2	880	K	1468	C-term. tail	NBD2	helix	4		51.9601	50.7989	50.7989	1.16123	1.16123		781	1206	100	3	0	2
100	S	263	TM4 ext. (ICL2)	TMD1	helix	2	152	V	317	TM5	TMD1	helix	2		49.6851	53.6701	49.6851	-3.98496	3.98496		52	54	3	0	0	0
100	S	263	TM4 ext. (ICL2)	TMD1	helix	2	196	G	366	TM6 ext.	TMD1	helix	2		22.6126	24.0939	22.6126	-1.48133	1.48133		96	103	6	0	0	0
100	S	263	TM4 ext. (ICL2)	TMD1	helix	2	243	M	472	H1	NBD1	helix	2		25.442	35.7381	25.442	-10.2962	10.2962		143	209	14	1	0	0
100	S	263	TM4 ext. (ICL2)	TMD1	helix	2	473	A	969	TM9 ext. (ICL3)	TMD2	loop	3		6.08383	5.6916	5.6916	0.39223	0.39223		373	706	51	2	1	1	+	+
100	S	263	TM4 ext. (ICL2)	TMD1	helix	2	496	D	993	TM9	TMD2	helix	4		35.1206	33.4415	33.4415	1.67914	1.67914		396	730	52	2	0	2
100	S	263	TM4 ext. (ICL2)	TMD1	helix	2	599	L	1096	TM11	TMD2	helix	2		31.6058	38.0671	31.6058	-6.46131	6.46131		499	833	58	2	0	0
100	S	263	TM4 ext. (ICL2)	TMD1	helix	2	644	V	1147	TM12	TMD2	helix	2		38.3166	37.1052	37.1052	1.21138	1.21138		544	884	60	2	0	0
102	M	265	TM4 ext. (ICL2)	TMD1	helix	3	117	A	280	TM5 ext. (ICL2)	TMD1	helix	3		11.1239	11.8523	11.1239	-0.728359	0.728359		15	15	2	0	0	0
102	M	265	TM4 ext. (ICL2)	TMD1	helix	3	122	I	285	TM5 ext. (ICL2)	TMD1	helix	2		6.90568	8.77501	6.90568	-1.86934	1.86934		20	20	2	0	0	1	+	+
102	M	265	TM4 ext. (ICL2)	TMD1	helix	3	125	L	288	TM5 ext. (ICL2)	TMD1	helix	3		10.3995	14.2068	10.3995	-3.80732	3.80732		23	23	2	0	0	0
102	M	265	TM4 ext. (ICL2)	TMD1	helix	3	343	K	584	H6	NBD1	helix	3		39.5248	57.1703	39.5248	-17.6454	17.6454		241	319	31	1	0	0
102	M	265	TM4 ext. (ICL2)	TMD1	helix	3	585	L	1082	TM11 ext. (ICL4)	TMD2	helix	3		26.2656	40.4968	26.2656	-14.2312	14.2312		483	817	57	2	0	0
102	M	265	TM4 ext. (ICL2)	TMD1	helix	3	596	L	1093	TM11	TMD2	helix	4		35.0629	44.8971	35.0629	-9.83421	9.83421		494	828	58	2	0	1
102	M	265	TM4 ext. (ICL2)	TMD1	helix	3	649	D	1152	TM12	TMD2	helix	3		31.8738	34.1093	31.8738	-2.23551	2.23551		547	887	60	2	0	0
102	M	265	TM4 ext. (ICL2)	TMD1	helix	3	650	V	1153	TM12	TMD2	helix	3		32.5435	33.3086	32.5435	-0.765162	0.765162		548	888	60	2	0	0
103	I	266	TM4 ext. (ICL2)	TMD1	helix	1	473	A	969	TM9 ext. (ICL3)	TMD2	loop	3		5.28945	8.16626	5.28945	-2.87681	2.87681		370	703	51	2	1	2	+	+
103	I	266	TM4 ext. (ICL2)	TMD1	helix	1	605	R	1102	TM11	TMD2	helix	2		42.1825	53.3881	42.1825	-11.2056	11.2056		502	836	58	2	0	1
103	I	266	TM4 ext. (ICL2)	TMD1	helix	1	685	N	1224	S1-S2 loop	NBD2	loop	3		29.8861	30.7589	29.8861	-0.872824	0.872824		582	958	64	3	1	2
103	I	266	TM4 ext. (ICL2)	TMD1	helix	1	690	N	1229	S1-S2 loop	NBD2	loop	4		34.7897	34.7046	34.7046	0.0851036	0.0851036		587	963	64	3	1	3
105	N	268	TM4 ext. (ICL2)	TMD1	loop	3	465	M	961	TM8 ext. (ICL3)	TMD2	loop	2		12.6699	11.6779	11.6779	0.991963	0.991963		360	693	49	2	0	1
105	N	268	TM4 ext. (ICL2)	TMD1	loop	3	847	E	1405	H7	NBD2	helix	2		30.7219	30.7355	30.7219	-0.0135796	0.0135796		742	1137	91	3	1	1
107	Q	270	cpl. helix (ICL2)	TMD1	helix	1	111	A	274	cpl. helix (ICL2)	TMD1	helix	2		5.87349	6.2715	5.87349	-0.398001	0.398001		4	4	0	0	0	1
107	Q	270	cpl. helix (ICL2)	TMD1	helix	1	469	N	965	cpl. helix (ICL3)	TMD2	helix	2		11.6234	15.1353	11.6234	-3.51193	3.51193		362	695	49	2	0	1
107	Q	270	cpl. helix (ICL2)	TMD1	helix	1	619	F	1116	TM11	TMD2	helix	3		71.6054	83.2511	71.6054	-11.6457	11.6457		512	846	57	2	0	2
108	S	271	cpl. helix (ICL2)	TMD1	helix	2	111	A	274	cpl. helix (ICL2)	TMD1	helix	2		6.56701	6.40108	6.40108	0.165932	0.165932		3	3	0	0	0	0
108	S	271	cpl. helix (ICL2)	TMD1	helix	2	112	Y	275	cpl. helix (ICL2)	TMD1	helix	2		7.24566	7.88059	7.24566	-0.634929	0.634929		4	4	0	0	0	0
108	S	271	cpl. helix (ICL2)	TMD1	helix	2	117	A	280	TM5 ext. (ICL2)	TMD1	helix	3		11.1191	13.2193	11.1191	-2.10019	2.10019		9	9	1	0	0	1
108	S	271	cpl. helix (ICL2)	TMD1	helix	2	118	M	281	TM5 ext. (ICL2)	TMD1	helix	2		8.69965	9.72344	8.69965	-1.0238	1.0238		10	10	1	0	0	0
108	S	271	cpl. helix (ICL2)	TMD1	helix	2	164	L	333	TM6	TMD1	helix	3		80.9549	74.3117	74.3117	6.64313	6.64313		56	62	4	0	0	1
108	S	271	cpl. helix (ICL2)	TMD1	helix	2	176	V	345	TM6	TMD1	helix	3		62.8723	57.4124	57.4124	5.45988	5.45988		68	74	4	0	0	1
108	S	271	cpl. helix (ICL2)	TMD1	helix	2	258	M	498	Q-loop	NBD1	loop	2		21.7275	42.5467	21.7275	-20.8192	20.8192		150	227	18	1	1	0
108	S	271	cpl. helix (ICL2)	TMD1	helix	2	303	G	544	C-loop (ABC sign.)	NBD1	loop	2		14.8013	38.224	14.8013	-23.4227	23.4227		195	273	25	1	1	0
108	S	271	cpl. helix (ICL2)	TMD1	helix	2	329	L	570	S7	NBD1	sheet	2		29.8472	43.6954	29.8472	-13.8483	13.8483		221	299	28	1	1	0
108	S	271	cpl. helix (ICL2)	TMD1	helix	2	360	S	605	H-loop	NBD1	sheet	1		23.9545	40.3849	23.9545	-16.4304	16.4304		252	334	33	1	1	1
108	S	271	cpl. helix (ICL2)	TMD1	helix	2	465	M	961	TM8 ext. (ICL3)	TMD2	loop	2		12.5689	13.3763	12.5689	-0.807459	0.807459		357	690	48	2	1	0
108	S	271	cpl. helix (ICL2)	TMD1	helix	2	511	V	1008	TM9	TMD2	helix	2		66.6851	63.083	63.083	3.6021	3.6021		403	737	51	2	0	0
108	S	271	cpl. helix (ICL2)	TMD1	helix	2	512	A	1009	TM9	TMD2	helix	4		67.4681	64.2368	64.2368	3.23132	3.23132		404	738	51	2	0	2
108	S	271	cpl. helix (ICL2)	TMD1	helix	2	515	Q	1012	TM9	TMD2	helix	2		73.7415	68.4872	68.4872	5.25434	5.25434		407	741	51	2	0	0
108	S	271	cpl. helix (ICL2)	TMD1	helix	2	533	R	1030	TM10	TMD2	helix	2		48.7482	56.8696	48.7482	-8.12148	8.12148		425	759	53	2	0	0
108	S	271	cpl. helix (ICL2)	TMD1	helix	2	556	T	1053	TM10 ext. (ICL4)	TMD2	helix	2		20.9186	36.0916	20.9186	-15.173	15.173		448	782	54	2	0	0
108	S	271	cpl. helix (ICL2)	TMD1	helix	2	557	H	1054	TM10 ext. (ICL4)	TMD2	helix	2		24.0326	41.7266	24.0326	-17.694	17.694		449	783	54	2	0	0
108	S	271	cpl. helix (ICL2)	TMD1	helix	2	561	S	1058	TM10 ext. (ICL4)	TMD2	helix	2		22.4829	41.0497	22.4829	-18.5668	18.5668		453	787	54	2	0	0
108	S	271	cpl. helix (ICL2)	TMD1	helix	2	573	R	1070	cpl. helix (ICL4)	TMD2	loop	3		29.7255	50.6987	29.7255	-20.9732	20.9732		465	799	55	2	1	1
108	S	271	cpl. helix (ICL2)	TMD1	helix	2	581	F	1078	TM11 ext. (ICL4)	TMD2	helix	2		29.0676	44.4973	29.0676	-15.4298	15.4298		473	807	56	2	0	0
108	S	271	cpl. helix (ICL2)	TMD1	helix	2	626	V	1129	TM12	TMD2	helix	2		75.8823	70.0199	70.0199	5.86247	5.86247		518	858	59	2	0	0
108	S	271	cpl. helix (ICL2)	TMD1	helix	2	632	L	1135	TM12	TMD2	helix	2		66.1612	60.4544	60.4544	5.70684	5.70684		524	864	59	2	0	0
108	S	271	cpl. helix (ICL2)	TMD1	helix	2	652	S	1155	TM12	TMD2	helix	2		36.2478	35.5668	35.5668	0.681017	0.681017		544	884	59	2	0	0
108	S	271	cpl. helix (ICL2)	TMD1	helix	2	655	R	1158	TM12 ext.	TMD2	helix	1		33.7571	32.7289	32.7289	1.02813	1.02813		547	887	60	2	0	1
108	S	271	cpl. helix (ICL2)	TMD1	helix	2	678	A	1217	S1	NBD2	sheet	2		22.9487	24.1808	22.9487	-1.23208	1.23208		570	946	62	3	1	0
108	S	271	cpl. helix (ICL2)	TMD1	helix	2	715	L	1254	H1	NBD2	helix	2		15.921	17.8157	15.921	-1.89465	1.89465		607	983	68	3	0	0
108	S	271	cpl. helix (ICL2)	TMD1	helix	2	722	L	1261	H1-S4 loop	NBD2	loop	2		17.5791	18.6057	17.5791	-1.02667	1.02667		614	990	69	3	1	0
108	S	271	cpl. helix (ICL2)	TMD1	helix	2	739	Q	1280	H2	NBD2	helix	4		14.5241	13.3103	13.3103	1.21382	1.21382		631	1009	72	3	0	2
108	S	271	cpl. helix (ICL2)	TMD1	helix	2	753	F	1294	Q-loop	NBD2	loop	2		6.08555	7.93656	6.08555	-1.85102	1.85102		645	1023	74	3	1	0	+
108	S	271	cpl. helix (ICL2)	TMD1	helix	2	798	H	1350	H5	NBD2	helix	1		17.2408	19.0205	17.2408	-1.7797	1.7797		690	1079	82	3	0	1
108	S	271	cpl. helix (ICL2)	TMD1	helix	2	810	A	1364	H5-S7 loop	NBD2	helix	2		14.6624	15.5165	14.6624	-0.854093	0.854093		702	1093	83	3	0	0
108	S	271	cpl. helix (ICL2)	TMD1	helix	2	824	P	1378	D-loop	NBD2	loop	3		27.943	30.3702	27.943	-2.42722	2.42722		716	1107	85	3	1	1
108	S	271	cpl. helix (ICL2)	TMD1	helix	2	833	T	1387	H6	NBD2	helix	2		21.7085	23.3591	21.7085	-1.65061	1.65061		725	1116	86	3	0	0
108	S	271	cpl. helix (ICL2)	TMD1	helix	2	839	V	1397	S8	NBD2	sheet	2		20.3109	22.1459	20.3109	-1.83498	1.83498		731	1126	88	3	1	0
108	S	271	cpl. helix (ICL2)	TMD1	helix	2	841	L	1399	S8	NBD2	sheet	1		20.876	23.263	20.876	-2.38701	2.38701		733	1128	88	3	1	1
108	S	271	cpl. helix (ICL2)	TMD1	helix	2	847	E	1405	H7	NBD2	helix	2		29.1246	31.6203	29.1246	-2.49564	2.49564		739	1134	90	3	0	0
108	S	271	cpl. helix (ICL2)	TMD1	helix	2	850	L	1408	H7	NBD2	helix	2		30.2075	32.5794	30.2075	-2.37187	2.37187		742	1137	90	3	0	0
108	S	271	cpl. helix (ICL2)	TMD1	helix	2	852	C	1410	H7-S9 loop	NBD2	loop	2		26.2407	28.3972	26.2407	-2.15656	2.15656		744	1139	91	3	1	0
109	V	272	cpl. helix (ICL2)	TMD1	helix	2	193	D	363	TM6 ext.	TMD1	helix	2		34.0384	34.9901	34.0384	-0.951613	0.951613		84	91	5	0	0	0
109	V	272	cpl. helix (ICL2)	TMD1	helix	2	477	L	973	TM9 ext. (ICL3)	TMD2	helix	2		15.9534	15.9148	15.9148	0.0385778	0.0385778		368	701	50	2	0	0
109	V	272	cpl. helix (ICL2)	TMD1	helix	2	517	Y	1014	TM10	TMD2	helix	4		69.0067	67.9001	67.9001	1.10667	1.10667		408	742	53	2	0	2
109	V	272	cpl. helix (ICL2)	TMD1	helix	2	599	L	1096	TM11	TMD2	helix	2		40.9839	49.0321	40.9839	-8.04823	8.04823		490	824	57	2	0	0
109	V	272	cpl. helix (ICL2)	TMD1	helix	2	870	Q	1428	H8	NBD2	helix	4		41.2284	41.2795	41.2284	-0.0510836	0.0510836		761	1156	96	3	0	2
110	K	273	cpl. helix (ICL2)	TMD1	helix	1	765	P	1306	H3-H4 loop	NBD2	helix	1		10.8957	9.0557	9.0557	1.84002	1.84002		655	1033	76	3	0	0
111	A	274	cpl. helix (ICL2)	TMD1	helix	2	170	T	339	TM6	TMD1	helix	2		76.7245	72.1234	72.1234	4.60104	4.60104		59	65	4	0	0	0
111	A	274	cpl. helix (ICL2)	TMD1	helix	2	258	M	498	Q-loop	NBD1	loop	2		24.5361	46.8673	24.5361	-22.3312	22.3312		147	224	18	1	1	0
111	A	274	cpl. helix (ICL2)	TMD1	helix	2	351	C	592	H6	NBD1	helix	3		40.0435	61.8155	40.0435	-21.772	21.772		240	318	30	1	0	1
111	A	274	cpl. helix (ICL2)	TMD1	helix	2	632	L	1135	TM12	TMD2	helix	2		69.5108	65.6365	65.6365	3.87426	3.87426		521	861	59	2	0	0
111	A	274	cpl. helix (ICL2)	TMD1	helix	2	655	R	1158	TM12 ext.	TMD2	helix	1		36.3498	37.521	36.3498	-1.17119	1.17119		544	884	60	2	0	1
111	A	274	cpl. helix (ICL2)	TMD1	helix	2	721	L	1260	H1-S4 loop	NBD2	loop	2		8.54124	13.6798	8.54124	-5.13855	5.13855		610	986	69	3	1	0
111	A	274	cpl. helix (ICL2)	TMD1	helix	2	722	L	1261	H1-S4 loop	NBD2	loop	2		13.5056	18.6618	13.5056	-5.15615	5.15615		611	987	69	3	1	0
111	A	274	cpl. helix (ICL2)	TMD1	helix	2	780	V	1322	H4	NBD2	helix	2		17.3452	15.8752	15.8752	1.47007	1.47007		669	1048	77	3	0	0
111	A	274	cpl. helix (ICL2)	TMD1	helix	2	796	H	1348	C-loop (ABC sign.)	NBD2	loop	2		19.3517	20.317	19.3517	-0.965363	0.965363		685	1074	81	3	1	0
112	Y	275	cpl. helix (ICL2)	TMD1	helix	2	114	W	277	TM5 ext. (ICL2)	TMD1	helix	1		4.88213	4.61	4.61	0.272132	0.272132		2	2	1	0	0	1
112	Y	275	cpl. helix (ICL2)	TMD1	helix	2	187	A	357	TM6	TMD1	helix	3		51.1311	48.9902	48.9902	2.1409	2.1409		75	82	4	0	0	1
112	Y	275	cpl. helix (ICL2)	TMD1	helix	2	231	T	460	P-loop	NBD1	loop	1		24.4268	37.5278	24.4268	-13.1009	13.1009		119	185	12	1	1	1
112	Y	275	cpl. helix (ICL2)	TMD1	helix	2	246	L	475	H1-S4 loop	NBD1	loop	2		34.5107	40.1157	34.5107	-5.60496	5.60496		134	200	14	1	1	0
112	Y	275	cpl. helix (ICL2)	TMD1	helix	2	327	L	568	H5-S7 loop	NBD1	loop	2		41.4489	55.4033	41.4489	-13.9544	13.9544		215	293	27	1	1	0
112	Y	275	cpl. helix (ICL2)	TMD1	helix	2	329	L	570	S7	NBD1	sheet	2		35.5452	50.1422	35.5452	-14.597	14.597		217	295	28	1	1	0
112	Y	275	cpl. helix (ICL2)	TMD1	helix	2	341	T	582	H6	NBD1	helix	1		31.3698	56.2282	31.3698	-24.8584	24.8584		229	307	30	1	0	1
112	Y	275	cpl. helix (ICL2)	TMD1	helix	2	465	M	961	TM8 ext. (ICL3)	TMD2	loop	2		15.1452	17.5627	15.1452	-2.41747	2.41747		353	686	48	2	1	0
112	Y	275	cpl. helix (ICL2)	TMD1	helix	2	511	V	1008	TM9	TMD2	helix	2		69.4642	64.6575	64.6575	4.80675	4.80675		399	733	51	2	0	0
112	Y	275	cpl. helix (ICL2)	TMD1	helix	2	632	L	1135	TM12	TMD2	helix	2		69.2561	62.4054	62.4054	6.85068	6.85068		520	860	59	2	0	0
112	Y	275	cpl. helix (ICL2)	TMD1	helix	2	652	S	1155	TM12	TMD2	helix	2		40.6769	39.1073	39.1073	1.56956	1.56956		540	880	59	2	0	0
112	Y	275	cpl. helix (ICL2)	TMD1	helix	2	774	W	1316	H4	NBD2	helix	2		19.2449	19.9423	19.2449	-0.69739	0.69739		662	1041	77	3	0	0
112	Y	275	cpl. helix (ICL2)	TMD1	helix	2	833	T	1387	H6	NBD2	helix	2		19.5601	23.2601	19.5601	-3.70002	3.70002		721	1112	86	3	0	0
112	Y	275	cpl. helix (ICL2)	TMD1	helix	2	847	E	1405	H7	NBD2	helix	2		29.404	34.322	29.404	-4.91807	4.91807		735	1130	90	3	0	0
112	Y	275	cpl. helix (ICL2)	TMD1	helix	2	850	L	1408	H7	NBD2	helix	2		29.1012	34.0007	29.1012	-4.89949	4.89949		738	1133	90	3	0	0
112	Y	275	cpl. helix (ICL2)	TMD1	helix	2	852	C	1410	H7-S9 loop	NBD2	loop	2		24.2347	29.1091	24.2347	-4.87433	4.87433		740	1135	91	3	1	0
113	C	276	TM5 ext. (ICL2)	TMD1	loop	2	243	M	472	H1	NBD1	helix	2		39.6821	45.6318	39.6821	-5.94963	5.94963		130	196	12	1	1	0
113	C	276	TM5 ext. (ICL2)	TMD1	loop	2	411	S	877	TM7	TMD2	helix	3		66.4234	61.8935	61.8935	4.52989	4.52989		298	601	44	2	1	1
113	C	276	TM5 ext. (ICL2)	TMD1	loop	2	599	L	1096	TM11	TMD2	helix	2		46.465	51.8508	46.465	-5.38577	5.38577		486	820	56	2	1	0
114	W	277	TM5 ext. (ICL2)	TMD1	helix	1	329	L	570	S7	NBD1	sheet	2		36.7017	53.0313	36.7017	-16.3296	16.3296		215	293	27	1	1	1
114	W	277	TM5 ext. (ICL2)	TMD1	helix	1	371	I	616	S9	NBD1	sheet	2		42.6041	57.7334	42.6041	-15.1293	15.1293		257	339	35	1	1	1
114	W	277	TM5 ext. (ICL2)	TMD1	helix	1	679	K	1218	S1-S2 loop	NBD2	loop	3		29.3871	33.0777	29.3871	-3.69057	3.69057		565	941	62	3	1	2
114	W	277	TM5 ext. (ICL2)	TMD1	helix	1	774	W	1316	H4	NBD2	helix	2		20.2099	21.9645	20.2099	-1.75459	1.75459		660	1039	76	3	0	1
114	W	277	TM5 ext. (ICL2)	TMD1	helix	1	833	T	1387	H6	NBD2	helix	2		23.3203	27.2664	23.3203	-3.94602	3.94602		719	1110	85	3	0	1
116	E	279	TM5 ext. (ICL2)	TMD1	helix	4	117	A	280	TM5 ext. (ICL2)	TMD1	helix	3		5.3088	5.48525	5.3088	-0.176446	0.176446		1	1	0	0	0	1
116	E	279	TM5 ext. (ICL2)	TMD1	helix	4	125	L	288	TM5 ext. (ICL2)	TMD1	helix	3		16.0646	14.7931	14.7931	1.27156	1.27156		9	9	0	0	0	1
116	E	279	TM5 ext. (ICL2)	TMD1	helix	4	138	V	302	TM5	TMD1	helix	3		35.3542	35.6673	35.3542	-0.31318	0.31318		22	23	1	0	0	1
116	E	279	TM5 ext. (ICL2)	TMD1	helix	4	202	Q	372	TM6 ext.	TMD1	helix	3		40.0742	45.0556	40.0742	-4.98143	4.98143		86	93	4	0	0	1
116	E	279	TM5 ext. (ICL2)	TMD1	helix	4	343	K	584	H6	NBD1	helix	3		46.4937	63.6934	46.4937	-17.1996	17.1996		227	305	29	1	0	1
116	E	279	TM5 ext. (ICL2)	TMD1	helix	4	439	L	935	TM8	TMD2	helix	4		39.891	30.8709	30.8709	9.02012	9.02012		323	656	46	2	0	0
116	E	279	TM5 ext. (ICL2)	TMD1	helix	4	462	Q	958	TM8 ext. (ICL3)	TMD2	helix	3		12.1038	12.3843	12.1038	-0.280541	0.280541		346	679	47	2	0	1
116	E	279	TM5 ext. (ICL2)	TMD1	helix	4	497	F	994	TM9	TMD2	helix	3		40.4418	35.3611	35.3611	5.08071	5.08071		381	715	50	2	0	1
116	E	279	TM5 ext. (ICL2)	TMD1	helix	4	578	E	1075	TM11 ext. (ICL4)	TMD2	helix	4		42.1324	50.6717	42.1324	-8.53929	8.53929		462	796	55	2	0	0
116	E	279	TM5 ext. (ICL2)	TMD1	helix	4	582	H	1079	TM11 ext. (ICL4)	TMD2	helix	3		42.3061	52.8661	42.3061	-10.56	10.56		466	800	55	2	0	1
116	E	279	TM5 ext. (ICL2)	TMD1	helix	4	616	A	1113	TM11	TMD2	helix	4		63.8621	67.666	63.8621	-3.80391	3.80391		500	834	56	2	0	0
116	E	279	TM5 ext. (ICL2)	TMD1	helix	4	744	A	1285	H2	NBD2	helix	3		15.7215	20.9836	15.7215	-5.26213	5.26213		628	1006	71	3	0	1
116	E	279	TM5 ext. (ICL2)	TMD1	helix	4	829	I	1383	H6	NBD2	helix	3		33.459	36.8835	33.459	-3.42456	3.42456		713	1104	85	3	0	1
117	A	280	TM5 ext. (ICL2)	TMD1	helix	3	125	L	288	TM5 ext. (ICL2)	TMD1	helix	3		13.8756	13.5263	13.5263	0.349288	0.349288		8	8	0	0	0	0
117	A	280	TM5 ext. (ICL2)	TMD1	helix	3	136	A	300	TM5 ext. (ICL2)	TMD1	helix	3		30.8446	31.8261	30.8446	-0.981511	0.981511		19	20	0	0	0	0
117	A	280	TM5 ext. (ICL2)	TMD1	helix	3	138	V	302	TM5	TMD1	helix	3		34.3013	35.5117	34.3013	-1.21046	1.21046		21	22	1	0	0	0
117	A	280	TM5 ext. (ICL2)	TMD1	helix	3	175	I	344	TM6	TMD1	helix	3		59.7868	52.0399	52.0399	7.74687	7.74687		58	64	3	0	0	0
117	A	280	TM5 ext. (ICL2)	TMD1	helix	3	190	T	360	TM6	TMD1	helix	4		39.8308	39.2638	39.2638	0.566929	0.566929		73	80	3	0	0	1
117	A	280	TM5 ext. (ICL2)	TMD1	helix	3	258	M	498	Q-loop	NBD1	loop	2		31.2692	51.2411	31.2692	-19.9719	19.9719		141	218	17	1	1	1
117	A	280	TM5 ext. (ICL2)	TMD1	helix	3	343	K	584	H6	NBD1	helix	3		44.4363	66.889	44.4363	-22.4527	22.4527		226	304	29	1	0	0
117	A	280	TM5 ext. (ICL2)	TMD1	helix	3	381	Y	627	S10	NBD1	sheet	3		49.6676	62.8623	49.6676	-13.1947	13.1947		264	347	37	1	1	0
117	A	280	TM5 ext. (ICL2)	TMD1	helix	3	397	H	856	elbow helix	TMD2	loop	3		34.2898	27.4772	27.4772	6.81259	6.81259		280	576	43	2	1	0
117	A	280	TM5 ext. (ICL2)	TMD1	helix	3	454	H	950	TM8 ext. (ICL3)	TMD2	helix	4		16.0941	11.9577	11.9577	4.13638	4.13638		337	670	47	2	0	1
117	A	280	TM5 ext. (ICL2)	TMD1	helix	3	493	T	990	TM9	TMD2	helix	4		37.9764	33.224	33.224	4.7524	4.7524		376	710	50	2	0	1
117	A	280	TM5 ext. (ICL2)	TMD1	helix	3	495	F	992	TM9	TMD2	helix	3		37.8293	35.0795	35.0795	2.74972	2.74972		378	712	50	2	0	0
117	A	280	TM5 ext. (ICL2)	TMD1	helix	3	497	F	994	TM9	TMD2	helix	3		42.4761	37.9757	37.9757	4.50044	4.50044		380	714	50	2	0	0
117	A	280	TM5 ext. (ICL2)	TMD1	helix	3	563	K	1060	TM10 ext. (ICL4)	TMD2	helix	3		23.669	43.0344	23.669	-19.3654	19.3654		446	780	53	2	0	0
117	A	280	TM5 ext. (ICL2)	TMD1	helix	3	603	Q	1100	TM11	TMD2	helix	3		49.746	54.4258	49.746	-4.67984	4.67984		486	820	56	2	0	0
117	A	280	TM5 ext. (ICL2)	TMD1	helix	3	615	I	1112	TM11	TMD2	helix	4		66.3912	69.7378	66.3912	-3.34669	3.34669		498	832	56	2	0	1
117	A	280	TM5 ext. (ICL2)	TMD1	helix	3	636	I	1139	TM12	TMD2	helix	2		58.3412	51.1114	51.1114	7.22977	7.22977		519	859	58	2	0	1
117	A	280	TM5 ext. (ICL2)	TMD1	helix	3	640	L	1143	TM12	TMD2	helix	2		53.187	48.7502	48.7502	4.43675	4.43675		523	863	58	2	0	1
117	A	280	TM5 ext. (ICL2)	TMD1	helix	3	645	N	1148	TM12	TMD2	helix	2		45.1458	42.1552	42.1552	2.99061	2.99061		528	868	58	2	0	1
117	A	280	TM5 ext. (ICL2)	TMD1	helix	3	647	S	1150	TM12	TMD2	helix	3		44.7585	41.4611	41.4611	3.29734	3.29734		530	870	58	2	0	0
117	A	280	TM5 ext. (ICL2)	TMD1	helix	3	649	D	1152	TM12	TMD2	helix	3		38.9543	37.0507	37.0507	1.90365	1.90365		532	872	58	2	0	0
117	A	280	TM5 ext. (ICL2)	TMD1	helix	3	774	W	1316	H4	NBD2	helix	2		20.0603	22.6479	20.0603	-2.58754	2.58754		657	1036	76	3	0	1
117	A	280	TM5 ext. (ICL2)	TMD1	helix	3	825	V	1379	H6	NBD2	helix	3		34.7053	38.9446	34.7053	-4.23935	4.23935		708	1099	85	3	0	0
117	A	280	TM5 ext. (ICL2)	TMD1	helix	3	834	L	1388	H6	NBD2	helix	1		26.3451	31.6578	26.3451	-5.31272	5.31272		717	1108	85	3	0	2
117	A	280	TM5 ext. (ICL2)	TMD1	helix	3	850	L	1408	H7	NBD2	helix	2		37.6206	43.0249	37.6206	-5.40429	5.40429		733	1128	89	3	0	1
117	A	280	TM5 ext. (ICL2)	TMD1	helix	3	860	E	1418	S9	NBD2	sheet	3		40.3996	45.3623	40.3996	-4.9627	4.9627		743	1138	91	3	1	0
118	M	281	TM5 ext. (ICL2)	TMD1	helix	2	303	G	544	C-loop (ABC sign.)	NBD1	loop	2		20.5158	42.4449	20.5158	-21.9291	21.9291		185	263	24	1	1	0
118	M	281	TM5 ext. (ICL2)	TMD1	helix	2	364	H	609	H7	NBD1	helix	2		38.7524	56.5667	38.7524	-17.8143	17.8143		246	328	33	1	0	0
118	M	281	TM5 ext. (ICL2)	TMD1	helix	2	481	S	977	TM9 ext. (ICL3)	TMD2	helix	1		17.4274	16.9741	16.9741	0.45334	0.45334		363	696	49	2	0	1
118	M	281	TM5 ext. (ICL2)	TMD1	helix	2	511	V	1008	TM9	TMD2	helix	2		60.5132	55.7543	55.7543	4.75887	4.75887		393	727	50	2	0	0
118	M	281	TM5 ext. (ICL2)	TMD1	helix	2	515	Q	1012	TM9	TMD2	helix	2		67.6574	61.2786	61.2786	6.37872	6.37872		397	731	50	2	0	0
118	M	281	TM5 ext. (ICL2)	TMD1	helix	2	582	H	1079	TM11 ext. (ICL4)	TMD2	helix	3		35.5783	49.4939	35.5783	-13.9156	13.9156		464	798	55	2	0	1
118	M	281	TM5 ext. (ICL2)	TMD1	helix	2	850	L	1408	H7	NBD2	helix	2		38.1081	41.5159	38.1081	-3.4078	3.4078		732	1127	89	3	0	0
119	E	282	TM5 ext. (ICL2)	TMD1	helix	4	131	L	295	TM5 ext. (ICL2)	TMD1	helix	4		20.9362	20.5056	20.5056	0.430574	0.430574		12	13	0	0	0	0
119	E	282	TM5 ext. (ICL2)	TMD1	helix	4	145	A	309	TM5	TMD1	helix	4		40.8665	40.6553	40.6553	0.211185	0.211185		26	27	1	0	0	0
119	E	282	TM5 ext. (ICL2)	TMD1	helix	4	147	F	311	TM5	TMD1	helix	3		42.1619	44.5119	42.1619	-2.35006	2.35006		28	29	1	0	0	1
119	E	282	TM5 ext. (ICL2)	TMD1	helix	4	192	Y	362	TM6	TMD1	helix	3		34.2953	30.5587	30.5587	3.73659	3.73659		73	80	3	0	0	1
119	E	282	TM5 ext. (ICL2)	TMD1	helix	4	372	L	617	S9	NBD1	sheet	3		48.2354	54.7062	48.2354	-6.47077	6.47077		253	335	35	1	1	1
119	E	282	TM5 ext. (ICL2)	TMD1	helix	4	502	L	999	TM9	TMD2	helix	3		42.6768	37.946	37.946	4.73089	4.73089		383	717	50	2	0	1
119	E	282	TM5 ext. (ICL2)	TMD1	helix	4	639	T	1142	TM12	TMD2	helix	3		45.1327	40.4427	40.4427	4.68997	4.68997		520	860	58	2	0	1
119	E	282	TM5 ext. (ICL2)	TMD1	helix	4	766	Y	1307	H3-H4 loop	NBD2	helix	2		16.5458	19.0496	16.5458	-2.50377	2.50377		647	1025	75	3	0	2
119	E	282	TM5 ext. (ICL2)	TMD1	helix	4	832	R	1386	H6	NBD2	helix	4		37.2921	39.6001	37.2921	-2.30798	2.30798		713	1104	85	3	0	0
121	M	284	TM5 ext. (ICL2)	TMD1	helix	3	145	A	309	TM5	TMD1	helix	4		39.2984	37.1923	37.1923	2.10618	2.10618		24	25	1	0	0	1
121	M	284	TM5 ext. (ICL2)	TMD1	helix	3	158	L	323	TM5	TMD1	helix	3		59.6588	58.9737	58.9737	0.68511	0.68511		37	39	1	0	0	0
121	M	284	TM5 ext. (ICL2)	TMD1	helix	3	162	I	331	ECL3	TMD1	helix	2		71.4769	65.8454	65.8454	5.63152	5.63152		41	47	2	0	0	1
121	M	284	TM5 ext. (ICL2)	TMD1	helix	3	207	K	377	TMD1-NBD1 linker	TMD1	loop	3		27.0995	37.3463	27.0995	-10.2469	10.2469		86	93	5	0	1	0
121	M	284	TM5 ext. (ICL2)	TMD1	helix	3	411	S	877	TM7	TMD2	helix	3		56.6778	49.6313	49.6313	7.04648	7.04648		290	593	44	2	0	0
123	E	286	TM5 ext. (ICL2)	TMD1	helix	4	125	L	288	TM5 ext. (ICL2)	TMD1	helix	3		7.56489	7.82165	7.56489	-0.256757	0.256757		2	2	0	0	0	1
123	E	286	TM5 ext. (ICL2)	TMD1	helix	4	131	L	295	TM5 ext. (ICL2)	TMD1	helix	4		15.2589	16.1745	15.2589	-0.915612	0.915612		8	9	0	0	0	0
123	E	286	TM5 ext. (ICL2)	TMD1	helix	4	142	N	306	TM5	TMD1	helix	3		29.9285	33.0341	29.9285	-3.10567	3.10567		19	20	1	0	0	1
123	E	286	TM5 ext. (ICL2)	TMD1	helix	4	145	A	309	TM5	TMD1	helix	4		35.0044	35.5883	35.0044	-0.583962	0.583962		22	23	1	0	0	0
123	E	286	TM5 ext. (ICL2)	TMD1	helix	4	148	S	313	TM5	TMD1	helix	3		41.0655	41.3494	41.0655	-0.283867	0.283867		25	27	1	0	0	1
123	E	286	TM5 ext. (ICL2)	TMD1	helix	4	179	M	348	TM6	TMD1	helix	4		45.0052	38.7377	38.7377	6.26752	6.26752		56	62	3	0	0	0
123	E	286	TM5 ext. (ICL2)	TMD1	helix	4	182	T	351	TM6	TMD1	helix	3		40.6778	34.473	34.473	6.20484	6.20484		59	65	3	0	0	1
123	E	286	TM5 ext. (ICL2)	TMD1	helix	4	381	Y	627	S10	NBD1	sheet	3		55.8922	64.291	55.8922	-8.39886	8.39886		258	341	37	1	1	1
123	E	286	TM5 ext. (ICL2)	TMD1	helix	4	438	G	934	TM8	TMD2	helix	3		28.8226	23.0132	23.0132	5.80948	5.80948		315	648	46	2	0	1
123	E	286	TM5 ext. (ICL2)	TMD1	helix	4	496	D	993	TM9	TMD2	helix	4		31.5231	28.7561	28.7561	2.76698	2.76698		373	707	50	2	0	0
123	E	286	TM5 ext. (ICL2)	TMD1	helix	4	512	A	1009	TM9	TMD2	helix	4		54.3315	47.9537	47.9537	6.3778	6.3778		389	723	50	2	0	0
123	E	286	TM5 ext. (ICL2)	TMD1	helix	4	520	V	1017	TM10	TMD2	helix	4		57.4879	58.4078	57.4879	-0.919879	0.919879		397	731	52	2	0	0
123	E	286	TM5 ext. (ICL2)	TMD1	helix	4	534	A	1031	TM10	TMD2	helix	4		41.8371	42.8273	41.8371	-0.990187	0.990187		411	745	52	2	0	0
123	E	286	TM5 ext. (ICL2)	TMD1	helix	4	578	E	1075	TM11 ext. (ICL4)	TMD2	helix	4		37.8495	46.308	37.8495	-8.45852	8.45852		455	789	55	2	0	0
123	E	286	TM5 ext. (ICL2)	TMD1	helix	4	584	A	1081	TM11 ext. (ICL4)	TMD2	helix	3		31.858	45.215	31.858	-13.3569	13.3569		461	795	55	2	0	1
123	E	286	TM5 ext. (ICL2)	TMD1	helix	4	587	L	1084	TM11 ext. (ICL4)	TMD2	helix	4		34.6756	45.0744	34.6756	-10.3988	10.3988		464	798	55	2	0	0
123	E	286	TM5 ext. (ICL2)	TMD1	helix	4	650	V	1153	TM12	TMD2	helix	3		30.0623	24.6638	24.6638	5.39846	5.39846		527	867	58	2	0	1
125	L	288	TM5 ext. (ICL2)	TMD1	helix	3	138	V	302	TM5	TMD1	helix	3		21.6159	22.7526	21.6159	-1.13677	1.13677		13	14	1	0	0	0
125	L	288	TM5 ext. (ICL2)	TMD1	helix	3	143	S	307	TM5	TMD1	helix	4		28.7706	29.6037	28.7706	-0.833036	0.833036		18	19	1	0	0	1
125	L	288	TM5 ext. (ICL2)	TMD1	helix	3	147	F	311	TM5	TMD1	helix	3		34.7146	36.6942	34.7146	-1.97962	1.97962		22	23	1	0	0	0
125	L	288	TM5 ext. (ICL2)	TMD1	helix	3	179	M	348	TM6	TMD1	helix	4		42.4037	35.6737	35.6737	6.72999	6.72999		54	60	3	0	0	1
125	L	288	TM5 ext. (ICL2)	TMD1	helix	3	190	T	360	TM6	TMD1	helix	4		26.3315	26.4624	26.3315	-0.130839	0.130839		65	72	3	0	0	1
125	L	288	TM5 ext. (ICL2)	TMD1	helix	3	195	L	365	TM6 ext.	TMD1	helix	4		25.0808	30.1797	25.0808	-5.09893	5.09893		70	77	4	0	0	1
125	L	288	TM5 ext. (ICL2)	TMD1	helix	3	253	S	492	S6	NBD1	sheet	3		30.6214	47.9231	30.6214	-17.3016	17.3016		128	204	16	1	1	0
125	L	288	TM5 ext. (ICL2)	TMD1	helix	3	406	A	872	TM7	TMD2	helix	3		40.4921	34.267	34.267	6.22502	6.22502		281	584	44	2	0	0
125	L	288	TM5 ext. (ICL2)	TMD1	helix	3	434	M	929	TM8	TMD2	helix	4		34.7394	26.7439	26.7439	7.99553	7.99553		309	641	46	2	0	1
125	L	288	TM5 ext. (ICL2)	TMD1	helix	3	444	T	940	TM8	TMD2	helix	4		20.6936	14.8721	14.8721	5.82153	5.82153		319	652	46	2	0	1
125	L	288	TM5 ext. (ICL2)	TMD1	helix	3	447	T	943	TM8 ext. (ICL3)	TMD2	loop	4		15.6571	9.21046	9.21046	6.44664	6.44664		322	655	47	2	1	1
125	L	288	TM5 ext. (ICL2)	TMD1	helix	3	500	L	997	TM9	TMD2	helix	4		37.4877	33.4972	33.4972	3.99045	3.99045		375	709	50	2	0	1
125	L	288	TM5 ext. (ICL2)	TMD1	helix	3	587	L	1084	TM11 ext. (ICL4)	TMD2	helix	4		30.558	44.196	30.558	-13.638	13.638		462	796	55	2	0	1
125	L	288	TM5 ext. (ICL2)	TMD1	helix	3	603	Q	1100	TM11	TMD2	helix	3		38.8964	42.0015	38.8964	-3.10511	3.10511		478	812	56	2	0	0
125	L	288	TM5 ext. (ICL2)	TMD1	helix	3	649	D	1152	TM12	TMD2	helix	3		28.3352	27.1901	27.1901	1.14508	1.14508		524	864	58	2	0	0
126	R	289	TM5 ext. (ICL2)	TMD1	helix	1	229	G	458	S3	NBD1	sheet	1		45.2904	53.0541	45.2904	-7.76372	7.76372		103	169	10	1	1	0
126	R	289	TM5 ext. (ICL2)	TMD1	helix	1	234	G	463	P-loop	NBD1	loop	1		40.0678	46.6517	40.0678	-6.58389	6.58389		108	174	11	1	1	0
126	R	289	TM5 ext. (ICL2)	TMD1	helix	1	235	K	464	P-loop	NBD1	loop	1		40.961	48.7482	40.961	-7.78712	7.78712		109	175	11	1	1	0
126	R	289	TM5 ext. (ICL2)	TMD1	helix	1	256	W	496	Q-loop	NBD1	loop	1		29.7618	41.2096	29.7618	-11.4479	11.4479		130	207	17	1	1	0
126	R	289	TM5 ext. (ICL2)	TMD1	helix	1	286	L	526	H4-H4b loop	NBD1	loop	1		42.969	55.9836	42.969	-13.0146	13.0146		160	237	21	1	1	0
126	R	289	TM5 ext. (ICL2)	TMD1	helix	1	289	D	529	H4b	NBD1	helix	1		42.9573	56.5471	42.9573	-13.5899	13.5899		163	240	22	1	0	0
126	R	289	TM5 ext. (ICL2)	TMD1	helix	1	301	G	542	C-loop (ABC sign.)	NBD1	loop	1		28.1965	42.047	28.1965	-13.8505	13.8505		175	253	24	1	1	0
126	R	289	TM5 ext. (ICL2)	TMD1	helix	1	304	G	545	C-loop (ABC sign.)	NBD1	loop	1		29.7941	43.3633	29.7941	-13.5691	13.5691		178	256	24	1	1	0
126	R	289	TM5 ext. (ICL2)	TMD1	helix	1	308	S	549	C-loop (ABC sign.)	NBD1	loop	1		37.2455	50.9484	37.2455	-13.7028	13.7028		182	260	24	1	1	0
126	R	289	TM5 ext. (ICL2)	TMD1	helix	1	309	G	550	C-loop (ABC sign.)	NBD1	loop	1		34.9463	48.0821	34.9463	-13.1358	13.1358		183	261	24	1	1	0
126	R	289	TM5 ext. (ICL2)	TMD1	helix	1	310	G	551	H5	NBD1	helix	1		38.6403	51.6287	38.6403	-12.9884	12.9884		184	262	25	1	0	0
126	R	289	TM5 ext. (ICL2)	TMD1	helix	1	311	Q	552	H5	NBD1	helix	1		38.0543	51.3926	38.0543	-13.3384	13.3384		185	263	25	1	0	0
126	R	289	TM5 ext. (ICL2)	TMD1	helix	1	314	R	555	H5	NBD1	helix	1		40.895	53.687	40.895	-12.792	12.792		188	266	25	1	0	0
126	R	289	TM5 ext. (ICL2)	TMD1	helix	1	319	R	560	H5	NBD1	helix	1		39.3994	50.8017	39.3994	-11.4023	11.4023		193	271	25	1	0	0
126	R	289	TM5 ext. (ICL2)	TMD1	helix	1	322	Y	563	H5	NBD1	helix	1		43.8338	55.1793	43.8338	-11.3454	11.3454		196	274	25	1	0	0
126	R	289	TM5 ext. (ICL2)	TMD1	helix	1	331	D	572	D-loop	NBD1	sheet	1		38.9396	48.2912	38.9396	-9.35158	9.35158		205	283	28	1	1	0
126	R	289	TM5 ext. (ICL2)	TMD1	helix	1	338	D	579	D-loop	NBD1	loop	1		44.6782	57.4269	44.6782	-12.7488	12.7488		212	290	28	1	1	0
126	R	289	TM5 ext. (ICL2)	TMD1	helix	1	564	G	1061	TM10 ext. (ICL4)	TMD2	helix	1		27.1536	39.2257	27.1536	-12.0721	12.0721		438	772	53	2	0	0
126	R	289	TM5 ext. (ICL2)	TMD1	helix	1	705	G	1244	S3	NBD2	sheet	1		45.2481	46.8354	45.2481	-1.58729	1.58729		579	955	65	3	1	0
126	R	289	TM5 ext. (ICL2)	TMD1	helix	1	707	T	1246	P-loop	NBD2	loop	1		40.9511	41.8087	40.9511	-0.85761	0.85761		581	957	66	3	1	0
126	R	289	TM5 ext. (ICL2)	TMD1	helix	1	708	G	1247	P-loop	NBD2	loop	1		39.896	40.8583	39.896	-0.962356	0.962356		582	958	66	3	1	0
126	R	289	TM5 ext. (ICL2)	TMD1	helix	1	710	G	1249	P-loop	NBD2	loop	1		39.4255	41.1252	39.4255	-1.69968	1.69968		584	960	66	3	1	0
126	R	289	TM5 ext. (ICL2)	TMD1	helix	1	711	K	1250	P-loop	NBD2	loop	1		39.1461	41.0939	39.1461	-1.94777	1.94777		585	961	66	3	1	0
126	R	289	TM5 ext. (ICL2)	TMD1	helix	1	720	R	1259	H1	NBD2	helix	1		28.9378	32.1223	28.9378	-3.18448	3.18448		594	970	67	3	0	0
126	R	289	TM5 ext. (ICL2)	TMD1	helix	1	742	R	1283	H2	NBD2	helix	1		24.4127	28.8288	24.4127	-4.41613	4.41613		616	994	71	3	0	0
126	R	289	TM5 ext. (ICL2)	TMD1	helix	1	750	Q	1291	Q-loop	NBD2	sheet	1		32.4203	33.886	32.4203	-1.46562	1.46562		624	1002	73	3	1	0
126	R	289	TM5 ext. (ICL2)	TMD1	helix	1	764	D	1305	H3-H4 loop	NBD2	helix	1		20.6334	23.8275	20.6334	-3.19409	3.19409		638	1016	75	3	0	0
126	R	289	TM5 ext. (ICL2)	TMD1	helix	1	797	G	1349	H5	NBD2	helix	1		34.6381	35.8871	34.6381	-1.24897	1.24897		671	1060	81	3	0	0
126	R	289	TM5 ext. (ICL2)	TMD1	helix	1	816	D	1370	D-loop	NBD2	sheet	1		33.0419	35.0396	33.0419	-1.99765	1.99765		690	1081	84	3	1	0
126	R	289	TM5 ext. (ICL2)	TMD1	helix	1	817	E	1371	D-loop	NBD2	sheet	1		36.9562	38.6665	36.9562	-1.71036	1.71036		691	1082	84	3	1	0
126	R	289	TM5 ext. (ICL2)	TMD1	helix	1	823	D	1377	D-loop	NBD2	loop	1		42.3394	43.5932	42.3394	-1.25377	1.25377		697	1088	84	3	1	0
126	R	289	TM5 ext. (ICL2)	TMD1	helix	1	844	H	1402	H-loop	NBD2	loop	1		41.7337	43.2649	41.7337	-1.53116	1.53116		718	1113	88	3	1	0
126	R	289	TM5 ext. (ICL2)	TMD1	helix	1	845	R	1403	H-loop	NBD2	loop	1		43.6083	45.3169	43.6083	-1.70858	1.70858		719	1114	88	3	1	0
128	E	292	TM5 ext. (ICL2)	TMD1	helix	1	795	S	1347	C-loop (ABC sign.)	NBD2	loop	1		36.0775	38.1764	36.0775	-2.0989	2.0989		667	1055	80	3	1	0
129	L	293	TM5 ext. (ICL2)	TMD1	helix	3	144	S	308	TM5	TMD1	helix	3		22.4133	23.8053	22.4133	-1.39195	1.39195		15	15	1	0	0	0
129	L	293	TM5 ext. (ICL2)	TMD1	helix	3	444	T	940	TM8	TMD2	helix	4		11.864	4.89711	4.89711	6.96687	6.96687		315	647	46	2	0	1	+	+
129	L	293	TM5 ext. (ICL2)	TMD1	helix	3	446	I	942	TM8	TMD2	helix	3		12.3724	6.35778	6.35778	6.01462	6.01462		317	649	46	2	0	0	+	+
129	L	293	TM5 ext. (ICL2)	TMD1	helix	3	493	T	990	TM9	TMD2	helix	4		22.6542	14.398	14.398	8.25617	8.25617		364	697	50	2	0	1
129	L	293	TM5 ext. (ICL2)	TMD1	helix	3	600	R	1097	TM11	TMD2	helix	2		35.6151	33.7429	33.7429	1.87214	1.87214		471	804	56	2	0	1
129	L	293	TM5 ext. (ICL2)	TMD1	helix	3	608	M	1105	TM11	TMD2	helix	4		42.8562	42.661	42.661	0.195174	0.195174		479	812	56	2	0	1
129	L	293	TM5 ext. (ICL2)	TMD1	helix	3	645	N	1148	TM12	TMD2	helix	2		28.2475	21.7313	21.7313	6.51619	6.51619		516	855	58	2	0	1
129	L	293	TM5 ext. (ICL2)	TMD1	helix	3	646	S	1149	TM12	TMD2	helix	3		26.4876	18.7583	18.7583	7.72924	7.72924		517	856	58	2	0	0
129	L	293	TM5 ext. (ICL2)	TMD1	helix	3	709	S	1248	P-loop	NBD2	loop	1		49.7342	50.889	49.7342	-1.15484	1.15484		580	955	66	3	1	2
129	L	293	TM5 ext. (ICL2)	TMD1	helix	3	716	S	1255	H1	NBD2	helix	2		37.6326	39.4242	37.6326	-1.79156	1.79156		587	962	67	3	0	1
131	L	295	TM5 ext. (ICL2)	TMD1	helix	4	136	A	300	TM5 ext. (ICL2)	TMD1	helix	3		9.79454	10.2238	9.79454	-0.429261	0.429261		5	5	0	0	0	1
131	L	295	TM5 ext. (ICL2)	TMD1	helix	4	142	N	306	TM5	TMD1	helix	3		16.0239	17.8704	16.0239	-1.84655	1.84655		11	11	1	0	0	1
131	L	295	TM5 ext. (ICL2)	TMD1	helix	4	147	F	311	TM5	TMD1	helix	3		24.5548	25.8879	24.5548	-1.3331	1.3331		16	16	1	0	0	1
131	L	295	TM5 ext. (ICL2)	TMD1	helix	4	288	E	528	H4b	NBD1	helix	3		55.3642	68.2988	55.3642	-12.9347	12.9347		157	233	22	1	0	1
131	L	295	TM5 ext. (ICL2)	TMD1	helix	4	403	I	869	TM7	TMD2	helix	4		28.8304	20.2345	20.2345	8.59589	8.59589		272	574	44	2	0	0
131	L	295	TM5 ext. (ICL2)	TMD1	helix	4	406	A	872	TM7	TMD2	helix	3		31.3364	24.0372	24.0372	7.29922	7.29922		275	577	44	2	0	1
131	L	295	TM5 ext. (ICL2)	TMD1	helix	4	440	P	936	TM8	TMD2	helix	4		18.2017	9.77153	9.77153	8.43017	8.43017		309	641	46	2	0	0
131	L	295	TM5 ext. (ICL2)	TMD1	helix	4	441	L	937	TM8	TMD2	helix	3		15.9795	13.2691	13.2691	2.71048	2.71048		310	642	46	2	0	1
131	L	295	TM5 ext. (ICL2)	TMD1	helix	4	446	I	942	TM8	TMD2	helix	3		17.1622	12.08	12.08	5.08218	5.08218		315	647	46	2	0	1
131	L	295	TM5 ext. (ICL2)	TMD1	helix	4	532	L	1029	TM10	TMD2	helix	3		41.4914	39.6789	39.6789	1.81258	1.81258		401	734	52	2	0	1
131	L	295	TM5 ext. (ICL2)	TMD1	helix	4	563	K	1060	TM10 ext. (ICL4)	TMD2	helix	3		26.9411	40.393	26.9411	-13.452	13.452		432	765	53	2	0	1
131	L	295	TM5 ext. (ICL2)	TMD1	helix	4	639	T	1142	TM12	TMD2	helix	3		35.2954	26.3947	26.3947	8.90069	8.90069		508	847	58	2	0	1
131	L	295	TM5 ext. (ICL2)	TMD1	helix	4	652	S	1155	TM12	TMD2	helix	2		25.2823	23.5924	23.5924	1.68986	1.68986		521	860	58	2	0	2
131	L	295	TM5 ext. (ICL2)	TMD1	helix	4	713	T	1252	H1	NBD2	helix	1		44.9219	47.1216	44.9219	-2.19976	2.19976		582	957	67	3	0	3
131	L	295	TM5 ext. (ICL2)	TMD1	helix	4	722	L	1261	H1-S4 loop	NBD2	loop	2		40.5093	42.6044	40.5093	-2.09509	2.09509		591	966	68	3	1	2
131	L	295	TM5 ext. (ICL2)	TMD1	helix	4	740	Q	1281	H2	NBD2	helix	3		37.8178	41.5291	37.8178	-3.71127	3.71127		609	986	71	3	0	1
131	L	295	TM5 ext. (ICL2)	TMD1	helix	4	832	R	1386	H6	NBD2	helix	4		51.1363	55.2905	51.1363	-4.15424	4.15424		701	1091	85	3	0	0
131	L	295	TM5 ext. (ICL2)	TMD1	helix	4	878	A	1466	C-term. tail	NBD2	loop	4		71.1956	70.5547	70.5547	0.640825	0.640825		747	1171	98	3	1	0
132	T	296	TM5 ext. (ICL2)	TMD1	helix	2	139	R	303	TM5	TMD1	helix	3		9.82688	9.95165	9.82688	-0.124764	0.124764		7	7	1	0	0	1
132	T	296	TM5 ext. (ICL2)	TMD1	helix	2	148	S	313	TM5	TMD1	helix	3		26.2644	25.4023	25.4023	0.862117	0.862117		16	17	1	0	0	1
132	T	296	TM5 ext. (ICL2)	TMD1	helix	2	152	V	317	TM5	TMD1	helix	2		31.9746	32.7125	31.9746	-0.737883	0.737883		20	21	1	0	0	0
132	T	296	TM5 ext. (ICL2)	TMD1	helix	2	158	L	323	TM5	TMD1	helix	3		40.8492	41.3774	40.8492	-0.528239	0.528239		26	27	1	0	0	1
132	T	296	TM5 ext. (ICL2)	TMD1	helix	2	186	W	356	TM6	TMD1	helix	4		18.3997	15.6617	15.6617	2.738	2.738		54	60	3	0	0	2
132	T	296	TM5 ext. (ICL2)	TMD1	helix	2	195	L	365	TM6 ext.	TMD1	helix	4		17.41	23.573	17.41	-6.163	6.163		63	69	4	0	0	2
132	T	296	TM5 ext. (ICL2)	TMD1	helix	2	468	L	964	cpl. helix (ICL3)	TMD2	helix	2		28.7079	31.1866	28.7079	-2.47868	2.47868		336	668	48	2	0	0
132	T	296	TM5 ext. (ICL2)	TMD1	helix	2	512	A	1009	TM9	TMD2	helix	4		44.5839	34.6786	34.6786	9.90528	9.90528		380	713	50	2	0	2
132	T	296	TM5 ext. (ICL2)	TMD1	helix	2	543	L	1040	TM10 ext. (ICL4)	TMD2	helix	2		28.6451	26.4312	26.4312	2.21387	2.21387		411	744	53	2	0	0
132	T	296	TM5 ext. (ICL2)	TMD1	helix	2	584	A	1081	TM11 ext. (ICL4)	TMD2	helix	3		28.5936	37.6294	28.5936	-9.03584	9.03584		452	785	55	2	0	1
132	T	296	TM5 ext. (ICL2)	TMD1	helix	2	598	T	1095	TM11	TMD2	helix	3		30.946	26.7381	26.7381	4.20791	4.20791		466	799	56	2	0	1
132	T	296	TM5 ext. (ICL2)	TMD1	helix	2	646	S	1149	TM12	TMD2	helix	3		23.0331	16.2049	16.2049	6.82821	6.82821		514	853	58	2	0	1
132	T	296	TM5 ext. (ICL2)	TMD1	helix	2	661	F	1164	TM12 ext.	TMD2	helix	4		23.3606	22.7508	22.7508	0.609743	0.609743		529	868	59	2	0	2
132	T	296	TM5 ext. (ICL2)	TMD1	helix	2	678	A	1217	S1	NBD2	sheet	2		46.1628	48.8301	46.1628	-2.6673	2.6673		546	921	61	3	1	0
133	R	297	TM5 ext. (ICL2)	TMD1	helix	3	137	Y	301	TM5	TMD1	helix	4		6.81545	6.32608	6.32608	0.489379	0.489379		4	4	1	0	0	1
133	R	297	TM5 ext. (ICL2)	TMD1	helix	3	138	V	302	TM5	TMD1	helix	3		9.95887	10.0991	9.95887	-0.140268	0.140268		5	5	1	0	0	0
134	K	298	TM5 ext. (ICL2)	TMD1	helix	4	876	F	1450	C-term. tail	NBD2	loop	1		68.2827	72.2644	68.2827	-3.98174	3.98174		742	1152	98	3	1	3
135	A	299	TM5 ext. (ICL2)	TMD1	helix	3	139	R	303	TM5	TMD1	helix	3		5.92035	6.23652	5.92035	-0.316164	0.316164		4	4	1	0	0	0
135	A	299	TM5 ext. (ICL2)	TMD1	helix	3	143	S	307	TM5	TMD1	helix	4		12.4496	11.7396	11.7396	0.70995	0.70995		8	8	1	0	0	1
135	A	299	TM5 ext. (ICL2)	TMD1	helix	3	182	T	351	TM6	TMD1	helix	3		22.0928	12.7522	12.7522	9.34062	9.34062		47	52	3	0	0	0
135	A	299	TM5 ext. (ICL2)	TMD1	helix	3	186	W	356	TM6	TMD1	helix	4		15.4088	11.8539	11.8539	3.55492	3.55492		51	57	3	0	0	1
135	A	299	TM5 ext. (ICL2)	TMD1	helix	3	187	A	357	TM6	TMD1	helix	3		16.7563	16.7576	16.7563	-0.00131862	0.00131862		52	58	3	0	0	0
135	A	299	TM5 ext. (ICL2)	TMD1	helix	3	190	T	360	TM6	TMD1	helix	4		12.5541	14.2714	12.5541	-1.71728	1.71728		55	61	3	0	0	1
135	A	299	TM5 ext. (ICL2)	TMD1	helix	3	191	W	361	TM6	TMD1	helix	4		14.057	18.8207	14.057	-4.76369	4.76369		56	62	3	0	0	1
135	A	299	TM5 ext. (ICL2)	TMD1	helix	3	207	K	377	TMD1-NBD1 linker	TMD1	loop	3		25.7124	37.6876	25.7124	-11.9753	11.9753		72	78	5	0	1	0
135	A	299	TM5 ext. (ICL2)	TMD1	helix	3	410	A	876	TM7	TMD2	helix	4		30.6168	23.847	23.847	6.76978	6.76978		275	577	44	2	0	1
135	A	299	TM5 ext. (ICL2)	TMD1	helix	3	442	V	938	TM8	TMD2	helix	3		15.2668	11.7054	11.7054	3.56135	3.56135		307	639	46	2	0	0
135	A	299	TM5 ext. (ICL2)	TMD1	helix	3	489	D	985	TM9 ext. (ICL3)	TMD2	helix	3		17.3621	10.7153	10.7153	6.64677	6.64677		354	686	49	2	0	0
135	A	299	TM5 ext. (ICL2)	TMD1	helix	3	492	L	989	TM9	TMD2	helix	4		19.9332	12.3342	12.3342	7.59898	7.59898		357	690	50	2	0	1
135	A	299	TM5 ext. (ICL2)	TMD1	helix	3	525	V	1022	TM10	TMD2	helix	3		41.5886	34.6543	34.6543	6.93436	6.93436		390	723	52	2	0	0
135	A	299	TM5 ext. (ICL2)	TMD1	helix	3	594	L	1091	TM11 ext. (ICL4)	TMD2	helix	3		33.2431	30.6055	30.6055	2.63766	2.63766		459	792	55	2	0	0
135	A	299	TM5 ext. (ICL2)	TMD1	helix	3	596	L	1093	TM11	TMD2	helix	4		28.1081	24.0776	24.0776	4.03049	4.03049		461	794	56	2	0	1
135	A	299	TM5 ext. (ICL2)	TMD1	helix	3	636	I	1139	TM12	TMD2	helix	2		36.7542	23.471	23.471	13.2832	13.2832		501	840	58	2	0	1
136	A	300	TM5 ext. (ICL2)	TMD1	helix	3	137	Y	301	TM5	TMD1	helix	4		5.5372	5.83331	5.5372	-0.29611	0.29611		1	1	1	0	0	1
136	A	300	TM5 ext. (ICL2)	TMD1	helix	3	140	Y	304	TM5	TMD1	helix	3		6.3366	7.38996	6.3366	-1.05335	1.05335		4	4	1	0	0	0
136	A	300	TM5 ext. (ICL2)	TMD1	helix	3	179	M	348	TM6	TMD1	helix	4		25.2483	18.0971	18.0971	7.15117	7.15117		43	48	3	0	0	1
136	A	300	TM5 ext. (ICL2)	TMD1	helix	3	182	T	351	TM6	TMD1	helix	3		20.4078	14.455	14.455	5.9528	5.9528		46	51	3	0	0	0
136	A	300	TM5 ext. (ICL2)	TMD1	helix	3	183	Q	353	TM6	TMD1	helix	3		20.845	16.4278	16.4278	4.41716	4.41716		47	53	3	0	0	0
136	A	300	TM5 ext. (ICL2)	TMD1	helix	3	186	W	356	TM6	TMD1	helix	4		14.628	15.7825	14.628	-1.1545	1.1545		50	56	3	0	0	1
136	A	300	TM5 ext. (ICL2)	TMD1	helix	3	190	T	360	TM6	TMD1	helix	4		13.9203	18.3246	13.9203	-4.40436	4.40436		54	60	3	0	0	1
136	A	300	TM5 ext. (ICL2)	TMD1	helix	3	316	S	557	H5	NBD1	helix	2		48.9187	57.9269	48.9187	-9.00822	9.00822		180	257	25	1	0	1
136	A	300	TM5 ext. (ICL2)	TMD1	helix	3	397	H	856	elbow helix	TMD2	loop	3		20.1267	16.8808	16.8808	3.24589	3.24589		261	556	43	2	1	0
136	A	300	TM5 ext. (ICL2)	TMD1	helix	3	410	A	876	TM7	TMD2	helix	4		27.7671	21.5952	21.5952	6.17189	6.17189		274	576	44	2	0	1
136	A	300	TM5 ext. (ICL2)	TMD1	helix	3	442	V	938	TM8	TMD2	helix	3		9.91999	7.5537	7.5537	2.36629	2.36629		306	638	46	2	0	0	+	+
136	A	300	TM5 ext. (ICL2)	TMD1	helix	3	445	L	941	TM8	TMD2	helix	3		6.67134	9.94305	6.67134	-3.27171	3.27171		309	641	46	2	0	0	+	+
136	A	300	TM5 ext. (ICL2)	TMD1	helix	3	484	I	980	TM9 ext. (ICL3)	TMD2	helix	3		17.0933	17.6753	17.0933	-0.582044	0.582044		348	680	49	2	0	0
136	A	300	TM5 ext. (ICL2)	TMD1	helix	3	486	I	982	TM9 ext. (ICL3)	TMD2	helix	3		17.1521	15.0203	15.0203	2.1318	2.1318		350	682	49	2	0	0
136	A	300	TM5 ext. (ICL2)	TMD1	helix	3	493	T	990	TM9	TMD2	helix	4		19.5873	13.0478	13.0478	6.53946	6.53946		357	690	50	2	0	1
136	A	300	TM5 ext. (ICL2)	TMD1	helix	3	500	L	997	TM9	TMD2	helix	4		23.3326	15.5275	15.5275	7.80513	7.80513		364	697	50	2	0	1
136	A	300	TM5 ext. (ICL2)	TMD1	helix	3	537	L	1034	TM10 ext. (ICL4)	TMD2	helix	3		30.4484	22.594	22.594	7.8544	7.8544		401	734	53	2	0	0
136	A	300	TM5 ext. (ICL2)	TMD1	helix	3	555	F	1052	TM10 ext. (ICL4)	TMD2	helix	3		26.0324	34.0055	26.0324	-7.97302	7.97302		419	752	53	2	0	0
136	A	300	TM5 ext. (ICL2)	TMD1	helix	3	603	Q	1100	TM11	TMD2	helix	3		29.1231	24.6924	24.6924	4.43068	4.43068		467	800	56	2	0	0
136	A	300	TM5 ext. (ICL2)	TMD1	helix	3	640	L	1143	TM12	TMD2	helix	2		29.7004	20.0979	20.0979	9.60248	9.60248		504	843	58	2	0	1
136	A	300	TM5 ext. (ICL2)	TMD1	helix	3	647	S	1150	TM12	TMD2	helix	3		25.6204	19.5516	19.5516	6.06875	6.06875		511	850	58	2	0	0
136	A	300	TM5 ext. (ICL2)	TMD1	helix	3	839	V	1397	S8	NBD2	sheet	2		55.2246	59.6582	55.2246	-4.43359	4.43359		703	1097	87	3	1	1
137	Y	301	TM5	TMD1	helix	4	142	N	306	TM5	TMD1	helix	3		9.0425	9.89816	9.0425	-0.855661	0.855661		5	5	0	0	0	1
137	Y	301	TM5	TMD1	helix	4	267	I	507	H3	NBD1	helix	2		52.4783	61.8828	52.4783	-9.40446	9.40446		130	206	17	1	0	2
137	Y	301	TM5	TMD1	helix	4	434	M	929	TM8	TMD2	helix	4		14.197	7.50053	7.50053	6.69644	6.69644		297	628	45	2	0	0	+	+
137	Y	301	TM5	TMD1	helix	4	439	L	935	TM8	TMD2	helix	4		14.045	5.27297	5.27297	8.77205	8.77205		302	634	45	2	0	0	+	+
137	Y	301	TM5	TMD1	helix	4	473	A	969	TM9 ext. (ICL3)	TMD2	loop	3		34.0857	35.823	34.0857	-1.73727	1.73727		336	668	48	2	1	1
137	Y	301	TM5	TMD1	helix	4	496	D	993	TM9	TMD2	helix	4		20.3869	17.5346	17.5346	2.85237	2.85237		359	692	49	2	0	0
137	Y	301	TM5	TMD1	helix	4	497	F	994	TM9	TMD2	helix	3		25.2088	17.5606	17.5606	7.64819	7.64819		360	693	49	2	0	1
137	Y	301	TM5	TMD1	helix	4	546	L	1043	TM10 ext. (ICL4)	TMD2	helix	2		37.389	35.2609	35.2609	2.12809	2.12809		409	742	52	2	0	2
137	Y	301	TM5	TMD1	helix	4	580	L	1077	TM11 ext. (ICL4)	TMD2	helix	3		43.4056	49.9938	43.4056	-6.58823	6.58823		443	776	54	2	0	1
137	Y	301	TM5	TMD1	helix	4	603	Q	1100	TM11	TMD2	helix	3		33.8777	27.4687	27.4687	6.409	6.409		466	799	55	2	0	1
137	Y	301	TM5	TMD1	helix	4	626	V	1129	TM12	TMD2	helix	2		49.1617	33.17	33.17	15.9917	15.9917		489	828	57	2	0	2
137	Y	301	TM5	TMD1	helix	4	628	I	1131	TM12	TMD2	helix	1		43.7025	26.9835	26.9835	16.719	16.719		491	830	57	2	0	3
137	Y	301	TM5	TMD1	helix	4	639	T	1142	TM12	TMD2	helix	3		30.0204	19.7311	19.7311	10.2892	10.2892		502	841	57	2	0	1
137	Y	301	TM5	TMD1	helix	4	839	V	1397	S8	NBD2	sheet	2		57.4143	61.6212	57.4143	-4.20691	4.20691		702	1096	86	3	1	2
138	V	302	TM5	TMD1	helix	3	522	T	1019	TM10	TMD2	helix	3		42.2467	33.083	33.083	9.16378	9.16378		384	717	51	2	0	0
138	V	302	TM5	TMD1	helix	3	641	Q	1144	TM12	TMD2	helix	2		30.6301	20.0027	20.0027	10.6274	10.6274		503	842	57	2	0	1
138	V	302	TM5	TMD1	helix	3	860	E	1418	S9	NBD2	sheet	3		66.1246	68.0951	66.1246	-1.97046	1.97046		722	1116	90	3	1	0
139	R	303	TM5	TMD1	helix	3	143	S	307	TM5	TMD1	helix	4		6.56677	6.09778	6.09778	0.468982	0.468982		4	4	0	0	0	1
139	R	303	TM5	TMD1	helix	3	182	T	351	TM6	TMD1	helix	3		16.3631	10.3071	10.3071	6.05601	6.05601		43	48	2	0	0	0
139	R	303	TM5	TMD1	helix	3	187	A	357	TM6	TMD1	helix	3		13.0529	18.2217	13.0529	-5.16885	5.16885		48	54	2	0	0	0
139	R	303	TM5	TMD1	helix	3	399	V	862	TM7	TMD2	helix	4		15.0501	11.1833	11.1833	3.8668	3.8668		260	559	43	2	0	1
139	R	303	TM5	TMD1	helix	3	411	S	877	TM7	TMD2	helix	3		29.1353	21.6802	21.6802	7.45513	7.45513		272	574	43	2	0	0
139	R	303	TM5	TMD1	helix	3	438	G	934	TM8	TMD2	helix	3		12.1498	11.7062	11.7062	0.443666	0.443666		299	631	45	2	0	0
139	R	303	TM5	TMD1	helix	3	485	A	981	TM9 ext. (ICL3)	TMD2	helix	3		16.4823	18.2257	16.4823	-1.74343	1.74343		346	678	48	2	0	0
139	R	303	TM5	TMD1	helix	3	489	D	985	TM9 ext. (ICL3)	TMD2	helix	3		16.2824	12.5007	12.5007	3.78166	3.78166		350	682	48	2	0	0
139	R	303	TM5	TMD1	helix	3	490	L	986	TM9	TMD2	helix	4		19.4534	16.127	16.127	3.32639	3.32639		351	683	49	2	0	1
139	R	303	TM5	TMD1	helix	3	492	L	989	TM9	TMD2	helix	4		17.4501	11.457	11.457	5.99303	5.99303		353	686	49	2	0	1
139	R	303	TM5	TMD1	helix	3	496	D	993	TM9	TMD2	helix	4		16.428	12.5401	12.5401	3.88792	3.88792		357	690	49	2	0	1
139	R	303	TM5	TMD1	helix	3	578	E	1075	TM11 ext. (ICL4)	TMD2	helix	4		38.1011	44.4795	38.1011	-6.37833	6.37833		439	772	54	2	0	1
139	R	303	TM5	TMD1	helix	3	580	L	1077	TM11 ext. (ICL4)	TMD2	helix	3		39.4715	44.5751	39.4715	-5.10362	5.10362		441	774	54	2	0	0
139	R	303	TM5	TMD1	helix	3	592	W	1089	TM11 ext. (ICL4)	TMD2	helix	4		27.3511	25.2401	25.2401	2.11094	2.11094		453	786	54	2	0	1
139	R	303	TM5	TMD1	helix	3	620	I	1117	TM11	TMD2	helix	3		45.3933	40.2505	40.2505	5.14281	5.14281		481	814	55	2	0	0
139	R	303	TM5	TMD1	helix	3	638	S	1141	TM12	TMD2	helix	4		25.3587	11.7897	11.7897	13.569	13.569		499	838	57	2	0	1
139	R	303	TM5	TMD1	helix	3	641	Q	1144	TM12	TMD2	helix	2		25.5116	14.9709	14.9709	10.5407	10.5407		502	841	57	2	0	1
139	R	303	TM5	TMD1	helix	3	646	S	1149	TM12	TMD2	helix	3		20.9394	14.2927	14.2927	6.64673	6.64673		507	846	57	2	0	0
140	Y	304	TM5	TMD1	helix	3	438	G	934	TM8	TMD2	helix	3		7.26402	9.52565	7.26402	-2.26163	2.26163		298	630	45	2	0	0	+	+
140	Y	304	TM5	TMD1	helix	3	439	L	935	TM8	TMD2	helix	4		8.35026	7.01305	7.01305	1.33721	1.33721		299	631	45	2	0	1	+	+
140	Y	304	TM5	TMD1	helix	3	486	I	982	TM9 ext. (ICL3)	TMD2	helix	3		20.7833	21.6496	20.7833	-0.866295	0.866295		346	678	48	2	0	0
140	Y	304	TM5	TMD1	helix	3	495	F	992	TM9	TMD2	helix	3		13.7488	9.81678	9.81678	3.932	3.932		355	688	49	2	0	0
140	Y	304	TM5	TMD1	helix	3	584	A	1081	TM11 ext. (ICL4)	TMD2	helix	3		37.6565	43.8932	37.6565	-6.23676	6.23676		444	777	54	2	0	0
140	Y	304	TM5	TMD1	helix	3	825	V	1379	H6	NBD2	helix	3		65.2192	70.0648	65.2192	-4.8456	4.8456		685	1075	84	3	0	0
142	N	306	TM5	TMD1	helix	3	143	S	307	TM5	TMD1	helix	4		5.43364	5.90375	5.43364	-0.470115	0.470115		1	1	0	0	0	1
142	N	306	TM5	TMD1	helix	3	186	W	356	TM6	TMD1	helix	4		11.0081	14.933	11.0081	-3.9249	3.9249		44	50	2	0	0	1
142	N	306	TM5	TMD1	helix	3	190	T	360	TM6	TMD1	helix	4		11.8875	20.2694	11.8875	-8.3819	8.3819		48	54	2	0	0	1
142	N	306	TM5	TMD1	helix	3	191	W	361	TM6	TMD1	helix	4		12.0321	23.9412	12.0321	-11.9091	11.9091		49	55	2	0	0	1
142	N	306	TM5	TMD1	helix	3	394	I	853	elbow helix	TMD2	helix	4		26.258	27.9314	26.258	-1.67335	1.67335		252	547	42	2	0	1
142	N	306	TM5	TMD1	helix	3	399	V	862	TM7	TMD2	helix	4		18.4485	17.0893	17.0893	1.3592	1.3592		257	556	43	2	0	1
142	N	306	TM5	TMD1	helix	3	403	I	869	TM7	TMD2	helix	4		18.1561	11.3987	11.3987	6.75737	6.75737		261	563	43	2	0	1
142	N	306	TM5	TMD1	helix	3	438	G	934	TM8	TMD2	helix	3		13.3891	15.1373	13.3891	-1.74819	1.74819		296	628	45	2	0	0
142	N	306	TM5	TMD1	helix	3	439	L	935	TM8	TMD2	helix	4		14.3885	13.651	13.651	0.737587	0.737587		297	629	45	2	0	1
142	N	306	TM5	TMD1	helix	3	465	M	961	TM8 ext. (ICL3)	TMD2	loop	2		48.7832	53.4431	48.7832	-4.65986	4.65986		323	655	46	2	1	1
142	N	306	TM5	TMD1	helix	3	492	L	989	TM9	TMD2	helix	4		21.8417	20.3961	20.3961	1.44558	1.44558		350	683	49	2	0	1
142	N	306	TM5	TMD1	helix	3	493	T	990	TM9	TMD2	helix	4		25.8709	24.1128	24.1128	1.7581	1.7581		351	684	49	2	0	1
142	N	306	TM5	TMD1	helix	3	496	D	993	TM9	TMD2	helix	4		19.797	20.5138	19.797	-0.716789	0.716789		354	687	49	2	0	1
142	N	306	TM5	TMD1	helix	3	499	Q	996	TM9	TMD2	helix	4		22.4458	15.3818	15.3818	7.06398	7.06398		357	690	49	2	0	1
142	N	306	TM5	TMD1	helix	3	501	L	998	TM9	TMD2	helix	4		29.4453	21.8847	21.8847	7.56055	7.56055		359	692	49	2	0	1
142	N	306	TM5	TMD1	helix	3	503	I	1000	TM9	TMD2	helix	4		27.2466	15.6704	15.6704	11.5762	11.5762		361	694	49	2	0	1
142	N	306	TM5	TMD1	helix	3	504	V	1001	TM9	TMD2	helix	3		31.6136	21.2147	21.2147	10.3989	10.3989		362	695	49	2	0	0
142	N	306	TM5	TMD1	helix	3	507	A	1004	TM9	TMD2	loop	3		32.2721	19.8961	19.8961	12.3761	12.3761		365	698	49	2	1	0
142	N	306	TM5	TMD1	helix	3	517	Y	1014	TM10	TMD2	helix	4		48.2309	33.7435	33.7435	14.4873	14.4873		375	708	51	2	0	1
142	N	306	TM5	TMD1	helix	3	520	V	1017	TM10	TMD2	helix	4		45.6838	37.0756	37.0756	8.60816	8.60816		378	711	51	2	0	1
142	N	306	TM5	TMD1	helix	3	530	I	1027	TM10	TMD2	helix	4		38.1512	30.0096	30.0096	8.14157	8.14157		388	721	51	2	0	1
142	N	306	TM5	TMD1	helix	3	582	H	1079	TM11 ext. (ICL4)	TMD2	helix	3		40.0714	45.7778	40.0714	-5.70641	5.70641		440	773	54	2	0	0
142	N	306	TM5	TMD1	helix	3	639	T	1142	TM12	TMD2	helix	3		27.5407	19.0987	19.0987	8.44199	8.44199		497	836	57	2	0	0
142	N	306	TM5	TMD1	helix	3	646	S	1149	TM12	TMD2	helix	3		24.6695	22.6169	22.6169	2.0526	2.0526		504	843	57	2	0	0
142	N	306	TM5	TMD1	helix	3	650	V	1153	TM12	TMD2	helix	3		26.9438	26.395	26.395	0.548849	0.548849		508	847	57	2	0	0
142	N	306	TM5	TMD1	helix	3	652	S	1155	TM12	TMD2	helix	2		27.0117	30.1199	27.0117	-3.10812	3.10812		510	849	57	2	0	1
142	N	306	TM5	TMD1	helix	3	768	Q	1309	H3-H4 loop	NBD2	loop	4		42.454	49.0039	42.454	-6.54985	6.54985		626	1003	74	3	1	1
143	S	307	TM5	TMD1	helix	4	144	S	308	TM5	TMD1	helix	3		5.20736	5.34915	5.20736	-0.141788	0.141788		1	1	0	0	0	1
143	S	307	TM5	TMD1	helix	4	145	A	309	TM5	TMD1	helix	4		7.7262	7.64489	7.64489	0.0813113	0.0813113		2	2	0	0	0	0
143	S	307	TM5	TMD1	helix	4	147	F	311	TM5	TMD1	helix	3		5.98121	7.84085	5.98121	-1.85964	1.85964		4	4	0	0	0	1
143	S	307	TM5	TMD1	helix	4	176	V	345	TM6	TMD1	helix	3		21.0579	15.0664	15.0664	5.99148	5.99148		33	38	2	0	0	1
143	S	307	TM5	TMD1	helix	4	183	Q	353	TM6	TMD1	helix	3		13.1329	13.8998	13.1329	-0.766988	0.766988		40	46	2	0	0	1
143	S	307	TM5	TMD1	helix	4	186	W	356	TM6	TMD1	helix	4		7.85742	15.4547	7.85742	-7.59724	7.59724		43	49	2	0	0	0	+	+
143	S	307	TM5	TMD1	helix	4	190	T	360	TM6	TMD1	helix	4		11.4219	20.169	11.4219	-8.74704	8.74704		47	53	2	0	0	0
143	S	307	TM5	TMD1	helix	4	191	W	361	TM6	TMD1	helix	4		13.5017	24.9147	13.5017	-11.413	11.413		48	54	2	0	0	0
143	S	307	TM5	TMD1	helix	4	276	R	516	H4	NBD1	helix	3		63.5429	71.0108	63.5429	-7.46792	7.46792		133	209	19	1	0	1
143	S	307	TM5	TMD1	helix	4	406	A	872	TM7	TMD2	helix	3		13.8798	7.72337	7.72337	6.15641	6.15641		263	565	43	2	0	1	+	+
143	S	307	TM5	TMD1	helix	4	410	A	876	TM7	TMD2	helix	4		18.24	12.1807	12.1807	6.05932	6.05932		267	569	43	2	0	0
143	S	307	TM5	TMD1	helix	4	413	V	879	TM7	TMD2	helix	3		23.1265	16.6495	16.6495	6.47699	6.47699		270	572	43	2	0	1
143	S	307	TM5	TMD1	helix	4	435	G	930	TM8	TMD2	helix	3		10.7046	11.7318	10.7046	-1.02722	1.02722		292	623	45	2	0	1
143	S	307	TM5	TMD1	helix	4	439	L	935	TM8	TMD2	helix	4		9.82936	11.4354	9.82936	-1.60608	1.60608		296	628	45	2	0	0
143	S	307	TM5	TMD1	helix	4	440	P	936	TM8	TMD2	helix	4		6.77214	15.1856	6.77214	-8.41346	8.41346		297	629	45	2	0	0	+	+
143	S	307	TM5	TMD1	helix	4	442	V	938	TM8	TMD2	helix	3		13.2431	15.8111	13.2431	-2.56798	2.56798		299	631	45	2	0	1
143	S	307	TM5	TMD1	helix	4	486	I	982	TM9 ext. (ICL3)	TMD2	helix	3		22.2128	23.1917	22.2128	-0.978887	0.978887		343	675	48	2	0	1
143	S	307	TM5	TMD1	helix	4	492	L	989	TM9	TMD2	helix	4		17.8426	16.1239	16.1239	1.71873	1.71873		349	682	49	2	0	0
143	S	307	TM5	TMD1	helix	4	493	T	990	TM9	TMD2	helix	4		21.8927	19.6018	19.6018	2.29089	2.29089		350	683	49	2	0	0
143	S	307	TM5	TMD1	helix	4	494	I	991	TM9	TMD2	helix	3		21.2126	17.0888	17.0888	4.1238	4.1238		351	684	49	2	0	1
143	S	307	TM5	TMD1	helix	4	495	F	992	TM9	TMD2	helix	3		15.7053	12.6114	12.6114	3.0939	3.0939		352	685	49	2	0	1
143	S	307	TM5	TMD1	helix	4	496	D	993	TM9	TMD2	helix	4		14.9733	15.1219	14.9733	-0.148614	0.148614		353	686	49	2	0	0
143	S	307	TM5	TMD1	helix	4	499	Q	996	TM9	TMD2	helix	4		17.1836	9.6882	9.6882	7.49536	7.49536		356	689	49	2	0	0
143	S	307	TM5	TMD1	helix	4	507	A	1004	TM9	TMD2	loop	3		26.8561	15.3439	15.3439	11.5122	11.5122		364	697	49	2	1	1
143	S	307	TM5	TMD1	helix	4	520	V	1017	TM10	TMD2	helix	4		40.3305	32.3608	32.3608	7.96979	7.96979		377	710	51	2	0	0
143	S	307	TM5	TMD1	helix	4	528	A	1025	TM10	TMD2	loop	4		37.221	28.3536	28.3536	8.86748	8.86748		385	718	51	2	1	0
143	S	307	TM5	TMD1	helix	4	578	E	1075	TM11 ext. (ICL4)	TMD2	helix	4		42.5955	48.3849	42.5955	-5.78934	5.78934		435	768	54	2	0	0
143	S	307	TM5	TMD1	helix	4	582	H	1079	TM11 ext. (ICL4)	TMD2	helix	3		40.5219	44.0849	40.5219	-3.56303	3.56303		439	772	54	2	0	1
143	S	307	TM5	TMD1	helix	4	639	T	1142	TM12	TMD2	helix	3		22.2721	13.2458	13.2458	9.02626	9.02626		496	835	57	2	0	1
143	S	307	TM5	TMD1	helix	4	643	A	1146	TM12	TMD2	helix	3		23.7475	18.13	18.13	5.61749	5.61749		500	839	57	2	0	1
143	S	307	TM5	TMD1	helix	4	646	S	1149	TM12	TMD2	helix	3		20.2533	17.5231	17.5231	2.73018	2.73018		503	842	57	2	0	1
143	S	307	TM5	TMD1	helix	4	649	D	1152	TM12	TMD2	helix	3		20.1494	19.8125	19.8125	0.336873	0.336873		506	845	57	2	0	1
143	S	307	TM5	TMD1	helix	4	650	V	1153	TM12	TMD2	helix	3		23.2069	21.821	21.821	1.38596	1.38596		507	846	57	2	0	1
144	S	308	TM5	TMD1	helix	3	171	I	340	TM6	TMD1	helix	2		24.4947	15.6746	15.6746	8.82009	8.82009		27	32	2	0	0	1
144	S	308	TM5	TMD1	helix	3	184	F	354	TM6	TMD1	helix	3		14.2921	22.456	14.2921	-8.16392	8.16392		40	46	2	0	0	0
144	S	308	TM5	TMD1	helix	3	411	S	877	TM7	TMD2	helix	3		22.0504	14.426	14.426	7.62444	7.62444		267	569	43	2	0	0
144	S	308	TM5	TMD1	helix	3	432	L	927	TM8	TMD2	helix	3		11.5388	5.36337	5.36337	6.17541	6.17541		288	619	45	2	0	0	+	+
144	S	308	TM5	TMD1	helix	3	506	G	1003	TM9	TMD2	loop	4		27.2587	13.6998	13.6998	13.5589	13.5589		362	695	49	2	1	1
144	S	308	TM5	TMD1	helix	3	643	A	1146	TM12	TMD2	helix	3		26.6861	21.615	21.615	5.07108	5.07108		499	838	57	2	0	0
145	A	309	TM5	TMD1	helix	4	148	S	313	TM5	TMD1	helix	3		6.88008	5.99514	5.99514	0.884941	0.884941		3	4	0	0	0	1
145	A	309	TM5	TMD1	helix	4	150	F	315	TM5	TMD1	helix	3		10.4739	11.5824	10.4739	-1.10846	1.10846		5	6	0	0	0	1
145	A	309	TM5	TMD1	helix	4	164	L	333	TM6	TMD1	helix	3		34.1853	25.3294	25.3294	8.85589	8.85589		19	24	2	0	0	1
145	A	309	TM5	TMD1	helix	4	172	S	341	TM6	TMD1	helix	3		27.4073	18.8174	18.8174	8.58991	8.58991		27	32	2	0	0	1
145	A	309	TM5	TMD1	helix	4	179	M	348	TM6	TMD1	helix	4		18.7577	16.4461	16.4461	2.31156	2.31156		34	39	2	0	0	0
145	A	309	TM5	TMD1	helix	4	186	W	356	TM6	TMD1	helix	4		14.2555	18.8829	14.2555	-4.62743	4.62743		41	47	2	0	0	0
145	A	309	TM5	TMD1	helix	4	190	T	360	TM6	TMD1	helix	4		17.3809	24.3001	17.3809	-6.91913	6.91913		45	51	2	0	0	0
145	A	309	TM5	TMD1	helix	4	191	W	361	TM6	TMD1	helix	4		17.2884	27.8728	17.2884	-10.5844	10.5844		46	52	2	0	0	0
145	A	309	TM5	TMD1	helix	4	195	L	365	TM6 ext.	TMD1	helix	4		20.8345	32.3173	20.8345	-11.4828	11.4828		50	56	3	0	0	0
145	A	309	TM5	TMD1	helix	4	211	A	399	S1-S2 loop (RI)	NBD1	loop	2		58.4445	70.4622	58.4445	-12.0177	12.0177		66	90	6	1	1	2
145	A	309	TM5	TMD1	helix	4	248	S	478	H1-S4 loop	NBD1	loop	4		57.1462	69.6498	57.1462	-12.5036	12.5036		103	169	12	1	1	0
145	A	309	TM5	TMD1	helix	4	270	V	510	H3	NBD1	helix	3		63.3922	71.8353	63.3922	-8.44309	8.44309		125	201	17	1	0	1
145	A	309	TM5	TMD1	helix	4	288	E	528	H4b	NBD1	helix	3		74.6497	81.7905	74.6497	-7.14082	7.14082		143	219	21	1	0	1
145	A	309	TM5	TMD1	helix	4	348	S	589	H6	NBD1	helix	4		74.7687	83.4857	74.7687	-8.71703	8.71703		203	280	28	1	0	0
145	A	309	TM5	TMD1	helix	4	366	K	611	H7	NBD1	helix	3		80.2126	90.5316	80.2126	-10.319	10.319		221	302	32	1	0	1
145	A	309	TM5	TMD1	helix	4	379	Y	625	S10	NBD1	sheet	4		73.1659	84.9054	73.1659	-11.7395	11.7395		234	316	36	1	1	0
145	A	309	TM5	TMD1	helix	4	386	E	831	NBD1-TMD2 linker	TMD2	loop	4		49.7696	54.1938	49.7696	-4.42419	4.42419		241	522	41	2	1	0
145	A	309	TM5	TMD1	helix	4	394	I	853	elbow helix	TMD2	helix	4		29.7242	30.0341	29.7242	-0.309856	0.309856		249	544	42	2	0	0
145	A	309	TM5	TMD1	helix	4	400	L	863	TM7	TMD2	helix	4		23.963	21.4504	21.4504	2.51262	2.51262		255	554	43	2	0	0
145	A	309	TM5	TMD1	helix	4	404	F	870	TM7	TMD2	loop	4		21.049	14.8732	14.8732	6.1758	6.1758		259	561	43	2	1	0
145	A	309	TM5	TMD1	helix	4	407	E	873	TM7	TMD2	helix	3		18.669	13.6112	13.6112	5.05778	5.05778		262	564	43	2	0	1
145	A	309	TM5	TMD1	helix	4	409	A	875	TM7	TMD2	helix	4		18.6041	10.2599	10.2599	8.34423	8.34423		264	566	43	2	0	0
145	A	309	TM5	TMD1	helix	4	410	A	876	TM7	TMD2	helix	4		18.6046	13.1937	13.1937	5.41094	5.41094		265	567	43	2	0	0
145	A	309	TM5	TMD1	helix	4	411	S	877	TM7	TMD2	helix	3		23.8922	17.6085	17.6085	6.28371	6.28371		266	568	43	2	0	1
145	A	309	TM5	TMD1	helix	4	428	A	923	TM8	TMD2	helix	3		15.9686	8.98066	8.98066	6.98795	6.98795		283	614	45	2	0	1
145	A	309	TM5	TMD1	helix	4	439	L	935	TM8	TMD2	helix	4		14.6148	15.2505	14.6148	-0.635682	0.635682		294	626	45	2	0	0
145	A	309	TM5	TMD1	helix	4	440	P	936	TM8	TMD2	helix	4		13.4895	16.5891	13.4895	-3.09963	3.09963		295	627	45	2	0	0
145	A	309	TM5	TMD1	helix	4	445	L	941	TM8	TMD2	helix	3		18.4888	21.5887	18.4888	-3.09991	3.09991		300	632	45	2	0	1
145	A	309	TM5	TMD1	helix	4	446	I	942	TM8	TMD2	helix	3		22.6026	25.6147	22.6026	-3.01211	3.01211		301	633	45	2	0	1
145	A	309	TM5	TMD1	helix	4	473	A	969	TM9 ext. (ICL3)	TMD2	loop	3		44.163	45.6961	44.163	-1.53311	1.53311		328	660	48	2	1	1
145	A	309	TM5	TMD1	helix	4	492	L	989	TM9	TMD2	helix	4		25.4061	23.2383	23.2383	2.16785	2.16785		347	680	49	2	0	0
145	A	309	TM5	TMD1	helix	4	494	I	991	TM9	TMD2	helix	3		27.9541	23.1784	23.1784	4.77565	4.77565		349	682	49	2	0	1
145	A	309	TM5	TMD1	helix	4	495	F	992	TM9	TMD2	helix	3		22.3624	19.528	19.528	2.83438	2.83438		350	683	49	2	0	1
145	A	309	TM5	TMD1	helix	4	496	D	993	TM9	TMD2	helix	4		21.9628	22.5318	21.9628	-0.569052	0.569052		351	684	49	2	0	0
145	A	309	TM5	TMD1	helix	4	497	F	994	TM9	TMD2	helix	3		27.6668	23.4564	23.4564	4.21035	4.21035		352	685	49	2	0	1
145	A	309	TM5	TMD1	helix	4	499	Q	996	TM9	TMD2	helix	4		23.1416	16.8321	16.8321	6.30949	6.30949		354	687	49	2	0	0
145	A	309	TM5	TMD1	helix	4	501	L	998	TM9	TMD2	helix	4		30.3853	22.0314	22.0314	8.35391	8.35391		356	689	49	2	0	0
145	A	309	TM5	TMD1	helix	4	504	V	1001	TM9	TMD2	helix	3		32.0681	21.3841	21.3841	10.684	10.684		359	692	49	2	0	1
145	A	309	TM5	TMD1	helix	4	528	A	1025	TM10	TMD2	loop	4		43.9455	34.0966	34.0966	9.84891	9.84891		383	716	51	2	1	0
145	A	309	TM5	TMD1	helix	4	578	E	1075	TM11 ext. (ICL4)	TMD2	helix	4		47.928	53.8933	47.928	-5.96531	5.96531		433	766	54	2	0	0
145	A	309	TM5	TMD1	helix	4	580	L	1077	TM11 ext. (ICL4)	TMD2	helix	3		50.1817	54.1167	50.1817	-3.93493	3.93493		435	768	54	2	0	1
145	A	309	TM5	TMD1	helix	4	584	A	1081	TM11 ext. (ICL4)	TMD2	helix	3		44.6428	49.2962	44.6428	-4.65342	4.65342		439	772	54	2	0	1
145	A	309	TM5	TMD1	helix	4	587	L	1084	TM11 ext. (ICL4)	TMD2	helix	4		45.0685	45.4206	45.0685	-0.352121	0.352121		442	775	54	2	0	0
145	A	309	TM5	TMD1	helix	4	604	M	1101	TM11	TMD2	helix	3		38.5576	28.7106	28.7106	9.84698	9.84698		459	792	55	2	0	1
145	A	309	TM5	TMD1	helix	4	635	N	1138	TM12	TMD2	helix	3		29.4263	16.2015	16.2015	13.2247	13.2247		490	829	57	2	0	1
145	A	309	TM5	TMD1	helix	4	643	A	1146	TM12	TMD2	helix	3		30.6804	25.6305	25.6305	5.0499	5.0499		498	837	57	2	0	1
145	A	309	TM5	TMD1	helix	4	644	V	1147	TM12	TMD2	helix	2		31.7108	29.7762	29.7762	1.93466	1.93466		499	838	57	2	0	2
145	A	309	TM5	TMD1	helix	4	647	S	1150	TM12	TMD2	helix	3		32.8712	30.2809	30.2809	2.59031	2.59031		502	841	57	2	0	1
145	A	309	TM5	TMD1	helix	4	761	K	1302	H3	NBD2	helix	3		45.4147	48.4289	45.4147	-3.01423	3.01423		616	993	73	3	0	1
145	A	309	TM5	TMD1	helix	4	768	Q	1309	H3-H4 loop	NBD2	loop	4		47.5181	51.4335	47.5181	-3.91544	3.91544		623	1000	74	3	1	0
145	A	309	TM5	TMD1	helix	4	785	F	1337	X-loop	NBD2	loop	3		49.6698	51.8256	49.6698	-2.15588	2.15588		640	1028	78	3	1	1
145	A	309	TM5	TMD1	helix	4	836	A	1391	H6	NBD2	helix	3		67.2327	70.5571	67.2327	-3.32444	3.32444		691	1082	84	3	0	1
146	F	310	TM5	TMD1	helix	3	149	G	314	TM5	TMD1	helix	2		7.12929	7.30763	7.12929	-0.17834	0.17834		3	4	0	0	0	1
146	F	310	TM5	TMD1	helix	3	187	A	357	TM6	TMD1	helix	3		11.322	21.2253	11.322	-9.90322	9.90322		41	47	2	0	0	0
146	F	310	TM5	TMD1	helix	3	428	A	923	TM8	TMD2	helix	3		17.483	11.7566	11.7566	5.72641	5.72641		282	613	45	2	0	0
146	F	310	TM5	TMD1	helix	3	494	I	991	TM9	TMD2	helix	3		26.499	22.0217	22.0217	4.47729	4.47729		348	681	49	2	0	0
147	F	311	TM5	TMD1	helix	3	148	S	313	TM5	TMD1	helix	3		7.50032	7.31314	7.31314	0.187188	0.187188		1	2	0	0	0	0
147	F	311	TM5	TMD1	helix	3	179	M	348	TM6	TMD1	helix	4		12.1587	14.6961	12.1587	-2.53739	2.53739		32	37	2	0	0	1
147	F	311	TM5	TMD1	helix	3	182	T	351	TM6	TMD1	helix	3		6.47855	15.2534	6.47855	-8.77484	8.77484		35	40	2	0	0	0	+	+
147	F	311	TM5	TMD1	helix	3	188	V	358	TM6	TMD1	helix	3		12.1009	27.2733	12.1009	-15.1724	15.1724		41	47	2	0	0	0
147	F	311	TM5	TMD1	helix	3	213	K	442	S1-S2 loop (RI)	NBD1	loop	4		66.0775	78.7612	66.0775	-12.6837	12.6837		66	131	6	1	1	1
147	F	311	TM5	TMD1	helix	3	316	S	557	H5	NBD1	helix	2		61.9225	71.7387	61.9225	-9.81626	9.81626		169	246	24	1	0	1
147	F	311	TM5	TMD1	helix	3	406	A	872	TM7	TMD2	helix	3		9.54242	4.83753	4.83753	4.7049	4.7049		259	561	43	2	0	0	+	+
147	F	311	TM5	TMD1	helix	3	409	A	875	TM7	TMD2	helix	4		13.5108	4.0804	4.0804	9.43043	9.43043		262	564	43	2	0	1	+	+
147	F	311	TM5	TMD1	helix	3	410	A	876	TM7	TMD2	helix	4		12.6533	5.37992	5.37992	7.27334	7.27334		263	565	43	2	0	1	+	+
147	F	311	TM5	TMD1	helix	3	437	R	933	TM8	TMD2	helix	3		9.19735	19.5008	9.19735	-10.3035	10.3035		290	622	45	2	0	0
147	F	311	TM5	TMD1	helix	3	495	F	992	TM9	TMD2	helix	3		18.1959	18.7866	18.1959	-0.590728	0.590728		348	681	49	2	0	0
147	F	311	TM5	TMD1	helix	3	499	Q	996	TM9	TMD2	helix	4		17.046	13.9692	13.9692	3.07687	3.07687		352	685	49	2	0	1
147	F	311	TM5	TMD1	helix	3	509	A	1006	TM9	TMD2	helix	4		29.0225	17.3927	17.3927	11.6298	11.6298		362	695	49	2	0	1
147	F	311	TM5	TMD1	helix	3	582	H	1079	TM11 ext. (ICL4)	TMD2	helix	3		44.9074	49.9187	44.9074	-5.01131	5.01131		435	768	54	2	0	0
147	F	311	TM5	TMD1	helix	3	589	T	1086	TM11 ext. (ICL4)	TMD2	helix	3		37.6535	37.8079	37.6535	-0.154425	0.154425		442	775	54	2	0	0
147	F	311	TM5	TMD1	helix	3	775	K	1317	H4	NBD2	helix	4		64.4022	70.2314	64.4022	-5.82925	5.82925		628	1006	75	3	0	1
147	F	311	TM5	TMD1	helix	3	781	G	1323	H4	NBD2	helix	2		67.2956	72.7377	67.2956	-5.44214	5.44214		634	1012	75	3	0	1
147	F	311	TM5	TMD1	helix	3	832	R	1386	H6	NBD2	helix	4		75.5374	81.1638	75.5374	-5.62634	5.62634		685	1075	84	3	0	1
147	F	311	TM5	TMD1	helix	3	860	E	1418	S9	NBD2	sheet	3		75.8944	80.9993	75.8944	-5.10491	5.10491		713	1107	90	3	1	0
148	S	313	TM5	TMD1	helix	3	297	N	538	X-loop	NBD1	loop	4		66.0892	71.0111	66.0892	-4.92195	4.92195		149	225	22	1	1	1
148	S	313	TM5	TMD1	helix	3	515	Q	1012	TM9	TMD2	helix	2		42.1062	24.626	24.626	17.4802	17.4802		367	699	49	2	0	1
148	S	313	TM5	TMD1	helix	3	620	I	1117	TM11	TMD2	helix	3		43.8053	31.9841	31.9841	11.8211	11.8211		472	804	55	2	0	0
148	S	313	TM5	TMD1	helix	3	646	S	1149	TM12	TMD2	helix	3		28.7913	28.0418	28.0418	0.749473	0.749473		498	836	57	2	0	0
149	G	314	TM5	TMD1	helix	2	152	V	317	TM5	TMD1	helix	2		4.86622	5.48009	4.86622	-0.613867	0.613867		3	3	0	0	0	0
149	G	314	TM5	TMD1	helix	2	153	V	318	TM5	TMD1	helix	2		8.27981	7.18449	7.18449	1.09532	1.09532		4	4	0	0	0	0
149	G	314	TM5	TMD1	helix	2	181	V	350	TM6	TMD1	helix	2		5.30044	15.5004	5.30044	-10.2	10.2		32	36	2	0	0	0	+	+
149	G	314	TM5	TMD1	helix	2	605	R	1102	TM11	TMD2	helix	2		36.1589	25.4746	25.4746	10.6843	10.6843		456	788	55	2	0	0
150	F	315	TM5	TMD1	helix	3	154	F	319	TM5	TMD1	helix	3		6.69873	5.56918	5.56918	1.12955	1.12955		4	4	0	0	0	0
150	F	315	TM5	TMD1	helix	3	176	V	345	TM6	TMD1	helix	3		15.2436	15.9407	15.2436	-0.697068	0.697068		26	30	2	0	0	0
150	F	315	TM5	TMD1	helix	3	428	A	923	TM8	TMD2	helix	3		8.95703	11.1239	8.95703	-2.16684	2.16684		278	608	45	2	0	0
150	F	315	TM5	TMD1	helix	3	497	F	994	TM9	TMD2	helix	3		25.5355	25.9232	25.5355	-0.38772	0.38772		347	679	49	2	0	0
150	F	315	TM5	TMD1	helix	3	504	V	1001	TM9	TMD2	helix	3		26.3832	18.8216	18.8216	7.56156	7.56156		354	686	49	2	0	0
150	F	315	TM5	TMD1	helix	3	534	A	1031	TM10	TMD2	helix	4		40.035	30.2736	30.2736	9.76139	9.76139		384	716	51	2	0	1
150	F	315	TM5	TMD1	helix	3	580	L	1077	TM11 ext. (ICL4)	TMD2	helix	3		54.6233	57.8222	54.6233	-3.19891	3.19891		430	762	54	2	0	0
150	F	315	TM5	TMD1	helix	3	587	L	1084	TM11 ext. (ICL4)	TMD2	helix	4		47.7889	48.0831	47.7889	-0.294146	0.294146		437	769	54	2	0	1
150	F	315	TM5	TMD1	helix	3	611	V	1108	TM11	TMD2	helix	3		30.2971	23.0956	23.0956	7.2015	7.2015		461	793	55	2	0	0
150	F	315	TM5	TMD1	helix	3	639	T	1142	TM12	TMD2	helix	3		22.6491	19.316	19.316	3.33307	3.33307		489	827	57	2	0	0
150	F	315	TM5	TMD1	helix	3	640	L	1143	TM12	TMD2	helix	2		26.9466	22.8867	22.8867	4.05995	4.05995		490	828	57	2	0	1
150	F	315	TM5	TMD1	helix	3	643	A	1146	TM12	TMD2	helix	3		26.74	25.8035	25.8035	0.936524	0.936524		493	831	57	2	0	0
150	F	315	TM5	TMD1	helix	3	821	H	1375	D-loop	NBD2	loop	1		70.4432	74.8022	70.4432	-4.35903	4.35903		671	1060	83	3	1	2
151	F	316	TM5	TMD1	helix	3	425	V	920	TM8	TMD2	helix	4		10.2463	6.61891	6.61891	3.62737	3.62737		274	604	45	2	0	1	+	+
151	F	316	TM5	TMD1	helix	3	610	F	1107	TM11	TMD2	helix	2		34.6542	22.3702	22.3702	12.284	12.284		459	791	55	2	0	1
151	F	316	TM5	TMD1	helix	3	651	D	1154	TM12	TMD2	helix	1		38.7898	40.3668	38.7898	-1.57694	1.57694		500	838	57	2	0	2
152	V	317	TM5	TMD1	helix	2	180	A	349	TM6	TMD1	helix	2		10.2865	18.1856	10.2865	-7.89907	7.89907		28	32	2	0	0	0
152	V	317	TM5	TMD1	helix	2	243	M	472	H1	NBD1	helix	2		65.8929	76.5558	65.8929	-10.6629	10.6629		91	155	11	1	0	0
152	V	317	TM5	TMD1	helix	2	421	Y	914	TM8	TMD2	helix	2		19.4698	18.0522	18.0522	1.41761	1.41761		269	597	45	2	0	0
152	V	317	TM5	TMD1	helix	2	511	V	1008	TM9	TMD2	helix	2		31.5093	20.8618	20.8618	10.6475	10.6475		359	691	49	2	0	0
152	V	317	TM5	TMD1	helix	2	543	L	1040	TM10 ext. (ICL4)	TMD2	helix	2		42.4475	37.8812	37.8812	4.56629	4.56629		391	723	52	2	0	0
152	V	317	TM5	TMD1	helix	2	588	H	1085	TM11 ext. (ICL4)	TMD2	helix	2		43.9318	45.6066	43.9318	-1.67478	1.67478		436	768	54	2	0	0
152	V	317	TM5	TMD1	helix	2	599	L	1096	TM11	TMD2	helix	2		35.0718	27.1997	27.1997	7.87213	7.87213		447	779	55	2	0	0
152	V	317	TM5	TMD1	helix	2	644	V	1147	TM12	TMD2	helix	2		30.0112	34.0552	30.0112	-4.044	4.044		492	830	57	2	0	0
153	V	318	TM5	TMD1	helix	2	259	P	499	Q-loop	NBD1	loop	2		61.6502	65.0401	61.6502	-3.38988	3.38988		106	181	16	1	1	0
153	V	318	TM5	TMD1	helix	2	533	R	1030	TM10	TMD2	helix	2		36.7857	25.8242	25.8242	10.9615	10.9615		380	712	51	2	0	0
153	V	318	TM5	TMD1	helix	2	602	F	1099	TM11	TMD2	helix	1		36.7484	24.137	24.137	12.6114	12.6114		449	781	55	2	0	1
153	V	318	TM5	TMD1	helix	2	639	T	1142	TM12	TMD2	helix	3		23.6576	22.1769	22.1769	1.48071	1.48071		486	824	57	2	0	1
153	V	318	TM5	TMD1	helix	2	824	P	1378	D-loop	NBD2	loop	3		87.3305	90.0865	87.3305	-2.75603	2.75603		671	1060	83	3	1	1
154	F	319	TM5	TMD1	helix	3	537	L	1034	TM10 ext. (ICL4)	TMD2	helix	3		43.7658	32.1113	32.1113	11.6545	11.6545		383	715	52	2	0	0
155	L	320	TM5	TMD1	helix	4	432	L	927	TM8	TMD2	helix	3		17.8383	22.3781	17.8383	-4.5398	4.5398		277	607	45	2	0	1
155	L	320	TM5	TMD1	helix	4	517	Y	1014	TM10	TMD2	helix	4		44.8829	30.5289	30.5289	14.354	14.354		362	694	51	2	0	0
155	L	320	TM5	TMD1	helix	4	584	A	1081	TM11 ext. (ICL4)	TMD2	helix	3		55.3985	59.9282	55.3985	-4.52968	4.52968		429	761	54	2	0	1
155	L	320	TM5	TMD1	helix	4	643	A	1146	TM12	TMD2	helix	3		35.1261	35.7484	35.1261	-0.622301	0.622301		488	826	57	2	0	1
156	S	321	TM5	TMD1	helix	2	501	L	998	TM9	TMD2	helix	4		33.7931	32.7863	32.7863	1.0068	1.0068		345	677	49	2	0	2
156	S	321	TM5	TMD1	helix	2	534	A	1031	TM10	TMD2	helix	4		46.5354	36.8608	36.8608	9.67454	9.67454		378	710	51	2	0	2
157	V	322	TM5	TMD1	helix	1	524	P	1021	TM10	TMD2	helix	4		41.6061	27.3785	27.3785	14.2276	14.2276		367	699	51	2	0	3
157	V	322	TM5	TMD1	helix	1	560	T	1057	TM10 ext. (ICL4)	TMD2	helix	2		64.2323	65.7587	64.2323	-1.52639	1.52639		403	735	52	2	0	1
157	V	322	TM5	TMD1	helix	1	632	L	1135	TM12	TMD2	helix	2		25.0364	15.6625	15.6625	9.37392	9.37392		475	813	57	2	0	1
158	L	323	TM5	TMD1	helix	3	159	P	324	TM5	TMD1	helix	3		5.2207	5.2554	5.2207	-0.0346942	0.0346942		1	1	0	0	0	0
158	L	323	TM5	TMD1	helix	3	182	T	351	TM6	TMD1	helix	3		19.5479	30.219	19.5479	-10.6711	10.6711		24	28	2	0	0	0
158	L	323	TM5	TMD1	helix	3	190	T	360	TM6	TMD1	helix	4		32.9609	42.0452	32.9609	-9.08432	9.08432		32	37	2	0	0	1
158	L	323	TM5	TMD1	helix	3	554	I	1051	TM10 ext. (ICL4)	TMD2	helix	2		56.7998	61.4986	56.7998	-4.69877	4.69877		396	728	52	2	0	1
158	L	323	TM5	TMD1	helix	3	798	H	1350	H5	NBD2	helix	1		77.9572	81.8128	77.9572	-3.85559	3.85559		640	1027	80	3	0	2
159	P	324	TM5	TMD1	helix	3	282	K	522	H4	NBD1	helix	4		93.605	100.531	93.605	-6.92647	6.92647		123	198	19	1	0	1
159	P	324	TM5	TMD1	helix	3	425	V	920	TM8	TMD2	helix	4		14.2604	19.2478	14.2604	-4.98739	4.98739		266	596	45	2	0	1
159	P	324	TM5	TMD1	helix	3	440	P	936	TM8	TMD2	helix	4		32.5367	42.0867	32.5367	-9.55003	9.55003		281	612	45	2	0	1
159	P	324	TM5	TMD1	helix	3	497	F	994	TM9	TMD2	helix	3		41.2161	42.1163	41.2161	-0.900211	0.900211		338	670	49	2	0	0
159	P	324	TM5	TMD1	helix	3	546	L	1043	TM10 ext. (ICL4)	TMD2	helix	2		58.9932	54.754	54.754	4.23928	4.23928		387	719	52	2	0	1
159	P	324	TM5	TMD1	helix	3	649	D	1152	TM12	TMD2	helix	3		43.1698	47.1136	43.1698	-3.94378	3.94378		490	828	57	2	0	0
159	P	324	TM5	TMD1	helix	3	804	L	1356	H5	NBD2	helix	1		84.0302	90.2533	84.0302	-6.22311	6.22311		645	1032	80	3	0	2
160	A	326	TM5	TMD1	helix	3	435	G	930	TM8	TMD2	helix	3		26.8109	38.2294	26.8109	-11.4185	11.4185		275	604	45	2	0	0
160	A	326	TM5	TMD1	helix	3	459	S	955	TM8 ext. (ICL3)	TMD2	helix	3		64.0404	72.537	64.0404	-8.49659	8.49659		299	629	46	2	0	0
160	A	326	TM5	TMD1	helix	3	788	V	1340	C-loop (ABC sign.)	NBD2	loop	3		71.0132	76.9227	71.0132	-5.90947	5.90947		628	1014	79	3	1	0
160	A	326	TM5	TMD1	helix	3	847	E	1405	H7	NBD2	helix	2		102.618	109.085	102.618	-6.46743	6.46743		687	1079	88	3	0	1
161	L	327	TM5	TMD1	helix	4	435	G	930	TM8	TMD2	helix	3		28.1086	39.9789	28.1086	-11.8702	11.8702		274	603	45	2	0	1
162	I	331	ECL3	TMD1	helix	2	180	A	349	TM6	TMD1	helix	2		26.1874	26.1895	26.1874	-0.00216765	0.00216765		18	18	1	0	0	0
162	I	331	ECL3	TMD1	helix	2	250	S	489	S6	NBD1	sheet	1		90.9739	87.9099	87.9099	3.06399	3.06399		88	158	14	1	1	1
162	I	331	ECL3	TMD1	helix	2	411	S	877	TM7	TMD2	helix	3		22.2789	24.8986	22.2789	-2.61976	2.61976		249	546	42	2	0	1
162	I	331	ECL3	TMD1	helix	2	511	V	1008	TM9	TMD2	helix	2		38.007	27.9098	27.9098	10.0972	10.0972		349	677	48	2	0	0
162	I	331	ECL3	TMD1	helix	2	543	L	1040	TM10 ext. (ICL4)	TMD2	helix	2		58.9138	43.4551	43.4551	15.4587	15.4587		381	709	51	2	0	0
162	I	331	ECL3	TMD1	helix	2	605	R	1102	TM11	TMD2	helix	2		50.5575	28.538	28.538	22.0195	22.0195		443	771	54	2	0	0
162	I	331	ECL3	TMD1	helix	2	644	V	1147	TM12	TMD2	helix	2		44.4394	41.7176	41.7176	2.72175	2.72175		482	816	56	2	0	0
162	I	331	ECL3	TMD1	helix	2	719	L	1258	H1	NBD2	helix	1		89.7319	87.7813	87.7813	1.95064	1.95064		557	927	65	3	0	1
165	R	334	TM6	TMD1	helix	3	821	H	1375	D-loop	NBD2	loop	1		92.3375	88.0819	88.0819	4.25563	4.25563		656	1041	81	3	1	2
166	K	335	TM6	TMD1	helix	3	374	L	619	S9	NBD1	sheet	2		93.8623	92.8873	92.8873	0.975	0.975		208	284	32	1	1	1
166	K	335	TM6	TMD1	helix	3	444	T	940	TM8	TMD2	helix	4		43.1112	42.2846	42.2846	0.826546	0.826546		278	605	43	2	0	1
166	K	335	TM6	TMD1	helix	3	447	T	943	TM8 ext. (ICL3)	TMD2	loop	4		51.195	49.9827	49.9827	1.21232	1.21232		281	608	44	2	1	1
166	K	335	TM6	TMD1	helix	3	643	A	1146	TM12	TMD2	helix	3		39.3805	32.8062	32.8062	6.57431	6.57431		477	811	55	2	0	0
167	I	336	TM6	TMD1	helix	2	276	R	516	H4	NBD1	helix	3		87.9046	82.5619	82.5619	5.34275	5.34275		109	180	17	1	0	1
167	I	336	TM6	TMD1	helix	2	445	L	941	TM8	TMD2	helix	3		42.5216	41.3342	41.3342	1.18739	1.18739		278	605	43	2	0	1
167	I	336	TM6	TMD1	helix	2	647	S	1150	TM12	TMD2	helix	3		42.3733	38.5824	38.5824	3.79095	3.79095		480	814	55	2	0	1
167	I	336	TM6	TMD1	helix	2	796	H	1348	C-loop (ABC sign.)	NBD2	loop	2		84.4527	77.413	77.413	7.03966	7.03966		629	1012	77	3	1	0
168	F	337	TM6	TMD1	helix	1	224	L	453	S3	NBD1	sheet	2		98.7428	95.4166	95.4166	3.3262	3.3262		56	116	7	1	1	1
169	T	338	TM6	TMD1	helix	2	542	Q	1039	TM10 ext. (ICL4)	TMD2	helix	2		52.9756	33.1251	33.1251	19.8506	19.8506		373	701	50	2	0	0
170	T	339	TM6	TMD1	helix	2	171	I	340	TM6	TMD1	helix	2		5.21415	5.4461	5.21415	-0.231954	0.231954		1	1	0	0	0	0
170	T	339	TM6	TMD1	helix	2	174	C	343	TM6	TMD1	helix	2		7.23755	7.06386	7.06386	0.173695	0.173695		4	4	0	0	0	0
170	T	339	TM6	TMD1	helix	2	599	L	1096	TM11	TMD2	helix	2		40.3788	24.3455	24.3455	16.0333	16.0333		429	757	53	2	0	0
171	I	340	TM6	TMD1	helix	2	769	W	1310	H3-H4 loop	NBD2	loop	3		71.8759	67.4096	67.4096	4.46623	4.46623		598	970	72	3	1	1
172	S	341	TM6	TMD1	helix	3	496	D	993	TM9	TMD2	helix	4		28.6752	24.4664	24.4664	4.20881	4.20881		324	652	47	2	0	1
172	S	341	TM6	TMD1	helix	3	657	V	1160	TM12 ext.	TMD2	helix	2		45.5468	41.7823	41.7823	3.76448	3.76448		485	819	56	2	0	1
173	F	342	TM6	TMD1	helix	2	180	A	349	TM6	TMD1	helix	2		11.1463	11.4237	11.1463	-0.277473	0.277473		7	7	0	0	0	0
173	F	342	TM6	TMD1	helix	2	303	G	544	C-loop (ABC sign.)	NBD1	loop	2		66.0433	62.0105	62.0105	4.03278	4.03278		130	202	21	1	1	0
173	F	342	TM6	TMD1	helix	2	511	V	1008	TM9	TMD2	helix	2		27.2595	20.8763	20.8763	6.3832	6.3832		338	666	47	2	0	0
173	F	342	TM6	TMD1	helix	2	601	W	1098	TM11	TMD2	helix	1		36.1237	20.8551	20.8551	15.2686	15.2686		428	756	53	2	0	1
173	F	342	TM6	TMD1	helix	2	632	L	1135	TM12	TMD2	helix	2		21.782	16.7265	16.7265	5.05554	5.05554		459	793	55	2	0	0
173	F	342	TM6	TMD1	helix	2	633	A	1136	TM12	TMD2	helix	2		21.0184	16.6154	16.6154	4.40302	4.40302		460	794	55	2	0	0
174	C	343	TM6	TMD1	helix	2	305	I	546	C-loop (ABC sign.)	NBD1	loop	2		67.7284	64.4954	64.4954	3.23298	3.23298		131	203	21	1	1	0
174	C	343	TM6	TMD1	helix	2	420	Y	913	TM8	TMD2	loop	2		17.5178	18.1646	17.5178	-0.646804	0.646804		246	570	43	2	1	0
175	I	344	TM6	TMD1	helix	3	179	M	348	TM6	TMD1	helix	4		5.34964	7.45954	5.34964	-2.1099	2.1099		4	4	0	0	0	1
175	I	344	TM6	TMD1	helix	3	603	Q	1100	TM11	TMD2	helix	3		25.2702	12.0209	12.0209	13.2493	13.2493		428	756	53	2	0	0
175	I	344	TM6	TMD1	helix	3	646	S	1149	TM12	TMD2	helix	3		23.7873	22.4696	22.4696	1.31766	1.31766		471	805	55	2	0	0
176	V	345	TM6	TMD1	helix	3	428	A	923	TM8	TMD2	helix	3		21.8135	24.0401	21.8135	-2.22658	2.22658		252	578	43	2	0	0
176	V	345	TM6	TMD1	helix	3	580	L	1077	TM11 ext. (ICL4)	TMD2	helix	3		52.5959	43.7937	43.7937	8.80226	8.80226		404	732	52	2	0	0
176	V	345	TM6	TMD1	helix	3	611	V	1108	TM11	TMD2	helix	3		21.4542	15.0384	15.0384	6.41578	6.41578		435	763	53	2	0	0
176	V	345	TM6	TMD1	helix	3	637	M	1140	TM12	TMD2	helix	2		19.3981	12.4938	12.4938	6.90429	6.90429		461	795	55	2	0	1
176	V	345	TM6	TMD1	helix	3	639	T	1142	TM12	TMD2	helix	3		21.6059	17.1957	17.1957	4.41026	4.41026		463	797	55	2	0	0
176	V	345	TM6	TMD1	helix	3	643	A	1146	TM12	TMD2	helix	3		24.7254	21.0306	21.0306	3.69483	3.69483		467	801	55	2	0	0
176	V	345	TM6	TMD1	helix	3	815	L	1369	S7	NBD2	sheet	1		78.3046	74.1046	74.1046	4.20007	4.20007		639	1024	80	3	1	2
177	L	346	TM6	TMD1	helix	2	643	A	1146	TM12	TMD2	helix	3		27.5336	24.98	24.98	2.55366	2.55366		466	800	55	2	0	1
178	R	347	TM6	TMD1	helix	3	179	M	348	TM6	TMD1	helix	4		5.46998	5.36306	5.36306	0.106915	0.106915		1	1	0	0	0	1
178	R	347	TM6	TMD1	helix	3	180	A	349	TM6	TMD1	helix	2		7.2794	6.46939	6.46939	0.810007	0.810007		2	2	0	0	0	1
178	R	347	TM6	TMD1	helix	3	184	F	354	TM6	TMD1	helix	3		10.2618	12.3654	10.2618	-2.1036	2.1036		6	7	0	0	0	0
178	R	347	TM6	TMD1	helix	3	186	W	356	TM6	TMD1	helix	4		13.7439	12.5229	12.5229	1.22108	1.22108		8	9	0	0	0	1
178	R	347	TM6	TMD1	helix	3	190	T	360	TM6	TMD1	helix	4		19.7125	17.64	17.64	2.07248	2.07248		12	13	0	0	0	1
178	R	347	TM6	TMD1	helix	3	507	A	1004	TM9	TMD2	loop	3		22.5215	18.8021	18.8021	3.71933	3.71933		329	657	47	2	1	0
178	R	347	TM6	TMD1	helix	3	596	L	1093	TM11	TMD2	helix	4		32.4624	19.549	19.549	12.9134	12.9134		418	746	53	2	0	1
179	M	348	TM6	TMD1	helix	4	182	T	351	TM6	TMD1	helix	3		5.75699	5.04197	5.04197	0.715022	0.715022		3	3	0	0	0	1
179	M	348	TM6	TMD1	helix	4	183	Q	353	TM6	TMD1	helix	3		9.02217	10.2743	9.02217	-1.25209	1.25209		4	5	0	0	0	1
179	M	348	TM6	TMD1	helix	4	190	T	360	TM6	TMD1	helix	4		17.8082	15.9167	15.9167	1.89153	1.89153		11	12	0	0	0	0
179	M	348	TM6	TMD1	helix	4	192	Y	362	TM6	TMD1	helix	3		22.0635	22.609	22.0635	-0.545532	0.545532		13	14	0	0	0	1
179	M	348	TM6	TMD1	helix	4	380	F	626	S10	NBD1	sheet	3		84.9668	81.8272	81.8272	3.13959	3.13959		201	278	34	1	1	1
179	M	348	TM6	TMD1	helix	4	439	L	935	TM8	TMD2	helix	4		18.875	21.2257	18.875	-2.35069	2.35069		260	587	43	2	0	0
179	M	348	TM6	TMD1	helix	4	442	V	938	TM8	TMD2	helix	3		25.2895	24.9745	24.9745	0.315022	0.315022		263	590	43	2	0	1
179	M	348	TM6	TMD1	helix	4	496	D	993	TM9	TMD2	helix	4		18.3248	17.8622	17.8622	0.462633	0.462633		317	645	47	2	0	0
179	M	348	TM6	TMD1	helix	4	497	F	994	TM9	TMD2	helix	3		22.3236	22.1198	22.1198	0.203866	0.203866		318	646	47	2	0	1
179	M	348	TM6	TMD1	helix	4	503	I	1000	TM9	TMD2	helix	4		17.0528	14.4298	14.4298	2.62303	2.62303		324	652	47	2	0	0
179	M	348	TM6	TMD1	helix	4	555	F	1052	TM10 ext. (ICL4)	TMD2	helix	3		40.764	33.5595	33.5595	7.20456	7.20456		376	704	50	2	0	1
179	M	348	TM6	TMD1	helix	4	584	A	1081	TM11 ext. (ICL4)	TMD2	helix	3		43.2319	35.4574	35.4574	7.77454	7.77454		405	733	52	2	0	1
179	M	348	TM6	TMD1	helix	4	588	H	1085	TM11 ext. (ICL4)	TMD2	helix	2		36.9115	28.0437	28.0437	8.86779	8.86779		409	737	52	2	0	2
179	M	348	TM6	TMD1	helix	4	609	I	1106	TM11	TMD2	helix	3		26.2647	17.9017	17.9017	8.36304	8.36304		430	758	53	2	0	1
179	M	348	TM6	TMD1	helix	4	637	M	1140	TM12	TMD2	helix	2		16.8277	11.2535	11.2535	5.57418	5.57418		458	792	55	2	0	2
179	M	348	TM6	TMD1	helix	4	641	Q	1144	TM12	TMD2	helix	2		14.8504	10.8431	10.8431	4.00732	4.00732		462	796	55	2	0	2
179	M	348	TM6	TMD1	helix	4	646	S	1149	TM12	TMD2	helix	3		20.4474	18.4236	18.4236	2.02385	2.02385		467	801	55	2	0	1
179	M	348	TM6	TMD1	helix	4	785	F	1337	X-loop	NBD2	loop	3		61.0098	55.9238	55.9238	5.08601	5.08601		606	989	76	3	1	1
179	M	348	TM6	TMD1	helix	4	847	E	1405	H7	NBD2	helix	2		84.7809	78.9882	78.9882	5.79268	5.79268		668	1057	86	3	0	2
179	M	348	TM6	TMD1	helix	4	879	L	1467	C-term. tail	NBD2	helix	1		93.0414	84.9939	84.9939	8.04748	8.04748		700	1119	95	3	0	3
180	A	349	TM6	TMD1	helix	2	250	S	489	S6	NBD1	sheet	1		65.628	64.0152	64.0152	1.61276	1.61276		70	140	13	1	1	1
180	A	349	TM6	TMD1	helix	2	468	L	964	cpl. helix (ICL3)	TMD2	helix	2		52.7665	48.8074	48.8074	3.95908	3.95908		288	615	45	2	0	0
180	A	349	TM6	TMD1	helix	2	507	A	1004	TM9	TMD2	loop	3		24.942	23.9715	23.9715	0.97054	0.97054		327	655	47	2	1	1
180	A	349	TM6	TMD1	helix	2	511	V	1008	TM9	TMD2	helix	2		29.2765	25.4876	25.4876	3.78886	3.78886		331	659	47	2	0	0
180	A	349	TM6	TMD1	helix	2	543	L	1040	TM10 ext. (ICL4)	TMD2	helix	2		34.0464	22.8991	22.8991	11.1473	11.1473		363	691	50	2	0	0
180	A	349	TM6	TMD1	helix	2	560	T	1057	TM10 ext. (ICL4)	TMD2	helix	2		48.4458	43.0453	43.0453	5.40043	5.40043		380	708	50	2	0	0
180	A	349	TM6	TMD1	helix	2	602	F	1099	TM11	TMD2	helix	1		28.1057	13.8228	13.8228	14.283	14.283		422	750	53	2	0	1
180	A	349	TM6	TMD1	helix	2	605	R	1102	TM11	TMD2	helix	2		29.3558	18.9137	18.9137	10.4421	10.4421		425	753	53	2	0	0
180	A	349	TM6	TMD1	helix	2	616	A	1113	TM11	TMD2	helix	4		30.9806	28.4804	28.4804	2.50014	2.50014		436	764	53	2	0	2
181	V	350	TM6	TMD1	helix	2	187	A	357	TM6	TMD1	helix	3		11.2577	10.3134	10.3134	0.944305	0.944305		6	7	0	0	0	1
181	V	350	TM6	TMD1	helix	2	544	K	1041	TM10 ext. (ICL4)	TMD2	helix	2		34.3022	24.9889	24.9889	9.31333	9.31333		363	691	50	2	0	0
181	V	350	TM6	TMD1	helix	2	605	R	1102	TM11	TMD2	helix	2		32.9161	23.4598	23.4598	9.45633	9.45633		424	752	53	2	0	0
181	V	350	TM6	TMD1	helix	2	647	S	1150	TM12	TMD2	helix	3		28.6917	28.0243	28.0243	0.66743	0.66743		466	800	55	2	0	1
182	T	351	TM6	TMD1	helix	3	186	W	356	TM6	TMD1	helix	4		8.71104	7.69796	7.69796	1.01308	1.01308		4	5	0	0	0	1	+
182	T	351	TM6	TMD1	helix	3	190	T	360	TM6	TMD1	helix	4		15.0172	12.2345	12.2345	2.78268	2.78268		8	9	0	0	0	1
182	T	351	TM6	TMD1	helix	3	489	D	985	TM9 ext. (ICL3)	TMD2	helix	3		22.5205	17.1967	17.1967	5.32384	5.32384		307	634	46	2	0	0
182	T	351	TM6	TMD1	helix	3	490	L	986	TM9	TMD2	helix	4		26.4283	22.3116	22.3116	4.11671	4.11671		308	635	47	2	0	1
182	T	351	TM6	TMD1	helix	3	492	L	989	TM9	TMD2	helix	4		20.2786	16.4501	16.4501	3.82848	3.82848		310	638	47	2	0	1
182	T	351	TM6	TMD1	helix	3	496	D	993	TM9	TMD2	helix	4		16.5643	17.1964	16.5643	-0.632079	0.632079		314	642	47	2	0	1
182	T	351	TM6	TMD1	helix	3	499	Q	996	TM9	TMD2	helix	4		16.7467	14.5095	14.5095	2.23719	2.23719		317	645	47	2	0	1
182	T	351	TM6	TMD1	helix	3	556	T	1053	TM10 ext. (ICL4)	TMD2	helix	2		43.5892	35.5506	35.5506	8.03859	8.03859		374	702	50	2	0	1
182	T	351	TM6	TMD1	helix	3	582	H	1079	TM11 ext. (ICL4)	TMD2	helix	3		43.5007	35.226	35.226	8.27465	8.27465		400	728	52	2	0	0
182	T	351	TM6	TMD1	helix	3	595	Y	1092	TM11	TMD2	helix	3		31.3599	18.3238	18.3238	13.0361	13.0361		413	741	53	2	0	0
182	T	351	TM6	TMD1	helix	3	647	S	1150	TM12	TMD2	helix	3		24.8988	22.0434	22.0434	2.85539	2.85539		465	799	55	2	0	0
183	Q	353	TM6	TMD1	helix	3	400	L	863	TM7	TMD2	helix	4		25.677	28.5089	25.677	-2.83195	2.83195		217	510	41	2	0	1
183	Q	353	TM6	TMD1	helix	3	439	L	935	TM8	TMD2	helix	4		19.3587	20.4936	19.3587	-1.13492	1.13492		256	582	43	2	0	1
183	Q	353	TM6	TMD1	helix	3	494	I	991	TM9	TMD2	helix	3		26.2005	25.0322	25.0322	1.1683	1.1683		311	638	47	2	0	0
183	Q	353	TM6	TMD1	helix	3	496	D	993	TM9	TMD2	helix	4		18.0441	21.9916	18.0441	-3.94752	3.94752		313	640	47	2	0	1
183	Q	353	TM6	TMD1	helix	3	500	L	997	TM9	TMD2	helix	4		20.7184	24.9712	20.7184	-4.2528	4.2528		317	644	47	2	0	1
183	Q	353	TM6	TMD1	helix	3	501	L	998	TM9	TMD2	helix	4		25.7997	28.2127	25.7997	-2.41305	2.41305		318	645	47	2	0	1
183	Q	353	TM6	TMD1	helix	3	504	V	1001	TM9	TMD2	helix	3		25.6899	26.2163	25.6899	-0.526435	0.526435		321	648	47	2	0	0
183	Q	353	TM6	TMD1	helix	3	520	V	1017	TM10	TMD2	helix	4		36.9576	39.9928	36.9576	-3.03517	3.03517		337	664	49	2	0	1
183	Q	353	TM6	TMD1	helix	3	525	V	1022	TM10	TMD2	helix	3		29.5301	31.8829	29.5301	-2.35277	2.35277		342	669	49	2	0	0
183	Q	353	TM6	TMD1	helix	3	582	H	1079	TM11 ext. (ICL4)	TMD2	helix	3		35.9261	34.0559	34.0559	1.87018	1.87018		399	726	52	2	0	0
183	Q	353	TM6	TMD1	helix	3	595	Y	1092	TM11	TMD2	helix	3		25.5408	20.7674	20.7674	4.77345	4.77345		412	739	53	2	0	0
183	Q	353	TM6	TMD1	helix	3	596	L	1093	TM11	TMD2	helix	4		22.088	17.2304	17.2304	4.85754	4.85754		413	740	53	2	0	1
183	Q	353	TM6	TMD1	helix	3	603	Q	1100	TM11	TMD2	helix	3		19.5611	16.8612	16.8612	2.69992	2.69992		420	747	53	2	0	0
183	Q	353	TM6	TMD1	helix	3	638	S	1141	TM12	TMD2	helix	4		17.0102	16.9299	16.9299	0.0803614	0.0803614		455	788	55	2	0	1
183	Q	353	TM6	TMD1	helix	3	639	T	1142	TM12	TMD2	helix	3		20.4122	21.6849	20.4122	-1.27274	1.27274		456	789	55	2	0	0
183	Q	353	TM6	TMD1	helix	3	646	S	1149	TM12	TMD2	helix	3		19.2822	22.0406	19.2822	-2.7584	2.7584		463	796	55	2	0	0
183	Q	353	TM6	TMD1	helix	3	649	D	1152	TM12	TMD2	helix	3		18.8779	21.0327	18.8779	-2.15478	2.15478		466	799	55	2	0	0
184	F	354	TM6	TMD1	helix	3	186	W	356	TM6	TMD1	helix	4		7.57853	6.72253	6.72253	0.856	0.856		2	2	0	0	0	1
184	F	354	TM6	TMD1	helix	3	496	D	993	TM9	TMD2	helix	4		20.3408	26.7182	20.3408	-6.3774	6.3774		312	639	47	2	0	1
184	F	354	TM6	TMD1	helix	3	542	Q	1039	TM10 ext. (ICL4)	TMD2	helix	2		37.7527	30.062	30.062	7.69072	7.69072		358	685	50	2	0	1
184	F	354	TM6	TMD1	helix	3	587	L	1084	TM11 ext. (ICL4)	TMD2	helix	4		38.0813	31.6153	31.6153	6.46608	6.46608		403	730	52	2	0	1
184	F	354	TM6	TMD1	helix	3	860	E	1418	S9	NBD2	sheet	3		74.5555	69.0116	69.0116	5.54394	5.54394		676	1064	88	3	1	0
186	W	356	TM6	TMD1	helix	4	187	A	357	TM6	TMD1	helix	3		5.13373	5.26699	5.13373	-0.133261	0.133261		1	1	0	0	0	1
186	W	356	TM6	TMD1	helix	4	189	Q	359	TM6	TMD1	helix	3		6.03571	5.82281	5.82281	0.212901	0.212901		3	3	0	0	0	1
186	W	356	TM6	TMD1	helix	4	190	T	360	TM6	TMD1	helix	4		6.67955	5.71329	5.71329	0.96626	0.96626		4	4	0	0	0	0
186	W	356	TM6	TMD1	helix	4	291	S	531	H4b	NBD1	helix	4		62.9726	63.564	62.9726	-0.591326	0.591326		105	175	19	1	0	0
186	W	356	TM6	TMD1	helix	4	399	V	862	TM7	TMD2	helix	4		17.8029	24.1292	17.8029	-6.32634	6.32634		213	506	41	2	0	0
186	W	356	TM6	TMD1	helix	4	406	A	872	TM7	TMD2	helix	3		16.3779	23.132	16.3779	-6.75412	6.75412		220	516	41	2	0	1
186	W	356	TM6	TMD1	helix	4	435	G	930	TM8	TMD2	helix	3		17.755	23.9338	17.755	-6.17883	6.17883		249	574	43	2	0	1
186	W	356	TM6	TMD1	helix	4	477	L	973	TM9 ext. (ICL3)	TMD2	helix	2		30.5792	27.775	27.775	2.80427	2.80427		291	617	46	2	0	2
186	W	356	TM6	TMD1	helix	4	492	L	989	TM9	TMD2	helix	4		15.0526	18.1873	15.0526	-3.13473	3.13473		306	633	47	2	0	0
186	W	356	TM6	TMD1	helix	4	496	D	993	TM9	TMD2	helix	4		13.5275	21.2276	13.5275	-7.70009	7.70009		310	637	47	2	0	0
186	W	356	TM6	TMD1	helix	4	501	L	998	TM9	TMD2	helix	4		22.7133	28.4826	22.7133	-5.7693	5.7693		315	642	47	2	0	0
186	W	356	TM6	TMD1	helix	4	525	V	1022	TM10	TMD2	helix	3		29.9756	33.144	29.9756	-3.1684	3.1684		339	666	49	2	0	1
186	W	356	TM6	TMD1	helix	4	531	M	1028	TM10	TMD2	helix	4		32.5029	32.6727	32.5029	-0.169854	0.169854		345	672	49	2	0	0
186	W	356	TM6	TMD1	helix	4	582	H	1079	TM11 ext. (ICL4)	TMD2	helix	3		35.421	31.5159	31.5159	3.90508	3.90508		396	723	52	2	0	1
186	W	356	TM6	TMD1	helix	4	596	L	1093	TM11	TMD2	helix	4		22.0132	16.0957	16.0957	5.91749	5.91749		410	737	53	2	0	0
186	W	356	TM6	TMD1	helix	4	603	Q	1100	TM11	TMD2	helix	3		20.0315	17.9511	17.9511	2.08047	2.08047		417	744	53	2	0	1
186	W	356	TM6	TMD1	helix	4	616	A	1113	TM11	TMD2	helix	4		32.7185	37.207	32.7185	-4.48851	4.48851		430	757	53	2	0	0
186	W	356	TM6	TMD1	helix	4	646	S	1149	TM12	TMD2	helix	3		16.2696	20.7799	16.2696	-4.51027	4.51027		460	793	55	2	0	1
186	W	356	TM6	TMD1	helix	4	647	S	1150	TM12	TMD2	helix	3		20.6641	24.9755	20.6641	-4.31137	4.31137		461	794	55	2	0	1
186	W	356	TM6	TMD1	helix	4	678	A	1217	S1	NBD2	sheet	2		59.7065	57.3328	57.3328	2.37373	2.37373		492	861	58	3	1	2
186	W	356	TM6	TMD1	helix	4	687	I	1226	S1-S2 loop	NBD2	loop	1		59.9171	56.6951	56.6951	3.22196	3.22196		501	870	59	3	1	3
186	W	356	TM6	TMD1	helix	4	814	L	1368	S7	NBD2	sheet	2		60.432	57.9586	57.9586	2.47342	2.47342		628	1012	80	3	1	2
187	A	357	TM6	TMD1	helix	3	190	T	360	TM6	TMD1	helix	4		5.15722	4.82048	4.82048	0.336736	0.336736		3	3	0	0	0	1
187	A	357	TM6	TMD1	helix	3	428	A	923	TM8	TMD2	helix	3		26.1859	32.1163	26.1859	-5.93046	5.93046		241	566	43	2	0	0
187	A	357	TM6	TMD1	helix	3	477	L	973	TM9 ext. (ICL3)	TMD2	helix	2		30.5413	28.8	28.8	1.74123	1.74123		290	616	46	2	0	1
187	A	357	TM6	TMD1	helix	3	492	L	989	TM9	TMD2	helix	4		18.4105	21.2911	18.4105	-2.8806	2.8806		305	632	47	2	0	1
187	A	357	TM6	TMD1	helix	3	494	I	991	TM9	TMD2	helix	3		25.1755	27.9797	25.1755	-2.80419	2.80419		307	634	47	2	0	0
187	A	357	TM6	TMD1	helix	3	592	W	1089	TM11 ext. (ICL4)	TMD2	helix	4		22.8522	15.858	15.858	6.99413	6.99413		405	732	52	2	0	1
187	A	357	TM6	TMD1	helix	3	611	V	1108	TM11	TMD2	helix	3		25.6057	30.8183	25.6057	-5.2126	5.2126		424	751	53	2	0	0
187	A	357	TM6	TMD1	helix	3	626	V	1129	TM12	TMD2	helix	2		38.2523	35.7439	35.7439	2.50846	2.50846		439	772	55	2	0	1
187	A	357	TM6	TMD1	helix	3	636	I	1139	TM12	TMD2	helix	2		27.7171	27.3779	27.3779	0.339162	0.339162		449	782	55	2	0	1
187	A	357	TM6	TMD1	helix	3	761	K	1302	H3	NBD2	helix	3		44.8288	44.576	44.576	0.252807	0.252807		574	945	71	3	0	0
189	Q	359	TM6	TMD1	helix	3	195	L	365	TM6 ext.	TMD1	helix	4		11.2971	10.7161	10.7161	0.580957	0.580957		6	6	1	0	0	1
189	Q	359	TM6	TMD1	helix	3	411	S	877	TM7	TMD2	helix	3		27.1707	34.9801	27.1707	-7.80931	7.80931		222	518	41	2	0	0
190	T	360	TM6	TMD1	helix	4	191	W	361	TM6	TMD1	helix	4		5.47664	5.96194	5.47664	-0.485298	0.485298		1	1	0	0	0	0
190	T	360	TM6	TMD1	helix	4	195	L	365	TM6 ext.	TMD1	helix	4		9.48136	8.70259	8.70259	0.778773	0.778773		5	5	1	0	0	0
190	T	360	TM6	TMD1	helix	4	381	Y	627	S10	NBD1	sheet	3		67.1494	67.3947	67.1494	-0.245284	0.245284		191	267	34	1	1	1
190	T	360	TM6	TMD1	helix	4	410	A	876	TM7	TMD2	helix	4		25.2082	30.416	25.2082	-5.20778	5.20778		220	516	41	2	0	0
190	T	360	TM6	TMD1	helix	4	465	M	961	TM8 ext. (ICL3)	TMD2	loop	2		43.8438	41.6699	41.6699	2.17383	2.17383		275	601	44	2	1	2
190	T	360	TM6	TMD1	helix	4	486	I	982	TM9 ext. (ICL3)	TMD2	helix	3		16.3383	15.1379	15.1379	1.20039	1.20039		296	622	46	2	0	1
190	T	360	TM6	TMD1	helix	4	493	T	990	TM9	TMD2	helix	4		21.3704	23.7896	21.3704	-2.41923	2.41923		303	630	47	2	0	0
190	T	360	TM6	TMD1	helix	4	497	F	994	TM9	TMD2	helix	3		21.4254	26.8892	21.4254	-5.46384	5.46384		307	634	47	2	0	1
190	T	360	TM6	TMD1	helix	4	512	A	1009	TM9	TMD2	helix	4		39.5404	38.6651	38.6651	0.875239	0.875239		322	649	47	2	0	0
190	T	360	TM6	TMD1	helix	4	520	V	1017	TM10	TMD2	helix	4		41.5881	44.2131	41.5881	-2.62499	2.62499		330	657	49	2	0	0
190	T	360	TM6	TMD1	helix	4	525	V	1022	TM10	TMD2	helix	3		33.5206	35.6682	33.5206	-2.14757	2.14757		335	662	49	2	0	1
190	T	360	TM6	TMD1	helix	4	547	E	1044	TM10 ext. (ICL4)	TMD2	helix	2		22.0609	17.6461	17.6461	4.41482	4.41482		357	684	50	2	0	2
190	T	360	TM6	TMD1	helix	4	587	L	1084	TM11 ext. (ICL4)	TMD2	helix	4		28.3031	24.7469	24.7469	3.5562	3.5562		397	724	52	2	0	0
190	T	360	TM6	TMD1	helix	4	635	N	1138	TM12	TMD2	helix	3		28.1042	25.6131	25.6131	2.49118	2.49118		445	778	55	2	0	1
190	T	360	TM6	TMD1	helix	4	640	L	1143	TM12	TMD2	helix	2		25.4217	24.9368	24.9368	0.484895	0.484895		450	783	55	2	0	2
190	T	360	TM6	TMD1	helix	4	641	Q	1144	TM12	TMD2	helix	2		20.9696	19.6084	19.6084	1.36117	1.36117		451	784	55	2	0	2
190	T	360	TM6	TMD1	helix	4	646	S	1149	TM12	TMD2	helix	3		18.5347	21.1024	18.5347	-2.5677	2.5677		456	789	55	2	0	1
190	T	360	TM6	TMD1	helix	4	678	A	1217	S1	NBD2	sheet	2		55.5627	52.9837	52.9837	2.57902	2.57902		488	857	58	3	1	2
191	W	361	TM6	TMD1	helix	4	195	L	365	TM6 ext.	TMD1	helix	4		5.73098	4.83617	4.83617	0.894805	0.894805		4	4	1	0	0	0
191	W	361	TM6	TMD1	helix	4	270	V	510	H3	NBD1	helix	3		47.9239	46.8781	46.8781	1.04578	1.04578		79	149	15	1	0	1
191	W	361	TM6	TMD1	helix	4	407	E	873	TM7	TMD2	helix	3		25.4853	34.7031	25.4853	-9.21779	9.21779		216	512	41	2	0	1
191	W	361	TM6	TMD1	helix	4	438	G	934	TM8	TMD2	helix	3		23.1573	31.7561	23.1573	-8.59877	8.59877		247	573	43	2	0	1
191	W	361	TM6	TMD1	helix	4	439	L	935	TM8	TMD2	helix	4		22.0923	28.0635	22.0923	-5.97121	5.97121		248	574	43	2	0	0
191	W	361	TM6	TMD1	helix	4	496	D	993	TM9	TMD2	helix	4		22.3115	28.4405	22.3115	-6.12909	6.12909		305	632	47	2	0	0
191	W	361	TM6	TMD1	helix	4	500	L	997	TM9	TMD2	helix	4		27.228	33.0656	27.228	-5.83764	5.83764		309	636	47	2	0	0
191	W	361	TM6	TMD1	helix	4	511	V	1008	TM9	TMD2	helix	2		40.1569	40.125	40.125	0.0319576	0.0319576		320	647	47	2	0	2
191	W	361	TM6	TMD1	helix	4	578	E	1075	TM11 ext. (ICL4)	TMD2	helix	4		31.8779	28.9315	28.9315	2.94644	2.94644		387	714	52	2	0	0
191	W	361	TM6	TMD1	helix	4	642	W	1145	TM12	TMD2	helix	3		23.2901	24.9542	23.2901	-1.66418	1.66418		451	784	55	2	0	1
191	W	361	TM6	TMD1	helix	4	832	R	1386	H6	NBD2	helix	4		66.0221	62.933	62.933	3.08909	3.08909		641	1025	82	3	0	0
192	Y	362	TM6	TMD1	helix	3	496	D	993	TM9	TMD2	helix	4		22.2822	27.6052	22.2822	-5.32306	5.32306		304	631	47	2	0	1
192	Y	362	TM6	TMD1	helix	3	507	A	1004	TM9	TMD2	loop	3		35.8806	38.8083	35.8806	-2.92768	2.92768		315	642	47	2	1	0
192	Y	362	TM6	TMD1	helix	3	550	G	1047	TM10 ext. (ICL4)	TMD2	helix	3		29.78	25.7247	25.7247	4.05533	4.05533		358	685	50	2	0	0
192	Y	362	TM6	TMD1	helix	3	641	Q	1144	TM12	TMD2	helix	2		27.861	26.2491	26.2491	1.61191	1.61191		449	782	55	2	0	1
193	D	363	TM6 ext.	TMD1	helix	2	485	A	981	TM9 ext. (ICL3)	TMD2	helix	3		13.5262	13.9675	13.5262	-0.441368	0.441368		292	618	45	2	0	1
193	D	363	TM6 ext.	TMD1	helix	2	495	F	992	TM9	TMD2	helix	3		20.1566	21.4515	20.1566	-1.29495	1.29495		302	629	46	2	0	1
193	D	363	TM6 ext.	TMD1	helix	2	588	H	1085	TM11 ext. (ICL4)	TMD2	helix	2		22.3382	19.1687	19.1687	3.16953	3.16953		395	722	51	2	0	0
193	D	363	TM6 ext.	TMD1	helix	2	637	M	1140	TM12	TMD2	helix	2		32.0232	27.3548	27.3548	4.66838	4.66838		444	777	54	2	0	0
195	L	365	TM6 ext.	TMD1	helix	4	386	E	831	NBD1-TMD2 linker	TMD2	loop	4		47.5171	51.3118	47.5171	-3.79476	3.79476		191	466	38	2	1	0
195	L	365	TM6 ext.	TMD1	helix	4	410	A	876	TM7	TMD2	helix	4		32.5652	38.6699	32.5652	-6.10472	6.10472		215	511	40	2	0	0
195	L	365	TM6 ext.	TMD1	helix	4	411	S	877	TM7	TMD2	helix	3		37.044	42.5683	37.044	-5.52432	5.52432		216	512	40	2	0	1
[truncated: 1,769 more rows]
